# Supplementary material for: Epigenetic traits inscribed in chromatin accessibility in aged hematopoietic stem cells
Source: Nat Commun. 2022 May 16;13:2691. doi: 10.1038/s41467-022-30440-2 (PMC9110722; doi:10.1038/s41467-022-30440-2)
Supplement: Supplementary file 3 — Supplementary Data 1 [file 41467_2022_30440_MOESM3_ESM.xlsx]

## Sheet: DEGs in HSCs
Supplementary Table 1. Differentially expressed genes (DEGs) between young and aged HSCs
Column	Description
Gene	Differentially expressed genes (q<0.01) .
Base Mean	Average of the normalized count values, dividing by size factors, taken over all samples
log2 fold change	Log2 fold change (Aged / Young)
p-value	P-values were calculated by Generalized linear model.
q-value	Multiple comparisons are corrected as q-values by Benjamini-Hochberg method
Gene Expression	Normalized count from Deseq2
type	Up or Down during aging
Up-regulated and down-regulated genes in Aged cells are indicated in red and black, respectively.
					Gene expression
ID	baseMean	log2FoldChange	pvalue	padj	Young_1	Young_2	Aged_1	Aged_2	type
Vwf	4385.8	0.893953	3.20284e-14	7.05265e-12	3125.14	3013.27	5518.57	5886.21	Up
Arhgef28	177.23	1.8544	3.4073e-08	3.41039e-06	91.0234	63.0391	297.602	257.257	Up
Rpl34	748.427	0.758661	1.62603e-05	0.000898585	558.502	553.844	899.275	982.089	Up
Abhd17b	1119.87	0.615273	0.000126564	0.00507427	894.502	874.443	1456.74	1253.79	Up
H2afz	7015.8	0.509065	7.80459e-06	0.000469357	5524.34	6056.26	8125.82	8356.78	Up
Gm7609	11.6599	6.97664	0.000158943	0.00607161	0	0	25.8784	20.7611	Up
Limd2	7029.55	-0.609565	7.45769e-06	0.000454221	8351.68	8635.46	4857.59	6273.45	Down
Kcnip3	525.58	0.883503	7.69401e-06	0.00046466	365.217	373.732	672.839	690.531	Up
Ltbp4	509.992	1.11278	6.95223e-07	5.32125e-05	310.154	335.008	588.734	806.071	Up
Tnfrsf13c	247.553	-1.28754	2.26244e-06	0.000156436	364.094	338.61	135.862	151.646	Down
Sdpr	1145.82	1.89081	6.69631e-29	5.04444e-26	477.592	495.307	1993.72	1616.66	Up
Basp1	910.698	0.656282	8.48086e-05	0.00371213	695.599	718.646	1052.39	1176.16	Up
Sptbn2	35.7163	3.47079	6.24574e-06	0.000386993	4.49498	7.20447	57.1482	74.0177	Up
H2-Ab1	2913.51	1.12774	5.45659e-15	1.28033e-12	1754.17	1904.68	3555.05	4440.16	Up
Slc16a12	872.667	0.78884	0.0001048	0.00438596	616.937	661.911	1315.49	896.337	Up
Abcb1b	499.507	1.03185	1.46733e-06	0.00010501	328.134	327.803	747.239	594.85	Up
Sult1a1	2621.26	1.35793	1.39789e-24	7.1457e-22	1385.58	1556.17	3645.62	3897.66	Up
Gcnt2	8448.75	-0.585954	4.00969e-06	0.000263902	10077.8	10203.3	7461.61	6052.3	Down
Apol7e	319.947	0.889127	0.000219705	0.0078813	228.12	220.637	424.837	406.195	Up
Pcdha8	12.9137	7.12224	9.57944e-05	0.00411743	0	0	34.5045	17.1504	Up
Otud1	778.302	-0.651595	0.000213413	0.00769417	932.709	969.001	643.725	567.77	Down
Cd74	7119.27	0.963882	2.28941e-12	3.8551e-10	4705.12	4946.77	8199.14	10626.1	Up
Dnmt1	2684.97	0.553451	1.727e-05	0.000940379	2264.35	2088.4	3297.34	3089.79	Up
Msmo1	890.095	-1.22704	2.78425e-13	5.24354e-11	1240.62	1253.58	560.699	505.487	Down
Plcl1	470.985	0.941965	1.71725e-05	0.000940379	325.886	318.798	692.247	547.009	Up
Mmp14	483.914	1.3986	5.2335e-09	5.94501e-07	323.639	209.83	711.656	690.531	Up
Klrb1c	626.326	1.72253	1.08319e-17	3.16402e-15	327.01	256.659	935.936	985.699	Up
Nrk	163.987	-2.469	1.27795e-12	2.20377e-10	243.853	311.593	51.7568	48.7434	Down
Pcdh7	423.737	0.932663	7.39578e-05	0.003308	268.575	313.394	631.864	481.115	Up
Tspyl3	1101.93	-0.592298	0.000113294	0.00465549	1322.65	1327.42	871.24	886.407	Down
Camk2b	167.052	-1.21983	0.000178118	0.00665548	221.378	245.853	108.905	92.0708	Down
Mmp2	201.458	-1.65598	1.02193e-07	9.52612e-06	347.238	264.764	92.731	101.097	Down
Rgs2	2339.95	-0.741929	1.81354e-08	1.92275e-06	2830.72	3025.88	1817.96	1685.26	Down
Prtn3	3636.57	1.37101	5.49622e-20	1.7879e-17	1924.98	2130.72	4527.64	5962.94	Up
B3galt1	99.4718	1.6899	0.000148239	0.00576559	47.1973	46.8291	191.932	111.929	Up
Nfkbiz	1341.93	0.873918	5.71066e-08	5.56032e-06	1033.85	861.835	1842.76	1629.29	Up
Birc5	246.637	1.01908	0.00018	0.00669179	158.448	167.504	309.463	351.133	Up
Trim47	6596.41	0.647268	1.6582e-06	0.000116916	5125.41	5157.5	7062.65	9040.09	Up
Hspb1	41.4609	2.62699	6.71151e-05	0.00304958	12.3612	10.8067	66.8526	75.823	Up
Hmox1	212.594	-1.58059	3.43196e-07	2.791e-05	304.535	333.207	86.2614	126.372	Down
Gm10778	55.8994	-9.2671	1.63162e-09	2.06667e-07	110.127	113.47	0	0	Down
Sqle	1304.35	-1.08168	2.14222e-13	4.20022e-11	1799.12	1744.38	828.109	845.788	Down
Cysltr2	217.21	2.14583	1.02329e-12	1.78615e-10	86.5284	73.8458	381.707	326.761	Up
Map4k2	1545.48	-0.534029	0.000174633	0.00654327	1759.79	1896.58	1246.48	1279.06	Down
Gprc5c	214.608	1.17806	7.29281e-05	0.00327216	148.334	115.272	282.506	312.319	Up
Chst15	779.563	-0.732187	1.93897e-05	0.00103554	981.03	965.399	594.125	577.699	Down
H2-Aa	2713.9	0.717344	8.93837e-07	6.69816e-05	1982.29	2123.52	2985.72	3764.07	Up
Nfam1	850.696	-0.664287	0.000116671	0.00473061	1072.05	1014.93	613.534	702.266	Down
Mab21l2	178.039	5.46261	1.16942e-29	1.04612e-26	4.49498	10.8067	315.932	380.92	Up
Dusp6	1940.53	-0.567769	1.89592e-05	0.00101634	2329.53	2305.43	1581.82	1545.35	Down
Dusp2	6794.63	-1.27085	1.06167e-23	4.74864e-21	9548.47	9668.4	3592.79	4368.85	Down
Fhdc1	437.345	1.57604	2.27621e-13	4.34392e-11	216.883	222.438	644.804	665.257	Up
Sdsl	1767.3	0.652801	2.26172e-05	0.00116867	1338.38	1410.28	1920.39	2400.16	Up
Gpx3	303.978	2.13317	1.2055e-15	2.92446e-13	117.993	108.067	435.62	554.23	Up
Ldlr	1534.09	-1.17137	9.49799e-17	2.51749e-14	2116.01	2133.42	949.953	936.956	Down
Cerk	1191.85	-0.590463	0.000286849	0.00986939	1515.93	1349.94	873.396	1028.12	Down
Pygl	2026.06	-0.579222	1.48428e-05	0.000824235	2502.58	2352.26	1661.61	1587.77	Down
Arx	15.8158	7.41961	2.48034e-05	0.0012679	0	0	22.6436	40.6195	Up
Ngp	739.433	2.35344	1.12546e-37	1.61088e-34	231.492	252.156	1207.66	1266.43	Up
Rrbp1	642.181	1.31147	2.55623e-12	4.25434e-10	377.579	360.224	955.345	875.575	Up
Plxdc2	1588.07	-0.604551	1.79128e-05	0.000967492	1853.06	1978.53	1277.75	1242.96	Down
Rnf150	49.8763	2.34656	0.000116527	0.00473061	21.3512	11.7073	79.7918	86.6549	Up
Trpc1	53.2401	3.62211	1.63075e-08	1.74186e-06	7.86622	8.10503	112.14	84.8496	Up
Myo7a	324.513	-0.942607	0.000251966	0.00888272	492.201	362.025	219.966	223.858	Down
Nrgn	2550.12	0.572033	3.72035e-05	0.00182361	1992.4	2110.01	2786.24	3311.84	Up
Nrg4	314.883	1.34042	6.28078e-08	6.07411e-06	192.161	164.802	453.95	448.62	Up
Gm5833	48.3059	3.45807	1.42551e-07	1.2441e-05	8.98997	7.20447	94.8875	82.1416	Up
Ror2	167.748	2.3068	2.75616e-11	4.19669e-09	67.4248	45.9285	281.428	276.212	Up
Rorb	139.651	4.80099	1.3891e-21	5.52282e-19	13.485	6.30391	332.106	206.708	Up
Srd5a1	202.65	1.24746	3.93175e-05	0.00189971	131.478	108.968	308.384	261.77	Up
Hsp90aa1	6640.94	0.458126	4.57378e-05	0.00213971	5659.19	5531.23	7948.98	7424.34	Up
Map2k1	1754.28	-0.644458	2.21011e-06	0.00015356	2107.02	2172.15	1381.26	1356.69	Down
Lsr	808.543	0.972205	6.44204e-07	4.98405e-05	583.224	509.716	920.84	1220.39	Up
Arid3a	366.16	-0.917349	0.000107668	0.00447982	529.284	428.666	251.236	255.451	Down
Uhrf1	1497.87	0.653971	3.92086e-06	0.000259812	1175.44	1152.72	1864.32	1798.99	Up
Ripk4	104.023	3.24357	3.68935e-13	6.69401e-11	17.9799	21.6134	177.914	198.584	Up
Epcam	150.797	2.16326	1.65745e-09	2.08097e-07	56.1873	54.0335	211.34	281.628	Up
H2-T3	117.834	2.60855	7.505e-11	1.06356e-08	35.9599	30.619	196.245	208.513	Up
Mapk11	68.5896	2.2841	9.95906e-06	0.000584197	28.0937	18.9117	104.592	122.761	Up
Tuba8	151.736	1.48655	2.14004e-05	0.0011179	67.4248	91.857	210.262	237.398	Up
Rbpms2	445.727	1.24911	7.93822e-09	8.94644e-07	265.204	262.963	582.264	672.478	Up
Tacstd2	482.519	1.22662	2.54342e-09	3.08508e-07	298.916	279.173	674.995	676.991	Up
Dennd5a	1983.79	-0.515363	0.000130894	0.00520411	2329.53	2338.75	1702.58	1564.3	Down
Clec1a	1053.31	1.16467	6.88458e-11	9.85391e-09	656.268	642.999	1652.98	1261.01	Up
Lst1	577.843	-0.933317	9.71271e-06	0.000574454	697.846	819.509	347.202	446.814	Down
Ifitm3	8869.72	0.534544	2.02219e-05	0.00106803	6902.05	7588.11	9572.85	11415.9	Up
Scd2	6990.82	-0.579412	1.35968e-07	1.19393e-05	8487.65	8264.43	5687.86	5523.35	Down
Igf2bp2	336.819	-2.41322	9.0094e-22	3.68433e-19	611.318	523.225	103.514	109.221	Down
Neurl3	2164.85	-0.827418	1.91429e-10	2.58483e-08	2743.06	2795.33	1544.08	1576.94	Down
Ly6a	4987.67	0.534037	4.34233e-05	0.00205122	3843.21	4306.47	5412.9	6388.09	Up
Bank1	44.0327	-3.14454	2.61335e-06	0.000178118	84.281	73.8458	10.7827	7.22124	Down
Ubc	25799.2	0.433674	4.28462e-05	0.00203066	22888.5	21013.6	29391.4	29903.2	Up
Cdkn2c	237.171	1.89478	3.9095e-11	5.76873e-09	112.375	89.1553	369.846	377.31	Up
Chrm3	75.9251	3.73752	1.08568e-08	1.19533e-06	19.1037	2.70168	178.992	102.903	Up
Klf6	8460.28	0.569776	6.19793e-07	4.82125e-05	7043.64	6578.58	10576.7	9642.16	Up
Klf4	298.237	1.32667	1.08618e-07	9.96573e-06	165.191	174.708	426.994	426.053	Up
Klf2	11543.4	0.859691	5.63896e-13	9.96425e-11	8340.44	8065.41	13656.3	16111.5	Up
Tsc22d3	5597.26	-0.468418	3.01693e-05	0.00151514	6378.38	6617.31	4718.5	4674.85	Down
Itgb3	943.284	1.2321	5.10257e-13	9.12913e-11	601.204	525.926	1393.12	1252.89	Up
Kazald1	328.898	-1.08528	1.16388e-05	0.000666347	401.177	492.606	217.81	204	Down
Matn4	295.691	3.36413	7.61364e-27	4.738e-24	37.0836	66.6414	473.359	605.682	Up
Bcam	981.312	0.70027	3.30013e-05	0.00164783	733.806	761.873	1111.69	1317.88	Up
Tk1	488.691	1.2005	9.50644e-08	9.01097e-06	266.328	326.002	600.595	761.841	Up
Ddah2	875.521	-0.702194	7.59732e-05	0.00335619	1042.84	1126.6	600.595	732.053	Down
Phf11d	308.189	1.46368	1.37908e-08	1.49536e-06	185.418	143.189	463.655	440.496	Up
Maged2	1405.15	-0.674986	4.86372e-06	0.000313579	1653.03	1802.92	1048.08	1116.58	Down
Ndrg1	2493.9	1.61184	3.23638e-33	3.30874e-30	1148.47	1309.41	3832.16	3685.54	Up
H19	11.074	-6.92669	0.000258724	0.00907627	32.5886	11.7073	0	0	Down
C130026I21Rik	49.3081	6.04477	2.44481e-09	3.02567e-07	0	2.70168	97.044	97.4868	Up
Epdr1	397.772	1.2452	4.29642e-08	4.24101e-06	257.338	215.234	566.09	552.425	Up
Epb4.1l4b	2420.78	-0.556179	1.82407e-05	0.0009815	3003.77	2760.21	1944.12	1975.01	Down
Amigo2	583.53	-0.802647	2.79413e-05	0.00140818	769.766	714.143	415.133	435.08	Down
H2-Eb1	1670.51	1.44353	4.47045e-21	1.59964e-18	878.769	917.67	2202.9	2682.69	Up
Thsd1	868.433	-0.922646	3.24879e-08	3.29787e-06	1101.27	1172.53	605.986	593.947	Down
Igf1	92.7334	-3.79614	5.39557e-14	1.13569e-11	176.428	169.305	16.174	9.02655	Down
Apob	52.0722	3.07928	6.04838e-06	0.000378037	17.9799	4.50279	109.983	75.823	Up
Antxr2	771.695	-0.655931	0.000230051	0.00821126	934.957	952.791	644.804	554.23	Down
Gipc2	26.1531	3.60805	5.95009e-05	0.00273838	3.37124	4.50279	45.2872	51.4513	Up
Dnajc6	116.69	2.02163	8.48882e-07	6.4286e-05	52.8161	39.6246	219.966	154.354	Up
Kcnk12	218.449	-1.64567	1.92417e-08	2.02505e-06	329.258	333.207	94.8875	116.443	Down
Vldlr	434.481	2.47903	9.80701e-28	6.38035e-25	122.488	141.388	709.5	764.549	Up
Lpl	124.478	1.42288	0.000157464	0.00604232	74.1672	61.238	197.323	165.186	Up
Aurkb	278.41	1.04201	0.000102229	0.00432142	157.324	206.228	360.141	389.947	Up
Irf2bpl	957.578	1.3247	6.40453e-16	1.60821e-13	567.492	525.926	1335.97	1400.92	Up
Cybb	48.8228	2.39021	0.000249524	0.00884019	23.5987	8.10503	73.3222	90.2655	Up
Entpd2	97.5537	1.99308	6.51695e-06	0.000402056	35.9599	42.3263	125.079	186.85	Up
Nupr1	458.357	3.08393	3.66009e-41	6.54836e-38	93.2709	99.962	776.352	863.841	Up
Nxpe5	240.566	1.08405	7.27043e-05	0.00327216	161.819	146.791	327.793	325.858	Up
Sbspon	310.715	4.03383	1.31157e-42	3.12874e-39	31.4649	39.6246	566.09	605.682	Up
Eef1g	7865.76	0.452726	0.000102352	0.00432142	6568.3	6715.47	8511.84	9667.44	Up
Arhgap30	1167.73	-0.885139	4.79374e-08	4.69951e-06	1379.96	1649.82	809.779	831.345	Down
Col18a1	364.06	2.02599	1.91102e-17	5.47048e-15	132.602	153.996	597.36	572.283	Up
Cbx6	4056.46	-0.513323	2.17944e-05	0.00113023	4887.17	4654.99	3194.91	3488.76	Down
Arrdc3	862.276	-0.728482	0.000167388	0.00633815	1146.22	1004.12	747.239	551.522	Down
Gm16548	218.944	3.18953	4.57289e-24	2.18173e-21	47.1973	39.6246	388.176	400.779	Up
Irg1	17.283	7.5436	1.31189e-05	0.000739256	0	0	42.0524	27.0797	Up
Bcl3	430.941	1.21687	1.63597e-06	0.000115919	298.916	220.637	499.238	704.974	Up
Cd53	586.216	1.46072	3.02414e-13	5.62137e-11	280.937	343.113	872.318	848.496	Up
Tpr	724.648	0.945064	2.71176e-06	0.000183082	573.11	418.76	999.553	907.168	Up
Rassf4	317.554	-0.924949	0.000208716	0.00754382	450.622	381.837	204.871	232.885	Down
Lig1	759.163	0.898897	4.01946e-06	0.000263902	609.07	452.081	1000.63	974.868	Up
Ramp2	451.798	2.28749	1.7748e-21	6.68494e-19	139.345	167.504	643.725	856.62	Up
Tox	968.44	0.971883	2.5995e-09	3.10304e-07	680.99	627.69	1245.4	1319.68	Up
Plscr2	750.799	3.99866	2.14701e-77	1.02434e-73	94.3947	82.8514	1561.33	1264.62	Up
Plscr1	1599.96	1.07696	3.16599e-14	7.05265e-12	986.649	1070.76	2193.2	2149.22	Up
Ccrl2	840.305	-0.857186	4.22076e-07	3.35621e-05	1075.42	1090.58	571.482	623.735	Down
Serpinb1a	685.122	0.744689	3.37003e-05	0.00166904	514.676	509.716	837.813	878.283	Up
Lepr	20.6618	7.80175	3.63295e-06	0.000241853	0	0	47.4437	35.2035	Up
Nr4a1	18000.8	-0.441136	4.40039e-05	0.0020718	21537.7	19926.7	14848.8	15690	Down
Sema6b	249.474	1.0217	0.000207959	0.00753548	146.087	182.813	327.793	341.204	Up
Padi4	2394.2	0.52629	4.75518e-05	0.00221697	1955.32	1969.52	2718.31	2933.63	Up
Spc24	261.055	0.997162	0.000143442	0.00563492	171.933	176.51	353.672	342.106	Up
Osmr	45.1616	4.6516	1.07964e-08	1.19533e-06	2.24749	4.50279	108.905	64.9912	Up
Ybx3	4972.72	0.467015	0.000134021	0.00529901	4182.58	4167.79	5370.85	6169.65	Up
Mtus1	163.597	-1.78351	6.59501e-08	6.3352e-06	240.482	266.565	73.3222	74.0177	Down
Idi1	934.602	-0.783565	1.0632e-05	0.000618599	1164.2	1199.54	769.883	604.779	Down
Ctsw	278.776	1.37563	1.33034e-07	1.17538e-05	151.706	158.498	375.237	429.664	Up
Gabra4	27.0094	4.43087	1.72794e-05	0.000940379	0	4.50279	59.3047	44.2301	Up
Hspa1b	280.844	3.12895	4.04817e-29	3.21897e-26	59.5585	55.8347	497.081	510.903	Up
Hspa1a	235.315	3.29147	5.56227e-25	3.18451e-22	52.8161	35.1218	406.507	446.814	Up
Rasgef1b	742.375	0.808706	2.43465e-05	0.001249	471.973	606.076	983.379	908.071	Up
Alcam	506.395	1.12885	3.51087e-06	0.000234818	384.321	252.156	769.883	619.221	Up
Cep68	1718.13	-0.56149	0.000133272	0.005284	1953.07	2142.43	1488.01	1288.99	Down
Aldh3a1	41.4315	5.2843	3.32521e-08	3.35167e-06	4.49498	0	75.4787	85.7522	Up
Ly6e	21141.7	0.67414	2.30225e-08	2.38783e-06	16208.9	16372.2	23477.1	28508.6	Up
Rps4l	288.005	-1.19887	4.58179e-06	0.000296738	357.351	444.876	174.679	175.115	Down
Carhsp1	325.929	-1.20127	2.3397e-06	0.000161	403.425	505.214	181.149	213.929	Down
Erdr1	130.165	3.173	1.29498e-15	3.08916e-13	25.8462	26.1162	228.593	240.106	Up
Fcgr4	31.4436	8.41018	1.71002e-07	1.47443e-05	0	0	51.7568	74.0177	Up
Nme1	1982.7	0.571402	3.53488e-05	0.00174465	1586.73	1603.9	2224.46	2515.7	Up
Nme2	2202.28	0.587537	0.000198039	0.00726805	1558.64	1960.52	2402.38	2887.59	Up
Lrrn1	57.0997	2.67968	2.16885e-05	0.00112883	7.86622	22.514	124.001	74.0177	Up
Golgb1	243.904	1.11617	3.74712e-05	0.00183046	153.953	153.996	341.811	325.858	Up
Egr4	85.9812	1.83303	0.000104118	0.00437019	40.4549	35.1218	101.357	166.991	Up
Mcm10	146.837	1.36166	0.000130028	0.0051841	95.5184	69.343	227.514	194.974	Up
Prss34	58.0535	9.29601	2.45216e-09	3.02567e-07	0	0	67.9308	164.283	Up
Rps6ka3	671.864	1.22983	8.55609e-09	9.56744e-07	461.86	342.212	1050.23	833.151	Up
Bmpr1a	174.029	2.88612	4.59735e-14	9.82118e-12	28.0937	54.0335	355.828	258.159	Up
Islr	245.743	-1.86735	4.32381e-11	6.31496e-09	367.465	404.351	93.8092	117.345	Down
Fam109b	647.579	-0.692965	0.000259564	0.00908348	738.301	861.835	481.985	508.195	Down
Chil3	156.367	3.31835	4.95353e-18	1.50851e-15	35.9599	21.6134	288.976	278.92	Up
Gm9199	151.279	1.51484	8.20312e-06	0.000489214	83.1572	73.8458	229.671	218.443	Up
Npdc1	1336.01	0.83311	1.07487e-06	7.97128e-05	961.927	959.996	1469.68	1952.44	Up
Emp2	80.9563	2.58037	9.43263e-08	9.00061e-06	19.1037	27.0168	147.723	129.982	Up
Csprs	27.1499	8.19651	4.79399e-07	3.79096e-05	0	0	57.1482	51.4513	Up
Malat1	10557.8	1.72774	6.61661e-37	7.89196e-34	4954.6	4838.7	18389.8	14048	Up
Ebi3	907.663	-2.08883	3.26345e-29	2.74764e-26	1369.85	1570.57	302.993	387.239	Down
Ncoa4	5827.53	-0.516284	6.83513e-06	0.000419877	7038.02	6680.35	4955.72	4636.04	Down
Cd38	643.325	1.12084	1.14439e-08	1.25035e-06	442.756	368.329	938.092	824.124	Up
Camk1d	156.506	-1.68793	5.10686e-06	0.000326315	212.388	264.764	93.8092	55.062	Down
Cited4	84.5923	2.55795	1.24141e-06	9.11197e-05	13.485	35.1218	116.453	173.31	Up
Fosb	3255.32	0.590046	1.55454e-06	0.000110697	2685.75	2512.56	3833.24	3989.74	Up
Itga2b	1230.33	0.934883	1.49207e-09	1.90679e-07	896.749	794.293	1577.5	1652.76	Up
Rbm25	1107.53	0.636506	5.42194e-05	0.00251147	867.532	866.338	1424.39	1271.84	Up
Snx20	387.716	-0.920229	0.000111399	0.00460826	495.572	519.622	229.671	306	Down
Plek	701.993	2.54102	2.519e-33	2.77342e-30	203.398	208.029	1385.57	1010.97	Up
Plxnb2	1705.97	0.572494	5.4817e-05	0.00253095	1445.14	1299.51	1985.09	2094.16	Up
Rcvrn	20.135	7.76687	4.32225e-06	0.000282486	0	0	34.5045	46.0354	Up
Fzd4	162.754	-1.24509	0.000126259	0.00507427	228.12	229.643	100.279	92.9735	Down
Clca3a1	525.762	2.9719	1.39809e-41	2.8587e-38	116.87	120.675	1012.49	853.009	Up
Vegfa	581.892	-0.988819	1.15875e-06	8.54909e-05	793.365	753.768	435.62	344.814	Down
Numa1	3295.74	0.473673	0.000113517	0.00465549	2803.75	2715.19	3971.26	3692.76	Up
Ptger4	1909.59	0.526578	8.57853e-05	0.0037332	1604.71	1525.55	2240.64	2267.47	Up
Ptger3	997.38	0.599856	0.00018933	0.00698423	828.201	758.271	1187.17	1215.88	Up
Gbp11	29.9149	8.33375	3.7779e-07	3.05497e-05	0	0	86.2614	33.3982	Up
Phactr1	399.153	0.818263	0.000268599	0.00935392	309.03	269.267	488.455	529.859	Up
4632428N05Rik	519.271	-0.85117	3.30417e-05	0.00164783	649.525	687.126	339.654	400.779	Down
Spon1	60.9553	3.72106	1.40987e-09	1.81797e-07	10.1137	7.20447	132.627	93.8761	Up
Fscn1	564.48	-1.52182	6.53475e-15	1.50858e-12	813.592	860.934	295.445	287.947	Down
Acadl	2328.68	0.574342	2.04974e-05	0.0010786	1769.9	1971.32	2896.23	2677.28	Up
Jun	23012.6	0.701139	2.91261e-11	4.38822e-09	18202.4	16854.9	28395.1	28597.9	Up
Cd82	1723.51	-0.547515	8.58116e-05	0.0037332	2030.61	2063.18	1337.05	1463.2	Down
Cd86	142.832	-1.51772	1.95294e-05	0.00103912	203.398	219.736	84.1048	64.0885	Down
Bmp4	119.372	2.16279	2.99745e-08	3.06446e-06	44.9498	42.3263	178.992	211.221	Up
Aldoc	798.338	-0.673959	0.000102989	0.00433553	970.917	992.416	580.108	649.912	Down
Cyp26b1	469.851	1.0923	2.27256e-07	1.94773e-05	306.783	293.582	598.438	680.602	Up
Muc13	4956.31	0.761977	3.30421e-11	4.92637e-09	3761.18	3593.23	6344.52	6126.32	Up
Itgam	310.639	1.55198	4.5431e-09	5.24398e-07	151.706	163.902	531.586	395.363	Up
Itga9	129.192	-1.735	5.79646e-06	0.00036388	222.502	174.708	69.0091	50.5487	Down
Tm4sf1	356.47	2.23758	2.06276e-17	5.78907e-15	105.632	143.189	515.412	661.646	Up
Ctla2a	2007.96	-0.550073	0.000187947	0.00695113	2141.86	2629.63	1629.26	1631.1	Down
Ptpru	75.5782	2.29642	2.6337e-05	0.00133202	38.2074	13.5084	114.296	136.301	Up
Ptprk	194.804	1.67653	3.32018e-07	2.71553e-05	101.137	84.6525	351.515	241.912	Up
Pbx3	360.626	0.953178	4.06338e-05	0.00195165	241.605	249.455	504.629	446.814	Up
Synpo	65.3935	2.12316	3.76602e-05	0.00183344	23.5987	25.2156	98.1223	114.637	Up
Gpaa1	1094.97	0.696722	0.000203454	0.00739094	827.077	844.724	1120.32	1587.77	Up
Tha1	215.908	1.12536	0.000253327	0.00890878	129.231	142.288	243.688	348.425	Up
Mamdc2	1153.56	-1.55504	3.55776e-24	1.75594e-21	1708.09	1734.48	587.656	584.018	Down
Rnase6	354.842	-1.14649	8.2411e-07	6.27419e-05	479.84	498.009	211.34	230.177	Down
Cd177	55.2509	2.10367	0.000159076	0.00607161	19.1037	22.514	92.731	86.6549	Up
Tgm2	11714.4	0.587859	2.28948e-07	1.95056e-05	9213.59	9507.2	13202.3	14934.4	Up
Zg16	37.4344	5.23403	1.27381e-07	1.13947e-05	0	3.60224	60.383	85.7522	Up
Cd200r4	48.8993	2.28017	0.000142875	0.00563351	19.1037	14.4089	86.2614	75.823	Up
Cand2	1585.82	-0.547276	0.000270985	0.00941409	2048.59	1718.27	1287.45	1288.99	Down
Mgst1	453.641	-0.851393	9.99958e-05	0.00427236	527.037	640.297	310.541	336.69	Down
Slc16a9	533.793	-0.836925	3.34312e-05	0.00166146	701.218	667.314	411.898	354.743	Down
Afap1l1	2609.04	-0.510906	4.77996e-05	0.00222128	3002.65	3129.44	2173.79	2130.27	Down
Ccnd2	5778.81	-0.672049	4.05994e-08	4.03541e-06	7398.74	6804.62	4167.5	4744.36	Down
Evc2	507.474	0.768728	0.000225592	0.00807225	410.167	341.312	616.769	661.646	Up
Pbk	387.733	1.047	2.62791e-06	0.000178262	247.224	258.46	520.803	524.443	Up
Gadd45g	297.083	1.93657	1.59757e-13	3.17584e-11	119.117	126.979	425.915	516.319	Up
Spint1	75.2288	2.05369	2.05863e-05	0.00107931	25.8462	32.4201	115.375	127.274	Up
Jam2	807.503	1.59614	1.79583e-20	5.97759e-18	395.559	407.053	1231.38	1196.02	Up
Jam3	753.131	-0.658908	0.000234923	0.0083643	909.111	935.681	541.29	626.443	Down
Gstm2	345.952	2.11373	1.57763e-16	4.03226e-14	117.993	141.388	497.081	627.345	Up
Gng2	1197.54	-0.627239	4.09859e-05	0.00196198	1447.38	1459.81	986.614	896.337	Down
Syt12	11.4146	-6.97362	0.000171818	0.00647165	25.8462	19.8123	0	0	Down
Cited2	3343.05	0.474816	0.000101313	0.00430294	2759.92	2835.86	3752.37	4024.04	Up
Cyr61	214.529	1.44212	5.80688e-07	4.54175e-05	114.622	116.172	321.324	306	Up
Trf	745.777	-0.716779	8.91164e-05	0.00384194	939.452	915.868	512.177	615.611	Down
Bhlhe40	1005.31	1.23182	1.08262e-13	2.21365e-11	592.214	608.778	1310.09	1510.14	Up
Perp	199.418	1.17004	0.000116207	0.00473061	119.117	126.078	305.15	247.327	Up
Rps27	735.309	1.78941	6.70287e-18	1.99871e-15	327.01	333.207	947.797	1333.22	Up
Fanca	107.853	1.52906	0.000147926	0.00576559	50.5686	60.3374	144.488	176.018	Up
Syne2	356.349	0.96107	0.000187349	0.00694698	243.853	239.549	557.464	384.531	Up
Plxna2	47.4761	-2.64195	2.38132e-05	0.00122604	71.9197	91.857	10.7827	15.3451	Down
Mvd	141.663	-1.3171	0.000216681	0.00779237	205.646	199.024	69.0091	92.9735	Down
Gypc	2161.12	-0.4981	0.000129568	0.00518017	2567.76	2493.65	1765.12	1817.95	Down
Rgl1	389.515	-1.1691	2.72261e-07	2.25252e-05	500.067	578.159	241.532	238.301	Down
Aspa	185.305	1.72468	1.14185e-07	1.03438e-05	80.9097	90.9564	325.637	243.717	Up
Gm19757	311.409	0.964508	8.85338e-05	0.00382835	221.378	200.825	428.072	395.363	Up
Wwtr1	416.595	2.5756	1.89838e-26	1.13215e-23	121.365	117.973	803.309	623.735	Up
Gm8909	414.177	9.68879	1.50128e-20	5.11616e-18	2.24749	0	775.274	879.186	Up
Sox4	3915.92	-0.614973	1.25104e-06	9.13575e-05	5024.27	4453.26	2955.53	3230.6	Down
Ltb	3712.55	-1.09482	2.43422e-18	7.57413e-16	4975.95	5139.49	2219.07	2515.7	Down
Ltf	369.773	2.28622	1.75052e-21	6.68494e-19	130.355	121.575	573.638	653.522	Up
Socs5	927.788	-0.624851	0.000122522	0.00493989	1127.12	1123.9	751.552	708.584	Down
Dhrs3	356.106	1.36373	9.60726e-08	9.04662e-06	188.789	209.83	429.15	596.655	Up
Gna15	654.86	-0.704465	0.000250975	0.00886963	784.375	839.321	449.637	546.106	Down
Sbno2	1673.06	0.861034	2.18351e-08	2.28121e-06	1184.43	1192.34	1927.94	2387.52	Up
Ldhd	477.909	1.42857	1.48095e-11	2.32932e-09	253.967	263.864	649.117	744.69	Up
Enpp5	2376.57	1.05614	3.94678e-14	8.55913e-12	1448.51	1637.22	3413.79	3006.74	Up
Peg13	1557.5	-0.890572	2.47929e-09	3.033e-07	1885.65	2160.44	1138.65	1045.27	Down
Hpgds	76.5988	2.65543	3.87585e-07	3.11657e-05	26.9699	15.3095	158.505	105.611	Up
Itgb5	168.986	-2.7497	9.62429e-15	2.18655e-12	261.833	326.903	36.6611	50.5487	Down
Mamld1	27.4975	3.26777	0.000174259	0.00654327	7.86622	2.70168	50.6785	48.7434	Up
Kcnb2	37.6716	5.57611	1.1837e-07	1.06556e-05	3.37124	0	78.7135	68.6018	Up
Ptpn7	1780.05	-0.62416	5.56038e-06	0.000352149	2238.5	2080.29	1399.59	1401.82	Down
Ncl	6189.64	0.555246	7.54735e-05	0.00334443	5388.36	4637.88	8214.24	6518.07	Up
Prom2	289.072	2.19003	1.55774e-16	4.03226e-14	97.7659	109.868	443.168	505.487	Up
Emc8-1190005i06rik	22.1136	-7.93429	4.97606e-06	0.000319383	14.6087	73.8458	0	0	Down
Vcam1	97.6602	-2.91054	1.46836e-10	2.02084e-08	149.458	195.421	20.4871	25.2743	Down
Dhx40	160.649	1.26917	0.000265199	0.00925802	75.291	112.57	242.61	212.124	Up
Meiob	17.9161	7.59608	9.80699e-06	0.000577644	0	0	40.9741	30.6903	Up
Flcn	1419.84	-0.532427	0.000291729	0.00998927	1602.46	1755.19	1131.1	1190.6	Down
Tdrd9	80.9717	4.51603	3.84453e-12	6.25304e-10	2.24749	10.8067	207.027	103.805	Up
Nov	45.5935	-3.7781	2.65789e-07	2.21177e-05	82.0335	88.2548	2.15653	9.92921	Down
Fus	1527.95	0.622129	3.94197e-05	0.00189971	1294.56	1113.09	1937.65	1766.5	Up
Ldha	18923.4	0.445438	0.000149302	0.00579124	15422.3	16627.9	20146.3	23497	Up
Ccna2	542.463	0.829843	7.46989e-05	0.00332039	436.013	345.815	729.987	658.036	Up
Cldn5	319.473	2.1838	5.85331e-17	1.58072e-14	113.498	117.073	461.498	585.823	Up
C4b	364.271	5.82546	1.35519e-13	2.73195e-11	20.2274	5.40335	747.239	684.213	Up
S100a9	453.579	2.2156	1.14942e-22	4.83873e-20	140.468	180.112	747.239	746.496	Up
S100a8	498.391	2.07386	2.54232e-23	1.10268e-20	189.913	192.72	779.587	831.345	Up
S100a6	718.654	1.13786	4.18521e-09	4.91007e-07	422.529	475.495	879.866	1096.73	Up
Erp27	336.233	1.11581	1.30426e-05	0.000737859	186.542	237.748	409.741	510.903	Up
Homez	594.093	-0.71954	0.000178558	0.00665548	776.509	702.436	433.463	463.965	Down
Gnb4	649.492	-0.688018	0.000202942	0.00739094	777.632	824.912	519.725	475.699	Down
Map1b	93.1364	1.62732	0.00027576	0.00955677	57.311	34.2212	134.783	146.23	Up
Akap9	398.717	1.05982	1.05377e-05	0.000615618	247.224	269.267	618.925	459.451	Up
Col16a1	2710.76	1.4845	1.76002e-28	1.25956e-25	1529.42	1326.52	4109.28	3877.81	Up
Jund	17279.6	0.657833	3.096e-09	3.66224e-07	13309.6	13504.8	19887.6	22416.5	Up
Satb1	175.532	-1.3804	1.78743e-05	0.000967492	226.997	280.074	100.279	94.7788	Down
Spns3	321.368	0.998718	6.41875e-05	0.00292585	214.636	214.333	381.707	474.797	Up
Muc1	349.033	6.0162	4.61936e-51	1.65292e-47	15.7324	6.30391	616.769	757.328	Up
Arid5a	525.024	1.06489	1.03161e-07	9.52612e-06	356.228	323.301	719.204	701.363	Up
Atp10a	956.41	0.790895	3.36681e-06	0.00022624	720.321	680.823	1313.33	1111.17	Up
Evc	260.662	1.09349	9.83796e-05	0.00421589	186.542	146.791	314.854	394.46	Up
Fut8	5703.41	0.852138	7.88856e-11	1.10695e-08	4149.99	3982.27	8101.02	6580.36	Up
Pgr	285.431	1.53173	2.9253e-08	3.01222e-06	126.983	165.703	474.437	374.602	Up
Fam110a	3101.43	-0.618646	9.51598e-06	0.000565155	3711.73	3802.16	2180.26	2711.58	Down
Il15	323.86	-1.05378	1.18476e-05	0.000675597	452.87	421.462	213.497	207.611	Down
Hnrnpd	3279.73	0.488465	0.00016226	0.0061603	2910.5	2550.38	3696.3	3961.75	Up
Klhdc8b	376.544	-0.915873	4.57453e-05	0.00213971	485.458	498.91	260.941	260.867	Down
Fam169a	123.921	2.71424	5.20254e-09	5.94501e-07	41.5786	24.3151	288.976	140.814	Up
Bace2	178.614	1.17141	0.000202242	0.00738441	119.117	100.863	237.219	257.257	Up
Myof	1385.46	0.682607	1.11414e-05	0.000643012	1097.9	1029.34	1850.31	1564.3	Up
Sash3	4518.33	-0.458076	6.90266e-05	0.00311665	5189.46	5270.07	3740.51	3873.29	Down
Dhcr7	882.105	-0.663928	6.41022e-05	0.00292585	1121.5	1041.95	677.152	687.823	Down
Cat	2840.71	-0.854068	4.80705e-12	7.73071e-10	3592.62	3722.91	2016.36	2030.97	Down
Smad7	1535.04	-0.749815	1.10218e-07	1.00481e-05	1963.18	1887.57	1126.79	1162.62	Down
Casp12	811.065	0.752073	6.75354e-05	0.00305897	634.917	573.656	1142.96	892.726	Up
Aldh1a1	2781.01	1.84725	2.9214e-47	8.36281e-44	1221.51	1197.74	4525.49	4179.29	Up
Cebpd	259.276	1.7905	6.53297e-11	9.44509e-09	109.003	123.377	374.159	430.566	Up
Gpr183	227.392	4.8667	3.14758e-37	4.09557e-34	16.8562	13.5084	471.203	408	Up
Il13ra1	13.0077	7.13371	8.35543e-05	0.00366844	0	0	31.2697	20.7611	Up
Sulf2	43.4285	2.80778	3.82955e-05	0.00185805	15.7324	6.30391	72.2439	79.4336	Up
Abca4	385.037	2.88293	1.857e-31	1.77195e-28	84.281	99.0615	726.752	630.053	Up
Zfp36	35017.5	0.423709	0.000146854	0.00574296	30476	29349.2	37404	42840.9	Up
Minos1	739.223	-0.852637	1.68242e-06	0.000118041	912.482	990.615	506.785	547.009	Down
Dsg2	272.968	1.76728	3.98179e-10	5.32629e-08	144.963	103.564	456.107	387.239	Up
Slco3a1	864.925	1.16993	2.5785e-11	3.96839e-09	580.977	484.501	1182.86	1211.36	Up
Neo1	494.446	0.882109	0.000143698	0.00563492	310.154	384.539	739.691	543.398	Up
Ggt1	52.1933	2.65922	1.11091e-05	0.000643012	17.9799	10.8067	79.7918	100.195	Up
Ifi27	1445.91	0.680226	7.63827e-06	0.000463248	1127.12	1095.98	1637.89	1922.66	Up
Apobec3	2796.52	0.570527	6.08509e-06	0.000378678	2336.27	2165.84	3290.87	3393.08	Up
Agtr1a	88.7645	4.02221	2.17697e-13	4.21067e-11	15.7324	5.40335	171.444	162.478	Up
Tyms	570.785	0.885613	4.50766e-06	0.000293264	391.064	410.655	715.969	765.452	Up
Ctnnal1	616.225	-0.719658	0.000120019	0.00485262	794.488	739.359	462.577	468.478	Down
Pros1	536.016	0.931314	1.47707e-05	0.000824235	389.94	347.616	793.605	612.903	Up
Fam184a	86.7471	2.03615	2.49289e-05	0.00126977	22.4749	45.0279	153.114	126.372	Up
Ehd3	1234.65	1.44713	3.54347e-21	1.30045e-18	660.763	664.612	1723.07	1890.16	Up
Ntn4	119.639	2.03611	4.06977e-07	3.25422e-05	57.311	36.9229	203.792	180.531	Up
Cpne8	608.275	0.917033	1.26455e-06	9.14115e-05	403.425	438.572	813.013	778.089	Up
Myh9	3030.8	0.791338	5.90652e-10	7.75596e-08	2328.4	2111.81	3971.26	3711.72	Up
Xlr3c	17.427	7.5574	1.14314e-05	0.000657097	0	0	34.5045	35.2035	Up
Mcpt8	13.697	7.21188	6.1589e-05	0.00282539	0	0	20.4871	34.3009	Up
Adgrg2	159.283	2.08823	2.60159e-09	3.10304e-07	50.5686	70.2436	277.115	239.204	Up
Cyb561	86.32	2.53477	1.28173e-07	1.13947e-05	17.9799	32.4201	142.331	152.549	Up
Pim2	2179.8	1.18869	3.26506e-19	1.03851e-16	1350.74	1308.51	2917.79	3142.14	Up
Atf3	313.879	1.78597	2.27116e-12	3.8551e-10	125.86	155.797	498.159	475.699	Up
Clu	1638.42	3.07026	7.84817e-82	5.61655e-78	351.733	345.815	2636.36	3219.77	Up
Oxr1	2571.31	0.760293	1.2192e-05	0.000692478	2023.87	1793.91	3851.57	2615.89	Up
Cpxm1	635.509	-0.965448	1.26214e-06	9.14115e-05	818.087	863.636	377.393	482.92	Down
Mt2	90.0463	4.75808	7.65058e-16	1.88798e-13	4.49498	8.10503	144.488	203.097	Up
Whsc1	896.422	0.662164	0.000151388	0.00585624	714.703	673.618	1199.03	998.337	Up
Mt1	425.793	3.2527	4.79845e-41	7.63114e-38	86.5284	75.6469	715.969	825.027	Up
Cx3cl1	534.329	-1.0459	1.02767e-07	9.52612e-06	711.331	728.552	347.202	350.23	Down
Sell	363.901	0.894882	0.000115162	0.00470947	239.358	269.267	493.846	453.133	Up
Selp	3217.46	3.56078	1.4601e-155	2.08984e-151	540.522	466.49	5903.51	5959.33	Up
Trpm5	12.8212	-7.14211	8.19338e-05	0.00360836	26.9699	24.3151	0	0	Down
Ntf3	20.2595	5.34394	7.45747e-05	0.00332039	0	1.80112	43.1307	36.1062	Up
Tnfaip8	1754.15	-1.59911	9.49806e-28	6.38035e-25	2528.43	2745.8	932.701	809.682	Down
Tnfaip2	1291.43	0.759929	2.42963e-07	2.05771e-05	950.689	967.2	1602.3	1645.54	Up
Pdgfc	181.014	-1.40073	8.14087e-06	0.000487533	282.06	243.151	101.357	97.4868	Down
Syt15	87.4256	3.98067	6.55909e-14	1.36058e-11	8.98997	11.7073	141.253	187.752	Up
Epha2	48.0538	3.34842	2.82268e-07	2.3219e-05	10.1137	7.20447	87.3396	87.5575	Up
Gclm	2231.65	0.559077	1.48573e-05	0.000824235	1799.12	1810.12	2614.8	2702.55	Up
Hes1	1355.31	-0.635289	1.37812e-05	0.00077353	1600.21	1697.55	1055.62	1067.84	Down
Tmem176a	4431.75	0.67919	1.58409e-07	1.37413e-05	3373.49	3441.94	4962.18	5949.4	Up
Cyp51	854.176	-0.893755	8.91541e-07	6.69816e-05	1193.42	1027.54	652.352	543.398	Down
Cd4	33.6537	-3.61345	1.65849e-05	0.000912998	53.9398	70.2436	8.62614	1.80531	Down
Dnm3	53.9451	5.40031	1.50435e-10	2.05064e-08	2.24749	2.70168	125.079	85.7522	Up
Emilin2	92.999	3.33973	2.97451e-12	4.89358e-10	20.2274	13.5084	170.366	167.894	Up
Fdps	753.885	-0.727278	3.65756e-05	0.00179899	914.729	965.399	542.368	593.044	Down
Neat1	109.618	1.66998	0.000155029	0.00598096	35.9599	68.4425	139.096	194.974	Up
Hlf	8213.38	-0.435204	0.000159667	0.00607796	9909.19	8976.77	7231.94	6735.61	Down
Smc1a	2042.72	0.731366	2.62896e-07	2.21039e-05	1638.42	1433.69	2680.57	2418.21	Up
Ankrd11	1168.84	0.704896	2.00342e-05	0.00106204	976.535	802.398	1384.49	1511.95	Up
Gpr4	260.178	1.39053	2.64079e-07	2.21039e-05	151.706	135.984	350.437	402.584	Up
Csf3r	1311.91	1.14664	1.19469e-11	1.89996e-09	886.636	747.464	1619.56	1993.97	Up
Rin3	942.214	-0.63492	0.00017178	0.00647165	1092.28	1200.45	689.013	787.115	Down
Anxa6	1896.76	-0.879474	1.03999e-10	1.44518e-08	2554.27	2361.27	1344.6	1326.9	Down
Naip1	12.3152	-7.08403	0.000105587	0.00440603	25.8462	23.4145	0	0	Down
Sla	925.527	-0.795927	1.02923e-06	7.6726e-05	1173.19	1176.13	657.743	695.044	Down
Fam43a	1606.4	-0.703152	1.7695e-06	0.000123546	2013.75	1967.72	1128.95	1315.17	Down
Adgrl4	9995.51	0.563174	0.00019188	0.00706008	8211.21	7925.82	14019.6	9825.4	Up
Insig1	1295.5	-0.862083	4.47585e-09	5.20836e-07	1659.77	1683.14	911.136	927.929	Down
Slfn2	1079.39	0.917724	1.43062e-08	1.53958e-06	695.599	797.895	1455.66	1368.43	Up
Ssbp4	1311.34	0.672603	4.23488e-05	0.00201375	987.773	1034.74	1426.55	1796.28	Up
Mki67	307.58	2.46307	1.14248e-20	3.98835e-18	93.2709	95.4592	570.403	471.186	Up
Nav1	263.087	1.27313	1.28651e-06	9.25314e-05	153.953	153.996	380.628	363.77	Up
Slc40a1	171.394	-1.72157	6.6102e-07	5.08665e-05	233.739	291.781	95.9658	64.0885	Down
Myo1e	288.817	1.83939	2.10411e-11	3.27349e-09	138.221	114.371	510.02	392.655	Up
Gda	754.324	1.62392	3.56881e-17	9.82315e-15	389.94	349.417	1266.96	1010.97	Up
Lcn2	167.841	2.27907	4.98132e-10	6.60163e-08	50.5686	63.9397	215.653	341.204	Up
Man1c1	763.438	-0.799234	5.43419e-06	0.000345687	924.843	1014.03	571.482	543.398	Down
Amotl2	592.189	2.13302	9.22961e-25	5.0809e-22	191.037	247.654	987.693	942.372	Up
Sdcbp	12329.9	0.455083	0.000286189	0.00986939	10019.3	10781.5	15675.8	12843	Up
Fyb	659.845	1.60651	3.69473e-13	6.69401e-11	394.435	259.361	1045.92	939.664	Up
Camp	273.831	2.90711	6.37632e-24	2.94401e-21	64.0535	64.8402	424.837	541.593	Up
Shisa8	864.109	-1.74504	1.15949e-24	6.14658e-22	1304.67	1357.14	411.898	382.726	Down
Ccdc92	188.849	1.43226	5.67044e-06	0.000357537	87.6522	116.172	266.332	285.239	Up
Hist1h2ae	421.369	0.857893	0.000108585	0.00450486	307.906	291.781	498.159	587.628	Up
Hist1h2ag	537.345	0.782136	0.000287564	0.00987026	379.826	410.655	584.421	774.478	Up
Prkcz	55.9595	2.12516	0.000155814	0.00599506	19.1037	22.514	104.592	77.6283	Up
Rrm2	442.824	0.920985	2.53139e-05	0.00128482	283.184	328.704	545.603	613.805	Up
Slc35f2	492.238	0.842155	4.22804e-05	0.00201375	367.465	337.71	659.899	603.876	Up
Lppr3	2501.13	0.902319	6.27634e-10	8.16666e-08	1796.87	1691.25	2899.46	3616.94	Up
Synm	57.769	2.68729	7.45626e-06	0.000454221	22.4749	9.00559	94.8875	104.708	Up
Exoc3l4	109.052	1.52378	0.000112071	0.00462267	59.5585	53.133	157.427	166.089	Up
Sh2d3c	868.416	-0.666401	0.000198846	0.00727899	1042.84	1088.78	597.36	744.69	Down
Cenpv	384.608	0.909038	0.000101311	0.00430294	282.06	253.057	451.794	551.522	Up
Glipr2	1470.22	-0.669283	2.41686e-06	0.000165514	1800.24	1810.12	1149.43	1121.1	Down
Fetub	84.1862	1.7223	0.000248337	0.00881998	41.5786	36.9229	100.279	157.965	Up
Lgals3bp	8531.68	0.437928	0.000278707	0.00963559	7170.62	7323.35	9017.55	10615.2	Up
Cpt1a	3402.87	0.470276	8.8195e-05	0.00382526	2909.38	2797.14	3982.04	3922.94	Up
Pcdhga9	52.3924	3.82123	5.22936e-07	4.11252e-05	13.485	0.900559	112.14	83.0443	Up

## Sheet: DEGs in MMP1
Supplementary Table 1. Differentially expressed genes (DEGs) between young and aged MPP1
Column	Description
Gene	Differentially expressed genes (q<0.01) .
Base Mean	Average of the normalized count values, dividing by size factors, taken over all samples
log2 fold change	Log2 fold change (Aged / Young)
p-value	P-values were calculated by Generalized linear model.
q-value	Multiple comparisons are corrected as q-values by Benjamini-Hochberg method
Gene Expression	Normalized count from Deseq2
type	Up or Down during aging
Up-regulated and down-regulated genes in Aged cells are indicated in red and black, respectively.
					Gene expression
ID	baseMean	log2FoldChange	pvalue	padj	Young_1	Young_2	Aged_1	Aged_2	type
Plekhg1	95.6596	-1.69459	7.17936e-09	1.28046e-07	156	136.689	36.0987	53.8504	Down
Plekhg6	29.8402	-1.77877	0.00115405	0.00655897	35	57.4491	12.7407	14.1712	Down
Vwf	528.976	0.724368	1.76494e-09	3.49604e-08	410	388.277	614.739	702.89	Up
Myadm	990.319	-0.324591	0.000163996	0.00120683	1083	1119.27	890.788	868.22	Down
Zfp710	704.732	-0.385011	0.000117674	0.000901002	788	808.249	618.986	603.692	Down
Mllt3	1229.21	-0.871841	9.09074e-28	1.04349e-25	1611	1567.96	887.603	850.27	Down
Btg2	3408.05	-0.451996	1.01673e-14	4.16303e-13	3772	4102.66	2909.13	2848.4	Down
Btg1	1549.31	-0.442316	5.03096e-10	1.08399e-08	1773	1796.77	1321.85	1305.64	Down
Sorbs2	156.394	0.656047	0.00176545	0.00933099	130	112.917	188.987	193.673	Up
Arhgef28	162.013	0.815159	8.09176e-05	0.000643794	124	110.936	199.605	213.512	Up
Mkl1	1253.21	-0.358263	1.60614e-05	0.000152119	1489	1327.27	1089.33	1107.24	Down
Usp1	2510.96	0.381678	1.28033e-10	3.04874e-09	2184	2177.12	2873.03	2809.67	Up
Rpl38	1754.4	0.359269	5.42401e-07	7.04492e-06	1471	1602.63	2011.97	1932	Up
Rpl34	641.288	1.54777	5.7874e-10	1.23373e-08	335	318.942	797.356	1113.85	Up
Anp32e	4480.59	0.305333	1.2624e-09	2.54566e-08	3926	4090.77	4904.11	5001.48	Up
Fam13b	815.585	-0.328892	0.000420758	0.00273778	901	915.224	726.221	719.895	Down
Ncor2	2599.31	-0.258043	0.000515663	0.00327245	3075	2587.19	2392.07	2342.97	Down
Pebp1	7547.46	0.226577	3.71373e-07	4.94305e-06	6790	7121.71	8164.67	8113.46	Up
Abhd17b	1158.76	0.385433	8.77494e-06	8.87405e-05	1073	937.015	1299.55	1325.48	Up
BC026585	554.318	-0.493933	2.16451e-05	0.000199105	665	630.95	490.517	430.803	Down
Pold1	4339.72	0.549606	3.85048e-28	4.61714e-26	3571	3474.68	5190.78	5122.4	Up
Pold2	2267.1	0.520543	2.7632e-17	1.46679e-15	1847	1877.99	2665.99	2677.41	Up
Pold3	1586.69	0.396653	5.66256e-08	8.66153e-07	1322	1417.41	1837.85	1769.51	Up
Hdac6	966.494	0.426742	1.89783e-06	2.23186e-05	862	787.449	1090.39	1126.14	Up
Gmps	2032.19	0.273264	3.30648e-05	0.000287603	1847	1834.41	2156.37	2291	Up
Ikzf2	295.777	-0.502486	0.000866873	0.00512868	342	351.628	241.012	248.468	Down
H2afx	3427.39	0.436116	7.75432e-16	3.45982e-14	2891	2934.86	4011.2	3872.51	Up
H2afy	15182.9	0.159157	3.0387e-05	0.00026778	14210	14482.1	16070.3	15969	Up
H2afz	14421.8	0.645094	5.18375e-44	1.51343e-41	10761	11738.4	17814.7	17372.9	Up
Fgf11	88.3704	-1.17656	4.54448e-05	0.000383851	130	114.898	59.4567	49.1267	Down
Recql4	192.473	1.1259	3.82764e-09	7.1396e-08	120	121.832	273.925	254.136	Up
Tia1	1140.52	0.31161	0.000179959	0.00130782	977	1058.85	1243.28	1282.96	Up
Limd2	5796.06	-0.538026	1.59427e-30	2.16274e-28	6727	7001.86	4727.87	4727.5	Down
Nop58	2508.67	0.274806	2.6402e-05	0.000236386	2358	2182.08	2846.49	2648.12	Up
Ltbp4	256.723	0.531858	0.00103199	0.00598173	208	211.967	295.16	311.766	Up
Phb	2868.28	0.290952	3.11785e-07	4.22105e-06	2541	2618.89	3168.19	3145.05	Up
Cnot8	1914.91	-0.241002	0.00135413	0.0075304	1952	2195.94	1827.23	1684.48	Down
Cnot1	3925.42	0.208556	0.000926943	0.00543622	3896	3388.51	4213.99	4203.17	Up
Cnot6	2703.65	0.218059	0.000208776	0.00148906	2516	2484.18	2842.24	2972.17	Up
Tnfrsf13c	238.471	-0.819391	7.6196e-06	7.84147e-05	328	280.312	195.358	150.214	Down
D19Bwg1357e	1782.49	0.373749	3.17265e-08	5.04245e-07	1555	1551.13	1982.24	2041.59	Up
Uqcrc1	6134.46	0.324952	6.20494e-12	1.75437e-10	5310	5583.46	6743.02	6901.36	Up
Sdpr	232.777	1.29413	1.20536e-12	3.77344e-11	119	150.556	345.061	316.489	Up
Ide	3003.73	0.360605	1.8352e-10	4.2864e-09	2668	2593.13	3325.33	3428.48	Up
Aacs	930.342	-0.341933	0.000198612	0.00142487	995	1085.59	795.233	845.546	Down
Basp1	752.683	0.557029	1.1398e-08	1.94752e-07	602	616.092	913.084	879.557	Up
Myd88	1187.27	0.281457	0.000744083	0.00449529	1019	1124.22	1331.4	1274.46	Up
Acer2	159.553	-0.64629	0.00191365	0.0099807	199	190.176	133.777	115.259	Down
Recql	650.444	0.458113	1.17062e-05	0.000114839	557	538.833	771.875	734.066	Up
Ccser1	123.474	-0.83954	0.00170863	0.00908429	197	119.851	89.185	87.8612	Down
Stard4	648.921	-0.617006	3.77868e-09	7.0876e-08	767	804.287	508.567	515.83	Down
Dock8	1781.04	-0.300866	8.10659e-05	0.000644591	2045	1885.92	1689.21	1504.03	Down
Dock9	471.337	0.446271	0.000346332	0.0023152	420	378.372	519.184	567.791	Up
Dock1	1238.87	0.360135	5.61718e-05	0.00046481	1179	991.492	1362.19	1422.78	Up
Nup210	9056.45	0.504226	2.63988e-29	3.31342e-27	7730	7249.48	10657.6	10588.7	Up
Slc23a2	966.506	-0.475705	8.13241e-08	1.2002e-06	1148	1101.44	781.43	835.154	Down
Bbx	1087.47	-0.273895	0.00115772	0.00657428	1174	1207.42	948.121	1020.32	Down
Slc20a2	683.403	0.426713	2.91221e-05	0.000257818	568	598.263	771.875	795.475	Up
Ski	607.06	-0.376407	0.00168126	0.00896716	754	618.073	505.382	550.786	Down
Cdk2ap1	3047.81	0.324671	8.82061e-08	1.29042e-06	2825	2587.19	3451.67	3327.39	Up
Pdk2	688.526	-0.775874	2.77059e-14	1.06616e-12	883	855.793	503.258	512.051	Down
Grpel1	1032.53	0.297812	0.0015798	0.00853103	847	1005.36	1157.28	1120.47	Up
Ankrd33b	189.385	-0.605067	0.00150329	0.00819699	240	216.92	156.074	144.546	Down
Hif3a	117.395	-1.75999	4.75867e-11	1.21731e-09	209	153.528	54.148	52.9057	Down
Bop1	1874.24	0.401843	1.31616e-09	2.65008e-08	1608	1621.45	2161.67	2105.83	Up
Soga1	901.097	-0.570298	1.59946e-08	2.66841e-07	1170	983.568	743.208	707.613	Down
Grwd1	1236.9	0.308068	8.22726e-05	0.00065264	1100	1110.35	1391.92	1345.32	Up
Nudcd2	862.775	0.422924	5.31574e-06	5.63905e-05	719	755.753	959.8	1016.54	Up
Prep	2118.41	0.294212	3.98222e-06	4.34453e-05	1941	1865.11	2353.85	2313.68	Up
Ssx2ip	685.16	0.447213	1.175e-05	0.000115184	598	561.614	793.109	787.917	Up
Nt5dc2	1595.22	0.598948	3.92439e-16	1.79267e-14	1321	1216.34	1949.33	1894.21	Up
Psap	5679.67	-0.237534	1.57098e-05	0.000149157	5957	6333.27	5456.21	4972.19	Down
Fam64a	863.867	0.341349	0.000773959	0.00464822	692	832.021	981.035	950.413	Up
Zyx	5667.07	-0.539186	3.60899e-32	5.32623e-30	6701	6726.5	4640.8	4599.96	Down
Sec13	1444.06	0.270378	0.000214139	0.00151761	1296	1322.32	1574.54	1583.39	Up
Tinagl1	330.508	-0.827461	2.52525e-08	4.06156e-07	437	408.087	255.876	221.07	Down
Mrpl2	778.299	0.391873	8.6826e-05	0.000684717	634	712.171	903.529	863.496	Up
Mrpl3	1223.5	0.270574	0.00128805	0.00720469	1095	1122.24	1417.4	1259.34	Up
BC055324	434.327	0.658182	2.98615e-07	4.07147e-06	357	316.961	527.678	535.67	Up
2610507B11Rik	3607.04	0.21112	0.000103496	0.000802974	3364	3322.14	3977.23	3764.81	Up
Slco4a1	381.133	0.490712	0.000248109	0.00173366	307	326.866	443.802	446.864	Up
Gins2	644.602	0.561477	1.81125e-07	2.55516e-06	517	523.975	809.035	728.398	Up
Gins1	346.381	0.990859	2.72457e-12	8.0597e-11	236	227.815	459.727	461.98	Up
Gtf3c5	1018.34	0.284229	0.000983083	0.00573173	923	914.233	1079.78	1156.37	Up
Gins4	939.581	0.335712	0.000249717	0.00174218	810	850.841	1098.89	998.595	Up
Galk1	1826.31	0.585312	3.63803e-17	1.89375e-15	1404	1517.45	2205.21	2178.58	Up
Kdm6a	1116.86	-0.29085	0.000381707	0.00252032	1250	1208.41	990.59	1018.43	Down
Fem1c	1074.16	-0.326462	8.43006e-05	0.000667152	1208	1182.66	938.566	967.418	Down
Cry2	359.503	-0.552932	0.00026963	0.00186656	480	375.4	280.296	302.318	Down
Ccndbp1	943.303	-0.382435	1.46428e-05	0.000139967	1087	1047.95	832.393	805.867	Down
Gdi1	987.091	-0.305242	0.000897014	0.00529301	1061	1120.26	938.566	828.541	Down
H2-Ab1	2486.46	1.5243	2.0263e-135	3.88759e-132	1273	1292.6	3703.3	3676.94	Up
Plekho2	2927.09	-0.346816	1.07694e-09	2.19474e-08	3329	3225.07	2604.41	2549.86	Down
Pa2g4	2922.43	0.504293	2.94134e-19	1.89006e-17	2397	2436.63	3421.94	3434.15	Up
Prpf3	690.315	0.38087	0.000193617	0.00139201	623	576.472	781.43	780.359	Up
Uso1	879.899	-0.405452	6.92756e-06	7.1788e-05	1002	1003.38	761.258	752.961	Down
Acox1	2400.49	-0.25155	3.04882e-05	0.000268496	2583	2635.73	2174.42	2208.81	Down
Cyb561d1	267.277	-0.80534	8.37075e-07	1.04869e-05	327	352.619	208.098	181.391	Down
Rnf167	1122.84	-0.467935	1.03957e-08	1.79683e-07	1328	1278.74	941.751	942.855	Down
Rnf166	1567.66	-0.330579	2.96749e-06	3.32388e-05	1732	1761.11	1380.24	1397.28	Down
Rnf168	939.013	0.361827	4.83269e-05	0.000404885	796	847.869	1043.68	1068.51	Up
Alg8	614.053	0.43535	8.45886e-05	0.000669037	498	545.766	737.9	674.547	Up
Alg2	1649.29	-0.250206	0.000436565	0.00282967	1744	1839.36	1535.26	1478.52	Down
Slc16a13	328.106	-0.574917	6.28218e-05	0.000512262	387	398.182	266.493	260.749	Down
Slc16a12	652.691	0.354436	0.00104369	0.00603913	612	533.88	733.653	731.232	Up
Pcna	4681.35	0.588218	2.81985e-32	4.20784e-30	3683	3797.58	5534.78	5710.03	Up
H2-Q5	1398.46	0.310983	4.30333e-05	0.000364859	1203	1293.6	1546.93	1550.33	Up
Traf3ip3	1038.68	-0.381994	5.15582e-06	5.47373e-05	1175	1175.73	904.591	899.397	Down
Lpxn	53.6834	1.40797	0.000212776	0.00151195	28	30.7056	87.0615	68.9663	Up
Mtmr3	3647.91	-0.238045	4.58678e-06	4.93199e-05	3967	3929.32	3351.87	3343.45	Down
Cars	584.231	0.528205	2.56368e-06	2.92526e-05	471	486.336	654.023	725.564	Up
Abcb1b	586.968	0.566673	2.92507e-07	4.00037e-06	486	460.583	679.505	721.785	Up
Car2	18812.2	-0.332413	2.1447e-17	1.15451e-15	20571	21369.1	16581	16727.6	Down
Car1	63.185	-2.24854	2.89591e-09	5.52444e-08	87	121.832	21.2345	22.6739	Down
Pgk1	5030.17	0.450638	4.0548e-19	2.56867e-17	4127	4374.06	5892.58	5727.04	Up
Sh3tc1	145.019	-0.690729	0.00153743	0.00833911	168	190.176	110.42	111.48	Down
Dpy19l1	1219.43	0.288815	0.00039246	0.00257964	1145	1050.92	1317.6	1364.21	Up
Dpy19l3	1232.13	-0.344939	2.86731e-05	0.00025502	1450	1307.46	1089.33	1081.73	Down
Actl6a	2443.93	0.343439	9.21999e-08	1.34592e-06	2057	2251.41	2761.55	2705.75	Up
Mbp	2571.68	-0.238565	5.43696e-05	0.000451288	2746	2821.94	2338.98	2379.81	Down
Hells	912.163	0.714199	1.29308e-14	5.23076e-13	670	712.171	1089.33	1177.15	Up
Hyou1	1015.08	0.272525	0.00138242	0.00765341	899	939.986	1108.44	1112.91	Up
Sult1a1	349.225	0.485539	0.000526013	0.00332597	282	300.122	398.147	416.632	Up
Egln3	252.103	-0.526763	0.00124394	0.00699294	302	293.189	209.16	204.065	Down
Fdft1	626.87	-0.505682	2.12523e-06	2.47115e-05	759	712.171	522.369	513.941	Down
Ska3	429.005	0.578656	1.14886e-05	0.000113283	338	350.638	475.653	551.731	Up
Dlk1	71.3521	1.42024	1.85726e-05	0.000173456	32	45.5631	111.481	96.3639	Up
Cops3	2015.9	0.305439	5.91245e-06	6.21316e-05	1747	1860.16	2170.17	2286.28	Up
Cops6	1853.81	0.256965	0.000388713	0.00255778	1631	1746.25	2110.71	1927.28	Up
Dhcr24	185.404	-0.734588	0.00054401	0.00343068	214	248.616	165.629	113.369	Down
Brca1	661.92	0.730152	2.19062e-10	5.03768e-09	551	444.735	845.134	806.812	Up
Brca2	639.513	0.496897	7.31693e-06	7.56477e-05	568	493.27	723.035	773.746	Up
H2-DMb1	866.294	0.549579	2.80032e-09	5.34969e-08	692	714.152	1058.54	1000.48	Up
Tnfsf13	399.968	0.57099	2.15965e-05	0.000198794	299	344.695	472.468	483.709	Up
Tnfsf12	56.3021	-1.3009	0.00036859	0.00244574	74	86.1737	32.9135	32.1213	Down
Gcnt2	9632.9	-0.459991	1.59671e-23	1.42959e-21	11248	11065.9	7804.75	8412.95	Down
Adap1	989.943	-0.508901	3.55395e-09	6.67547e-08	1163	1162.85	801.603	832.32	Down
Ndufv2	1829.8	0.393576	7.88737e-07	9.90901e-06	1445	1718.52	2055.5	2100.17	Up
Ndufv1	2411.56	0.38687	2.06918e-10	4.79122e-09	2060	2120.66	2694.66	2770.93	Up
BC002163	497.759	0.424756	0.000476573	0.00306091	401	448.697	592.443	548.896	Up
Wdhd1	1079.05	0.669874	1.18984e-15	5.2738e-14	847	819.145	1303.8	1346.26	Up
Cdc20	1852.15	0.294303	3.95244e-05	0.000337453	1590	1738.33	1980.12	2100.17	Up
Zbtb20	724.981	-0.467437	2.45155e-05	0.000221266	909	774.572	570.147	646.205	Down
Otud1	634.126	-0.62251	3.34024e-09	6.30048e-08	779	758.724	499.011	499.77	Down
Stra13	761.962	0.354737	0.000392613	0.00257964	632	705.237	871.677	838.933	Up
Vps39	1714.77	-0.280954	0.000146001	0.00109176	1861	1902.75	1460.94	1634.41	Down
Eef2	21339.8	-0.122026	0.00101348	0.00589222	22164	22320	20329.9	20545.4	Down
Slc31a1	827.485	0.380198	0.000162485	0.00119702	681	757.734	880.171	991.037	Up
Hmgn2	19014.8	0.273777	2.79109e-10	6.32113e-09	16586	17845.9	20793.9	20833.5	Up
Hmgn1	3586.88	0.346098	5.49858e-11	1.3907e-09	3113	3204.27	4020.76	4009.49	Up
Cd74	3951.35	1.72662	2.31366e-208	3.10724e-204	1779	1888.89	5937.17	6200.36	Up
Nudt21	1738.91	0.366476	2.20504e-07	3.09119e-06	1493	1546.17	1890.93	2025.53	Up
Nop56	3209.5	0.216683	0.000245067	0.00171598	2843	3094.33	3492.02	3408.64	Up
Gnptab	1754.76	0.288042	4.15067e-05	0.000353254	1609	1552.12	1865.45	1992.47	Up
Tgfbr2	1498.52	-0.283426	0.000175277	0.00127933	1715	1575.89	1331.4	1371.77	Down
Hsp90ab1	18794.2	0.272464	3.17105e-12	9.29852e-11	16951	17097.1	20948.9	20179.7	Up
Gucy1a3	729.705	-0.468004	5.39511e-06	5.71423e-05	804	890.461	591.381	632.979	Down
Tbcd	1667.93	0.339447	1.01651e-06	1.25016e-05	1498	1447.12	1873.95	1852.64	Up
Tbcb	702.649	0.389612	0.000274775	0.00189534	559	657.693	789.924	803.977	Up
Tmem44	134.297	0.904812	6.67322e-05	0.000540391	93	94.0977	167.753	182.336	Up
Tmem47	44.9454	1.63672	0.000114006	0.000875418	23	20.8005	59.4567	76.5243	Up
Rpl8	6532.65	0.192694	0.00010523	0.000814546	5905	6287.7	7151.79	6786.1	Up
Rpl4	16556.3	0.130244	0.000564879	0.00353181	15678	15941.1	17253	17353.1	Up
Rpl5	6420.72	0.260308	1.65962e-06	1.97594e-05	5588	6096.54	7254.77	6743.58	Up
Espl1	1113.47	0.678652	1.25103e-16	6.08744e-15	850	862.727	1359.01	1382.16	Up
Dnmt1	7372.12	0.629995	2.9302e-46	9.59819e-44	5728	5847.92	8816.57	9096	Up
Sdr39u1	873.251	0.412806	1.15394e-05	0.000113568	762	736.933	949.183	1044.89	Up
Pcp4l1	986.454	0.4206	2.11489e-06	2.46126e-05	848	839.945	1079.78	1178.1	Up
4930579G24Rik	655.297	0.368397	0.000684896	0.00418098	604	539.823	769.751	707.613	Up
Msmo1	660.039	-1.10132	1.02818e-21	8.26852e-20	821	979.606	425.752	413.798	Down
Itih5	3394.9	-0.231676	1.82209e-05	0.000170765	3717	3616.32	3160.76	3085.53	Down
Hs1bp3	576.574	-0.357511	0.00126631	0.00710385	638	657.693	486.271	524.333	Down
Cyfip1	2836.41	0.296762	3.86567e-06	4.22424e-05	2689	2402.96	3082.19	3171.51	Up
Abr	1211.05	-0.249251	0.00167775	0.00895911	1297	1334.21	1084.02	1128.97	Down
Mmp14	323.06	0.695826	6.15675e-06	6.44467e-05	221	272.388	382.221	416.632	Up
Mmp16	21.4543	-2.11442	0.00131824	0.00734602	33	36.6486	9.55553	6.61321	Down
Ercc6l	631.726	0.764224	5.35243e-13	1.74051e-11	460	476.431	793.109	797.364	Up
Tor4a	2154.66	-0.397182	3.31247e-10	7.41217e-09	2419	2480.22	1834.66	1884.76	Down
Nrk	168.324	-1.67983	8.28197e-15	3.43293e-13	262	251.587	69.0122	90.6954	Down
Rars	1271.33	0.316087	9.98816e-05	0.000777629	1125	1141.06	1338.84	1480.41	Up
Rqcd1	1595.81	0.288337	4.69276e-05	0.000394639	1454	1419.39	1784.76	1725.1	Up
Pcdh7	514.029	0.405069	0.000587336	0.00366369	420	464.545	592.443	579.128	Up
Maml2	293.654	-0.563388	0.000234776	0.00165167	334	366.486	238.888	235.241	Down
Ppp2r5a	2130.9	-0.205669	0.0014058	0.0077599	2336	2228.63	2010.91	1948.06	Down
Ghitm	4874.05	0.214211	1.01406e-05	0.00010118	4449	4576.12	5294.83	5176.25	Up
Tspyl4	252.418	-0.516867	0.00155777	0.00842566	303	291.208	212.345	203.12	Down
Tspyl1	2705.34	-0.345814	1.42731e-08	2.3961e-07	3124	2932.88	2333.67	2430.83	Down
Tspyl3	1129.13	-0.284112	0.000444731	0.00287427	1240	1240.11	1007.58	1028.83	Down
Kdelc1	710.499	0.41282	3.27164e-05	0.000285548	612	607.178	803.727	819.093	Up
Ccdc171	149.912	-0.742169	0.000510062	0.00324251	183	192.157	116.79	107.701	Down
Cars2	553.479	0.405261	0.000279795	0.00192109	473	479.403	637.036	624.476	Up
Sqstm1	3762.46	-0.388435	1.53697e-13	5.4463e-12	4224	4308.68	3201.1	3316.05	Down
Saal1	781.919	0.327868	0.000679651	0.00415652	686	701.275	841.949	898.452	Up
Alas2	146.856	-1.02548	2.62963e-06	2.99287e-05	194	200.081	91.3084	102.032	Down
Nfix	1439.45	-0.327537	2.36241e-05	0.000214373	1570	1635.32	1215.68	1336.81	Down
Calcoco1	908.49	-0.548887	2.99609e-09	5.68325e-08	1080	1077.67	777.184	699.111	Down
Nup160	1791.75	0.294105	2.87077e-05	0.000255158	1584	1636.31	1899.43	2047.26	Up
Ubxn4	1071	-0.318092	0.000207473	0.00148211	1136	1241.1	955.553	951.357	Down
Gusb	2074.49	0.332658	3.32707e-07	4.47272e-06	1783	1889.88	2294.39	2330.68	Up
Col4a1	2397.41	0.266187	0.000199052	0.00142726	2339	2014.68	2642.64	2593.32	Up
Tubb4b	11847.9	0.307017	1.30516e-12	4.0669e-11	10264	10919.3	13205.7	13002.5	Up
Pf4	177.667	-0.845791	3.79808e-05	0.000325931	201	255.549	128.469	125.651	Down
C1qbp	2601.19	0.349623	4.37775e-09	7.9882e-08	2242	2332.63	2950.54	2879.58	Up
Psmg2	896.551	0.380359	5.39122e-05	0.000447768	731	827.069	1009.7	1018.43	Up
Psmg3	382.532	0.620095	3.29071e-06	3.65241e-05	302	301.113	465.036	461.98	Up
Trpv2	847.142	-0.306859	0.00138251	0.00765341	886	987.53	768.69	746.348	Down
Nutf2-ps1	3036.3	0.441987	3.50403e-15	1.4987e-13	2557	2593.13	3439.99	3555.07	Up
Apbb1	295.178	-0.660432	1.8427e-05	0.000172456	365	358.562	213.407	243.744	Down
Rffl	991.444	-0.399043	5.57325e-06	5.88433e-05	1115	1141.06	820.714	889.004	Down
Gsn	638.514	-0.891055	5.96319e-16	2.69649e-14	784	875.604	435.308	459.146	Down
Mmp9	25.6602	1.88311	0.00120877	0.00682091	12	9.90502	38.2221	42.5135	Up
Mmp2	340.516	-1.54743	2.07357e-24	1.96113e-22	518	496.241	190.049	157.772	Down
Jmjd6	510.661	-0.43239	0.000190614	0.00137558	583	590.339	429.999	439.306	Down
Gm15800	608.104	-0.476969	2.39876e-05	0.000217378	757	658.684	499.011	517.72	Down
Mrpl51	776.818	0.455218	2.67133e-06	3.03007e-05	631	679.484	899.282	897.507	Up
4930427A07Rik	1028.43	0.726593	9.60088e-17	4.74044e-15	743	806.268	1306.98	1257.45	Up
Skil	573.916	-0.696789	1.43678e-07	2.03759e-06	755	663.636	500.073	376.953	Down
Vasn	77.4193	-1.20102	0.000116078	0.000889291	95	120.841	45.6542	48.182	Down
Eri1	2478.79	0.310293	9.06611e-07	1.12307e-05	2190	2237.54	2637.33	2850.29	Up
Vasp	2301.85	-0.272952	9.43847e-06	9.48792e-05	2483	2554.5	2107.53	2062.38	Down
Ctla2b	840.65	-0.306769	0.00166769	0.00893025	887	971.682	787.801	716.116	Down
Rgs1	3726.58	-1.05695	4.14462e-84	3.71082e-81	5055	5010.95	2490.81	2349.58	Down
Rgs2	2716.76	-1.125	8.14268e-78	6.07534e-75	3783	3666.84	1749.72	1667.47	Down
Lgals9	5022.83	0.328	1.13496e-11	3.08554e-10	4367	4541.45	5598.48	5584.38	Up
Lgals8	1145.95	-0.2668	0.000900871	0.00531344	1256	1247.04	1050.05	1030.72	Down
Lgals1	319.255	-0.553472	0.00014551	0.00108869	378	381.343	265.432	252.247	Down
Rbm14	2360.53	0.323709	4.49709e-07	5.92116e-06	2032	2162.27	2553.45	2694.41	Up
Tcp11l2	1089.79	-0.798596	2.99142e-20	2.11446e-18	1445	1323.31	779.307	811.535	Down
Gfpt2	160.167	-0.84124	5.12644e-05	0.000427628	201	209.986	121.037	108.646	Down
Prtn3	2380.2	0.728474	7.63926e-26	8.07837e-24	1680	1903.74	2900.64	3036.41	Up
Gpr132	319.842	-0.469058	0.0016209	0.00870399	361	381.343	286.666	250.357	Down
Esyt1	5371.39	0.390279	1.1388e-16	5.56146e-15	4627	4672.2	6003	6183.35	Up
Thoc1	535.551	0.387154	0.000708622	0.00431055	456	472.469	589.258	624.476	Up
B3galt1	91.058	1.79208	1.39818e-09	2.79427e-08	35	46.5536	147.58	135.098	Up
Lrpprc	1486.5	0.26194	0.000345309	0.00230951	1317	1386.7	1628.69	1613.62	Up
Lcp2	2633.7	-0.189685	0.00145044	0.00794759	2810	2804.11	2396.32	2524.36	Down
Yif1b	1597.09	0.290961	3.57064e-05	0.000308384	1416	1457.03	1765.65	1749.67	Up
Mynn	809.963	-0.312943	0.0015364	0.00833692	930	865.699	682.69	761.464	Down
Tnip3	706.464	0.336826	0.000762437	0.00459172	617	631.94	772.937	803.977	Up
Tnip1	923.286	-0.469806	3.01119e-07	4.10145e-06	1079	1064.79	814.344	735.011	Down
Iars2	1714.5	0.346004	1.87721e-06	2.21106e-05	1581	1439.2	1888.81	1949.01	Up
Arl2	616.639	0.439833	0.000230482	0.00162401	465	581.425	730.468	689.663	Up
Clip3	179.691	-1.17099	3.34664e-09	6.3037e-08	257	240.692	111.481	109.59	Down
Clip4	7.46438	-6.34048	0.000485426	0.00311034	15	14.8575	0	0	Down
Sepp1	3726.33	-0.387841	4.10096e-12	1.18954e-10	4182	4268.07	3102.36	3352.9	Down
Dhfr	800.654	0.745644	3.65008e-13	1.21038e-11	579	618.073	933.257	1072.28	Up
Ddx27	1723.24	0.309534	1.34113e-05	0.000129114	1592	1485.75	1949.33	1865.87	Up
Adrb2	848.229	-0.56349	1.84638e-09	3.63591e-08	1002	1022.2	658.27	710.448	Down
Birc5	1249.81	0.635948	2.12868e-15	9.19234e-14	940	1017.25	1534.19	1507.81	Up
Inadl	720.757	-0.401767	0.000121308	0.000926185	864	777.544	592.443	649.039	Down
Mtx1	715.194	0.309159	0.00190808	0.00996326	648	629.959	775.06	807.756	Up
Tpi1	9049.84	0.360005	5.34067e-17	2.7376e-15	7749	8104.29	10109.8	10236.3	Up
Trp53	4178.34	0.231677	3.14949e-06	3.50727e-05	3833	3854.04	4520.83	4505.49	Up
Nono	7143.6	0.140219	0.00112138	0.00641132	6836	6757.2	7523.39	7457.81	Up
Dazap1	1163.44	0.366226	1.18255e-05	0.000115756	1036	996.445	1368.56	1252.73	Up
Dazap2	8112.83	-0.158187	0.000208392	0.00148788	8454	8660.95	7591.34	7745.01	Down
Add1	4263.36	-0.167963	0.00119261	0.00675516	4598	4425.56	3931.57	4098.3	Down
Leng8	984.979	-0.347401	5.74131e-05	0.000473183	1098	1108.37	848.319	885.225	Down
Fmo5	402.833	-0.654174	6.00944e-06	6.31015e-05	449	536.852	283.481	341.997	Down
Hmox1	182.681	-2.15622	2.13894e-23	1.88987e-21	271	325.875	65.827	68.0216	Down
Gltscr1l	806.993	-0.470421	1.87849e-06	2.21106e-05	981	894.423	648.715	703.834	Down
Tomm40	1938.89	0.410499	3.16313e-10	7.12765e-09	1667	1663.05	2189.28	2236.21	Up
S1pr1	1286.38	-0.810244	9.46021e-23	8.19681e-21	1672	1603.62	988.467	881.446	Down
Atad2	2960.03	0.605758	1.58118e-24	1.5168e-22	2437	2258.34	3564.21	3580.58	Up
Ptges3	4418.9	0.363315	1.30375e-10	3.09899e-09	3669	4062.05	4914.73	5029.82	Up
Sqle	1262	-0.946885	1.37074e-33	2.16577e-31	1648	1675.93	856.813	867.275	Down
Eif2d	1235.62	0.290437	0.000187327	0.00135477	1116	1107.38	1355.82	1363.27	Up
Hey1	38.4267	-2.73319	2.38704e-07	3.30154e-06	84	49.5251	11.679	8.5027	Down
Cysltr2	150.506	1.14963	1.18227e-07	1.69274e-06	97	90.1357	198.543	216.346	Up
Cdkn1c	627.864	-0.576276	6.30851e-08	9.55167e-07	762	740.895	519.184	489.378	Down
Cdkn1a	396.827	-0.63272	2.86716e-06	3.23307e-05	505	459.593	327.012	295.705	Down
Txnip	6897.58	-0.268075	8.64119e-09	1.51551e-07	7429	7645.68	6093.25	6422.37	Down
Klc4	418.02	-0.430167	0.000840192	0.00498841	482	477.422	371.604	341.053	Down
Ms4a6b	378.084	-0.672391	6.46205e-07	8.31278e-06	459	470.488	282.419	300.429	Down
Map4k2	1303.46	-0.512598	3.03642e-10	6.85364e-09	1549	1517.45	1011.82	1135.58	Down
Dtx3	763.299	-0.441575	4.9867e-06	5.32364e-05	861	897.395	647.653	647.15	Down
Smchd1	1330.89	0.421297	4.54503e-07	5.97842e-06	1220	1055.87	1534.19	1513.48	Up
Fbl	3513.16	0.432208	2.01325e-14	7.85986e-13	2878	3103.24	4068.53	4002.88	Up
Serpinf1	1773.78	-0.507796	9.58484e-14	3.48847e-12	2094	2072.13	1434.39	1494.59	Down
Rnf216	1730.88	-0.238905	0.000494441	0.00315606	1895	1853.23	1560.74	1614.57	Down
Chst15	502.801	-0.50092	1.9984e-05	0.00018522	604	574.491	415.135	417.577	Down
Pnp	1896.31	0.252727	0.000115051	0.000882434	1735	1726.44	2049.13	2074.66	Up
Nsl1	694.762	0.543641	8.75552e-08	1.2823e-06	583	547.747	829.208	819.093	Up
H2-Aa	1617.47	1.33342	4.2106e-63	2.45863e-60	855	982.578	2377.2	2255.1	Up
Fbxo5	517.13	0.635925	4.31539e-08	6.73903e-07	399	411.058	617.925	640.537	Up
Fbxo9	1426.68	-0.263274	0.00052223	0.00330506	1606	1507.54	1267.7	1325.48	Down
Mr1	343.699	-0.483844	0.000704302	0.0042897	415	386.296	300.468	273.031	Down
Nfam1	1098.21	-0.484628	4.1234e-09	7.59632e-08	1267	1294.59	929.01	902.231	Down
Arhgef17	207.394	-0.619409	0.000783708	0.00469665	267	235.739	153.95	172.888	Down
Mab21l2	32.1941	5.39491	1.68313e-08	2.79758e-07	0	2.97151	78.5677	47.2372	Up
Dusp5	1434.69	-0.95996	1.23626e-37	2.63539e-35	1884	1905.73	994.837	954.192	Down
Dusp6	2354.96	-0.671471	8.60457e-28	9.96201e-26	2848	2938.82	1804.93	1828.08	Down
Dusp1	16485.3	0.520697	1.75467e-42	4.62063e-40	13616	13467.9	19618.6	19238.8	Up
Dusp2	5120.42	-1.05568	5.4968e-109	9.22775e-106	6887	6942.43	3304.09	3348.17	Down
Gm38431	38.3145	-5.64916	9.20585e-10	1.89915e-08	78	72.3066	1.06173	1.88949	Down
Cc2d1b	1357.58	0.312823	3.92381e-05	0.000335434	1236	1185.63	1532.07	1476.64	Up
Ubr7	1578.58	0.312628	4.22478e-05	0.000358653	1333	1483.77	1707.26	1790.29	Up
Tbc1d22bos	7.58275	6.37056	0.000448711	0.0028986	0	0	18.0493	12.2817	Up
Fhdc1	264.817	0.903604	4.2465e-08	6.64692e-07	185	184.233	320.641	369.395	Up
Sdha	7739.93	0.155446	0.000273587	0.00188812	7236	7410.93	8119.02	8193.77	Up
Sdhb	2150.36	0.298593	1.86983e-05	0.000174146	1875	1981	2495.06	2250.38	Up
Sdhd	3183.47	0.27524	3.28169e-05	0.000286004	2674	3087.39	3466.54	3505.95	Up
Atp9a	93.2674	-0.938987	0.000935194	0.00547739	130	114.898	74.3208	53.8504	Down
Mms22l	953.377	0.507227	1.53462e-08	2.56662e-07	756	819.145	1099.95	1138.42	Up
Ppp3ca	1860.89	-0.317629	4.69451e-06	5.03975e-05	2016	2114.72	1600.02	1712.82	Down
Fabp5	738.369	0.648966	5.6636e-10	1.20926e-08	569	580.434	965.109	838.933	Up
Suclg2	2836.49	0.246756	3.41399e-05	0.000296355	2508	2681.29	3041.85	3114.82	Up
Vgll4	1056.58	-0.467431	2.96348e-08	4.7324e-07	1257	1195.54	887.603	886.17	Down
Sdsl	1556.49	0.350727	1.29486e-05	0.000125312	1269	1466.93	1784.76	1705.26	Up
Atp13a1	1647.8	0.35477	9.0732e-07	1.12307e-05	1505	1387.69	1833.6	1864.93	Up
Atp13a2	3710.91	-0.503002	4.98625e-22	4.13366e-20	4304	4398.82	3060.96	3079.87	Down
Pkd1	1486.82	-0.507487	8.66156e-11	2.1344e-09	1831	1661.07	1190.19	1265.01	Down
Gpx4	3473.86	0.170122	0.00167536	0.00895446	3223	3316.2	3614.12	3742.13	Up
Rybp	406.747	-0.404832	0.00186182	0.00977581	468	458.602	363.11	337.274	Down
Nynrin	1857.8	-0.397303	2.98649e-09	5.67307e-08	2098	2126.61	1570.29	1636.3	Down
P2rx1	840.503	-0.450814	1.22113e-06	1.47879e-05	987	954.844	696.492	723.674	Down
Klf13	929.62	-0.429898	1.8757e-06	2.21106e-05	1107	1027.15	797.356	786.972	Down
Klf12	179.594	-0.850428	2.63026e-05	0.000235653	255	207.015	131.654	124.706	Down
Klf11	1377.56	-0.343878	9.97425e-06	9.96683e-05	1608	1473.87	1220.99	1207.38	Down
Klf10	2542.89	-0.330291	3.76182e-08	5.92277e-07	2808	2856.61	2302.88	2204.09	Down
Apex1	639.684	0.346168	0.000890789	0.00526091	558	568.548	719.85	712.337	Up
Ldlr	1362.41	-1.51225	3.35124e-83	2.64748e-80	2015	2020.62	692.245	721.785	Down
Prelid1	2567.55	0.37669	7.01683e-10	1.47474e-08	2169	2298.95	2946.29	2855.96	Up
Hat1	1922.23	0.5955	4.93748e-18	2.79791e-16	1524	1537.26	2403.75	2223.93	Up
Usmg5	754.951	0.322807	0.00161476	0.00868073	632	709.199	872.739	805.867	Up
Abhd15	1179.75	-0.388002	5.68198e-06	5.99442e-05	1327	1349.06	955.553	1087.4	Down
Kcnab1	40.5739	-1.47695	0.000764745	0.00459943	62	57.4491	20.1728	22.6739	Down
Rtel1	502.472	0.714775	2.37771e-08	3.84268e-07	400	361.533	569.085	679.271	Up
Cerk	1425.62	-0.469859	1.55121e-09	3.08634e-08	1733	1578.86	1178.52	1212.11	Down
Gm1966	1749.63	0.489047	4.55395e-10	9.9124e-09	1570	1342.13	2018.34	2068.05	Up
Cox7b	976.547	0.434965	9.81808e-06	9.84006e-05	757	903.338	1167.9	1077.95	Up
Cox7c	699.673	0.490153	3.17024e-06	3.52453e-05	569	594.301	866.368	769.022	Up
Fam107b	10159.5	-0.433842	1.23013e-23	1.10876e-21	11887	11466	8454.52	8830.52	Down
Mdga1	898.219	-0.354079	8.65917e-05	0.00068327	1027	988.521	802.665	774.69	Down
Pygl	2014.26	-0.342903	4.26685e-07	5.64013e-06	2175	2330.65	1732.74	1818.63	Down
Pygm	432.245	-0.768965	1.25554e-09	2.53562e-08	539	550.719	314.271	324.992	Down
Pfas	852.344	0.664398	1.42835e-12	4.43019e-11	686	632.931	1052.17	1038.27	Up
Gemin6	367.785	0.441009	0.00159119	0.0085753	291	332.809	436.369	410.964	Up
Sppl3	2532.81	-0.290363	2.31436e-06	2.67026e-05	2820	2752.6	2351.72	2206.92	Down
Bgn	459.349	-0.489224	9.26827e-05	0.000725366	566	507.137	376.913	387.345	Down
Fkbp4	5894.18	0.206799	4.80602e-06	5.15122e-05	5441	5504.22	6279.05	6352.46	Up
Fkbp2	500.517	0.474112	6.67541e-05	0.000540391	402	435.821	594.567	569.681	Up
Gch1	782.971	-0.392038	3.66628e-05	0.000316238	888	889.471	674.196	680.216	Down
Ctsf	749.22	-0.961819	3.19929e-22	2.66872e-20	1002	978.616	494.764	521.499	Down
Ap1s1	1630.52	0.269002	0.000158569	0.00117139	1522	1436.23	1760.34	1803.52	Up
Uchl5	1408.11	0.474573	2.13663e-10	4.92194e-09	1197	1159.88	1664.79	1610.79	Up
Uchl1	135.896	0.849961	0.000200977	0.00143876	87	106.974	172	177.612	Up
Uchl3	573.419	0.458032	3.86169e-05	0.000330755	464	502.184	669.949	657.542	Up
Arx	16.6832	3.63131	0.000123373	0.000939289	5	0	28.6666	33.066	Up
Hspbp1	2115.21	0.221379	0.000662572	0.00406503	1907	1998.83	2327.3	2227.71	Up
Rpa3	462.456	0.476254	0.000351742	0.00234436	350	423.935	504.32	571.57	Up
Rpa2	2597.22	0.433877	5.7979e-13	1.88082e-11	2147	2272.21	2973.89	2995.78	Up
Ift27	681.256	0.570771	1.35189e-06	1.62542e-05	481	615.102	841.949	786.972	Up
Sgol1	417.609	0.480258	0.000200467	0.00143588	356	341.723	468.221	504.493	Up
Zfp871	763.184	-0.320073	0.000901285	0.00531354	863	832.021	678.443	679.271	Down
Wdr34	479.502	0.379176	0.00168644	0.00898768	404	429.878	527.678	556.454	Up
Wdr36	1818.55	0.262246	0.000657972	0.00403865	1608	1700.69	1847.4	2118.12	Up
Vwa1	52.5563	1.1995	0.00181463	0.0095533	38	25.753	77.506	68.9663	Up
Jarid2	883.811	-0.40509	1.47832e-05	0.000141007	1047	966.73	784.616	736.901	Down
Rfc3	654.067	0.505858	1.27476e-06	1.54206e-05	541	539.823	790.986	744.458	Up
Rfc2	4436.68	0.386015	1.77634e-13	6.21257e-12	3755	3937.24	5149.37	4905.11	Up
Tpst2	2342.91	-0.25437	4.8424e-05	0.000405445	2473	2624.83	2133.01	2140.79	Down
Cfp	230.705	-0.685288	7.93169e-05	0.000632181	288	281.302	164.568	188.949	Down
Plxdc2	1269.88	-0.445777	1.39258e-08	2.34365e-07	1505	1424.34	1062.79	1087.4	Down
Glrx3	2142.51	0.307605	3.00528e-06	3.35502e-05	1862	1967.14	2436.66	2304.23	Up
Peli2	288.753	-0.604888	0.00012492	0.000949985	329	367.476	243.135	215.402	Down
Lair1	794.387	0.657985	2.44976e-11	6.46372e-10	616	616.092	1022.44	923.015	Up
2410002F23Rik	1458.74	-0.318265	1.40943e-05	0.000135205	1620	1618.48	1271.95	1324.53	Down
Bub1	849.318	0.673489	2.08169e-12	6.29663e-11	646	662.646	1095.7	992.926	Up
Ywhaq	7773.47	0.204517	8.7074e-06	8.81749e-05	6992	7454.52	8343.04	8304.3	Up
Ywhah	6431.04	0.257984	1.10192e-08	1.89243e-07	5920	5794.44	7100.82	6908.91	Up
Bcl9l	479.895	-0.385657	0.0016367	0.00877482	542	544.776	441.678	391.124	Down
Ywhae	8001.47	0.217017	7.5922e-07	9.55186e-06	7262	7538.71	8715.71	8489.47	Up
Foxd2os	127.66	0.762697	0.0016687	0.00893211	100	89.1452	182.617	138.877	Up
Pear1	3081.69	-0.315587	2.98359e-08	4.75322e-07	3358	3477.65	2686.17	2804.95	Down
Rpl41	5066.31	0.239454	7.67603e-05	0.000612724	4469	4822.75	5807.64	5165.86	Up
Bcat1	33.2641	1.6653	0.00130541	0.00728665	22	9.90502	52.0246	49.1267	Up
Phf5a	744.717	0.388788	8.7281e-05	0.000687901	625	664.627	866.368	822.872	Up
Slmo2	934.484	0.386864	1.26335e-05	0.000122592	806	814.192	1034.12	1083.62	Up
Me2	1177.17	0.475507	8.17215e-09	1.44031e-07	970	1000.41	1315.48	1422.78	Up
Clstn3	1754.1	-0.222185	0.000999181	0.00581917	1898	1879.97	1610.64	1627.79	Down
Trp53i11	1594.94	-0.48684	2.12795e-11	5.6479e-10	1915	1808.66	1298.49	1357.6	Down
Med13l	1080.25	-0.385028	8.83559e-05	0.000695557	1348	1099.46	918.393	955.136	Down
Impact	466.154	-0.485787	0.000228545	0.00161206	529	559.633	346.123	429.859	Down
Hs6st2	61.8641	2.10098	1.09567e-08	1.88411e-07	26	20.8005	97.6788	102.977	Up
Srrt	2155.14	0.278283	1.05204e-05	0.000104659	1950	1945.35	2405.87	2319.35	Up
Ankrd13a	16626.9	-0.213597	2.14241e-06	2.48682e-05	18586	17124.8	15485.3	15311.5	Down
Sesn1	1931.25	-0.427372	4.42223e-10	9.657e-09	2143	2288.06	1608.52	1685.42	Down
Tgtp1	4956.48	0.208852	2.56023e-05	0.000230147	4474	4722.71	5298.01	5331.19	Up
Tgtp2	5440.58	0.150678	0.00142861	0.00786966	5061	5252.63	5696.16	5752.55	Up
Sparc	33.5924	1.99975	8.95854e-05	0.00070441	11	15.848	58.3949	49.1267	Up
Tomm70a	2558.23	0.20893	0.000381534	0.00252032	2389	2357.39	2764.73	2721.81	Up
Mrps18b	557.92	0.376118	0.000751442	0.00453567	473	498.222	627.48	632.979	Up
Nrgn	1893.98	0.240626	0.000261986	0.00182115	1747	1725.45	2078.86	2024.59	Up
Shfm1	1377.7	0.328549	0.00010343	0.000802925	1178	1263.88	1641.43	1427.51	Up
Prkacb	3716.17	-0.231513	1.10774e-05	0.000109551	3987	4041.25	3355.05	3481.38	Down
Galnt11	570.664	-0.383041	0.00056848	0.00355267	668	624.016	493.703	496.935	Down
Gm5833	24.6635	2.60323	5.69328e-05	0.000470238	5	8.91452	48.8394	35.9003	Up
Chek1	644.832	0.50076	2.40217e-06	2.75266e-05	518	549.728	780.369	731.232	Up
Lrrc41	1966.8	-0.258169	6.54325e-05	0.000531936	2158	2126.61	1793.26	1789.35	Down
Utp20	1006.89	0.472049	1.08434e-07	1.55751e-06	889	798.344	1166.84	1173.37	Up
Lpin1	842.646	-0.747549	1.60022e-12	4.92026e-11	1156	956.825	611.554	646.205	Down
Cbx7	343.33	-0.556781	0.000111862	0.000860924	406	411.058	298.345	257.915	Down
Cse1l	3654.63	0.353183	6.23347e-11	1.56478e-09	3138	3281.53	4034.56	4164.43	Up
Cbx5	2304.53	0.511374	5.60062e-14	2.0778e-12	1985	1816.58	2609.72	2806.84	Up
Slc43a3	1179.94	0.426484	1.02362e-07	1.48138e-06	1029	984.559	1359.01	1347.21	Up
Slc43a2	556.108	-0.781838	3.29486e-11	8.59223e-10	750	656.703	399.209	418.522	Down
Ror2	94.8464	1.98192	1.67751e-10	3.93863e-09	28	48.5346	167.753	135.098	Up
Rorc	31.3723	1.94293	0.000211959	0.00150774	13	12.8765	55.2098	44.403	Up
Rora	292.498	-0.916939	5.19854e-09	9.39655e-08	362	403.134	193.234	211.623	Down
Cope	2044.46	0.221664	0.00113153	0.00645348	1801	1974.07	2223.25	2179.52	Up
Cd302	155.395	1.00102	2.35213e-06	2.70455e-05	109	98.0597	212.345	202.175	Up
Anp32b	6163.06	0.325613	1.7039e-12	5.21261e-11	5539	5401.21	6971.29	6740.75	Up
D17H6S56E-5	18822.9	0.707775	5.71508e-74	4.03966e-71	14070	14522.7	23144.6	23554.4	Up
Kpnb1	2396.9	0.194554	0.00144847	0.00794759	2218	2252.4	2610.78	2506.41	Up
Cdk18	743.083	-0.386806	0.0002968	0.00202439	912	772.591	626.418	661.321	Down
Cdk19	1454.53	-0.258826	0.00143602	0.00790077	1690	1479.81	1296.37	1351.93	Down
Cdk17	3569.63	-0.531586	6.28139e-20	4.28218e-18	4406	4034.31	2895.33	2942.88	Down
Nudt19	1238.31	0.335102	0.000211013	0.0015026	999	1191.57	1339.9	1422.78	Up
Bok	145.006	0.762074	0.000616745	0.00382228	119	96.0787	191.111	173.833	Up
Slc14a1	1117.04	-0.344158	3.23659e-05	0.000282991	1230	1269.82	955.553	1012.77	Down
Ppp1r18	1405.77	-0.387486	7.17099e-07	9.07694e-06	1530	1656.12	1256.02	1180.93	Down
Eef2k	4560.27	-0.207575	4.61876e-05	0.000389635	5023	4752.43	4251.15	4214.5	Down
Hsp90aa1	9467.86	0.385699	3.39472e-17	1.7809e-15	7984	8434.12	10984.6	10468.7	Up
Taf7	641.371	-0.699819	1.69429e-10	3.97109e-09	769	818.154	519.184	459.146	Down
Snn	306.865	-0.724133	1.40115e-06	1.68163e-05	380	384.315	242.074	221.07	Down
Taf8	583.623	-0.372809	0.00134179	0.007468	689	628.969	471.406	545.117	Down
Map2k1	1541.24	-0.292229	5.20295e-05	0.000433472	1731	1663.05	1363.26	1407.67	Down
Map2k7	1322.35	-0.252463	0.0016057	0.00863963	1508	1367.88	1189.13	1224.39	Down
Tbl3	1684.25	0.4037	2.33481e-08	3.7779e-07	1457	1444.15	1836.79	1999.08	Up
Lsr	217.653	0.667786	0.000149376	0.00111266	169	167.395	261.185	273.031	Up
Lss	386.784	-0.825345	4.20491e-09	7.70422e-08	524	465.536	259.061	298.539	Down
Nasp	989.207	0.573106	5.03672e-11	1.28112e-09	778	812.211	1209.31	1157.31	Up
Timm23	2242.39	0.320491	2.50824e-07	3.45848e-06	1960	2028.55	2498.24	2482.79	Up
Nkx2-3	1387.19	-1.02896	9.7075e-39	2.28722e-36	1785	1938.41	926.887	898.452	Down
Chmp1b	867.755	-0.443018	2.61587e-06	2.97974e-05	1049	950.882	738.961	732.177	Down
Gar1	1355.46	0.318873	2.79123e-05	0.000249078	1239	1173.74	1492.79	1516.31	Up
Dnph1	1225.23	0.563784	3.16789e-12	9.29852e-11	957	1020.22	1498.1	1425.62	Up
Zfp367	1616.23	0.56232	2.28514e-14	8.8442e-13	1355	1254.97	1975.87	1879.1	Up
Gart	4800.32	0.458544	1.74768e-21	1.38066e-19	4031	4057.1	5497.62	5615.56	Up
Gars	2834.1	0.395533	4.13333e-12	1.19635e-10	2441	2455.45	3177.75	3262.2	Up
Arid3a	252.353	-0.671369	6.9761e-05	0.000561012	334	286.255	187.926	201.231	Down
Arid3b	182.346	-0.889859	5.36194e-06	5.68357e-05	249	224.844	124.222	131.319	Down
Gm6793	1439.83	0.627104	1.50308e-14	6.02662e-13	1077	1185.63	1836.79	1659.92	Up
Adsl	2809.41	0.314638	5.68869e-08	8.69159e-07	2447	2561.44	3117.23	3111.99	Up
Uhrf1	5385.66	0.698589	1.49742e-46	5.02759e-44	4216	3997.66	6615.62	6713.35	Up
Abi1	1158.51	-0.326254	6.48554e-05	0.000527564	1260	1317.37	1054.29	1002.37	Down
Ripk3	1643.81	0.230027	0.0011973	0.00677053	1465	1561.03	1773.08	1776.12	Up
Rhoq	293.013	-0.48401	0.00160174	0.00862181	344	339.742	230.395	257.915	Down
Rhoj	188.868	0.790311	6.8185e-05	0.000548995	157	119.851	236.765	241.855	Up
Rhob	1700.05	0.438123	1.01782e-08	1.76607e-07	1350	1537.26	1996.05	1916.89	Up
Rhof	1375.94	-0.541837	3.99317e-12	1.16078e-10	1561	1701.68	1115.87	1125.19	Down
G6pc3	1415.66	0.485352	4.78092e-11	1.22068e-09	1175	1184.64	1639.31	1663.69	Up
Mafk	1507.4	-0.792134	3.69928e-24	3.4263e-22	1997	1824.5	1142.42	1065.67	Down
Maff	216.395	-0.629193	0.000425553	0.0027663	257	268.426	180.493	159.662	Down
Tcf7l2	541.259	-0.447042	0.000140049	0.00105193	658	591.33	439.555	476.151	Down
Ahsa1	2537.48	0.204272	0.000763004	0.00459307	2297	2418.81	2751.99	2682.13	Up
Thap3	342.874	-0.48168	0.000645896	0.00397907	387	412.049	290.913	281.534	Down
Triobp	2170.06	-0.306553	1.28702e-06	1.55298e-05	2451	2348.48	1944.02	1936.73	Down
Aim1	195.299	-0.811606	2.08648e-05	0.000192768	232	265.454	148.642	135.098	Down
Akap8l	377.385	-0.998786	2.4689e-13	8.35197e-12	511	495.251	246.32	256.97	Down
Npr2	481.854	-0.380285	0.00144802	0.00794759	555	534.871	424.69	412.853	Down
Trmt10c	758.136	-0.366666	0.000393694	0.00258466	802	905.319	692.245	632.979	Down
Bcl10	1007.62	-0.317717	0.00035256	0.00234776	1096	1141.06	851.504	941.91	Down
Ccne2	205.182	0.562857	0.00189365	0.00990477	161	170.366	239.95	249.412	Up
Ccne1	187.26	0.998219	2.68694e-07	3.68597e-06	134	115.889	251.629	247.523	Up
Edf1	1029.4	0.432965	8.53031e-07	1.06569e-05	864	887.49	1239.03	1127.08	Up
Nup133	1793.81	0.48997	1.20995e-12	3.77899e-11	1509	1475.85	2036.39	2154.02	Up
Cep192	1129.64	0.305472	0.000169529	0.00124142	1002	1019.23	1229.48	1267.85	Up
Baz2b	730.959	-0.382358	0.000112298	0.00086378	840	814.192	650.838	618.807	Down
Ezr	2586.62	0.310461	5.4835e-07	7.10844e-06	2381	2238.53	2794.46	2932.49	Up
H2-T3	63.3502	3.40602	7.08465e-05	0.00056906	4	17.829	121.037	110.535	Up
Letm1	1494.1	0.23916	0.000907936	0.00534572	1368	1372.84	1636.12	1599.45	Up
Adcy7	1649.78	-0.456111	2.65348e-10	6.04003e-09	1975	1842.33	1367.5	1414.28	Down
Krtcap2	1202.65	0.273754	0.000552446	0.0034686	1077	1100.45	1338.84	1294.3	Up
Slc7a5	2278.91	0.569504	3.83587e-20	2.65545e-18	1866	1803.7	2730.76	2715.19	Up
Stub1	2072.39	0.309137	5.68964e-06	5.99463e-05	1761	1941.38	2284.83	2302.34	Up
Psmd8	2444.7	0.336444	3.88691e-07	5.15822e-06	2049	2272.21	2784.91	2672.68	Up
Psmd7	2533.69	0.222456	0.000277958	0.00191308	2280	2398	2674.49	2782.27	Up
Psmd6	1556.85	0.342092	8.23699e-06	8.3996e-05	1292	1454.06	1748.66	1732.66	Up
Psmd1	3658.4	0.273644	2.10313e-07	2.9576e-06	3366	3258.75	4032.44	3976.43	Up
Psmd3	3391.66	0.189911	0.000518732	0.00328604	3127	3211.21	3542.98	3685.45	Up
Psmd2	5785.15	0.26313	6.7505e-09	1.20718e-07	5232	5286.31	6281.17	6341.12	Up
Ifrd2	975.884	0.359475	3.18382e-05	0.000279286	844	865.699	1107.38	1086.46	Up
Gm7367	153.757	24.0731	4.88309e-07	6.38559e-06	0	0	0	615.028	Up
Atp5f1	3828.44	0.317843	4.52123e-08	7.0441e-07	3257	3558.87	4355.2	4142.7	Up
Zfp446	243.809	-0.53949	0.0016901	0.00900359	303	274.369	215.53	182.336	Down
Rfc5	2797.53	0.549467	1.03314e-20	7.66577e-19	2249	2294	3240.39	3406.75	Up
Rfc4	951.559	0.546572	5.52123e-09	9.9397e-08	736	810.23	1184.89	1075.12	Up
Rfc1	1303.52	0.310289	0.000103167	0.000801352	1180	1147	1508.71	1378.38	Up
Nckap1l	4528.14	-0.1893	0.000165614	0.0012174	4832	4818.79	4130.11	4331.65	Down
Mapk14	5765.17	-0.205775	6.47202e-06	6.73792e-05	6187	6164.88	5300.14	5408.66	Down
Mapk11	89.1663	1.25118	1.02766e-05	0.00010246	53	52.4966	127.407	123.761	Up
Mapk12	121.191	0.847815	0.000595126	0.0037037	74	99.0502	162.444	149.27	Up
Pde1b	431.208	-0.68202	1.19896e-07	1.71299e-06	543	520.013	313.209	348.611	Down
Adam9	436.08	0.524576	3.21471e-05	0.000281261	355	360.543	496.888	531.891	Up
Kif22	1258.2	0.568663	5.08745e-12	1.45681e-10	1041	986.54	1432.27	1573	Up
Kif2c	651.171	0.730595	2.67294e-12	7.94194e-11	488	491.289	827.085	798.309	Up
Tceb2	1316.4	0.335524	1.38939e-05	0.000133473	1139	1188.6	1499.16	1438.85	Up
Tuba8	285.647	0.810344	4.58914e-07	6.03054e-06	187	227.815	371.604	356.169	Up
Spag5	593.696	0.598213	1.02909e-07	1.48609e-06	452	492.279	747.455	683.05	Up
Gpc3	107.65	0.811157	0.00140345	0.00775546	83	73.2971	140.148	134.154	Up
Prkar2a	1078.85	0.546821	2.21458e-10	5.08407e-09	917	836.974	1253.9	1307.53	Up
Ppp1r15a	8389.17	-0.581948	3.74203e-37	7.39052e-35	10095	10019.9	6944.75	6497.01	Down
Cinp	552.952	0.403519	0.000309836	0.00210795	473	479.403	617.925	641.481	Up
Ptprcap	4689.01	-0.323743	3.58401e-11	9.29213e-10	5141	5284.33	4201.25	4129.48	Down
Hmgcr	1847.86	-0.406722	1.07368e-09	2.19141e-08	2093	2120.66	1566.05	1611.73	Down
Get4	1332.28	0.389628	2.64086e-07	3.62646e-06	1139	1167.8	1518.27	1504.03	Up
H2-T22	482.296	2.24055	3.8187e-07	5.07271e-06	122	214.939	680.566	911.678	Up
Lyz2	4671.13	-0.433918	2.34922e-15	1.01122e-13	5125	5611.19	4005.89	3942.42	Down
Lyz1	783.557	-0.433552	1.6642e-05	0.000157174	866	934.043	704.986	629.2	Down
Dennd5a	2617.65	-0.34117	2.91326e-08	4.65775e-07	3015	2835.81	2358.09	2261.72	Down
Ppp1r9b	930.516	-0.391168	1.81085e-05	0.000170068	1078	1033.09	841.949	769.022	Down
Clec1a	411.983	1.41385	1.10828e-25	1.16283e-23	230	219.891	575.456	622.586	Up
Lst1	253.596	-1.11501	3.09707e-11	8.10791e-10	362	331.818	165.629	154.938	Down
Eif2s2	1042.86	0.279797	0.00143294	0.00788705	901	982.578	1180.64	1107.24	Up
Dok3	70.4826	-1.4053	3.16399e-05	0.000277728	97	107.965	29.7283	47.2372	Down
Melk	702.518	0.589073	1.02094e-08	1.76919e-07	578	543.785	874.862	813.425	Up
Rangap1	2410.3	0.384078	4.28234e-10	9.41275e-09	2141	2041.42	2761.55	2697.24	Up
Ifitm3	5496.98	0.340406	2.25628e-10	5.17096e-09	4658	5043.63	6326.83	5959.45	Up
Scd2	8840.01	-0.400882	6.18749e-17	3.13578e-15	10377	9745.55	7397.05	7840.43	Down
Lyar	648.864	0.424311	6.38575e-05	0.000519761	556	552.7	709.233	777.525	Up
Ptp4a1	2961.18	-0.304988	3.16525e-06	3.5219e-05	3325	3219.13	2817.82	2482.79	Down
Ptp4a2	4747.87	-0.164459	0.000971302	0.0056691	4902	5134.76	4436.95	4517.77	Down
Igf2bp2	79.6213	-1.93829	2.37491e-09	4.60912e-08	109	143.623	31.8518	34.0108	Down
Neurl3	1506.39	-0.685552	8.58772e-18	4.74622e-16	1760	1956.24	1109.5	1199.83	Down
Polr1b	1615.53	0.321354	4.87985e-06	5.22203e-05	1447	1425.33	1824.05	1765.73	Up
Polr1c	558.683	0.413764	0.000234701	0.00165167	460	498.222	635.974	640.537	Up
Oaz2	2196.77	-0.256426	5.74763e-05	0.000473272	2360	2423.76	1950.39	2052.93	Down
Smpdl3a	1379.13	-0.465734	4.05033e-10	8.9467e-09	1592	1607.58	1161.53	1155.42	Down
Paics	6879.63	0.428837	2.05787e-16	9.76577e-15	5913	5818.21	7500.03	8287.3	Up
Kras	1116.93	0.276235	0.00105053	0.00607346	982	1038.05	1267.7	1179.99	Up
Cox6a1	2098.56	0.51269	2.05599e-12	6.24704e-11	1672	1785.87	2616.09	2320.29	Up
Ahctf1	1520.87	0.242723	0.00161528	0.00868073	1472	1314.4	1662.66	1634.41	Up
Rpl35a	2210.94	0.272176	9.05377e-05	0.000710649	1914	2090.95	2519.48	2319.35	Up
Ppp2r2b	34.2714	-2.32477	8.2229e-06	8.3916e-05	54	60.4206	8.49381	14.1712	Down
Rab44	40.7006	1.40102	0.00158145	0.00853651	20	24.7625	50.9629	67.0768	Up
Rab43	1669.84	-0.413079	1.06292e-08	1.83247e-07	1969	1846.3	1394.05	1470.02	Down
Nuf2	818.1	0.554274	3.06216e-09	5.80039e-08	670	655.712	973.603	973.087	Up
Ssna1	959.828	0.275392	0.00167149	0.00893988	862	874.613	1077.65	1025.05	Up
Golm1	519.639	0.886931	5.78724e-14	2.14112e-12	349	380.353	686.937	662.266	Up
Heatr3	1555.59	0.29014	4.21172e-05	0.000358126	1399	1400.57	1697.7	1725.1	Up
Heatr1	1909.09	0.378227	7.80234e-08	1.1553e-06	1744	1576.88	2134.07	2181.41	Up
Noc4l	1182.74	0.53652	3.32251e-10	7.41217e-09	1016	915.224	1350.52	1449.24	Up
Cdkn2c	727.941	1.00126	5.12414e-23	4.46865e-21	474	496.241	943.875	997.65	Up
Prps2	1854.13	0.252816	0.000153926	0.00114211	1725	1659.09	2025.77	2006.64	Up
Prps1	1916.99	0.287627	1.24078e-05	0.000120489	1698	1755.17	2094.79	2120.01	Up
Klf6	7339.06	0.654204	4.23513e-43	1.18495e-40	5623	5781.56	9265.68	8685.98	Up
Klf3	455.115	-0.468469	0.000149027	0.00111068	538	519.023	369.481	393.958	Down
Klf2	6977.3	1.39881	1.31861e-185	5.90297e-182	3732	3941.21	10337	9899.03	Up
Klf9	879.302	-0.333313	0.000328855	0.00221936	949	1012.29	753.826	802.088	Down
Rest	1338.75	-0.27801	0.000589054	0.0036727	1462	1473.87	1137.11	1282.02	Down
Parp8	405.14	-0.431993	0.000926847	0.00543622	455	475.441	355.678	334.439	Down
Parp1	5191.4	0.281364	9.02869e-09	1.57885e-07	4642	4732.62	5558.14	5832.85	Up
Hmgcs1	626.825	-0.760156	7.80628e-13	2.49022e-11	795	781.506	465.036	465.759	Down
Fam212a	906.814	-0.398661	9.32285e-06	9.38574e-05	1029	1034.08	760.196	803.977	Down
Tsc22d1	5438.91	-0.824536	1.56212e-62	8.39173e-60	6766	7137.56	3972.98	3879.12	Down
Tsc22d3	3514.44	-0.558319	3.60159e-25	3.66434e-23	4105	4267.08	2848.61	2837.07	Down
Tsc22d2	980.205	-0.364318	6.00236e-05	0.000491835	1163	1043.99	840.887	872.944	Down
Tsc22d4	3152.29	-0.275782	5.84474e-07	7.55485e-06	3508	3397.42	2849.67	2854.07	Down
Hirip3	508.934	0.613697	3.01957e-07	4.10869e-06	411	393.229	647.653	583.852	Up
Rps17	3050.64	0.190363	0.00145045	0.00794759	2738	2960.61	3312.59	3191.35	Up
Rps16	4740.49	0.249775	1.67497e-06	1.99246e-05	4203	4458.25	5266.16	5034.54	Up
Rps15	2341.77	0.230833	0.000168715	0.00123614	2132	2177.12	2570.44	2487.51	Up
Mpp6	1436.35	0.38578	1.48431e-07	2.10277e-06	1253	1238.13	1608.52	1645.74	Up
Itgb3	497.394	0.443916	0.000190877	0.001376	404	438.792	581.826	564.957	Up
Emg1	1405.77	0.246309	0.00146301	0.0080099	1225	1347.08	1521.45	1529.54	Up
Nr4a2	236.853	-0.84374	2.83232e-06	3.19647e-05	340	268.426	169.876	169.109	Down
Erg	1387.65	-0.268795	0.00106735	0.00615478	1583	1449.1	1327.16	1191.32	Down
Erh	4219.96	0.45284	5.97997e-15	2.50926e-13	3387	3738.15	5000.73	4753.95	Up
Plekha7	124.013	0.772957	0.00172304	0.00913917	106	77.2591	146.518	166.275	Up
Plekha2	2203.71	-0.27614	1.21298e-05	0.000118389	2391	2437.62	1949.33	2036.87	Down
Ap2s1	1440.63	0.375036	2.04576e-06	2.38701e-05	1186	1322.32	1667.97	1586.23	Up
1700025G04Rik	623.385	0.750725	4.28492e-12	1.23756e-10	484	445.726	765.505	798.309	Up
Hnrnpll	1401.81	0.326427	1.71475e-05	0.000161494	1275	1212.37	1597.9	1521.98	Up
Samd9l	779.273	-0.373408	0.000121861	0.000929357	847	912.252	671.011	686.829	Down
Pkm	21751.2	0.459727	1.29845e-31	1.85512e-29	18164	18463.9	25666.2	24710.7	Up
Sertad1	964.713	-0.353233	0.000245197	0.00171599	1046	1117.29	915.208	780.359	Down
Sertad2	456.31	-0.554423	8.1782e-06	8.3587e-05	565	521.004	364.172	375.063	Down
Mad1l1	997.152	0.385106	2.90104e-05	0.000257168	903	826.078	1189.13	1070.4	Up
Chrna1	7.46438	-6.34048	0.000485426	0.00311034	15	14.8575	0	0	Down
Matn2	66.5957	1.52251	1.15288e-05	0.000113568	37	31.6961	113.605	84.0822	Up
Matn4	17.6771	3.72157	3.69012e-05	0.000317885	2	2.97151	39.2839	26.4528	Up
Aff4	1243.71	-0.360985	3.96996e-05	0.000338518	1502	1294.59	1120.12	1058.11	Down
Aff1	843.879	-0.305198	0.0018563	0.00975355	996	869.661	755.949	753.906	Down
Bub1b	2155.92	0.472501	5.10997e-14	1.90102e-12	1812	1799.74	2530.09	2481.84	Up
Cdt1	1466.46	0.663829	1.78379e-19	1.17433e-17	1113	1156.91	1785.82	1810.13	Up
Nrip1	3333.36	-0.425418	3.68048e-12	1.07221e-10	4019	3624.25	2804.02	2886.19	Down
Cyp2j9	697.309	-0.354893	0.000400967	0.0026281	781	784.477	603.06	620.697	Down
Smpd4	1024.22	0.370205	2.42394e-05	0.000219068	917	870.651	1108.44	1200.77	Up
Ddx39b	5144.48	0.332065	5.82832e-12	1.65836e-10	4507	4603.85	5631.4	5835.69	Up
Slc2a10	199.552	-0.590817	0.00166334	0.00891052	222	257.53	165.629	153.049	Down
Ms4a3	64.4316	1.32712	0.000434482	0.00281889	29	44.5726	67.9505	116.204	Up
Akna	1004.81	-0.417963	1.8643e-06	2.20013e-05	1190	1108.37	879.109	841.767	Down
Dpp4	803.045	-0.435116	6.1398e-06	6.43194e-05	897	949.891	661.455	703.834	Down
Slc39a8	392.241	0.627377	1.11865e-05	0.000110386	341	275.359	500.073	452.532	Up
Slc39a3	519.234	-0.387655	0.00119732	0.00677053	618	559.633	427.876	471.427	Down
Slc39a4	110.461	-0.854803	0.000828579	0.00492381	153	131.737	71.1356	85.9717	Down
Sipa1l3	840.35	-0.376984	0.000160619	0.00118523	1006	892.442	767.628	695.332	Down
Flot2	1466.32	0.461036	2.71334e-10	6.16586e-09	1214	1253.98	1697.7	1699.59	Up
Pitrm1	2245.96	0.314101	7.39174e-07	9.33876e-06	1966	2039.44	2431.35	2547.03	Up
Aldh18a1	2935.35	0.366996	1.99232e-10	4.62122e-09	2495	2632.75	3322.14	3291.49	Up
Pias1	1333.86	-0.276203	0.000506588	0.00322592	1530	1392.65	1191.26	1221.55	Down
Tk2	739.838	-0.44096	2.03398e-05	0.000188259	798	906.309	612.616	642.426	Down
Tk1	1796.08	0.969665	5.3863e-44	1.53911e-41	1182	1246.05	2421.8	2334.46	Up
Ppp4c	3076.11	0.192298	0.000788928	0.00472372	2784	2958.63	3289.23	3272.59	Up
Ddah2	872.781	-0.505466	3.49305e-08	5.51901e-07	1002	1045.97	733.653	709.503	Down
Lsm6	1031.59	0.297914	0.000401844	0.00263128	918	933.053	1126.49	1148.81	Up
Dok2	990.914	-0.462879	1.11818e-06	1.36396e-05	1073	1223.27	873.801	793.585	Down
Mycn	2404.62	-0.511653	3.25345e-17	1.72023e-15	2817	2836.8	1951.45	2013.25	Down
Cyp4f13	233.768	-0.606782	0.000385089	0.0025386	275	289.227	193.234	177.612	Down
Bzw2	2515.22	0.23168	9.61706e-05	0.000750477	2283	2344.52	2702.09	2731.26	Up
Wbp1l	2697.52	-0.225317	9.43146e-05	0.000737279	2906	2909.1	2512.04	2462.95	Down
Mfng	2970.69	-0.181113	0.00126814	0.0071111	3120	3193.38	2813.57	2755.82	Down
Timeless	1120.28	0.602189	1.9241e-13	6.64284e-12	881	898.385	1369.63	1332.09	Up
Ephb6	488.89	-0.411906	0.000510613	0.00324387	552	564.586	411.95	427.024	Down
Ephb4	270.154	-0.969045	2.17829e-09	4.24696e-08	342	373.419	176.247	188.949	Down
3000002C10Rik	299.726	0.548909	0.000286873	0.00196567	236	250.597	368.419	343.887	Up
Cox8a	2249.38	0.378914	1.13606e-09	2.30472e-08	1927	1983.97	2572.56	2513.96	Up
Ctps	1091.24	0.500993	1.91444e-09	3.76441e-08	927	880.556	1260.27	1297.13	Up
Ube2h	1271.33	-0.3882	2.68554e-06	3.03887e-05	1524	1358.97	1090.39	1111.96	Down
Ube2n	2738.24	0.240693	0.000155877	0.00115468	2396	2623.84	3045.03	2888.08	Up
Ube2c	1138.57	0.410009	3.74879e-07	4.98478e-06	974	981.587	1309.11	1289.58	Up
Brd1	1186.12	-0.403001	3.61591e-06	3.9772e-05	1361	1339.16	1096.76	947.578	Down
Gab1	731.801	-0.607125	5.12001e-08	7.89457e-07	943	825.088	530.863	628.255	Down
Hspe1	1078.3	0.611493	8.83841e-13	2.78638e-11	842	863.718	1354.76	1252.73	Up
Phf11d	199.3	1.06556	1.14615e-08	1.9534e-07	132	125.794	265.432	273.976	Up
Ulk1	1656.05	-0.243114	0.000873467	0.00516542	1877	1713.57	1518.27	1515.37	Down
Maged2	935.919	-0.587383	6.50971e-11	1.62803e-09	1086	1161.86	740.023	755.795	Down
Foxp1	2234.36	-0.405688	1.0364e-08	1.79366e-07	2711	2382.16	1913.23	1931.06	Down
Gtse1	455.525	0.559568	5.05742e-06	5.3863e-05	367	369.457	549.974	535.67	Up
2410015M20Rik	618.494	0.363288	0.000649501	0.00399212	553	528.928	707.11	684.94	Up
Irgm2	1022.95	0.441563	2.91734e-07	3.99387e-06	841	894.423	1159.4	1196.99	Up
Uap1	1475.71	-0.310717	0.000490643	0.00313927	1628	1638.29	1455.63	1180.93	Down
Bckdk	2943.14	0.296845	5.4096e-07	7.03301e-06	2542	2740.72	3244.63	3245.2	Up
Ndrg1	3446.33	0.707216	2.77911e-38	6.43507e-36	2555	2681.29	4261.77	4287.25	Up
H13	3882.89	-0.205867	0.000252115	0.001758	3997	4322.55	3539.79	3672.22	Down
Cmah	931.442	0.962525	4.65149e-25	4.6619e-23	643	621.045	1172.15	1289.58	Up
Gria3	175.346	-0.89336	2.21922e-05	0.000203442	259	197.11	116.79	128.485	Down
Sass6	286.083	0.495926	0.0014037	0.00775546	251	223.853	331.259	338.218	Up
Foxo1	725.063	-0.464283	3.3385e-06	3.69629e-05	848	833.012	630.665	588.576	Down
Ifitm1	5529.3	0.29042	1.11694e-08	1.91333e-07	4836	5111.98	6250.38	5918.82	Up
Rbmxl1	2931.47	0.348828	7.60962e-10	1.58938e-08	2548	2609.97	3241.45	3326.44	Up
Tgm1	206.009	0.688419	0.000263091	0.001826	142	173.338	269.678	239.02	Up
Kars	2485.12	0.267773	7.82856e-06	8.03804e-05	2287	2223.68	2687.23	2742.59	Up
Sgsh	439.418	-0.868843	9.00524e-12	2.49362e-10	590	545.766	311.086	310.821	Down
Zwint	2035.16	0.211603	0.00121047	0.00682478	1940	1832.43	2183.97	2184.25	Up
Net1	1094.08	-0.373443	2.51352e-05	0.00022625	1185	1285.67	901.405	1004.26	Down
H2-D1	32325.1	0.149576	0.000173985	0.00127175	30040	31262.2	33760.8	34237.5	Up
Hnrnpdl	1459.39	0.429049	4.12192e-09	7.59632e-08	1253	1235.16	1657.35	1692.04	Up
Sae1	4585.93	0.362214	6.70676e-14	2.4745e-12	4010	4016.48	5158.93	5158.3	Up
Hbegf	185.497	-0.630388	0.00112705	0.00643552	210	240.692	148.642	142.656	Down
Ankrd28	929.561	0.373844	5.24164e-05	0.000436154	817	803.297	991.652	1106.3	Up
Epdr1	214.817	0.729045	6.75864e-05	0.000545484	145	178.29	268.617	267.363	Up
Csnk1d	4281.37	-0.186519	0.00032955	0.00222293	4463	4653.38	3923.08	4086.02	Down
Aldh16a1	2055.13	0.244281	0.000370225	0.00245416	1913	1851.25	2125.58	2330.68	Up
Rpl14	6050.79	0.173685	0.000548078	0.00344741	5506	5866.74	6575.27	6255.15	Up
Rpl18	5351.49	0.208456	2.31225e-05	0.000210532	4815	5115.94	5737.57	5737.43	Up
Gbp9	167.49	-0.764738	0.000165952	0.00121856	210	211.967	115.728	132.264	Down
Gbp3	1042.46	0.518225	8.72556e-10	1.80561e-08	846	868.67	1207.18	1248.01	Up
Gbp6	389.027	-0.481098	0.000269434	0.00186656	458	448.697	320.641	328.771	Down
Epb4.1l4b	1649.28	-0.342132	3.96241e-06	4.32643e-05	1775	1913.65	1402.54	1505.92	Down
Amigo2	265.25	-0.758712	7.38538e-06	7.62966e-05	367	300.122	187.926	205.954	Down
Pgm2	1834.4	0.246494	0.000236712	0.00166294	1658	1697.72	2021.53	1960.34	Up
Hbb-b1	2435.81	-0.967386	1.17775e-54	5.27238e-52	3239	3206.25	1696.64	1601.34	Down
Hbb-b2	2094.07	-0.968496	2.58363e-48	9.37789e-46	2697	2845.71	1442.89	1390.66	Down
Hbb-bs	57.9531	-6.84345	2.23268e-07	3.11743e-06	1	228.806	1.06173	0.944744	Down
Pxn	2708.39	-0.323362	1.30821e-07	1.86313e-06	3063	2959.62	2317.75	2493.18	Down
Tgif2	438.96	-0.464848	0.000242738	0.00170056	488	529.918	377.974	359.948	Down
H2-Eb1	1061.4	1.96912	1.7876e-97	2.1825e-94	399	464.545	1713.63	1668.42	Up
Tmem109	1365.54	0.576234	8.19823e-14	3.00826e-12	1072	1120.26	1681.77	1588.12	Up
Tmem107	308.917	0.56243	0.000189665	0.00137094	259	239.701	386.468	350.5	Up
Thsd1	1002.38	-0.555569	1.15816e-10	2.782e-09	1172	1214.36	798.418	824.762	Down
Prps1l3	1799.15	0.225947	0.00136901	0.00759429	1724	1592.73	1979.06	1900.83	Up
Tcn2	883.272	-0.41896	3.33788e-06	3.69629e-05	1002	1019.23	757.011	754.851	Down
Igf1	22.8226	-3.21341	1.15843e-05	0.000113892	36	46.5536	2.12345	6.61321	Down
Apob	136.376	2.3282	1.19981e-20	8.85357e-19	50	40.6106	227.209	227.683	Up
Antxr2	1016.53	-0.479044	7.54375e-08	1.11948e-06	1241	1126.2	868.492	830.43	Down
Gps1	2452.85	0.280748	4.199e-06	4.55882e-05	2179	2251.41	2638.39	2742.59	Up
Fstl1	735.479	-0.478012	1.84444e-06	2.18054e-05	859	852.822	643.406	586.686	Down
Atad3a	1869.82	0.266837	5.97251e-05	0.000489688	1672	1722.48	2064	2020.81	Up
Cdc42ep3	1147.79	-0.392413	1.91308e-06	2.24577e-05	1260	1346.09	978.911	1006.15	Down
Plk2	828.748	-0.825114	4.91339e-15	2.0816e-13	1155	963.758	610.493	585.741	Down
Plk4	633.508	0.657702	5.15214e-10	1.10532e-08	495	488.317	758.072	792.64	Up
Meis1	6268.53	-0.326758	9.96447e-12	2.73666e-10	7193	6758.19	5534.78	5588.16	Down
Aaas	1193.7	0.474434	2.07168e-09	4.05578e-08	990	1008.33	1387.68	1388.77	Up
Med13	634.382	-0.349766	0.00114862	0.00653368	738	683.446	577.579	538.504	Down
Med18	270.147	0.559385	0.00040292	0.00263481	212	224.844	320.641	323.103	Up
Cdc45	999.297	0.691762	1.88765e-15	8.21196e-14	740	788.439	1227.36	1241.39	Up
Dnajc9	2274.52	0.469343	2.01078e-14	7.85986e-13	1907	1908.7	2626.71	2655.68	Up
Dnajc6	397.133	0.897879	2.39972e-10	5.4717e-09	305	249.606	543.604	490.322	Up
Kcnk12	661.793	-0.555419	9.53166e-08	1.38389e-06	763	812.211	537.233	534.725	Down
Gpn3	607.598	0.339703	0.00145353	0.00796125	530	542.795	677.381	680.216	Up
Rnaseh1	388.067	0.416968	0.00157155	0.00849151	330	334.79	440.616	446.864	Up
Plp2	1503.44	0.232424	0.00143209	0.00788561	1373	1391.65	1664.79	1584.34	Up
Fam102b	455.376	-0.543473	3.06753e-05	0.000269613	587	493.27	373.728	367.506	Down
Fam102a	986.357	-0.380653	4.21592e-05	0.000358126	1182	1048.94	889.726	824.762	Down
Vldlr	1275.92	1.79402	1.73504e-98	2.33015e-95	593	549.728	1908.98	2051.98	Up
Rbbp8	530.105	0.37089	0.00113125	0.00645348	459	465.536	607.307	588.576	Up
Rbbp7	9360.95	0.300287	2.12657e-12	6.41794e-11	8201	8579.73	10269	10394.1	Up
Rbbp4	7719.39	0.297061	1.07584e-10	2.60333e-09	6807	7046.43	8735.88	8288.24	Up
Tob1	878.34	-0.467174	3.02162e-06	3.37046e-05	1053	984.559	798.418	677.382	Down
Ffar2	112.108	1.4297	3.35789e-08	5.31798e-07	67	54.4776	155.012	171.943	Up
Vars	11817	0.300401	3.46764e-14	1.31485e-12	10664	10519.1	12901	13183.9	Up
Chchd10	302.47	0.679804	7.60689e-06	7.8344e-05	232	232.768	391.777	353.334	Up
Ints1	2182.08	0.285172	2.51115e-05	0.000226189	2000	1935.44	2282.71	2510.19	Up
Ints7	2637.14	0.309571	2.1423e-07	3.00638e-06	2352	2359.38	2843.3	2993.89	Up
Hif1a	1582.85	-0.259222	0.000224379	0.00158517	1719	1730.41	1436.52	1445.46	Down
E130012A19Rik	535.496	0.49217	1.82082e-05	0.000170765	453	436.811	646.591	605.581	Up
Cct5	7939.02	0.271722	8.68327e-10	1.80242e-08	7031	7355.47	8776.23	8593.39	Up
Abce1	3770.27	0.261437	3.58137e-06	3.94244e-05	3321	3539.06	3994.21	4226.79	Up
Nans	699.723	0.513775	4.46039e-07	5.87861e-06	591	561.614	845.134	801.143	Up
Polq	128.456	0.899218	0.000165755	0.00121778	98	81.2211	181.555	153.049	Up
Pole	2103.8	0.576548	1.90105e-19	1.23338e-17	1719	1659.09	2501.43	2535.69	Up
Timm13	883.604	0.361324	0.000155384	0.00115166	749	797.354	1048.99	939.076	Up
Prr13	2145.36	-0.381255	3.63915e-08	5.73637e-07	2295	2559.46	1851.65	1875.32	Down
Aurka	875.307	0.581787	2.58803e-09	4.97243e-08	656	745.848	1090.39	1008.99	Up
Aurkb	1592.23	0.742764	7.96515e-22	6.48315e-20	1268	1114.31	2013.03	1973.57	Up
Wdr62	445.763	0.982026	3.36498e-12	9.82427e-11	342	257.53	572.27	611.25	Up
Aldh9a1	2538.35	0.202802	0.000796392	0.0047578	2306	2414.84	2677.67	2754.87	Up
Tssc1	584.231	0.522391	2.99288e-06	3.34953e-05	453	506.146	689.06	688.719	Up
Mef2c	1984.55	-0.373166	8.00461e-09	1.4145e-07	2263	2216.74	1721.06	1737.38	Down
Arid4a	528.042	-0.460949	0.000379918	0.00251097	649	573.5	494.764	394.903	Down
Arid4b	542.236	-0.441141	0.000117959	0.000902156	648	601.235	450.172	469.538	Down
Krt8	96.1244	1.38513	6.22939e-07	8.02886e-06	57	49.5251	130.592	147.38	Up
Cluh	2816.25	0.347715	7.67962e-08	1.13838e-06	2613	2343.53	3227.65	3080.81	Up
Chmp2b	1291.77	-0.244659	0.00148479	0.00811172	1408	1393.64	1207.18	1158.26	Down
Stip1	3553.09	0.263995	7.00081e-07	8.91194e-06	3277	3180.5	3913.52	3841.33	Up
Prim1	1181.82	0.515492	1.16003e-10	2.782e-09	961	984.559	1409.97	1371.77	Up
Prim2	862.582	0.769237	5.1006e-17	2.62456e-15	633	642.836	1086.15	1088.35	Up
Helz	1013.43	-0.308129	0.00145006	0.00794759	1219	1023.19	930.072	881.446	Down
Irf2bp2	1443.43	-0.693268	0.000915855	0.00538526	2044	1523.39	1126.49	1079.84	Down
Irf2bp1	2107.22	-0.217861	0.00108454	0.00623784	2269	2264.29	1864.39	2031.2	Down
Fos	59335.3	0.13284	0.00180897	0.00952726	57096	56113.9	63093.1	61038	Up
Hnrnpf	17578.5	0.160408	1.87649e-05	0.000174636	16492	16712.7	18501.6	18607.7	Up
Mcm7	8871.87	0.609737	5.21151e-43	1.42838e-40	6819	7229.67	10750	10688.8	Up
Dsc2	30.8157	2.29262	3.3035e-05	0.000287531	13	7.92401	45.6542	56.6847	Up
Hint1	2248.24	0.528678	3.35097e-16	1.53596e-14	1796	1884.92	2732.88	2579.15	Up
Nrarp	392.167	-1.07717	2.02236e-15	8.76139e-14	552	512.089	257.999	246.578	Down
Fcna	31.8255	-2.6107	2.4458e-06	2.7955e-05	55	54.4776	7.43208	10.3922	Down
Gpatch2l	731.434	-0.353938	0.000339333	0.00228204	841	800.325	647.653	636.758	Down
Rexo2	932.236	0.396789	7.97958e-06	8.16812e-05	813	796.363	1085.08	1034.49	Up
Kdm4b	1038.84	-0.561374	3.20729e-10	7.19098e-09	1293	1184.64	804.788	872.944	Down
Kdm4a	578.356	-0.417652	0.000492497	0.00314514	617	705.237	532.987	458.201	Down
Vmac	512.315	-0.387864	0.000857115	0.00507766	569	592.32	453.357	434.582	Down
Prdx6	5452.17	-1.43018	5.83098e-185	1.95775e-181	7764	8141.92	2957.97	2944.77	Down
Nupr1	195.942	2.76362	2.27933e-35	3.97551e-33	50	50.5156	370.542	312.71	Up
Prdx1	8103.79	0.500898	1.10871e-22	9.48406e-21	6364	7057.32	9584.2	9409.65	Up
Park7	3190.78	0.407384	2.32013e-13	7.92858e-12	2686	2800.15	3666.14	3610.81	Up
Nxpe5	192.446	0.752625	7.13592e-05	0.000572494	138	148.575	252.691	230.518	Up
Rnf44	1190.08	-0.367636	1.41885e-05	0.000136012	1419	1262.89	1037.31	1041.11	Down
Ilf2	2037.79	0.262312	0.000113414	0.000871366	1779	1927.52	2174.42	2270.22	Up
Ccnb1	1823.45	0.346625	3.57962e-07	4.7886e-06	1577	1633.34	2086.29	1997.19	Up
Alad	1197.2	0.356499	1.11124e-05	0.000109791	1018	1081.63	1376	1313.19	Up
Clspn	278.136	0.765308	9.9028e-07	1.22125e-05	207	205.034	355.678	344.832	Up
Tjp2	1031.74	0.3569	7.50557e-05	0.000600714	963	846.879	1137.11	1179.99	Up
Nek2	831.844	0.387591	3.71955e-05	0.000320215	727	714.152	973.603	912.623	Up
Eef1g	8514.77	0.447346	2.94889e-22	2.47522e-20	6960	7449.56	9927.14	9722.36	Up
Gbx2	401.492	0.427699	0.00110353	0.0063254	333	351.628	473.53	447.809	Up
Senp1	1415.66	0.354338	2.31382e-05	0.000210533	1332	1152.94	1642.49	1535.21	Up
Kat7	2674.92	0.739333	2.64751e-36	4.80488e-34	2011	1996.85	3397.52	3294.32	Up
Arhgap30	2352.78	-0.318043	2.08442e-07	2.93435e-06	2657	2565.4	2080.98	2107.72	Down
Gm7334	321.669	-0.528041	0.00183944	0.00967636	342	417.001	304.715	222.96	Down
Lonrf1	197.999	-0.664619	0.000405751	0.00264912	258	227.815	146.518	159.662	Down
Tbcel	393.936	-0.456297	0.000516087	0.00327245	450	461.574	325.95	338.218	Down
Col18a1	219.865	1.57379	3.69098e-14	1.39241e-12	138	83.2021	332.32	325.937	Up
Tet1	464.7	-0.554858	8.58664e-06	8.70329e-05	584	521.994	375.851	376.953	Down
Def8	9371.38	-0.169476	6.07147e-05	0.000496891	10121	9721.77	8785.78	8856.98	Down
Cbx6	3024.46	-0.278176	4.94531e-07	6.46066e-06	3332	3298.37	2728.64	2738.81	Down
Mrpl33	644.103	0.38647	0.000311715	0.00211859	531	585.387	749.579	710.448	Up
Mrpl38	719.25	0.319738	0.00120343	0.00679647	633	646.798	794.171	803.033	Up
Nup85	2328.72	0.606124	5.49006e-21	4.18929e-19	1786	1907.71	2743.5	2877.69	Up
Gem	910.331	-0.882085	2.12638e-21	1.67002e-19	1177	1182.66	674.196	607.471	Down
Arrdc3	942.98	-0.729353	5.17332e-15	2.18483e-13	1173	1178.7	757.011	663.21	Down
Rhbdd3	499.829	0.433133	0.000228916	0.00161383	419	431.859	562.715	585.741	Up
Strap	3522.58	0.256065	3.63084e-06	3.99036e-05	3306	3116.12	3787.18	3881.01	Up
Nkg7	732.006	0.641107	3.17539e-10	7.14288e-09	550	594.301	857.875	925.849	Up
Osbpl1a	1934.46	-0.214705	0.000959443	0.00560963	2079	2077.08	1802.81	1778.95	Down
Gm16548	124.855	2.07915	2.87764e-16	1.33265e-14	46	49.5251	210.222	193.673	Up
Ppm1g	2977.11	0.288274	3.04e-07	4.12813e-06	2643	2717.94	3305.15	3242.36	Up
Ppm1f	1411.34	-0.334334	1.86163e-05	0.000173743	1616	1533.3	1192.32	1303.75	Down
Ppm1e	28.0045	2.49222	3.21129e-05	0.000281145	5	11.886	48.8394	46.2925	Up
Aldh4a1	426.524	-0.487713	0.000146936	0.00109691	476	520.013	348.246	361.837	Down
Ccpg1	1355.33	-0.274587	0.000595404	0.0037037	1473	1493.68	1296.37	1158.26	Down
Setd6	390.48	0.46694	0.000762013	0.00459122	297	358.562	457.604	448.754	Up
Bcl9	221.611	-0.582028	0.000826447	0.00491332	261	270.407	178.37	176.667	Down
Bcl3	411.827	1.13158	3.27604e-17	1.72538e-15	248	268.426	540.419	590.465	Up
Amfr	3333.39	-0.211684	8.48219e-05	0.000670487	3621	3534.11	3085.38	3093.09	Down
Tsta3	764.489	0.33257	0.000726961	0.00440771	649	704.247	869.554	835.154	Up
Cd53	1117.92	0.932805	1.02154e-20	7.62179e-19	679	857.774	1514.02	1420.9	Up
Clec4e	221.174	0.96737	7.29667e-08	1.08762e-06	141	158.48	278.172	307.042	Up
Uqcc2	463.274	0.495996	0.000104045	0.000806771	384	384.315	585.011	499.77	Up
Med23	828.112	0.337689	0.000347508	0.00232032	760	703.256	929.01	920.181	Up
Rassf2	1727.15	-0.326008	1.05715e-05	0.00010503	2021	1821.53	1563.92	1502.14	Down
Patz1	2429.75	-0.228399	0.000262323	0.00182161	2676	2568.37	2172.29	2302.34	Down
Lamp2	4027.31	0.268544	2.78856e-07	3.82147e-06	3558	3749.05	4398.73	4403.45	Up
Set	12330	0.285401	2.27791e-13	7.80416e-12	11021	11207.5	13563.6	13527.8	Up
Tfdp1	5485.39	0.504762	4.57942e-25	4.62418e-23	4482	4589.99	6270.55	6599.04	Up
Brip1os	1553.16	0.375165	1.38085e-07	1.96034e-06	1346	1358.97	1730.61	1777.06	Up
Sumo2	7186.28	0.166399	0.000221673	0.00156824	6608	6936.48	7603.02	7597.63	Up
Lig1	2492.4	0.802437	1.81832e-36	3.39167e-34	1785	1847.29	3283.92	3053.41	Up
Suv39h1	1703.78	0.313336	9.62844e-06	9.6572e-05	1576	1462.97	1895.18	1880.99	Up
Zfp608	1075.3	-0.792606	1.99057e-16	9.47989e-15	1488	1239.12	781.43	792.64	Down
Got2	5056.26	0.392422	2.66855e-13	9.00468e-12	4215	4531.55	5571.94	5906.54	Up
Brwd1	792.611	-0.348328	0.000732508	0.00443534	941	834.002	737.9	657.542	Down
Fam84b	608.862	0.712642	6.70126e-11	1.67282e-09	471	451.669	782.492	730.287	Up
Tmem55b	2178.43	0.239711	0.000174049	0.00127175	1946	2049.35	2386.76	2331.63	Up
Plscr2	653.193	4.12906	2.97028e-156	6.64847e-153	64	77.2591	1183.82	1287.69	Up
Plscr3	2156.49	-0.260256	3.37104e-05	0.00029303	2354	2346.5	1989.67	1935.78	Down
Plscr1	1434.85	0.769898	5.88613e-20	4.0332e-18	987	1135.11	1730.61	1886.65	Up
Plac8	1116.3	-0.513974	7.82076e-09	1.38566e-07	1229	1396.61	944.936	894.673	Down
Banf1	3353.55	0.463519	4.93476e-17	2.54899e-15	2753	2885.33	3932.63	3843.22	Up
Ccrl2	700.784	-0.770115	9.41153e-14	3.4347e-12	846	921.167	510.69	525.278	Down
Ahcy	1501.96	0.523583	2.9468e-12	8.69792e-11	1179	1285.67	1769.9	1773.28	Up
Slc9a3r2	290.953	-0.567131	0.000254978	0.00177704	333	361.533	246.32	222.96	Down
Slc9a3r1	2712.65	-0.210133	0.000443943	0.00287194	2850	2970.51	2454.71	2575.37	Down
Kcnh2	218.33	-0.676824	0.000146627	0.00109522	278	259.511	158.197	177.612	Down
Serpinb1a	2129.5	0.602751	1.62199e-20	1.18388e-18	1655	1726.44	2623.53	2513.02	Up
Dctpp1	1125.99	0.679612	2.41858e-16	1.13572e-14	869	861.737	1426.96	1346.26	Up
Ipo9	2810.92	0.310248	4.6602e-08	7.21043e-07	2503	2516.86	3093.87	3129.94	Up
Ipo5	4861.36	0.408829	3.93554e-15	1.6726e-13	4250	4105.63	5362.78	5727.04	Up
Eif4e	2725.81	0.219958	0.000287839	0.00197027	2440	2596.11	2995.13	2872.02	Up
Aif1	7.96438	-6.43398	0.000325402	0.00219967	17	14.8575	0	0	Down
Coq10b	194.654	-0.705926	0.000148865	0.00111008	244	238.711	147.58	148.325	Down
Hmbs	889.425	0.386305	2.9109e-05	0.000257818	739	803.297	988.467	1026.94	Up
D16Ertd472e	765.399	-0.342766	0.00068624	0.00418728	903	809.24	654.023	695.332	Down
Man2a2	2536.02	0.310111	3.15874e-07	4.27209e-06	2327	2201.89	2826.31	2788.88	Up
Ndc1	1102.23	0.571753	2.2441e-11	5.94443e-10	842	931.072	1329.28	1306.58	Up
Apol10b	19.6874	4.66753	5.43548e-06	5.75245e-05	0	2.97151	36.0987	39.6793	Up
Pnck	247.632	-0.568679	0.000914281	0.00537836	292	299.132	220.839	178.557	Down
Calr	13182.7	0.306651	2.00903e-14	7.85986e-13	11812	11763.2	14301.5	14854.2	Up
Calu	3661.92	0.168006	0.00118091	0.0066918	3454	3443.97	3866.81	3882.9	Up
Ccdc8	442.129	-0.555427	2.53529e-05	0.000228057	482	570.529	350.37	365.616	Down
Ccdc9	431.937	-0.41583	0.00106481	0.00614809	514	473.46	373.728	366.561	Down
Tmpo	8597.67	0.24633	5.5896e-09	1.00493e-07	7902	7829.92	9183.93	9474.84	Up
Psma2	2516.18	0.268721	5.21062e-05	0.000433842	2149	2415.83	2757.3	2742.59	Up
Psma3	3109.21	0.251621	9.57615e-05	0.000747719	2691	2985.37	3505.82	3254.64	Up
Psma1	3591.34	0.255823	1.98117e-06	2.31366e-05	3209	3338.98	3855.13	3962.26	Up
Psma6	2857.26	0.254883	5.18154e-05	0.000431956	2468	2742.7	3129.97	3088.37	Up
Psma7	3457.13	0.278473	1.86725e-05	0.000174026	2969	3278.56	3981.47	3599.48	Up
Psma5	2198	0.24892	0.000853813	0.00506033	1850	2167.22	2427.11	2347.69	Up
Cndp2	747.72	0.325329	0.000793397	0.00474413	658	669.579	828.146	835.154	Up
Atp5c1	4543.84	0.236163	3.47459e-05	0.000300862	3951	4393.87	4985.87	4844.65	Up
Snrpa1	1078.01	0.484001	1.40226e-08	2.357e-07	889	909.281	1207.18	1306.58	Up
Pex11b	633.913	0.645584	2.51619e-09	4.86922e-08	474	515.061	746.393	800.198	Up
Gm4737	691.949	0.582424	1.5625e-08	2.61e-07	534	574.491	809.035	850.27	Up
Prkdc	692.28	0.516986	8.60131e-07	1.07356e-05	582	557.652	769.751	859.717	Up
Frat2	1941.01	-0.54449	6.49561e-17	3.27955e-15	2298	2307.87	1585.16	1573	Down
Prkd2	1433.99	-0.558517	1.82876e-13	6.34659e-12	1684	1731.4	1202.94	1117.63	Down
Mecom	1797.45	-0.333531	3.78337e-06	4.14105e-05	2106	1902.75	1587.28	1593.78	Down
Zc3h12a	303.343	-0.861728	2.0777e-08	3.39046e-07	412	370.448	224.024	206.899	Down
Zc3h12c	190.325	-0.656062	0.000540537	0.00341138	243	222.863	143.333	152.104	Down
Nr4a1	14000.8	-1.2627	2.8221e-36	5.05344e-34	20762	18766	8639.27	7835.71	Down
Fen1	3279.91	0.66951	2.46176e-29	3.14871e-27	2413	2651.57	3988.9	4066.18	Up
Ncapg2	1234.68	0.677964	1.69295e-13	5.95931e-12	1013	887.49	1414.22	1624.02	Up
Pycard	927.267	0.306394	0.000538972	0.0034047	830	828.059	1045.8	1005.21	Up
Fam111a	1353.83	0.434676	2.27453e-07	3.15894e-06	1146	1157.9	1443.95	1667.47	Up
Mis18bp1	369.956	0.458868	0.000819862	0.00488065	327	296.16	435.308	421.356	Up
Nwd1	736.985	-0.453438	8.48704e-06	8.62186e-05	867	835.983	658.27	586.686	Down
Padi4	2417.34	0.334579	2.31982e-08	3.75816e-07	2150	2126.61	2693.6	2699.13	Up
Jak3	6043.83	0.3046	4.86042e-11	1.23862e-09	5502	5315.03	6598.63	6759.65	Up
Jak1	7234.61	-0.219065	5.10912e-07	6.65524e-06	7879	7687.28	6630.48	6741.69	Down
Irs2	1127.45	-0.849953	1.2529e-24	1.21931e-22	1487	1413.45	810.097	799.254	Down
Cks1b	1602.72	0.384318	3.33369e-07	4.47715e-06	1313	1467.92	1811.3	1818.63	Up
Spc24	1004.92	0.719841	5.41297e-17	2.76411e-15	747	771.601	1246.47	1254.62	Up
Pde4b	2668.13	-0.445028	3.49494e-13	1.16181e-11	3183	2969.52	2283.77	2236.21	Down
Arhgap25	1344.78	-0.302377	7.27173e-05	0.000583041	1489	1480.8	1236.91	1172.43	Down
Arhgap29	381.796	0.642753	1.96415e-06	2.29778e-05	312	284.274	466.098	464.814	Up
2810417H13Rik	1407.9	0.95828	1.11712e-33	1.78606e-31	963	949.891	1948.27	1770.45	Up
Skp2	324.623	0.484801	0.00110299	0.0063254	249	292.198	373.728	383.566	Up
Aprt	1338.07	0.251171	0.00103729	0.00600833	1190	1253.98	1435.45	1472.86	Up
Tuba4a	7932.85	0.372917	2.14913e-17	1.15451e-15	6756	7070.2	8981.14	8924.05	Up
Sun2	284.413	-0.524539	0.00186383	0.00977953	307	363.514	261.185	205.954	Down
Sun1	1166.56	-0.301614	0.000224048	0.00158366	1306	1270.81	1008.64	1080.79	Down
Cmtm6	2748.61	-0.519025	1.35918e-16	6.54259e-15	3386	3089.37	2275.28	2243.77	Down
Siah2	912.475	-0.598992	5.10101e-11	1.29502e-09	1136	1062.81	711.356	739.735	Down
Ybx1	6853.29	0.506133	7.50652e-25	7.35859e-23	5588	5736.99	8344.11	7744.07	Up
Ybx3	6608.45	0.566092	3.90598e-37	7.60251e-35	5335	5320.98	7988.43	7789.42	Up
Rfwd3	2419.28	0.394577	6.31151e-11	1.58141e-09	2119	2062.22	2729.7	2766.21	Up
Taf10	1235.79	0.330745	4.68456e-05	0.000394195	1049	1140.07	1407.85	1346.26	Up
Fam53b	1381.4	-0.252511	0.00111257	0.00636633	1565	1439.2	1250.71	1270.68	Down
Fam168b	4254.18	-0.209986	2.26056e-05	0.000206526	4550	4576.12	3970.86	3919.74	Down
Fam168a	565.772	-0.347218	0.00167632	0.00895502	644	623.026	500.073	495.991	Down
Rplp2	2990.78	0.202685	0.00128384	0.00718413	2650	2911.08	3296.66	3105.37	Up
Mtus1	80.4942	-2.42243	6.48404e-13	2.09833e-11	135	136.689	19.1111	31.1766	Down
Zfp260	1009.49	-0.284778	0.00158704	0.0085609	1132	1086.58	855.751	963.639	Down
Idi1	1192.76	-0.712786	1.37975e-18	8.19913e-17	1487	1476.84	873.801	933.407	Down
Hars	1474.34	0.27875	0.000141125	0.00105824	1327	1338.17	1579.85	1652.36	Up
Adamts3	139.225	0.803475	0.000417686	0.00272175	90	112.917	168.814	185.17	Up
Pdcl	1009.29	-0.29952	0.000756512	0.00456393	1109	1119.27	854.69	954.192	Down
Cuedc1	423.981	-0.649398	8.49788e-07	1.06263e-05	547	488.317	345.061	315.545	Down
Cuedc2	1368.88	-0.253167	0.00154879	0.00839056	1432	1546.17	1195.5	1301.86	Down
Sik1	3444.84	-0.931833	6.61731e-47	2.27873e-44	4738	4300.76	2485.5	2255.1	Down
Ctsd	7125.22	0.207935	4.22588e-06	4.58429e-05	6450	6775.03	7650.8	7625.03	Up
Ctse	342.427	-0.602603	2.64521e-05	0.000236676	390	435.821	271.802	272.086	Down
Ctsz	1818.19	0.27216	6.77216e-05	0.000546247	1618	1676.92	1941.9	2035.92	Up
Ctsw	233.879	0.839548	9.66507e-07	1.19303e-05	161	174.328	302.592	297.594	Up
Ganab	3946.24	0.234215	3.85932e-05	0.000330755	3579	3675.75	4073.84	4456.36	Up
Gabra4	13.1298	7.16251	1.20126e-05	0.000117416	0	0	30.7901	21.7291	Up
1110001J03Rik	362.077	0.495228	0.000575074	0.00359221	273	327.856	437.431	410.019	Up
Incenp	1769.39	0.551954	1.09329e-14	4.46288e-13	1501	1368.87	2124.51	2083.16	Up
Scap	2277.93	0.25226	6.25833e-05	0.000510628	2141	2017.65	2475.95	2477.12	Up
Hspa1b	469.089	3.04286	1.35005e-94	1.51093e-91	102	101.031	841.949	831.375	Up
Hspa1a	427.761	3.12273	2.66773e-88	2.55912e-85	91	85.1831	785.677	749.182	Up
Hspa1l	28.14	2.40008	3.73053e-05	0.000320749	8	9.90502	53.0863	41.5687	Up
Rasgef1b	605.219	0.647494	3.92954e-09	7.29927e-08	447	496.241	737.9	739.735	Up
Hdlbp	3091.97	0.306781	5.02929e-07	6.5576e-06	2902	2626.81	3447.42	3391.63	Up
Lars	1709.66	0.455466	6.22748e-10	1.32125e-08	1520	1363.92	1998.17	1956.57	Up
Asf1b	1078.53	0.733603	1.63673e-18	9.6409e-17	794	826.078	1351.58	1342.48	Up
Gapdh	19787.8	0.505669	6.36949e-35	1.08281e-32	15939	16770.2	23497.1	22945	Up
Rab37	2190.39	-0.472454	6.8925e-14	2.53606e-12	2527	2565.4	1798.56	1870.59	Down
Ugcg	1329.47	-0.289174	0.000151023	0.00112306	1488	1436.23	1214.61	1179.04	Down
Cep68	2048.6	-0.386934	2.98342e-09	5.67307e-08	2382	2261.32	1781.58	1769.51	Down
Pja1	1287.79	-0.415289	3.46362e-07	4.64236e-06	1445	1497.64	1163.65	1044.89	Down
Pja2	1184.13	-0.29112	0.00054994	0.00345611	1363	1244.07	1028.81	1100.63	Down
Hoxa5	150.071	-1.33349	1.22025e-09	2.46807e-08	217	212.958	79.6295	90.6954	Down
Hoxa9	886.22	-0.576719	1.84591e-10	4.30391e-09	1057	1064.79	723.035	700.055	Down
Zwilch	221.629	0.769358	3.00425e-05	0.000264918	176	151.547	305.777	253.191	Up
Dlgap4	494.702	-0.732654	7.84682e-10	1.63384e-08	632	603.216	377.974	365.616	Down
Smox	479.849	-0.504664	5.30354e-05	0.000441031	603	522.985	392.839	400.572	Down
Eif2s1	2781.26	0.289404	6.85889e-07	8.77285e-06	2443	2563.42	3056.71	3061.92	Up
Uxt	217.819	0.793874	1.3968e-05	0.000134089	156	162.442	301.53	251.302	Up
Rac2	6170.08	-0.269576	1.4777e-09	2.94444e-08	6746	6743.34	5629.27	5561.71	Down
Ly6e	17260.6	0.524075	3.43964e-42	8.88354e-40	14053	14265.2	20621.9	20102.3	Up
Ly6a	2717.66	0.432201	2.32717e-13	7.93247e-12	2255	2372.25	3108.73	3134.66	Up
Dna2	737.37	0.547545	2.2067e-08	3.58356e-07	598	600.244	871.677	879.557	Up
Spire1	262.605	-0.649935	0.000391323	0.00257369	354	288.236	172	236.186	Down
Rps4l	221.187	-1.07519	1.38896e-09	2.78414e-08	293	307.056	140.148	144.546	Down
Sfrp1	185.834	1.7631	5.13863e-18	2.89965e-16	77	92.1167	289.851	284.368	Up
Anks1	2813.37	-0.235516	4.99466e-05	0.000417154	3107	2978.44	2557.7	2610.33	Down
Plekhf2	1470.46	-0.296895	0.000108245	0.000835111	1547	1695.74	1298.49	1340.59	Down
Suv420h1	727.097	-0.434615	2.27878e-05	0.000207766	882	789.43	628.542	608.415	Down
Erdr1	126.007	2.41206	7.43585e-19	4.58089e-17	40	39.6201	242.074	182.336	Up
Mpl	9407.26	-0.529613	7.84538e-38	1.72727e-35	10985	11244.2	7738.92	7660.93	Down
Zfp768	445.672	-0.396893	0.00141868	0.00781818	493	520.013	391.777	377.898	Down
Tmx1	2461.13	0.188595	0.00185337	0.00974196	2257	2343.53	2655.38	2588.6	Up
Btf3	4683.74	0.229544	7.03353e-05	0.000565292	4063	4560.27	5111.15	5000.53	Up
Kdelr2	1153.74	0.265521	0.000929022	0.00544361	1043	1052.9	1246.47	1272.57	Up
Fcgrt	656.082	-0.656714	1.3655e-09	2.74531e-08	775	830.04	539.357	479.93	Down
Fcgr4	15.9933	7.449	2.88873e-06	3.25194e-05	0	0	31.8518	32.1213	Up
Ptbp1	9989.1	0.272655	3.70966e-10	8.23483e-09	9302	8793.67	11012.2	10848.5	Up
Chchd2	2977.95	0.353743	3.30205e-09	6.24598e-08	2509	2719.92	3376.29	3306.6	Up
Chchd3	999.16	0.357591	4.81609e-05	0.000403746	851	901.357	1085.08	1159.2	Up
Chchd1	576.678	0.517447	2.96473e-06	3.32357e-05	472	476.431	700.739	657.542	Up
Chchd6	804.055	0.508087	7.47802e-08	1.11218e-06	662	665.617	960.862	927.739	Up
Lmo2	14474.2	-0.338131	1.58228e-18	9.36127e-17	16024	16300.7	12877.7	12694.5	Down
Mfsd2b	166.452	0.835897	5.47692e-05	0.000453763	125	113.908	230.395	196.507	Up
Ctdsp2	3663.31	-0.177186	0.000684033	0.00417761	3864	3911.49	3472.91	3404.86	Down
Ttc3	1795.46	-0.219611	0.00126462	0.00709729	1926	1938.41	1615.95	1701.48	Down
Raver1	2781.95	0.212066	0.000329743	0.00222312	2654	2502.01	2967.52	3004.29	Up
Dscc1	328.675	0.69671	4.73369e-06	5.07775e-05	227	274.369	427.876	385.456	Up
Rpl29	3049.56	0.291607	3.66644e-07	4.89467e-06	2680	2804.11	3419.82	3294.32	Up
Rpl28	2446.79	0.198628	0.00172662	0.00915454	2204	2352.44	2680.86	2549.86	Up
Rpl27	3579.48	0.219466	0.000382418	0.00252377	3104	3511.33	3850.88	3851.72	Up
Rmi2	418.995	0.497079	0.000138023	0.00103841	362	332.809	510.69	470.483	Up
Pole2	406.214	0.714927	1.72888e-07	2.44152e-06	336	279.321	493.703	515.83	Up
Arhgap11a	1210.91	0.412911	7.16094e-07	9.07277e-06	1071	1007.34	1320.79	1444.51	Up
Phb2	3038.06	0.416902	1.82884e-13	6.34659e-12	2547	2657.52	3438.93	3508.78	Up
Nme1	2548.23	0.649385	1.25737e-21	1.00515e-19	1861	2106.8	3183.05	3042.08	Up
Nme2	2283.74	0.785304	1.00865e-32	1.52204e-30	1623	1730.41	2981.33	2800.22	Up
Tmem154	406.41	-0.514313	7.82056e-05	0.000623694	464	492.279	330.197	339.163	Down
Pgrmc1	2563.57	0.187347	0.00140493	0.00775831	2382	2412.86	2715.9	2743.54	Up
Zdhhc2	218.926	0.683342	0.0002181	0.00154487	168	168.385	238.888	300.429	Up
Zdhhc6	1168.53	0.502429	2.79073e-08	4.47784e-07	883	1050.92	1384.49	1355.71	Up
Zdhhc9	614.238	-0.379404	0.000563064	0.00352374	705	683.446	565.9	502.604	Down
Donson	427.415	0.566881	1.05818e-05	0.000105036	358	330.828	527.678	493.156	Up
Arpc2	7694.1	-0.1927	6.29117e-06	6.57513e-05	8238	8175.6	7261.14	7101.64	Down
Ahdc1	192.883	-0.615349	0.0011253	0.00642824	247	219.891	149.703	154.938	Down
Mcm6	15454.4	0.473929	1.49348e-35	2.63914e-33	13021	12855.7	18091.8	17849.1	Up
Mcm5	7195.5	0.625416	6.25904e-46	2.0014e-43	5575	5744.91	8672.18	8789.9	Up
Mcm4	5135.97	0.458606	1.83204e-20	1.32996e-18	4438	4215.58	5871.35	6018.97	Up
Mcm3	8616.52	0.449054	2.59359e-27	2.90266e-25	7220	7352.49	9938.82	9954.77	Up
Mcm2	7462.39	0.520365	1.76346e-33	2.75386e-31	6210	6051.97	8808.08	8779.51	Up
Mcm8	386.653	0.692505	2.29385e-07	3.1792e-06	306	285.264	473.53	481.82	Up
Spry1	1207.84	-0.329072	2.79521e-05	0.000249267	1339	1351.04	1068.1	1073.23	Down
Nup37	785.177	0.37538	0.000106798	0.00082621	655	712.171	885.48	888.06	Up
Ptk7	605.707	-0.776161	7.11172e-12	1.9898e-10	719	810.23	461.851	431.748	Down
Gp9	254.157	-0.556281	0.0007658	0.00460372	286	318.942	212.345	199.341	Down
Speg	73.3405	-1.15755	0.000696036	0.0042432	92	110.936	31.8518	58.5741	Down
E030024N20Rik	4061.83	0.329335	2.52898e-09	4.88693e-08	3449	3751.03	4556.93	4490.37	Up
Gm12250	600.363	0.798819	2.68534e-13	9.03864e-12	429	447.707	745.332	779.414	Up
Psat1	2710.73	0.612694	2.11169e-23	1.87814e-21	2072	2215.75	3203.23	3351.95	Up
Ciart	46.5517	-1.30741	0.00176636	0.0093321	69	63.3921	33.9752	19.8396	Down
Zfp516	323.746	-0.47647	0.00114412	0.00651082	396	357.571	266.493	274.921	Down
Med20	786.896	-0.328946	0.000518964	0.00328604	873	879.566	691.184	703.834	Down
Plk1	1009.43	0.50656	2.5381e-09	4.89751e-08	836	832.021	1185.95	1183.76	Up
Rcc1	1743.18	0.50165	1.38958e-12	4.31993e-11	1425	1461.98	1969.5	2116.23	Up
Pdxk	1410.87	-0.338172	8.06993e-06	8.25431e-05	1553	1598.67	1205.06	1286.74	Down
Magoh	719.151	0.325725	0.00110517	0.00632942	618	658.684	793.109	806.812	Up
Cbr3	105.722	0.814729	0.0016935	0.00901814	69	84.1926	141.21	128.485	Up
Thop1	1150.88	0.496316	1.15776e-08	1.97068e-07	1006	904.328	1292.12	1401.06	Up
Cotl1	758.372	-0.5716	6.63538e-08	1.00015e-06	835	978.616	593.505	626.365	Down
Xpc	1849.74	-0.378639	1.16204e-08	1.97547e-07	2111	2071.14	1611.7	1605.12	Down
AW549877	823.891	-0.49667	1.06156e-07	1.5297e-06	977	951.872	674.196	692.498	Down
Gm5069	629.571	0.444188	2.34676e-05	0.000213241	530	536.852	723.035	728.398	Up
Faf1	1531.51	0.460031	2.10277e-10	4.85227e-09	1321	1257.94	1762.47	1784.62	Up
Lrrn1	20.4791	2.55209	0.000313989	0.00213081	4	7.92401	35.037	34.9555	Up
Mtrr	418.294	-0.426814	0.000977674	0.00570381	460	499.213	366.296	347.666	Down
Cox5a	1904.13	0.517888	3.74746e-14	1.40976e-12	1513	1618.48	2283.77	2201.25	Up
Cox5b	1214.39	0.484494	1.39688e-09	2.79427e-08	1008	1016.25	1457.75	1375.55	Up
Msl2	1513.9	-0.290998	0.000212316	0.00150948	1563	1769.04	1362.19	1361.38	Down
Bola2	279.654	0.61004	9.98369e-05	0.000777629	210	232.768	337.629	338.218	Up
Rabgap1	1250.1	-0.264039	0.00113164	0.00645348	1428	1300.53	1129.68	1142.2	Down
Palld	429.768	-0.396588	0.0018915	0.00989977	492	485.346	352.493	389.235	Down
2010107E04Rik	604.794	0.502304	2.74886e-05	0.000245624	449	551.709	741.085	677.382	Up
Pi4k2b	681.877	0.34869	0.000824183	0.00490202	602	598.263	725.159	802.088	Up
Gm10865	18.6369	-5.19449	1.32469e-05	0.00012798	37	35.6581	0	1.88949	Down
Tnpo1	1555.33	0.271336	0.00020609	0.00147301	1461	1357.98	1709.38	1692.98	Up
Ephx1	113.775	-0.971991	8.59044e-05	0.000678246	149	152.537	73.2591	80.3033	Down
Gltp	4492.12	0.246611	4.67289e-07	6.13459e-06	4121	4097.71	4827.67	4922.12	Up
Arpc5	4952.97	-0.168334	0.000732107	0.00443491	5098	5385.36	4639.74	4688.77	Down
Znf41-ps	186.677	-0.835134	0.000186947	0.00135275	243	234.749	168.814	100.143	Down
Pten	3367.62	-0.206384	0.000193025	0.00138924	3706	3510.34	3120.41	3133.72	Down
Stoml2	1523.61	0.326733	4.02515e-05	0.000342789	1306	1398.59	1595.77	1794.07	Up
Trappc9	1745.5	-0.393166	1.45719e-08	2.44016e-07	2034	1929.5	1526.76	1491.75	Down
Gatm	1493.34	0.726768	1.74044e-22	1.47937e-20	1084	1165.82	1863.33	1860.2	Up
Wdr18	1647.85	0.35521	3.89502e-07	5.16388e-06	1416	1475.85	1860.14	1839.42	Up
Rad18	897.44	0.538265	5.05014e-09	9.14061e-08	700	763.677	1075.53	1050.56	Up
Ncf1	179.799	-0.983001	5.26892e-07	6.85674e-06	238	239.701	116.79	124.706	Down
Zfyve27	820.103	-0.385336	3.5007e-05	0.000302733	921	937.015	708.171	714.227	Down
Hdgf	5833.54	0.234431	2.27719e-07	3.15936e-06	5365	5356.63	6261	6351.52	Up
Foxj2	692.163	-0.549841	5.26295e-08	8.08712e-07	810	834.993	560.591	563.068	Down
Fh1	1517.49	0.312065	2.917e-05	0.000258072	1303	1404.53	1715.75	1646.69	Up
Racgap1	2434.17	0.28693	1.6374e-06	1.95123e-05	2204	2182.08	2654.32	2696.3	Up
Smg1	618.923	-0.386395	0.00135666	0.00753823	778	625.007	518.122	554.565	Down
Egr3	55.8568	-1.3514	0.000639952	0.0039497	74	86.1737	42.469	20.7844	Down
Egr1	29212.1	-0.511034	3.198e-37	6.50745e-35	34042	34621	24615.1	23570.4	Down
Nfatc1	2092.83	-0.242667	0.00148524	0.00811172	2388	2150.38	1793.26	2039.7	Down
Nfatc2	940.543	-0.495395	1.06812e-07	1.5375e-06	1167	1034.08	775.06	786.027	Down
Tspan13	6471.42	0.265264	2.8479e-08	4.56412e-07	5730	6027.2	6918.21	7210.29	Up
Tspan14	4031.01	-0.235447	1.15429e-05	0.000113568	4331	4388.91	3576.96	3827.16	Down
Rps27l	1258.9	0.415533	7.50311e-08	1.11468e-06	1076	1081.63	1442.89	1435.07	Up
9030619P08Rik	509.718	-0.576975	1.68523e-06	2.00289e-05	594	625.997	435.308	383.566	Down
Hnrnpa3	1625.71	0.302148	1.69615e-05	0.000159855	1485	1427.31	1787.95	1802.57	Up
Siva1	1050.95	0.450415	2.98176e-07	4.06962e-06	842	934.043	1241.16	1186.6	Up
Mlkl	689.075	0.397531	8.15717e-05	0.000647741	598	591.33	794.171	772.801	Up
Wbp2	3254.51	-0.239438	2.16657e-05	0.000199158	3597	3451.9	2917.62	3051.52	Down
3830406C13Rik	330.206	-1.81977	1.12972e-29	1.48747e-27	562	467.517	140.148	151.159	Down
Hnrnpab	15617.6	0.347751	1.15627e-17	6.31247e-16	13954	13536.2	17150.1	17830.2	Up
Rnf11	1227.08	-0.250028	0.0014405	0.00791569	1356	1310.43	1114.81	1127.08	Down
Mcf2l	131.179	0.736208	0.00177019	0.00934868	97	100.041	144.395	183.28	Up
Dis3	816.504	0.483847	3.17394e-07	4.28833e-06	670	691.37	977.85	926.794	Up
Rad51ap1	450.794	0.621536	6.16954e-07	7.95936e-06	350	360.543	527.678	564.957	Up
Syngr2	3087.12	0.226169	4.65697e-05	0.000392612	2799	2892.27	3323.2	3334	Up
Hnrnpa2b1	10565.2	0.390439	7.34357e-18	4.07538e-16	9161	9125.49	12427.5	11546.7	Up
Nrm	1874.87	0.549521	1.50174e-16	7.20297e-15	1496	1548.15	2220.07	2235.26	Up
Mcm10	810.626	0.868671	1.82257e-19	1.19401e-17	591	556.662	1023.5	1071.34	Up
Atp2a3	7741.91	-0.362757	1.3345e-16	6.44686e-15	8578	8843.2	6677.2	6869.24	Down
Pask	671.095	0.876893	2.19366e-16	1.03371e-14	498	448.697	843.011	894.673	Up
Ifi30	91.3893	1.36258	3.30995e-06	3.67073e-05	45	57.4491	115.728	147.38	Up
Crebrf	572.682	-0.425243	0.00011243	0.000864301	659	653.731	499.011	478.985	Down
Mdm2	989.747	-0.28254	0.000954119	0.00558093	1087	1085.59	899.282	887.115	Down
Laptm4a	4834.53	-0.192712	0.00131558	0.00733424	4852	5460.64	4650.36	4375.11	Down
Ncaph2	3631.59	0.33417	4.40989e-10	9.64573e-09	3182	3242.9	4135.42	3966.04	Up
Nmral1	948.932	0.353663	7.98417e-05	0.000635987	808	858.765	1033.06	1095.9	Up
Rcor3	525.949	-0.377394	0.00158788	0.0085609	636	552.7	459.727	455.367	Down
Rcor2	388.719	-0.571745	1.73713e-05	0.000163488	477	452.659	306.839	318.379	Down
Rcor1	1071.64	-0.318269	0.000278235	0.00191331	1234	1144.03	995.899	912.623	Down
Cd300a	690.556	-0.424996	2.92543e-05	0.000258477	770	813.202	582.888	596.134	Down
Laptm5	15827.3	-0.256519	1.42928e-11	3.84673e-10	17071	17390.2	14432	14415.9	Down
Rps6ka1	4838.65	-0.30887	1.12008e-10	2.70551e-09	5374	5335.83	4281.94	4362.83	Down
Rps6ka3	1024.43	1.07138	3.43017e-33	5.29508e-31	678	642.836	1442.89	1333.98	Up
Slc3a2	2445.73	0.481963	1.30083e-15	5.74674e-14	2067	2014.68	2878.34	2822.9	Up
Bmpr1a	140.103	5.09742	1.25073e-34	2.07374e-32	6	9.90502	243.135	301.373	Up
Eif3l	3305.87	0.260647	8.50534e-06	8.63391e-05	2876	3139.89	3610.93	3596.64	Up
Islr	152.152	-1.20598	4.5337e-08	7.05534e-07	210	214.939	80.6912	102.977	Down
Spty2d1	1229.85	-0.526685	7.56014e-11	1.87676e-09	1492	1412.46	975.726	1039.22	Down
Il1r1	438.176	1.27379	1.81991e-22	1.53719e-20	260	252.578	648.715	591.41	Up
Sf3b5	1182.29	0.38477	1.35151e-06	1.62542e-05	1010	1041.02	1344.15	1333.98	Up
Sf3b6	1963.2	0.29611	6.33685e-06	6.61772e-05	1724	1800.73	2171.23	2156.85	Up
Sf3b3	8741.11	0.28133	9.53243e-11	2.31558e-09	7909	7875.48	9361.24	9818.73	Up
Gpi1	6808.63	0.154863	0.000473824	0.00304618	6511	6376.85	7089.15	7257.53	Up
Dhrs11	370.262	-0.530316	9.97017e-05	0.000777129	442	432.849	314.271	291.926	Down
Fam109b	565.099	-0.385209	0.000643626	0.00396873	670	610.149	493.703	486.543	Down
Ctc1	2216.52	0.301314	1.11595e-06	1.36247e-05	1990	1981.99	2429.23	2464.84	Up
Thbs1	396.071	-1.6667	5.9107e-33	9.02053e-31	584	621.045	183.679	195.562	Down
Ssrp1	8378.46	0.197342	1.91467e-06	2.24577e-05	7785	7827.94	8907.88	8993.02	Up
Mrpl13	971.257	0.421614	5.00838e-06	5.3383e-05	774	886.499	1120.12	1104.41	Up
Rpl13a	5682.95	0.184574	0.00144149	0.00791789	5042	5596.33	6283.3	5810.18	Up
Gata2	5302.12	-0.342393	6.99631e-13	2.24249e-11	6003	5852.87	4746.98	4605.63	Down
Axl	473.737	-0.673336	4.74474e-08	7.33278e-07	563	601.235	381.16	349.555	Down
2900097C17Rik	5222.89	-0.152337	0.00186488	0.00977953	5629	5368.52	4885	5009.03	Down
Casp6	566.755	-0.416495	0.000422766	0.00274952	599	697.313	467.159	503.549	Down
Casp1	541.837	0.677669	4.14927e-09	7.61266e-08	398	435.821	656.147	677.382	Up
Wdr90	702.094	0.728997	7.50689e-12	2.08732e-10	559	498.222	836.64	914.512	Up
Spg20	1054.02	-0.287577	0.000794806	0.00475044	1204	1113.32	958.739	940.021	Down
Robo4	714.761	-0.348991	0.000491064	0.00314008	788	813.202	646.591	611.25	Down
Rad9a	1401.26	0.289977	0.000359505	0.00238663	1182	1340.15	1502.34	1580.56	Up
Galm	409.378	-0.454711	0.000682381	0.00417132	508	438.792	343.999	346.721	Down
Arid1b	4468.25	-0.183341	0.00170415	0.00906406	5009	4493.91	4275.57	4094.52	Down
Arid1a	1762.89	-0.287069	0.000208779	0.00148906	2047	1827.48	1662.66	1514.43	Down
Dek	1969.48	0.410257	1.02445e-09	2.09731e-08	1698	1683.85	2324.12	2171.97	Up
Clpp	857.554	0.33504	0.000269607	0.00186656	744	772.591	973.603	940.021	Up
Tonsl	698.818	0.555349	5.11517e-08	7.89457e-07	585	546.757	847.257	816.259	Up
Gm9199	98.1805	0.960012	0.000347132	0.0023194	71	62.4016	124.222	135.098	Up
Cacybp	2480.39	0.20644	0.00130337	0.00727829	2200	2405.93	2696.78	2618.83	Up
Agtrap	1529.95	-0.297618	5.46435e-05	0.000453281	1725	1650.18	1330.34	1414.28	Down
Npdc1	721.945	0.736829	1.80629e-13	6.3009e-12	535	547.747	922.64	882.391	Up
Madd	1703.19	-0.239783	0.000646614	0.00398167	1874	1815.59	1516.14	1607.01	Down
Slc37a1	818.427	-0.341368	0.0003198	0.00216671	908	922.157	694.369	749.182	Down
Csprs	17.9455	3.21701	0.000101036	0.000785703	5	1.981	30.7901	34.0108	Up
Phgdh	7955.43	0.222879	4.87466e-07	6.38077e-06	7162	7521.87	8610.6	8527.26	Up
Zfp36l1	443.345	-0.494757	8.12006e-05	0.00064528	539	498.222	370.542	365.616	Down
Zfp36l2	25635	-0.429193	3.80035e-21	2.95021e-19	30336	28502.7	22493.7	21207.6	Down
Cdc42se1	2450.02	-0.320787	8.88971e-08	1.29912e-06	2738	2705.06	2151.06	2205.98	Down
Malat1	3877.09	-0.58794	1.09234e-27	1.24323e-25	4796	4516.69	3104.49	3091.2	Down
2020-09-15	4988.57	0.181247	0.000394175	0.00258611	4517	4833.65	5357.47	5246.16	Up
Kif15	595.304	0.664304	1.64406e-08	2.73942e-07	486	435.821	675.258	784.138	Up
Samm50	2603.99	0.274731	3.70428e-06	4.0611e-05	2332	2382.16	2797.65	2904.14	Up
Ebi3	594.931	-2.07085	1.74141e-67	1.11368e-64	928	994.464	222.962	234.297	Down
Hcls1	2052.7	-0.209971	0.000960552	0.00561367	2194	2209.81	1892	1915	Down
Usp10	2283.08	0.192663	0.00161369	0.00867914	2128	2133.54	2449.4	2421.38	Up
Usp15	1669.18	0.241668	0.000725504	0.00440484	1583	1476.84	1778.39	1838.47	Up
Usp19	4015.98	-0.215115	5.77836e-05	0.0004753	4453	4176.95	3702.24	3731.74	Down
Man2b1	3006.5	0.231294	0.000100355	0.000780864	2834	2699.12	3143.77	3349.12	Up
Gprasp2	387.028	-0.751429	2.97615e-08	4.747e-07	504	467.517	277.111	299.484	Down
Gprasp1	1327.71	-0.530072	1.47774e-11	3.96128e-10	1619	1519.43	1058.54	1113.85	Down
Ncoa2	1377.96	-0.268219	0.000656647	0.00403236	1564	1448.11	1208.24	1291.47	Down
Ncoa1	809.226	-0.393175	0.000299276	0.00204024	1001	835.983	744.27	655.653	Down
Ncoa7	904.318	-0.538634	6.51636e-08	9.84418e-07	985	1156.91	760.196	715.171	Down
Ncoa4	7716.29	-0.377179	1.50329e-14	6.02662e-13	8536	8904.61	6454.23	6970.32	Down
Ccng1	1702.84	-0.286787	7.58961e-05	0.000606717	1894	1850.26	1462	1605.12	Down
Fbrs	198.991	-0.708877	0.000161815	0.0011934	265	228.806	152.889	149.27	Down
Inf2	119.711	-0.858318	0.000343346	0.00229982	155	153.528	88.1233	82.1927	Down
Pmf1	970.374	0.583346	3.49787e-11	9.08634e-10	756	797.354	1185.95	1142.2	Up
Camk1d	256.171	-0.680211	8.16066e-05	0.000647741	347	284.274	183.679	209.733	Down
Hnrnpul1	2719.25	0.211378	0.000325446	0.00219967	2555	2485.17	2977.08	2859.74	Up
Trip13	706.661	0.745968	1.32937e-13	4.74827e-12	516	539.823	886.541	884.281	Up
Pdgfrb	424.774	0.576686	1.31174e-05	0.000126829	325	356.581	540.419	477.096	Up
Ttc28	680.797	-0.395305	0.00152105	0.00826365	876	670.57	621.11	555.51	Down
Npm1	7269.26	0.368418	2.34396e-13	7.96948e-12	6053	6639.33	8128.58	8256.12	Up
Atmin	956.981	-0.296182	0.00170353	0.00906406	1053	1057.86	793.109	923.96	Down
Zfp467	702.802	-0.591685	4.26538e-08	6.66869e-07	789	901.357	535.11	585.741	Down
Saraf	4774.76	-0.214452	1.23724e-05	0.000120387	5057	5200.13	4484.73	4357.16	Down
Mipep	792.358	0.49085	2.10468e-06	2.4515e-05	609	708.209	965.109	887.115	Up
Zfand6	1450.4	-0.276294	0.00033158	0.00223438	1519	1659.09	1285.75	1337.76	Down
Zfand3	289.13	-0.497125	0.00115037	0.00654087	336	340.733	247.382	232.407	Down
Bambi	383.12	-0.465156	0.000459479	0.00295962	444	444.735	320.641	323.103	Down
Ramp1	2345.62	-0.20998	0.00165253	0.00885611	2386	2645.63	2197.77	2153.07	Down
Ncaph	1137.65	0.565721	9.9857e-12	2.7369e-10	933	902.347	1312.29	1402.95	Up
Ncapg	674.925	0.73271	1.73435e-12	5.28171e-11	527	487.327	839.825	845.546	Up
Tgfbi	741.944	1.20757	1.78329e-30	2.37125e-28	481	416.011	1010.76	1060	Up
Nap1l1	3323.24	0.436709	3.65188e-15	1.55698e-13	2748	2900.19	3806.29	3838.5	Up
Nap1l3	284.251	-0.720846	5.69111e-06	5.99463e-05	378	329.837	208.098	221.07	Down
Gmds	719.007	0.545492	5.90086e-08	8.9851e-07	563	606.187	863.183	843.657	Up
Itga2b	1912.56	0.553744	7.16084e-17	3.58844e-15	1569	1531.32	2238.12	2311.79	Up
Dgkz	3445.19	-0.220205	3.87081e-05	0.000331326	3755	3659.9	3208.54	3157.34	Down
Csad	971.939	-0.353565	5.71472e-05	0.000471429	1083	1098.47	823.899	882.391	Down
Dgka	308.593	-0.525701	0.000414059	0.00269943	350	378.372	253.753	252.247	Down
Dgkg	412.981	-0.520835	7.49498e-05	0.000600224	514	459.593	334.444	343.887	Down
Naa50	3726.54	0.400859	8.70698e-14	3.18623e-12	3296	3128	4280.88	4201.28	Up
B4galt6	305.857	-0.888385	3.31237e-09	6.2567e-08	405	389.267	216.592	212.567	Down
Ncam1	85.6239	1.30811	6.69567e-06	6.95459e-05	49	49.5251	122.099	121.872	Up
Ncam2	36.2463	2.34169	2.6744e-06	3.03098e-05	12	11.886	61.5801	59.5189	Up
Dnmt3b	1528.82	-0.311544	1.35269e-05	0.000130133	1703	1683.85	1346.27	1382.16	Down
Dnmt3a	1376.13	-0.411085	4.11943e-07	5.45601e-06	1646	1496.65	1131.8	1230.06	Down
Serpina3g	10131.7	0.577646	1.53874e-36	2.9106e-34	7818	8442.05	12090.9	12175.9	Up
Stmn1	16267.3	0.413325	2.58751e-24	2.41321e-22	13614	14291.9	18449.6	18713.5	Up
Camkk1	578.918	0.421346	0.000278059	0.00191308	510	479.403	710.295	615.973	Up
Pitpnm1	862.521	-0.394712	0.000111571	0.000859466	953	1005.36	814.344	677.382	Down
Samsn1	1925.02	-0.224799	0.0012807	0.00717556	2124	2026.57	1698.76	1850.75	Down
Tubg1	950.425	0.519058	8.64391e-09	1.51551e-07	749	813.202	1144.54	1094.96	Up
Tbkbp1	385.726	-0.731032	3.22334e-07	4.34871e-06	502	461.574	259.061	320.268	Down
Nfe2	6689.38	-0.324852	1.18833e-11	3.22409e-10	7221	7658.56	5836.31	6041.64	Down
Erap1	3839.57	0.216713	7.65918e-05	0.000611914	3539	3565.81	3980.41	4273.08	Up
Mfap2	57.4714	-1.47409	6.29803e-05	0.000513244	75	94.0977	28.6666	32.1213	Down
Nt5c3b	1486.67	0.345938	1.78335e-06	2.11203e-05	1296	1322.32	1680.71	1647.63	Up
Snx20	370.826	-0.603977	2.087e-05	0.000192768	480	415.02	280.296	307.987	Down
Plek	1281.78	1.63201	2.57324e-88	2.55912e-85	606	644.817	1903.67	1972.63	Up
Snx24	286.299	0.558743	0.000471107	0.00303016	253	209.986	352.493	329.716	Up
Vps37b	1445.72	-0.329726	8.57045e-06	8.69344e-05	1642	1578.86	1259.21	1302.8	Down
Ppp1r13b	2377.47	-0.259909	1.87769e-05	0.000174636	2555	2626.81	2179.72	2148.35	Down
Pik3ip1	1865.4	-0.485163	5.15655e-13	1.68088e-11	2149	2203.87	1522.52	1586.23	Down
Igf2r	359.35	-0.524343	0.00125533	0.00705107	415	433.84	239.95	348.611	Down
Ezh1	791.219	-0.484329	1.10745e-06	1.35455e-05	869	976.635	655.085	664.155	Down
Ezh2	1002.34	0.415576	1.21255e-06	1.46972e-05	851	866.689	1163.65	1128.02	Up
Rcn3	956.978	-0.329401	0.00015602	0.0011551	1067	1064.79	834.517	861.607	Down
Igf1r	1177.9	-0.434308	2.36049e-06	2.71184e-05	1455	1251.99	1053.23	951.357	Down
Isy1	1427.3	0.27742	0.000211502	0.00150528	1260	1321.33	1533.13	1594.73	Up
Plxnb2	1664.81	0.631907	1.07346e-18	6.49394e-17	1355	1256.95	2023.65	2023.64	Up
Rcvrn	12.4505	7.08487	1.86485e-05	0.000173923	0	0	31.8518	17.9501	Up
Khsrp	5078.62	0.210181	6.57379e-05	0.000534095	4912	4506.78	5453.03	5442.67	Up
Marcksl1	4421.7	-0.166705	0.00167972	0.00896253	4665	4687.05	4323.35	4011.38	Down
Fzd4	136.803	-1.23802	1.01759e-07	1.47424e-06	210	174.328	80.6912	82.1927	Down
Fzd8	658.814	-0.349762	0.000988948	0.00576207	699	777.544	578.641	580.073	Down
Fzd9	143.463	-0.691989	0.00149307	0.0081479	179	175.319	114.666	104.867	Down
Clca3a1	168.214	2.57568	3.56292e-26	3.79762e-24	60	36.6486	307.901	268.307	Up
Pgam1	5625.77	0.329968	4.83964e-13	1.58915e-11	4984	4986.19	6292.85	6240.04	Up
Trim14	1930.55	-0.245008	0.000259748	0.0018084	2031	2157.31	1753.97	1779.9	Down
Dennd3	649.801	-0.331729	0.00180706	0.00952172	760	688.399	575.456	575.349	Down
Smad6	207.053	-0.886909	1.78757e-06	2.11516e-05	253	284.274	153.95	136.988	Down
Psmg1	882.969	0.37257	4.99386e-05	0.000417154	744	795.373	977.85	1014.66	Up
Vegfa	514.428	-1.11255	7.11293e-19	4.42983e-17	758	648.779	334.444	316.489	Down
Smad3	1683.8	-0.360558	1.11058e-06	1.35715e-05	1987	1799.74	1448.19	1500.25	Down
Huwe1	2377.06	0.22001	0.00151803	0.00825718	2341	2051.33	2573.62	2542.31	Up
Ddx17	537.804	-0.398195	0.00151863	0.00825718	610	612.13	518.122	410.964	Down
Lrrc1	517.653	-0.38745	0.00153924	0.00834556	574	600.244	409.826	486.543	Down
Zcchc2	729.042	-0.57666	5.35675e-09	9.66952e-08	887	858.765	581.826	588.576	Down
Zcchc6	1530.4	-0.465723	1.0554e-10	2.55849e-09	1787	1763.09	1311.23	1260.29	Down
Lrp10	4046.34	-0.18057	0.000491352	0.00314008	4215	4383.96	3747.89	3838.5	Down
Aco2	3999.52	0.27909	4.0409e-08	6.34729e-07	3576	3651.98	4356.26	4413.85	Up
Cyth1	851.907	-0.497323	6.15626e-08	9.35278e-07	1010	984.559	709.233	703.834	Down
Sec61b	864.355	0.414657	6.77012e-06	7.02648e-05	722	759.715	1005.45	970.252	Up
Fbxo11	187.703	-0.832864	1.83429e-05	0.000171789	259	221.872	134.839	135.098	Down
Clcf1	77.9631	-1.18633	0.000158312	0.00117013	107	109.946	38.2221	56.6847	Down
Mapk8ip3	205.492	-0.857284	2.65393e-06	3.01798e-05	268	261.492	150.765	141.712	Down
Ak2	3237.41	0.498144	7.47234e-20	5.04289e-18	2646	2721.9	3791.42	3790.31	Up
Zxdb	376.055	-0.492487	0.000358681	0.00238352	464	415.02	323.826	301.373	Down
Zxdc	956.248	-0.344615	0.000136308	0.00102671	1118	1022.2	826.023	858.773	Down
Zxda	362.844	-0.46173	0.000720385	0.00437575	415	425.916	301.53	308.931	Down
Snrnp40	2048.09	0.226794	0.000387096	0.00254838	1865	1909.69	2221.13	2196.53	Up
Pik3r1	1961.82	-0.308563	9.49377e-06	9.53638e-05	2264	2077.08	1794.32	1711.88	Down
Rab6b	343.784	-0.489236	0.000545349	0.0034369	414	389.267	277.111	294.76	Down
Zfc3h1	472.24	-0.421175	0.00106528	0.00614815	589	492.279	410.888	396.793	Down
Pnpla2	2066.35	-0.299794	2.68588e-06	3.03887e-05	2264	2296.97	1827.23	1877.21	Down
Pnpla7	1432.91	-0.326891	1.03251e-05	0.000102868	1594	1595.7	1240.1	1301.86	Down
Ptger3	918.731	0.596303	1.86154e-11	4.96042e-10	735	728.019	1108.44	1103.46	Up
Mybl2	972.419	1.01594	1.50764e-29	1.94689e-27	625	661.655	1339.9	1263.12	Up
Mbnl1	6834.46	-0.177092	6.02788e-05	0.000493624	7346	7161.33	6370.36	6460.16	Down
Mbnl3	926.995	0.504705	1.3896e-08	2.34157e-07	770	762.686	1110.57	1064.73	Up
Rcan1	386.69	-0.431213	0.00167554	0.00895446	429	459.593	305.777	352.39	Down
Htra2	973.147	0.315587	0.000344595	0.00230589	835	899.376	1067.03	1091.18	Up
Htra3	49.9825	-2.65933	8.32341e-09	1.46505e-07	101	71.3161	19.1111	8.5027	Down
Tipin	1730.08	0.43595	5.87233e-09	1.05294e-07	1379	1562.02	2006.66	1972.63	Up
Klhl13	75.7381	-1.10302	0.000491471	0.00314008	101	105.984	39.2839	56.6847	Down
Ddx4	23.8575	-2.22036	0.000436112	0.0028281	44	34.6676	6.37036	10.3922	Down
Ddx5	10008.9	-0.352684	2.30961e-17	1.23578e-15	11181	11269.9	8960.97	8623.63	Down
Ddx1	2506.59	0.448891	1.46381e-12	4.52972e-11	2036	2202.88	2949.48	2838.01	Up
Serping1	33.5108	2.89201	3.03858e-07	4.12813e-06	5	10.8955	60.5184	57.6294	Up
Fam214a	379.633	-0.545686	0.000141268	0.00105872	496	405.115	313.209	304.208	Down
Fam214b	168.594	-0.695345	0.000555245	0.0034813	215	202.062	123.16	134.154	Down
Cxxc5	2395.61	-0.360761	4.10061e-09	7.57514e-08	2655	2732.79	2057.63	2137.01	Down
Eprs	2880.73	0.224888	8.24998e-05	0.000654057	2691	2621.86	3149.08	3060.97	Up
Nudt1	488.128	0.37194	0.00179655	0.00947295	439	412.049	556.344	545.117	Up
Nudt5	973.752	0.45112	2.32778e-07	3.2229e-06	824	821.126	1153.03	1096.85	Up
Ranbp1	3936.34	0.522269	7.97107e-21	5.98053e-19	3093	3369.69	4669.47	4613.19	Up
Suds3	1070.33	0.280292	0.00107961	0.00621215	961	971.682	1226.29	1122.36	Up
Eme1	396.516	0.650699	7.59597e-07	9.55186e-06	308	309.037	494.764	474.262	Up
Asns	746.68	0.916651	2.3597e-20	1.68568e-18	528	506.146	992.714	959.86	Up
Rcsd1	2180.68	-0.383039	1.0177e-09	2.08667e-08	2491	2445.55	1917.48	1868.7	Down
Ttc39a	87.4025	1.02441	0.000758483	0.00457201	54	61.4111	93.4319	140.767	Up
Nsmf	576.498	-0.341343	0.0018441	0.00969705	654	634.912	502.196	514.886	Down
Tns2	232.328	-0.822378	3.73339e-06	4.08968e-05	278	315.97	153.95	181.391	Down
Tmcc2	443.877	-0.523878	5.77933e-05	0.0004753	564	483.365	357.802	370.34	Down
Hbp1	1345.07	-0.333634	1.32554e-05	0.00012798	1478	1522.4	1158.34	1221.55	Down
Stat6	2356.31	-0.360151	2.74068e-09	5.2507e-08	2670	2627.8	2065.06	2062.38	Down
Stat1	3991.6	0.235112	1.48187e-05	0.000141246	3784	3550.95	4238.41	4393.06	Up
Tufm	1937.42	0.356636	4.30345e-07	5.68292e-06	1648	1751.21	2083.11	2267.39	Up
Fancd2	446.962	0.872327	1.08542e-11	2.95684e-10	312	319.932	544.665	611.25	Up
Efna1	123.006	0.815573	0.00086283	0.00510926	82	96.0787	174.123	139.822	Up
4632428N05Rik	372.662	-0.623915	2.26715e-05	0.000206988	419	484.355	322.765	264.528	Down
Ifi203	1045.28	-0.316706	0.000210685	0.00150186	1130	1188.6	955.553	906.954	Down
Prx	296.704	0.836296	3.99846e-08	6.28797e-07	217	208.996	388.592	372.229	Up
Mex3c	1412.22	-0.275531	0.000488138	0.00312623	1625	1467.92	1306.98	1248.95	Down
Ghr	252.363	0.512179	0.00167075	0.00893953	207	208.996	301.53	291.926	Up
Fscn1	270.309	-1.74349	2.22405e-24	2.08874e-22	436	396.201	133.777	115.259	Down
Tie1	3344.37	-0.449893	2.97938e-16	1.37502e-14	3803	3919.42	2879.4	2775.66	Down
Cyp27a1	29.6263	-3.60674	5.83694e-08	8.89786e-07	61	48.5346	4.2469	4.72372	Down
Taok3	1989.63	-0.405969	5.19547e-10	1.11284e-08	2235	2299.95	1739.11	1684.48	Down
Tcp1	4281.2	0.395195	4.28668e-14	1.60362e-12	3586	3810.46	4907.3	4821.03	Up
Zmiz1	2308.63	-0.230417	0.00105313	0.00608585	2625	2361.36	2037.45	2210.7	Down
Api5	5968.98	0.170423	0.000552756	0.00346893	5483	5751.84	6151.64	6489.45	Up
Acadl	2834.5	0.496384	2.68009e-18	1.53819e-16	2327	2376.21	3316.83	3317.94	Up
Jun	24496	0.508631	4.34155e-41	1.07976e-38	20240	20203.3	29138	28402.8	Up
Jup	610.699	-0.69907	8.68991e-11	2.13746e-09	769	742.876	457.604	473.317	Down
Nlrp10	143.458	-0.848443	0.000154271	0.00114404	189	180.271	90.2467	114.314	Down
Acad9	1219.73	0.263083	0.00180721	0.00952172	1177	1041.02	1308.05	1352.87	Up
Tuba1c	11067.1	0.398739	1.7184e-21	1.36557e-19	9322	9772.29	12661.1	12513.1	Up
Tuba1b	21163.2	0.471212	3.3661e-31	4.70904e-29	17275	18199.5	24701.1	24477.4	Up
Tuba1a	7526.57	0.387555	5.7536e-18	3.23309e-16	6359	6683.91	8577.69	8485.69	Up
Elof1	950.633	0.358388	0.000132587	0.00100205	793	872.632	1122.24	1014.66	Up
Pprc1	1351.91	0.258157	0.00188657	0.00987785	1274	1189.59	1382.37	1561.66	Up
Vezf1	2545.21	-0.365462	1.98743e-09	3.89653e-08	2878	2852.64	2293.33	2156.85	Down
Slc26a11	155.858	-1.07784	1.53263e-06	1.83615e-05	240	183.243	93.4319	106.756	Down
Cd81	5487.31	-0.201399	1.85084e-05	0.000172976	5837	5903.39	5015.59	5193.26	Down
Cd82	1058.42	-0.750085	4.58971e-18	2.61186e-16	1275	1379.77	799.48	779.414	Down
Cd86	153.066	-0.82434	0.000179135	0.00130324	179	211.967	122.099	99.1981	Down
Pfdn6	541.258	0.410363	0.000276024	0.001902	459	470.488	624.295	611.25	Up
Tek	1035.1	-0.279679	0.00124207	0.00698537	1110	1160.87	899.282	970.252	Down
Tef	656.8	-0.395381	0.000210865	0.00150235	705	787.449	566.962	567.791	Down
Psmd14	2092.93	0.373202	4.14026e-09	7.60652e-08	1801	1846.3	2372.96	2351.47	Up
Psmd13	2003.83	0.511052	1.88942e-15	8.21196e-14	1655	1650.18	2354.91	2355.25	Up
2900026A02Rik	546.887	-0.395672	0.000490293	0.00313853	599	643.826	471.406	473.317	Down
Bpifb5	132.093	-0.880988	0.000318868	0.00216174	147	195.129	104.049	82.1927	Down
Snrpd3	1207.18	0.417279	4.84168e-07	6.34378e-06	1010	1056.87	1443.95	1317.92	Up
Snrpd2	1091.85	0.514294	1.04149e-09	2.12896e-08	874	924.138	1316.54	1252.73	Up
Snrpd1	1122.64	0.498371	9.44273e-10	1.94503e-08	931	930.081	1331.4	1298.08	Up
Per2	290.275	-0.574324	0.000402971	0.00263481	380	314.98	217.654	248.468	Down
Ralgps2	575.821	-0.36435	0.00102734	0.00595989	639	657.693	484.147	522.444	Down
Lta4h	3274.21	0.231023	3.96746e-05	0.000338518	2921	3104.23	3525.99	3545.63	Up
Trim33	338.064	-0.467188	0.00147843	0.00808442	423	361.533	290.913	276.81	Down
Trim37	1889.96	0.366352	6.77306e-08	1.01634e-06	1667	1636.31	2061.87	2194.64	Up
Aldoa	7127.77	-0.148805	0.000983313	0.00573173	7328	7662.52	6699.49	6821.05	Down
Aldoc	463.647	-1.20015	3.19171e-19	2.0315e-17	676	617.083	251.629	309.876	Down
Cox6c	1358.12	0.448672	7.9742e-09	1.41098e-07	1115	1181.67	1613.82	1521.98	Up
Tesk1	972.816	-0.36553	3.64517e-05	0.000314618	1138	1052.9	847.257	853.104	Down
Znf512b	897.147	-0.310419	0.000634712	0.00392096	1025	961.777	793.109	808.701	Down
Chad	168.897	-0.770142	0.000121497	0.000927102	212	213.948	122.099	127.54	Down
Dut	1975.14	0.506957	1.2871e-14	5.22227e-13	1595	1668	2338.98	2298.56	Up
4930402H24Rik	262.919	-0.749975	9.59015e-06	9.62599e-05	350	310.027	176.247	215.402	Down
Hadhb	2317.15	0.212897	0.000751039	0.00453527	2113	2179.1	2559.82	2416.66	Up
Asl	556.306	-0.386218	0.00122004	0.00687293	577	683.446	490.517	474.262	Down
Muc13	7117.03	0.322859	7.1955e-13	2.30085e-11	6263	6383.78	8074.43	7746.9	Up
Itga9	158.18	-1.65745	9.63934e-14	3.49882e-12	252	228.806	66.8887	85.027	Down
Ralgds	763.571	-0.412395	2.09588e-05	0.000193454	864	879.566	672.073	638.647	Down
Itga6	3048.8	0.360703	1.45107e-09	2.89566e-08	2756	2584.22	3334.88	3520.12	Up
Zfp869	1031.1	-0.283266	0.00107624	0.0061954	1149	1114.31	968.294	892.783	Down
Zfp12	958.444	-0.353474	4.66572e-05	0.000392856	1071	1079.65	836.64	846.491	Down
Mtch2	1526.06	0.347705	1.54743e-06	1.85223e-05	1313	1372.84	1726.37	1692.04	Up
Mtch1	3857.66	0.309418	2.6985e-09	5.17727e-08	3388	3503.4	4233.1	4306.14	Up
Eno1b	3095.92	0.236772	5.81159e-05	0.000477233	2956	2728.83	3366.73	3332.11	Up
Ogfod3	463.377	0.393535	0.00128267	0.00718057	387	414.03	531.925	520.554	Up
Tm4sf1	45.2834	3.0175	3.31898e-10	7.41217e-09	10	9.90502	82.8146	78.4138	Up
Chaf1a	1801.65	0.548966	2.59318e-16	1.20507e-14	1461	1464.95	2135.13	2145.51	Up
Chaf1b	2216.22	0.481739	8.01699e-15	3.33338e-13	1835	1864.12	2588.49	2577.26	Up
Obscn	264.333	-0.73203	3.12524e-05	0.000274506	306	354.6	170.938	225.794	Down
Cmas	2393.18	-0.19775	0.00150893	0.00821772	2596	2518.85	2165.92	2291.95	Down
Ptpre	1875.3	-0.445961	2.95262e-09	5.62463e-08	2255	2072.13	1498.1	1675.98	Down
Ptprc	2784.72	-0.183328	0.00160076	0.00861997	3023	2900.19	2587.43	2628.28	Down
Zbtb4	78.9569	-0.994133	0.00119916	0.00677809	114	96.0787	59.4567	46.2925	Down
Akap11	557.597	-0.469352	5.93503e-05	0.000486912	647	648.779	431.061	503.549	Down
Kif11	1797.46	0.492513	4.97734e-13	1.63038e-11	1527	1460	2123.45	2079.38	Up
Pbx2	431.192	-0.449813	0.000476117	0.00305945	499	496.241	387.53	341.997	Down
Ldlrap1	1543.67	-0.259108	0.000551887	0.00346672	1614	1749.23	1439.7	1371.77	Down
Rnf125	746.194	-0.442313	8.40201e-06	8.5473e-05	864	854.803	660.394	605.581	Down
Rnf123	821.446	0.312273	0.00151936	0.00825778	768	697.313	951.307	869.165	Up
Utrn	1187.04	-0.327457	0.000517829	0.00328195	1452	1190.58	1043.68	1061.89	Down
Rpl7a	3627.05	0.186306	0.00190107	0.00993824	3212	3573.73	3919.89	3802.6	Up
Fosl2	405.096	-0.898214	6.04438e-11	1.52015e-09	566	488.317	293.036	273.031	Down
Cep128	643.034	0.391819	0.000742773	0.0044894	602	511.099	680.566	778.469	Up
Rrad	333.871	-0.861078	3.51133e-09	6.60464e-08	433	427.897	251.629	222.96	Down
Rras	300.193	-0.531418	0.000544106	0.00343068	336	373.419	257.999	233.352	Down
Pdlim1	2301.4	0.278731	6.37649e-06	6.64878e-05	2071	2087.98	2570.44	2476.17	Up
Pdlim2	634.924	-0.404014	0.000156955	0.00116074	699	747.829	529.801	563.068	Down
Gpaa1	1381.59	0.529549	2.23268e-12	6.72307e-11	1122	1140.07	1596.84	1667.47	Up
Pnrc1	5513.82	-0.437756	2.08409e-19	1.34564e-17	6360	6326.33	4818.11	4550.83	Down
Pnrc2	1699.06	-0.263009	0.000160326	0.00118371	1890	1816.58	1572.42	1517.26	Down
Nolc1	1992.14	0.32984	7.0666e-07	8.97017e-06	1821	1709.61	2242.37	2195.59	Up
Lmnb2	1864.77	0.394989	8.06735e-09	1.42371e-07	1644	1578.86	2057.63	2178.58	Up
Lmnb1	2599.03	0.582121	2.32948e-20	1.67299e-18	2134	2028.55	3225.52	3008.07	Up
Pdzk1ip1	1198.33	-0.832358	2.94134e-25	3.03863e-23	1517	1552.12	874.862	849.325	Down
Tha1	225.84	0.899321	6.67159e-07	8.54141e-06	140	175.319	286.666	301.373	Up
Cisd1	787.227	0.436736	9.3651e-06	9.42122e-05	650	687.408	947.06	864.441	Up
Mamdc2	863.37	-1.1204	4.67739e-32	6.82798e-30	1183	1181.67	570.147	518.665	Down
Pkmyt1	1041.08	0.697037	2.56043e-16	1.19398e-14	798	790.42	1316.54	1259.34	Up
Tmem127	549.754	-0.388677	0.00140384	0.00775546	604	641.845	522.369	430.803	Down
Memo1	923.559	0.294605	0.00106996	0.00616456	805	853.812	1041.55	993.871	Up
Rnase6	514.727	-0.836604	2.06536e-12	6.26136e-11	637	682.456	383.283	356.169	Down
Nop10	1876.24	0.327825	4.42668e-06	4.76746e-05	1585	1742.29	2143.62	2034.03	Up
Cyb5b	2613.17	0.228354	0.000111183	0.000857167	2432	2382.16	2772.17	2866.35	Up
Mdh2	4858.37	0.343428	4.47678e-12	1.2902e-10	4180	4385.94	5386.14	5481.41	Up
Mdh1	4529.57	0.163993	0.000806517	0.00480973	4223	4321.56	4807.5	4766.23	Up
Timm8a1	1150.07	0.461213	9.81663e-08	1.42373e-06	908	1027.15	1363.26	1301.86	Up
Gtf2i	3225.22	-0.213329	0.00024928	0.00174045	3482	3442.98	3107.67	2868.24	Down
Jakmip1	181.52	-0.761266	0.000237871	0.0016682	196	260.502	140.148	129.43	Down
1810022K09Rik	492.855	0.437021	0.000501199	0.00319312	415	421.954	615.801	518.665	Up
Jmy	388.467	-0.583329	1.28015e-05	0.000124133	475	456.621	322.765	299.484	Down
Dlg2	138	-0.897667	5.7034e-05	0.000470784	177	182.252	94.4936	98.2534	Down
Rgs7bp	141.762	-0.909823	5.53291e-05	0.00045812	167	203.053	98.7405	98.2534	Down
Igdcc4	142.509	-1.05095	2.9109e-06	3.27142e-05	203	181.262	99.8023	85.9717	Down
Mybbp1a	6331.5	0.320935	1.60101e-12	4.92026e-11	5714	5545.82	7107.19	6958.99	Up
Tsfm	579.805	0.418377	0.000180773	0.00131302	518	474.45	680.566	646.205	Up
Tgm2	4771.94	0.288304	2.35912e-09	4.5851e-08	4242	4351.27	5258.73	5235.77	Up
Tgm5	11.2096	-6.92693	3.75616e-05	0.00032254	28	16.8385	0	0	Down
Il18r1	83.2789	1.16621	0.000177631	0.0012944	51	51.5061	138.024	92.5849	Up
Pvrl4	200.365	-0.665886	0.000278429	0.00191367	244	247.625	153.95	155.883	Down
Tnfsfm13	45.2338	-4.64194	1.59213e-12	4.91547e-11	79	95.0882	2.12345	4.72372	Down
Abcb1a	135.674	0.824639	0.000662897	0.00406516	105	91.1262	144.395	202.175	Up
Lrrc59	4966.45	0.398115	5.99757e-15	2.50926e-13	4185	4386.93	5508.23	5785.61	Up
Mrto4	746.336	0.413999	6.81206e-05	0.000548806	599	680.475	888.665	817.204	Up
Hsd17b7	174.995	-0.951955	7.87576e-06	8.07416e-05	251	209.986	136.963	102.032	Down
Taldo1	3935.59	0.177799	0.00103185	0.00598173	3566	3820.37	4207.62	4148.37	Up
Cd200r4	34.3215	3.67772	3.79322e-09	7.0883e-08	3	6.93351	66.8887	60.4636	Up
Clic4	4582.57	0.231916	1.9533e-06	2.28708e-05	4208	4221.52	5006.04	4894.72	Up
Srebf2	4987.91	-0.596691	1.38404e-34	2.26679e-32	6033	5975.7	4051.55	3891.4	Down
N4bp2l1	207.339	-0.767574	2.14968e-05	0.000198148	259	263.473	152.889	153.993	Down
4933404O12Rik	543.907	0.420565	0.000282326	0.00193748	485	445.726	597.752	647.15	Up
Lsm4	1508.32	0.252457	0.000966585	0.00564402	1304	1449.1	1655.23	1624.96	Up
Eef1d	2298.59	0.432553	5.66237e-12	1.61456e-10	1905	2007.75	2671.3	2610.33	Up
Lsm7	731.089	0.415114	2.80116e-05	0.000249467	621	631.94	858.936	812.48	Up
Tpx2	1660.62	0.439499	2.05975e-08	3.36526e-07	1484	1336.19	1816.61	2005.69	Up
Abcg1	1714.57	0.300409	1.62115e-05	0.000153433	1502	1570.94	1927.03	1858.31	Up
Abcg3	509.883	-0.523634	1.79002e-05	0.000168229	557	645.807	417.258	419.466	Down
Cnrip1	316.584	-0.540191	0.000225306	0.00159088	365	385.305	259.061	256.97	Down
Nsmce1	1280.93	0.261916	0.000919179	0.00540084	1128	1201.48	1429.08	1365.16	Up
Ipcef1	141.611	-0.731933	0.00101631	0.00590613	175	178.29	116.79	96.3639	Down
Phlda2	148.444	-0.777614	0.000352881	0.00234846	173	202.062	107.234	111.48	Down
Bcor	1306.86	-0.260984	0.00108759	0.00625006	1471	1377.79	1232.66	1145.97	Down
Wdr41	1095.28	-0.339433	4.35388e-05	0.00036868	1191	1255.96	971.479	962.694	Down
Wdr46	1396.77	0.360577	1.35766e-06	1.63089e-05	1245	1201.48	1554.37	1586.23	Up
Fam120b	975.565	-0.303403	0.000441796	0.00286081	1062	1093.51	873.801	872.944	Down
Mast3	2208.17	-0.2101	0.00120249	0.00679402	2444	2294	2007.72	2086.94	Down
Psip1	2360.96	0.249658	3.46946e-05	0.000300612	2160	2154.34	2568.32	2561.2	Up
Cand2	1546.81	-0.244964	0.000664925	0.00407388	1697	1658.1	1447.13	1385	Down
Cand1	3997.66	0.237456	4.11058e-06	4.4773e-05	3696	3642.07	4404.04	4248.51	Up
Foxa3	195.374	-0.808434	2.61053e-05	0.000234041	226	271.397	143.333	140.767	Down
Gm2a	3896.73	-0.233728	0.000150763	0.00112174	3984	4440.42	3459.1	3703.4	Down
Mgst1	387.68	-0.702903	2.26054e-07	3.14601e-06	462	498.222	308.962	281.534	Down
Slc41a3	185.883	-0.6418	0.00119309	0.00675516	215	237.72	161.382	129.43	Down
Timp3	243.682	0.796698	2.31846e-06	2.67041e-05	172	184.233	297.283	321.213	Up
Timp2	1686.83	-0.231933	0.000999811	0.00582032	1877	1767.06	1567.11	1536.15	Down
Il6ra	180.835	-0.629074	0.00151631	0.00825123	232	207.015	153.95	130.375	Down
Selenbp1	1608.08	-0.358332	9.02939e-07	1.11971e-05	1741	1872.05	1433.33	1385.94	Down
2610035D17Rik	639.505	-0.463438	1.69039e-05	0.000159423	703	779.525	543.604	531.891	Down
Clnk	220.311	1.74139	2.13765e-20	1.54347e-18	100	103.012	316.394	361.837	Up
Daglb	710.99	-0.408672	4.76602e-05	0.000399798	786	835.983	612.616	609.36	Down
Slc16a9	334.989	-0.702625	8.62034e-07	1.07458e-05	407	422.944	255.876	254.136	Down
Slc16a1	2166.88	0.470477	1.03495e-11	2.83083e-10	1811	1823.51	2378.27	2654.73	Up
Eif1ad	1181.5	0.266204	0.000921003	0.00540843	1096	1049.93	1268.76	1311.31	Up
Siglec1	10.2096	-6.79218	6.7158e-05	0.000542977	24	16.8385	0	0	Down
2700081O15Rik	234.727	-1.15027	5.33873e-11	1.35281e-09	337	310.027	153.95	137.933	Down
Rarres2	9.20488	-6.64288	0.000128018	0.000972445	18	18.8195	0	0	Down
Sgsm1	451.384	-0.719395	2.90965e-08	4.65752e-07	599	523.975	355.678	326.882	Down
Ppil1	1560.26	0.519365	2.41172e-13	8.17913e-12	1286	1278.74	1846.34	1829.97	Up
Afap1l1	2497.56	-0.386249	1.58684e-10	3.73751e-09	2881	2779.35	2136.19	2193.7	Down
Ccnd3	4514.2	0.293255	1.78208e-09	3.5248e-08	4075	4039.27	4939.15	5003.37	Up
Ccnd2	4381.53	-0.763105	2.67986e-52	1.09062e-49	5597	5430.92	3260.56	3237.64	Down
1500012F01Rik	175.395	-0.839132	2.31935e-05	0.000210892	223	226.825	132.716	119.038	Down
Evc2	265.475	0.968459	4.23202e-09	7.74333e-08	188	171.357	331.259	371.284	Up
Arl8a	694.7	-0.407205	5.74302e-05	0.000473183	771	813.202	595.628	598.968	Down
Ppbp	47.0031	-1.71671	3.93324e-05	0.000336027	63	81.2211	20.1728	23.6186	Down
Pbk	1950.86	0.729131	4.23647e-28	5.03503e-26	1452	1483.77	2481.25	2386.42	Up
Shcbp1	652.142	0.618859	3.78393e-09	7.0876e-08	501	527.937	771.875	807.756	Up
Rad23a	1564.06	0.269544	0.000178727	0.00130168	1399	1437.22	1749.72	1670.31	Up
Trim8	2620.57	-0.552187	3.55824e-21	2.77832e-19	3136	3096.31	2113.9	2136.07	Down
Trim7	25.4014	2.65279	3.27222e-05	0.000285548	5	8.91452	49.9011	37.7898	Up
Trim6	143.419	-0.756691	0.000515948	0.00327245	181	179.281	110.42	102.977	Down
Mn1	63.3896	-1.10295	0.00124076	0.0069809	87	86.1737	35.037	45.3477	Down
Ttc13	845.611	0.657782	6.59542e-12	1.85695e-10	623	689.389	1012.89	1057.17	Up
Sipa1	2279.38	-0.340305	2.11543e-07	2.97178e-06	2610	2485.17	1934.46	2087.88	Down
Trpc4ap	5314.49	-0.178176	0.000162355	0.00119672	5608	5675.57	5065.5	4908.89	Down
Mnt	558.597	-0.37764	0.000962624	0.00562333	656	606.187	506.443	465.759	Down
Gadd45g	92.2709	0.974715	0.000419119	0.00272844	63	61.4111	128.469	116.204	Up
Slc25a45	895.921	-0.334611	0.00064027	0.00394985	1022	975.644	855.751	730.287	Down
Tmem215	136.183	4.05556	9.27234e-11	2.26065e-09	23	7.92401	238.888	274.921	Up
Cstf2	2072.37	0.25134	9.03765e-05	0.000709799	1853	1931.48	2259.35	2245.66	Up
Ifi47	2959.34	0.48055	2.9061e-14	1.11511e-12	2331	2610.96	3427.25	3468.16	Up
Gba2	845.427	-0.416621	3.37814e-05	0.000293457	1043	890.461	719.85	728.398	Down
Mrpl12	1049.93	0.450575	6.89043e-08	1.0328e-06	891	883.528	1217.8	1207.38	Up
Mrpl14	553.833	0.399889	0.00136648	0.00758342	422	532.89	644.468	615.973	Up
Mrpl18	1184.68	0.452593	1.87633e-08	3.08434e-07	989	1011.3	1402.54	1335.87	Up
Eva1b	199.163	-0.582942	0.00147708	0.00808033	241	236.73	159.259	159.662	Down
Acat1	2631.57	0.200174	0.00139154	0.00770021	2485	2414.84	2696.78	2929.65	Up
Ahnak	134.729	-1.35516	7.69696e-09	1.36552e-07	205	182.252	81.7529	69.9111	Down
Jam3	350.894	-1.0238	2.43467e-12	7.29857e-11	444	497.232	217.654	244.689	Down
Rhbdf1	163.89	-1.36028	1.55739e-10	3.67588e-09	253	218.901	89.185	94.4744	Down
Marcks	616.978	-0.57816	1.07785e-07	1.54984e-06	770	708.209	485.209	504.493	Down
Gstm1	2438.21	-0.387469	1.39787e-10	3.31686e-09	2720	2807.08	2125.58	2100.17	Down
Gstm2	130.546	0.975378	2.64996e-05	0.000236944	83	93.1072	165.629	180.446	Up
St6galnac6	675.314	-0.433105	7.40085e-05	0.000593039	798	754.762	528.74	619.752	Down
Pde2a	861.086	-0.373919	6.18165e-05	0.000504678	1011	933.053	754.887	745.403	Down
Tubb5	12108.3	0.53346	2.54242e-29	3.2212e-27	9430	10359.7	14267.5	14376.2	Up
Gng2	1677.24	-0.503489	1.16811e-12	3.66536e-11	1910	2023.6	1403.6	1371.77	Down
Gpd1	39.3057	-1.50864	0.000820766	0.00488387	52	64.3826	19.1111	21.7291	Down
Ppp1r14b	1536	0.388588	7.08298e-08	1.05929e-06	1339	1321.33	1778.39	1705.26	Up
Prkar1a	9092.02	-0.1582	0.000114292	0.000877112	9506	9674.23	8567.07	8620.79	Down
Naprt	756.32	0.624361	4.70594e-10	1.02101e-08	626	564.586	900.344	934.352	Up
Prpf31	1859.22	0.429008	3.01633e-10	6.81974e-09	1621	1548.15	2180.79	2086.94	Up
Hmgb3	2989.97	0.216249	0.000311697	0.00211859	2677	2854.63	3303.03	3125.21	Up
Hmgb2	7798.29	0.373104	1.62204e-14	6.46408e-13	6509	7082.09	8742.25	8859.81	Up
Hmgb1	14227.9	0.226203	6.91947e-09	1.23575e-07	12919	13310.4	15373.8	15308.6	Up
Tmem254a	181.635	-3.24175	4.3103e-35	7.42146e-33	285	371.438	44.5925	25.5081	Down
Cd37	891.06	-0.360894	6.65439e-05	0.000539339	1016	987.53	797.356	763.353	Down
Cited2	2102.36	0.208364	0.00190991	0.00996506	1984	1916.62	2345.35	2163.46	Up
Nceh1	3317.3	-0.369568	2.36108e-11	6.242e-10	3654	3825.32	2919.75	2870.13	Down
Trf	1577.72	-0.360568	3.2251e-07	4.34871e-06	1772	1775.97	1367.5	1395.39	Down
Galnt1	4379.92	0.18391	0.000340084	0.00228401	4210	3992.71	4620.63	4696.32	Up
Xpo1	3371.7	0.427468	8.18909e-13	2.60615e-11	2996	2756.57	3760.63	3973.59	Up
Xpo5	1582.53	0.307556	1.54598e-05	0.000147043	1423	1405.52	1786.89	1714.71	Up
Prdm16	921.248	-0.43278	7.84483e-06	8.04859e-05	1137	979.606	798.418	769.967	Down
2020-09-09	3095.23	-0.271489	3.40139e-06	3.75972e-05	3415	3354.83	2909.13	2701.97	Down
Git2	2452.83	-0.290093	2.13337e-06	2.47848e-05	2718	2678.32	2265.72	2149.29	Down
Cyth4	1415.34	-0.812663	8.30454e-28	9.69826e-26	1805	1802.71	1018.2	1035.44	Down
Tacc3	1583.12	0.632115	7.12467e-19	4.42983e-17	1258	1225.25	1949.33	1899.88	Up
Tubgcp2	1493	0.395167	6.56578e-07	8.422e-06	1208	1371.84	1659.48	1732.66	Up
Tubgcp3	1121.35	0.27148	0.000803321	0.00479494	1013	1019.23	1231.6	1221.55	Up
Tns1	1278	-0.697803	7.63281e-17	3.81073e-15	1656	1505.56	1016.07	934.352	Down
Gfi1	227.084	-0.691082	0.000292056	0.00199812	304	257.53	146.518	200.286	Down
Tpm1	1027.41	0.301533	0.000498125	0.00317504	943	898.385	1096.76	1171.48	Up
Polr2f	694.067	0.351834	0.000804903	0.00480224	571	648.779	767.628	788.861	Up
Polr2b	2604.13	0.248842	2.50289e-05	0.000225748	2419	2341.55	2801.9	2854.07	Up
Polr2l	673.538	0.553299	1.37744e-07	1.95757e-06	523	568.548	826.023	776.58	Up
Per1	465.604	-0.894737	3.19222e-12	9.3402e-11	618	592.32	353.555	298.539	Down
Lonp2	2351.08	-0.214243	0.000459243	0.00295951	2483	2567.38	2191.4	2162.52	Down
Lonp1	1887.43	0.352926	9.42249e-08	1.36952e-06	1683	1632.35	2126.64	2107.72	Up
Arsb	1138.02	0.475956	4.82828e-09	8.77454e-08	972	932.062	1319.73	1328.31	Up
Stk10	979.698	-0.575762	4.85769e-09	8.81605e-08	1265	1079.65	824.961	749.182	Down
Rasal3	2927.34	-0.304995	5.25489e-08	8.08399e-07	3229	3241.91	2639.45	2598.99	Down
Snrnp70	2396.82	0.346723	1.75822e-08	2.90799e-07	2098	2121.65	2748.81	2618.83	Up
Rab5b	947.695	-0.369461	2.29789e-05	0.000209367	1062	1074.69	830.27	823.817	Down
Crem	70.1073	-1.1172	0.000620721	0.00384515	102	90.1357	38.2221	50.0714	Down
Ppp2r1a	5160.72	0.147458	0.00170309	0.00906406	4885	4909.92	5371.27	5476.68	Up
Zfr	1644.56	-0.262469	0.00033462	0.00225373	1768	1820.54	1428.02	1561.66	Down
Tnks1bp1	451.602	-0.408297	0.00123296	0.0069399	545	485.346	381.16	394.903	Down
Eya4	17.9705	7.61741	1.27567e-06	1.54206e-05	0	0	35.037	36.845	Up
Eya1	582.042	-0.572459	2.94929e-07	4.0294e-06	716	676.513	449.11	486.543	Down
Eya2	1078.92	-0.754369	2.55436e-16	1.19398e-14	1359	1349.06	871.677	735.956	Down
2700094K13Rik	1082.38	0.503458	3.96049e-09	7.3466e-08	876	914.233	1318.66	1220.61	Up
Agrn	245.958	0.706988	0.000138093	0.00103841	208	165.414	343.999	266.418	Up
Gfm1	805.366	0.323718	0.00104473	0.00604251	669	761.696	896.097	894.673	Up
Mars	2380.35	0.503323	1.25623e-14	5.11246e-13	1875	2063.22	2818.88	2764.32	Up
Ear1	10.4406	-6.82475	5.81124e-05	0.000477233	17	24.7625	0	0	Down
Ear3	13.1456	-3.61907	0.00067225	0.004115	16	32.6866	1.06173	2.83423	Down
Stk4	4194.11	-0.203203	0.000140044	0.00105193	4610	4369.1	3810.53	3986.82	Down
Cpsf6	2827.89	0.231312	0.00017905	0.00130324	2710	2494.08	2989.82	3117.66	Up
5930403L14Rik	508.618	-0.598666	3.07514e-07	4.17163e-06	626	599.254	407.703	401.516	Down
Eng	3713.29	-0.313562	2.30725e-09	4.49077e-08	4129	4100.68	3368.86	3254.64	Down
Bag1	2440.28	0.311404	5.58216e-07	7.22936e-06	2108	2247.45	2733.94	2671.74	Up
Ccnl1	1274.16	-0.450689	8.22589e-08	1.21133e-06	1559	1383.73	1105.26	1048.67	Down
Nusap1	1662.03	0.431944	1.80082e-09	3.55662e-08	1468	1361.94	1933.4	1884.76	Up
Fmnl3	712.516	0.509409	1.02781e-06	1.26174e-05	612	563.595	878.047	796.419	Up
Fmnl1	3163.95	-0.345106	2.57548e-07	3.54756e-06	3676	3403.36	2963.28	2613.16	Down
Cflar	795.323	-0.332413	0.000605987	0.00376082	922	850.841	718.789	689.663	Down
Fancb	92.351	1.0302	0.000184216	0.00133619	61	60.4206	124.222	123.761	Up
Fanca	399.58	0.857315	1.16764e-10	2.79527e-09	296	272.388	524.493	505.438	Up
Fanci	732.285	0.697933	6.92132e-11	1.72455e-09	609	508.127	908.838	903.175	Up
Arap2	255.987	0.604367	0.000237088	0.00166445	205	201.072	325.95	291.926	Up
Arap1	3821.41	-0.258813	4.14542e-06	4.50793e-05	4266	4062.05	3357.18	3600.42	Down
Plxna2	29.5895	-3.79184	3.14708e-08	5.00773e-07	53	57.4491	3.18518	4.72372	Down
Ell2	339.066	-0.4947	0.000455985	0.00294196	403	390.258	282.419	280.589	Down
Mvd	101.667	-0.96567	0.000295313	0.00201732	133	135.699	77.506	60.4636	Down
Psmc1	2344.28	0.208505	0.00102507	0.00595186	2095	2255.37	2501.43	2525.3	Up
Psmc2	1733.13	0.283369	7.67844e-05	0.000612724	1509	1618.48	1848.47	1956.57	Up
Psmc3	2559.74	0.377313	3.58968e-10	7.98168e-09	2185	2268.25	2942.04	2843.68	Up
Psmc4	2010.2	0.284826	1.23578e-05	0.000120352	1783	1841.34	2244.49	2171.97	Up
Psmc5	1707.17	0.281188	8.53862e-05	0.000674551	1475	1607.58	1870.76	1875.32	Up
Zfp784	161.495	-0.777248	0.000184604	0.00133796	190	217.91	119.975	118.093	Down
Hsp90b1	4643.74	0.210645	1.29095e-05	0.00012509	4277	4333.45	5001.79	4962.74	Up
Agtpbp1	524.75	0.383903	0.00101062	0.00587815	435	475.441	609.431	579.128	Up
Canx	9813.19	0.188669	2.60382e-06	2.96853e-05	9193	9152.24	10403.9	10503.7	Up
Casp7	930.032	0.303839	0.000547912	0.00344741	827	837.964	1023.5	1031.66	Up
Atp5a1	17514.1	0.221127	1.8519e-08	3.05166e-07	15852	16496.8	18863.7	18843.9	Up
Casp4	276.968	0.590944	0.000167096	0.00122561	228	213.948	341.876	324.047	Up
Ago4	264.817	-0.758456	2.31642e-06	2.67034e-05	339	326.866	192.172	201.231	Down
Casp8	2029.79	0.278207	1.33772e-05	0.000128878	1822	1847.29	2230.69	2219.2	Up
9130401M01Rik	670.01	0.348045	0.000663825	0.004069	581	598.263	742.147	758.63	Up
Crip1	1066.77	0.441769	4.98724e-07	6.5091e-06	860	948.901	1268.76	1189.43	Up
Alyref	3611.85	0.377574	4.68523e-13	1.54222e-11	3153	3130.98	4063.23	4100.19	Up
Gypc	1962.61	-0.24409	0.0002924	0.00199946	2062	2194.95	1763.53	1829.97	Down
Rgl1	277.084	-0.980529	1.74066e-09	3.45303e-08	344	391.248	196.419	176.667	Down
Smarca4	3074.07	0.218677	0.000213092	0.00151339	2951	2731.8	3346.56	3266.93	Up
Smarca5	3263.84	0.297453	4.65535e-08	7.21043e-07	2971	2886.32	3584.39	3613.65	Up
Hn1l	4466.24	0.402378	1.85702e-15	8.15028e-14	3787	3908.52	4992.24	5177.2	Up
Stt3b	3808.88	0.189999	0.000314255	0.00213154	3625	3492.51	4002.71	4115.31	Up
Cpsf2	1989	0.303084	5.45533e-06	5.76891e-05	1722	1839.36	2217.95	2176.69	Up
Cpsf1	3459.04	0.29897	1.93812e-08	3.17814e-07	3065	3138.9	3804.16	3828.1	Up
Aspa	144.37	2.31662	5.36296e-21	4.11569e-19	56	40.6106	231.456	249.412	Up
Aspm	623.948	0.481064	2.40176e-05	0.000217503	553	489.308	681.628	771.856	Up
Syne3	500.447	-0.439062	0.000237759	0.0016682	582	570.529	402.394	446.864	Down
Fxyd5	3455.79	0.195742	0.00047961	0.00307748	3148	3294.41	3785.05	3595.7	Up
Rgs18	3361.94	-0.220994	6.59682e-05	0.000535642	3575	3663.87	3026.98	3181.9	Down
Wwtr1	204.946	3.52146	5.66528e-49	2.11346e-46	32	33.6771	370.542	383.566	Up
Cops7a	2008.56	0.237966	0.000324337	0.00219438	1787	1899.78	2150	2197.48	Up
Il21r	794.888	-0.549916	1.65182e-08	2.74895e-07	918	971.682	620.048	669.824	Down
Acp1	1026.79	0.291485	0.00187997	0.00985097	849	997.435	1157.28	1103.46	Up
Slc35g1	635.162	0.456803	9.63382e-05	0.000751349	587	484.355	696.492	772.801	Up
Fam117b	1349.08	-0.278796	0.000510158	0.00324251	1514	1445.14	1155.16	1282.02	Down
Vac14	1184.85	0.290569	0.000547851	0.00344741	1122	1010.31	1274.07	1333.03	Up
Zw10	681.904	0.430926	2.19489e-05	0.000201486	585	576.472	795.233	770.911	Up
Ticrr	544.618	0.501331	3.20936e-05	0.000281145	492	410.068	626.418	649.984	Up
Sema4d	1553.85	0.315922	1.8939e-05	0.000176021	1364	1405.52	1658.42	1787.46	Up
Sox4	5574.5	-0.604854	3.35512e-39	8.04629e-37	6774	6678.95	4393.42	4451.63	Down
Bcl11a	2364.85	-0.291346	0.000134993	0.00101794	2675	2528.75	2311.38	1944.28	Down
Map3k1	308.648	-0.479141	0.00134344	0.00747407	373	345.685	266.493	249.412	Down
Kntc1	975.501	0.88566	4.12042e-19	2.59799e-17	749	621.045	1312.29	1219.66	Up
Map3k5	374.122	0.491041	0.000384832	0.00253845	333	289.227	432.123	442.14	Up
Ltb	1991.61	-0.931804	1.40819e-37	2.955e-35	2460	2766.47	1373.87	1366.1	Down
Was	1062.05	-0.306932	0.000319924	0.00216671	1153	1195.54	984.22	915.457	Down
Orc6	626.855	0.705423	4.50574e-11	1.16146e-09	462	491.289	763.381	790.751	Up
Ndufb9	1621.02	0.344092	2.39785e-06	2.75005e-05	1373	1483.77	1847.4	1779.9	Up
Ndufb8	1490.35	0.336187	1.22106e-05	0.000119091	1286	1348.07	1740.17	1587.17	Up
Ndufb7	744.478	0.468753	1.91314e-06	2.24577e-05	612	636.893	884.418	844.601	Up
Ndufb6	644.96	0.517804	7.07959e-07	8.97818e-06	540	521.004	751.702	767.132	Up
Ndufb5	928.988	0.314261	0.000561343	0.00351461	796	860.746	1000.15	1059.06	Up
Ndufb4	628.36	0.341367	0.0011564	0.00656958	561	547.747	701.801	702.89	Up
Ndufb2	527.302	0.405573	0.000540217	0.00341096	428	479.403	592.443	609.36	Up
Dcun1d1	4434.7	-0.338773	1.97064e-11	5.24072e-10	4912	4995.1	3830.71	4000.99	Down
Mrps15	667.084	0.325816	0.00148794	0.00812319	580	604.206	736.838	747.293	Up
Mrps10	587.426	0.42291	0.00023546	0.00165561	461	542.795	674.196	671.713	Up
Gpr171	2237.38	-0.398289	4.13902e-09	7.60652e-08	2486	2601.06	2026.84	1835.64	Down
Socs5	913.035	-0.374595	3.6898e-05	0.000317885	1056	1006.35	769.751	820.038	Down
Socs1	242.277	-0.685978	6.70854e-05	0.000542745	306	291.208	202.79	169.109	Down
Socs3	2587	-0.499155	8.14002e-17	4.0489e-15	2960	3100.27	2139.38	2148.35	Down
Dhrs4	961.614	0.511637	5.98783e-09	1.07222e-07	789	796.363	1160.47	1100.63	Up
Lat2	215.33	0.550787	0.00188169	0.0098561	173	176.309	265.432	246.578	Up
Gna15	947.516	-0.309235	0.000624348	0.00386227	1001	1096.49	836.64	855.938	Down
Tomm6	793.256	0.480589	5.98742e-07	7.73184e-06	640	684.437	940.689	907.899	Up
Sbno2	1588.88	0.618175	9.84475e-18	5.41865e-16	1292	1215.35	1914.29	1933.89	Up
Esco2	450.363	0.709177	9.70803e-09	1.69543e-07	339	344.695	558.468	559.289	Up
Cyb5r1	509.141	0.476567	5.8135e-05	0.000477233	432	419.973	564.838	619.752	Up
Rbm5	1186.12	-0.294474	0.000197245	0.00141658	1303	1310.43	1069.16	1061.89	Down
Rbm3	6400.65	0.226604	4.97332e-06	5.31358e-05	5666	6132.2	6849.2	6955.21	Up
Cbfa2t3	2294.8	-0.74017	4.09608e-29	5.09356e-27	2996	2745.67	1728.49	1709.04	Down
Rpl36al	1612.77	0.305161	3.27955e-05	0.000286003	1409	1475.85	1850.59	1715.66	Up
Atpif1	2266.87	0.415491	7.41401e-10	1.55094e-08	1917	1967.14	2722.27	2461.06	Up
Dennd2d	1114.41	-0.276247	0.00108622	0.00624482	1168	1273.79	992.714	1023.16	Down
Ldhd	224.64	0.920525	1.19626e-06	1.45128e-05	181	129.756	284.543	303.263	Up
2020-09-11	1731.26	0.541437	1.53714e-14	6.14399e-13	1436	1383.73	2112.83	1992.47	Up
Ldhb	1914.46	-0.428012	1.9317e-10	4.48836e-09	2257	2135.52	1648.86	1616.46	Down
Bnip3l	2835.72	-0.211126	0.000791263	0.00473348	2921	3165.64	2543.9	2712.36	Down
Bach1	405.165	-0.486946	0.000271146	0.00187416	456	489.308	358.863	316.489	Down
Uggt1	2241.68	0.429958	5.36217e-12	1.53221e-10	1942	1877.99	2595.92	2550.81	Up
Mknk2	3602.48	-0.20972	6.7195e-05	0.000542977	3884	3843.15	3383.72	3299.05	Down
Pla2g4a	2358.53	0.604945	5.79423e-22	4.74491e-20	1814	1928.51	2816.76	2874.86	Up
Cables2	1257.43	-0.281154	0.000342483	0.00229711	1349	1410.47	1114.81	1155.42	Down
Smim10l2a	215.303	-0.615474	0.000816381	0.00486397	237	284.274	161.382	178.557	Down
Enpp4	968.114	0.386364	1.46997e-05	0.000140411	873	805.278	1119.06	1075.12	Up
Enpp5	1200.62	0.380555	4.56922e-05	0.000385699	939	1147	1383.43	1333.03	Up
Sirpa	1062.06	-0.368149	1.03412e-05	0.000102952	1218	1175.73	925.825	928.684	Down
Vimp	515.625	-0.732742	4.11527e-10	9.06035e-09	623	664.627	387.53	387.345	Down
Itfg3	577.11	-0.410863	0.000177459	0.00129385	658	659.674	486.271	504.493	Down
Apoe	4337.67	-0.456514	9.39434e-19	5.70887e-17	4901	5134.76	3710.73	3604.2	Down
Tars	1497.02	0.264103	0.000262204	0.00182161	1336	1384.72	1632.93	1634.41	Up
Peg13	1664.1	-0.95568	1.44836e-42	3.89029e-40	2199	2192.97	1130.74	1133.69	Down
Mgrn1	1880.68	-0.326427	8.62544e-07	1.07458e-05	2127	2058.26	1660.54	1676.92	Down
Lap3	1557.87	0.240979	0.00179383	0.00946234	1351	1505.56	1640.37	1734.55	Up
Srm	2710.33	0.327907	2.1104e-08	3.43964e-07	2455	2352.44	3007.87	3026.02	Up
Ccm2l	244.857	-0.609037	0.000352601	0.00234776	315	276.35	203.851	184.225	Down
Hpgds	62.155	1.16596	0.000654975	0.00402393	40	36.6486	85.9998	85.9717	Up
Zfp831	198.314	-0.847328	8.40729e-06	8.5473e-05	275	234.749	146.518	136.988	Down
P4hb	10384.1	0.301215	4.85417e-12	1.39298e-10	9028	9580.13	11388.1	11540.1	Up
Itgb5	138.623	-2.46075	4.9603e-21	3.82856e-19	265	204.043	46.7159	38.7345	Down
Naga	1372.88	-0.239682	0.00137616	0.00762767	1466	1507.54	1245.4	1272.57	Down
Lrig2	517.049	-0.508556	1.63541e-05	0.000154673	591	623.026	446.987	407.185	Down
Hmga1-rs1	794.304	-0.975006	0.000156853	0.00116062	913	1192.56	603.06	468.593	Down
Obsl1	1216.9	-0.339856	1.76974e-05	0.00016644	1338	1380.76	1093.58	1055.28	Down
Ptpn7	3038.27	-0.356763	7.86815e-10	1.63575e-08	3521	3303.32	2653.25	2675.52	Down
Skiv2l2	1684.25	0.299036	3.19865e-05	0.000280404	1512	1509.52	1781.58	1933.89	Up
Ncl	10232.2	0.311829	1.2069e-13	4.33388e-12	9088	9172.05	11582.4	11086.6	Up
Mettl7a1	1277.58	-0.569744	8.75209e-11	2.14882e-09	1421	1631.36	1074.47	983.479	Down
Neu1	334.258	-0.494767	0.000531428	0.00335862	394	388.277	267.555	287.202	Down
Sfpq	2396.17	0.233295	0.000167955	0.00123124	2198	2206.84	2664.93	2514.91	Up
Dtymk	1925.01	0.421636	9.97344e-10	2.04806e-08	1590	1700.69	2265.72	2143.62	Up
Prom2	101.439	3.08158	1.61561e-20	1.18388e-18	26	16.8385	207.037	155.883	Up
Prom1	22.038	2.82013	5.65896e-05	0.000467979	6	4.95251	31.8518	45.3477	Up
Notch1	806.322	-0.449789	1.68697e-06	2.00318e-05	938	924.138	676.32	686.829	Down
Notch2	3431.15	-0.204782	0.000328834	0.00221936	3803	3545.01	3237.2	3139.39	Down
Isyna1	1602.35	0.468618	1.24644e-10	2.97331e-09	1396	1292.6	1881.38	1839.42	Up
Supt20	794.137	-0.313125	0.0011108	0.0063589	862	898.385	685.875	730.287	Down
Slc18a2	3208.11	-0.481604	2.46647e-18	1.42166e-16	3798	3679.71	2657.5	2697.24	Down
Nxt1	728.702	0.488881	4.3816e-06	4.7227e-05	554	658.684	854.69	847.436	Up
Zfp281	693.19	-0.3946	0.000128718	0.000977208	785	790.42	569.085	628.255	Down
Pdap1	364.132	0.450754	0.00143938	0.00791274	302	312.999	452.295	389.235	Up
Ormdl3	1877.04	-0.306024	4.34845e-06	4.69073e-05	2097	2054.3	1647.8	1709.04	Down
Cchcr1	269.395	0.536406	0.00086628	0.00512743	204	235.739	318.518	319.324	Up
Cdca3	753.891	0.561402	7.62551e-09	1.35643e-07	599	619.064	897.159	900.341	Up
Cdca7	6288.15	0.360224	5.22339e-15	2.19906e-13	5386	5628.03	7095.52	7043.07	Up
Cdca4	1499.44	0.275738	0.000130527	0.000989267	1375	1338.17	1643.55	1641.02	Up
Cdca5	1008.79	0.724554	1.08612e-16	5.32357e-15	733	788.439	1241.16	1272.57	Up
Cdca8	1343.79	0.474052	5.12734e-10	1.10176e-08	1096	1153.93	1560.74	1564.5	Up
Prss57	302.404	0.514446	0.00120612	0.00680881	232	266.445	323.826	387.345	Up
Ndufab1	937.105	0.417963	4.45275e-06	4.7917e-05	777	827.069	1112.69	1031.66	Up
Caskin2	521.036	-0.438782	0.000241924	0.00169574	637	562.605	431.061	453.477	Down
Crim1	752.286	-0.473839	2.50273e-06	2.85813e-05	912	837.964	607.307	651.874	Down
Atp5k	357.558	0.579208	3.24248e-05	0.000283322	284	289.227	446.987	410.019	Up
Atp5j	2389.11	0.27294	3.05338e-05	0.000268721	2090	2236.55	2707.4	2522.47	Up
Atp5h	2036.62	0.336722	6.36379e-06	6.64069e-05	1709	1889.88	2397.38	2150.24	Up
Atp5o	1824.12	0.500873	2.78989e-13	9.36704e-12	1462	1559.05	2147.87	2127.56	Up
Atp5l	1387.07	0.399409	6.51092e-07	8.36762e-06	1134	1257.94	1628.69	1527.65	Up
Atp5b	23186.6	0.323413	6.41723e-18	3.59097e-16	20412	20784.7	25902.9	25647	Up
Atp5e	1034.8	0.453789	2.40124e-07	3.31776e-06	837	909.281	1233.73	1159.2	Up
Atp5d	3133.59	0.357908	2.08472e-10	4.8189e-09	2692	2801.14	3575.89	3465.32	Up
Syde2	499.128	-0.476755	0.000175007	0.00127805	597	565.576	374.789	459.146	Down
Slc26a6	39.7662	1.53741	0.000606886	0.00376465	19	21.791	53.0863	65.1874	Up
Hist1h1d	282.382	0.775989	2.74615e-06	3.10184e-05	226	190.176	386.468	326.882	Up
Hist1h1a	146.236	1.36604	2.48906e-08	4.01298e-07	86	77.2591	251.629	170.054	Up
Ftsj3	1537.25	0.391713	1.0918e-07	1.56654e-06	1382	1277.75	1743.35	1745.89	Up
Ptma	26184	0.332038	8.85786e-15	3.66034e-13	22570	23796.8	29815.4	28553.9	Up
Vcam1	103.507	-1.58174	4.24782e-09	7.76166e-08	155	155.509	47.7777	55.7399	Down
6820431F20Rik	1380.97	-0.295544	0.000247385	0.00172951	1588	1455.05	1294.24	1186.6	Down
Dhx40	127.678	0.756519	0.00161879	0.00869614	98	92.1167	140.148	180.446	Up
Calm1	5245.36	0.218365	1.42943e-05	0.00013683	4684	5013.92	5671.74	5611.78	Up
Frmd8	3668.14	-0.162627	0.00175612	0.00928894	3855	3894.65	3436.81	3486.11	Down
Frmd6	903.288	0.45773	3.69264e-07	4.91985e-06	747	775.563	1027.75	1062.84	Up
Pafah2	1307.88	-0.444788	1.00884e-08	1.75275e-07	1471	1545.18	1088.27	1127.08	Down
E2f7	453.894	0.784477	1.84147e-08	3.0382e-07	377	290.217	544.665	603.692	Up
E2f4	1940.19	0.213327	0.00106676	0.00615402	1788	1805.68	2107.53	2059.54	Up
E2f2	339.94	0.670679	4.08485e-06	4.45289e-05	249	275.359	439.555	395.848	Up
E2f1	1234.22	0.52061	4.48481e-11	1.15829e-09	1005	1023.19	1421.65	1487.03	Up
Gtpbp1	1808.39	0.242013	0.00162256	0.0087094	1757	1558.06	1875.01	2043.48	Up
Tomm7	587.476	0.384566	0.00045608	0.00294196	498	521.004	683.752	647.15	Up
Ptgs2	440.623	-0.961691	3.05969e-14	1.16719e-12	596	568.548	299.407	298.539	Down
Slbp	2938.82	0.348393	1.16193e-09	2.35365e-08	2579	2593.13	3217.03	3366.12	Up
U2af1	2151.81	0.328098	3.67381e-07	4.89963e-06	1967	1849.27	2411.18	2379.81	Up
Ano6	1247.57	-0.246242	0.00171159	0.00909285	1364	1344.11	1111.63	1170.54	Down
BC030867	344.933	0.723433	4.43541e-07	5.85143e-06	244	276.35	434.246	425.135	Up
Eftud2	4628.39	0.451938	7.45391e-20	5.04289e-18	3904	3915.45	5243.87	5450.23	Up
Atxn7l3b	2214.51	-0.340576	8.14144e-08	1.20021e-06	2422	2526.77	1988.61	1920.67	Down
Nedd8	1096.22	0.267371	0.00155091	0.00839193	974	1015.26	1241.16	1154.48	Up
Nedd9	283.702	-0.662553	1.90946e-05	0.000177344	342	353.609	213.407	225.794	Down
Meiob	15.6086	7.41247	3.53122e-06	3.89042e-05	0	0	35.037	27.3976	Up
Nup205	2809.18	0.609765	4.67036e-24	4.29609e-22	2310	2138.49	3397.52	3390.69	Up
Spidr	914.089	0.608463	9.64773e-12	2.66055e-10	731	717.123	1118	1090.23	Up
Chd2	706.456	-0.372214	0.00150634	0.00820932	894	700.285	613.678	617.863	Down
Chd4	2469.15	-0.258186	6.62729e-05	0.000537467	2796	2582.24	2310.32	2188.03	Down
Chd9	760.328	-0.340257	0.00126342	0.00709355	919	780.515	654.023	687.774	Down
Tecpr1	447.341	-0.740576	1.0566e-08	1.82393e-07	582	536.852	357.802	312.71	Down
Sgms1	1967.53	-0.352178	8.69988e-08	1.27693e-06	2174	2239.52	1695.58	1761	Down
Ndufa10	1527.38	0.441761	8.72705e-09	1.52809e-07	1319	1270.81	1848.47	1671.25	Up
Ndufa11	605.615	0.541485	1.57539e-06	1.88387e-05	471	515.061	758.072	678.326	Up
Ndufa12	1079.03	0.307889	0.00019122	0.00137773	971	957.815	1182.76	1204.55	Up
Abcd1	1314.63	-0.319137	9.18542e-05	0.000720562	1543	1375.81	1179.58	1160.15	Down
Atp1b3	3329.91	0.311073	7.39889e-08	1.10163e-06	2851	3093.34	3701.18	3674.11	Up
Wdr77	2962.29	0.265306	2.93658e-06	3.29752e-05	2652	2729.82	3186.24	3281.1	Up
Fam65b	3445.03	-0.199465	0.000258295	0.00179922	3686	3680.7	3125.72	3287.71	Down
Plcg2	5857.22	0.177583	0.000230876	0.00162594	5659	5335.83	6176.06	6257.99	Up
Foxd2	426.972	0.506666	6.14114e-05	0.000501676	347	358.562	496.888	505.438	Up
Unc13d	3374.88	-0.254327	2.23818e-06	2.59158e-05	3625	3718.34	3063.08	3093.09	Down
Ciita	137.658	0.722489	0.00190799	0.00996326	89	118.86	161.382	181.391	Up
Arhgef5	544.548	-0.397991	0.00063284	0.0039112	657	581.425	469.283	470.483	Down
Ung	126.18	0.752134	0.00129484	0.00723668	88	100.041	156.074	160.607	Up
Traf4	447.965	-0.437888	0.000515681	0.00327245	488	542.795	382.221	378.842	Down
Rnpepl1	1547.54	-0.348665	8.94949e-07	1.11083e-05	1736	1731.4	1354.76	1367.99	Down
Kdm7a	373.733	-1.1418	6.65851e-16	3.0008e-14	533	495.251	248.444	218.236	Down
Fus	2224.63	0.426573	6.84221e-12	1.91839e-10	1911	1884.92	2581.06	2521.52	Up
Kit	17113.1	-0.435321	1.93352e-25	2.01296e-23	20194	19158.3	14345	14755	Down
Pttg1ip	2902.34	-0.20632	0.00136075	0.00755782	2938	3281.53	2641.57	2748.26	Down
Usp11	1220.55	-0.285594	0.000270844	0.00187304	1349	1333.22	1086.15	1113.85	Down
Ldha	17415.5	0.597569	2.76493e-53	1.16041e-50	13650	14068.1	21152.8	20791	Up
Eif2b5	1834.33	0.269112	6.088e-05	0.00049794	1645	1682.86	1971.63	2037.81	Up
Nubp1	904.525	0.522273	2.16003e-08	3.51202e-07	714	770.61	1108.44	1025.05	Up
Rab3il1	411.672	0.479264	0.000196795	0.0014141	343	344.695	489.456	469.538	Up
Ccna2	3249.53	0.554389	9.48092e-22	7.6704e-20	2613	2653.55	3727.72	4003.83	Up
Stag1	1476.17	0.277305	0.000726412	0.00440771	1429	1241.1	1567.11	1667.47	Up
Psmc3ip	266.542	0.689416	2.24193e-05	0.000205243	191	216.92	340.814	317.434	Up
Dnajc2	905.469	0.303343	0.00186462	0.00977953	826	794.382	1076.59	924.905	Up
Nrros	4666.02	-0.269842	1.03806e-07	1.49744e-06	4962	5239.75	4263.89	4198.44	Down
Lrrc8c	1126.77	0.352649	1.84816e-05	0.000172847	1017	962.768	1244.34	1282.96	Up
Csrnp1	2732.98	-0.451336	2.92299e-11	7.68214e-10	3183	3128.99	2470.64	2149.29	Down
Ccdc34	254.286	0.561253	0.000630448	0.00389821	195	215.929	297.283	308.931	Up
Atp5j2	995.881	0.458747	1.17863e-06	1.43249e-05	823	853.812	1240.1	1066.62	Up
C4b	209.278	3.83748	7.38056e-52	2.91532e-49	22	32.6866	396.024	386.4	Up
Gm6498	648.805	0.57856	3.29416e-08	5.22321e-07	505	535.861	773.998	780.359	Up
S100a4	130.12	1.36768	8.5583e-09	1.50442e-07	69	76.2686	198.543	176.667	Up
S100a6	462.362	1.09667	1.31268e-18	7.86881e-17	289	300.122	643.406	616.918	Up
Pcyox1	1845.04	-0.223738	0.000742443	0.0044894	1971	2004.78	1693.45	1710.93	Down
Zeb2	814.156	-0.314428	0.00078001	0.00467867	898	907.3	713.48	737.845	Down
Nup93	1411.45	0.606331	3.07901e-16	1.41613e-14	1106	1132.14	1714.69	1692.98	Up
Tmed3	1455.39	0.335536	1.17043e-05	0.000114839	1232	1342.13	1589.4	1658.03	Up
Tmed2	8088.11	0.158789	0.000142169	0.00106429	7628	7658.56	8574.5	8491.36	Up
Fgl2	995.149	0.302667	0.00152909	0.00830062	869	914.233	1010.76	1186.6	Up
Gmnn	836.237	0.648186	9.36309e-12	2.58737e-10	632	670.57	1053.23	989.147	Up
Prkag2	1528.85	-0.33655	2.36924e-06	2.71956e-05	1716	1696.73	1352.64	1350.04	Down
Actn4	5369.68	0.210905	1.44185e-05	0.000137921	5100	4856.43	5695.1	5827.18	Up
Ola1	770.638	0.637545	1.35309e-08	2.28292e-07	552	654.722	862.122	1013.71	Up
Gm16576	137.759	-0.760917	0.00066908	0.00409747	177	169.376	108.296	96.3639	Down
Cdc37	5163.87	0.232027	4.30233e-06	4.64845e-05	4666	4831.67	5739.69	5418.11	Up
Akap1	689.062	0.338169	0.000893506	0.00527463	629	588.358	770.813	768.077	Up
Rtkn	260.175	-0.92983	1.29242e-08	2.18329e-07	339	343.704	170.938	187.059	Down
G3bp1	11424.7	0.209462	1.8578e-06	2.19439e-05	10614	10581.5	11844.6	12658.6	Up
Cdc123	1041.19	0.299828	0.000399561	0.00262017	908	958.806	1143.48	1154.48	Up
Ctsg	82.8851	1.22387	0.000140986	0.00105779	56	43.5821	90.2467	141.712	Up
Aifm1	963.02	0.38958	9.97099e-06	9.96683e-05	810	857.774	1072.34	1111.96	Up
Ivd	1316.21	-0.247219	0.00149982	0.00818137	1412	1446.13	1161.53	1245.17	Down
Cd63	3916.26	0.19625	0.000279511	0.00192012	3531	3769.85	4144.98	4219.23	Up
Cd69	571.207	0.902977	1.80773e-15	7.95993e-14	378	417.992	753.826	735.011	Up
Ciapin1	1072.37	0.31226	0.0005483	0.00344741	888	1025.17	1211.43	1164.87	Up
Rbck1	3674.66	0.168602	0.00117968	0.0066877	3435	3485.58	3866.81	3911.24	Up
Tab2	309.182	-0.545139	0.000260433	0.00181224	376	357.571	262.246	240.91	Down
Ttc27	871.447	0.401164	1.3374e-05	0.000128878	777	725.047	1001.21	982.534	Up
Col16a1	1948.33	0.69892	3.08085e-26	3.31006e-24	1513	1458.02	2395.25	2427.05	Up
Junb	16147	-0.622896	1.8476e-60	9.54358e-58	19488	19670.4	12817.2	12612.3	Down
Itsn1	1640.13	-0.628643	1.88574e-15	8.21196e-14	2050	1935.44	1197.63	1377.44	Down
Spcs3	4630.56	0.281383	1.1935e-08	2.02382e-07	4120	4241.33	5017.72	5143.19	Up
Sfxn1	2372.08	0.437954	2.49378e-12	7.44255e-11	2020	2008.74	2811.45	2648.12	Up
Sh3kbp1	1803.06	-0.310076	7.51122e-06	7.74775e-05	2022	1971.1	1555.43	1663.69	Down
St6gal1	25.7624	2.15747	0.000377405	0.00249559	7	11.886	35.037	49.1267	Up
Ganc	369.292	-0.476806	0.000787833	0.00471927	451	409.077	284.543	332.55	Down
Syk	2248.91	-0.21557	0.000509923	0.00324251	2382	2451.49	2062.93	2099.22	Down
Satb1	198.913	-0.895848	5.12319e-06	5.4477e-05	288	229.796	129.531	148.325	Down
Rassf5	2820.25	-0.309152	9.30466e-08	1.35533e-06	3189	3053.72	2512.04	2526.25	Down
Dmwd	852.902	-0.598522	1.20041e-10	2.8686e-09	1051	1003.38	691.184	666.045	Down
Mkrn1	2320.28	-0.302125	1.34601e-06	1.62125e-05	2493	2631.76	2070.37	2086	Down
Orai2	979.573	-0.64298	2.95811e-12	8.71214e-11	1260	1129.17	742.147	786.972	Down
Ints5	1679.5	0.271191	0.000185754	0.00134556	1576	1468.91	1782.64	1890.43	Up
Cox7a2	1003.34	0.485907	7.99318e-08	1.1821e-06	787	884.518	1198.69	1143.14	Up
Nsf	1187.28	0.53002	4.57626e-11	1.17738e-09	962	981.587	1368.56	1436.96	Up
Atp2b4	887.639	-0.510003	5.64272e-08	8.64102e-07	1090	995.454	752.764	712.337	Down
Spns3	766.901	0.500472	3.6428e-07	4.86795e-06	622	648.779	865.307	931.518	Up
Spns2	8134.69	-0.383448	3.34013e-20	2.32425e-18	9231	9187.89	7054.11	7065.74	Down
C77080	291.797	-0.6041	9.23567e-05	0.000723236	359	344.695	245.259	218.236	Down
Gabarapl1	3503.96	-0.303272	2.12584e-08	3.4606e-07	3939	3803.53	3088.56	3184.73	Down
Muc1	39.6267	3.37453	6.61338e-10	1.40091e-08	6	7.92401	77.506	67.0768	Up
Arid5a	697.677	0.77389	1.22734e-13	4.39552e-12	533	497.232	844.072	916.402	Up
Atp10a	1110.44	0.539535	2.17785e-09	4.24696e-08	959	850.841	1379.18	1252.73	Up
Podxl	308.03	1.1751	1.37222e-14	5.5342e-13	198	180.271	418.32	435.527	Up
Usp39	1202.04	0.383198	2.27042e-06	2.62182e-05	1002	1084.6	1361.13	1360.43	Up
Rasl11b	61.5763	-2.5156	1.724e-10	4.03369e-09	100	109.946	12.7407	23.6186	Down
Pbdc1	1004.43	0.303548	0.000372603	0.00246627	910	888.48	1097.82	1121.41	Up
Cit	532.172	0.690431	3.84757e-09	7.16684e-08	429	385.305	671.011	643.371	Up
Gm10052	3450.58	0.339854	4.3456e-10	9.52061e-09	3060	3032.92	3767	3942.42	Up
Bmpr2	228.36	-0.559403	0.00116247	0.00659845	268	276.35	177.308	191.783	Down
Evc	174.243	1.53271	2.90836e-13	9.74048e-12	79	100.041	250.567	267.363	Up
Impa2	1225.88	0.314874	6.91685e-05	0.000556581	1063	1122.24	1356.89	1361.38	Up
Fut8	6939.12	0.740635	7.09126e-64	4.32889e-61	5239	5153.58	8612.72	8751.17	Up
Elk3	1115.04	-0.496795	1.11285e-09	2.26106e-08	1306	1304.49	916.27	933.407	Down
Pgr	149.456	0.958858	1.17608e-05	0.000115206	112	91.1262	195.358	199.341	Up
Pgp	868.002	0.294999	0.00155	0.00839193	803	755.753	987.405	925.849	Up
Stat5b	4123.57	-0.200108	7.57273e-05	0.000605728	4383	4434.48	3891.23	3785.59	Down
Gspt1	3108.93	0.342685	3.94741e-10	8.73373e-09	2744	2738.74	3486.71	3466.27	Up
Mtfr2	1395.34	0.478715	1.57884e-09	3.13667e-08	1109	1223.27	1578.79	1670.31	Up
Apaf1	758.714	0.548668	2.2536e-07	3.13962e-06	671	561.614	880.171	922.07	Up
Umps	2708.9	0.21283	0.000683743	0.00417761	2390	2628.79	2907.01	2909.81	Up
2410006H16Rik	385.357	-0.946714	2.46881e-12	7.38442e-11	494	521.004	259.061	267.363	Down
Tgif1	747.254	-0.401721	7.10418e-05	0.000570288	805	896.404	633.85	653.763	Down
Fam181b	223.542	-0.789317	1.10275e-05	0.000109137	307	259.511	161.382	166.275	Down
Mrpl42	981.873	0.335496	0.000107921	0.000833453	847	889.471	1090.39	1100.63	Up
Mrpl40	668.714	0.366246	0.0010422	0.00603306	542	625.997	797.356	709.503	Up
Marveld1	1657.88	-0.285745	4.21442e-05	0.000358126	1787	1856.2	1484.29	1504.03	Down
Fam110a	1920.53	-0.946972	3.04865e-44	9.09853e-42	2490	2567.38	1348.39	1276.35	Down
Fam110c	424.767	-0.486519	0.000125588	0.000954528	495	496.241	362.049	345.776	Down
Tnfrsf21	2748.88	-0.231504	5.68186e-05	0.000469584	3006	2931.89	2533.28	2524.36	Down
Gmfg	1400.86	-0.411893	6.7014e-08	1.00671e-06	1544	1655.13	1191.26	1213.05	Down
Vdac3	3685.37	0.279841	1.26304e-07	1.8007e-06	3273	3385.53	3993.15	4089.8	Up
Vdac1	2764.78	0.336465	3.97794e-09	7.36878e-08	2463	2424.75	3081.13	3090.26	Up
Il15	328.769	-0.613681	2.56279e-05	0.000230222	418	377.381	257.999	261.694	Down
Il16	2661.56	-0.251038	2.59623e-05	0.000232915	2971	2814.02	2439.85	2421.38	Down
Hnrnpu	18998.3	0.23268	9.26223e-08	1.35062e-06	18116	16823.7	20448.8	20604.9	Up
Hnrnpl	4748.93	0.258728	8.16772e-07	1.02421e-05	4198	4449.33	5304.38	5043.99	Up
Hnrnpm	4593.77	0.244631	4.89774e-06	5.23699e-05	4321	4090.77	4827.67	5135.63	Up
Hnrnpd	5172.62	0.314423	4.14259e-08	6.49941e-07	4671	4553.34	5399.94	6066.2	Up
Prc1	1667.37	0.540742	6.9117e-13	2.226e-11	1365	1353.03	1865.45	2086	Up
Ninj1	2773.85	-0.284206	2.99822e-06	3.34993e-05	2936	3155.74	2540.71	2462.95	Down
Mrps24	697.957	0.415271	0.000287117	0.00196633	544	651.75	852.566	743.514	Up
Mrps22	339.412	0.602009	3.45914e-05	0.000299911	249	290.217	405.579	412.853	Up
Nat10	1232.42	0.297859	0.000133579	0.00100898	1094	1117.29	1357.95	1360.43	Up
Ndufa4	1931.78	0.325057	3.40979e-06	3.76591e-05	1631	1798.75	2175.48	2121.9	Up
Ndufa2	782.102	0.316377	0.00128939	0.0072092	665	728.019	890.788	844.601	Up
Ndufa1	408.854	0.498807	0.000137594	0.00103581	323	354.6	487.332	470.483	Up
Ndufa9	2080.31	0.28539	2.58355e-05	0.000231932	1819	1930.49	2367.65	2204.09	Up
Lrch4	2031.57	-0.303572	4.31476e-06	4.65814e-05	2316	2173.16	1816.61	1820.52	Down
Ect2	1232.41	0.386565	5.81813e-06	6.11883e-05	1125	1012.29	1334.59	1457.74	Up
Il18rap	343.946	0.732565	9.06306e-06	9.14477e-05	307	209.986	428.937	429.859	Up
Cdh23	21.4061	-2.11841	0.00171654	0.00911192	25	44.5726	8.49381	7.55795	Down
Klhdc8b	219.095	-1.17957	7.58602e-11	1.87971e-09	317	291.208	127.407	140.767	Down
Fam169a	88.4808	1.95369	7.00473e-11	1.7421e-09	36	36.6486	134.839	146.435	Up
Mturn	180.66	-0.769749	0.000221166	0.00156576	246	209.986	113.605	153.049	Down
Tcam1	278.928	0.60616	0.000348967	0.00232702	199	243.663	303.654	369.395	Up
Fam134b	1558.93	-0.481075	1.78078e-11	4.75465e-10	1800	1832.43	1325.03	1278.24	Down
Dmtf1	558.101	-0.414563	0.000385232	0.0025386	681	594.301	489.456	467.648	Down
Dennd1c	653.709	-0.768757	4.23203e-13	1.39646e-11	841	807.259	463.974	502.604	Down
Bsg	5238.4	0.252745	3.08746e-07	4.18411e-06	4657	4904.96	5615.47	5776.17	Up
Crlf3	3553.57	-0.34364	2.27741e-10	5.2105e-09	3961	3989.74	3051.4	3212.13	Down
Dgcr8	899.807	0.304078	0.00122153	0.00687848	855	755.753	992.714	995.76	Up
Otos	227.06	0.547402	0.00172256	0.00913917	179	190.176	253.753	285.313	Up
Ap1g2	758.811	0.453501	1.57978e-05	0.000149834	637	644.817	805.85	947.578	Up
Osgep	1499.15	0.308127	0.000190801	0.001376	1231	1448.11	1667.97	1649.52	Up
Iars	2864.71	0.372146	1.55194e-10	3.66947e-09	2429	2565.4	3237.2	3227.25	Up
Pes1	2369.59	0.212953	0.000406489	0.00265265	2203	2187.03	2546.02	2542.31	Up
Mthfd1l	1415.21	0.517805	5.60238e-11	1.41428e-09	1155	1173.74	1577.72	1754.39	Up
Ddx39	1970.1	0.599606	3.06052e-20	2.14077e-18	1551	1581.83	2385.7	2361.86	Up
Slc39a13	342.169	-0.521676	0.000269803	0.0018668	385	421.954	270.74	290.981	Down
Adrm1	1617.15	0.242011	0.000563712	0.00352616	1456	1507.54	1758.22	1746.83	Up
Psph	719.975	0.343192	0.000773131	0.0046457	601	668.589	793.109	817.204	Up
B230219D22Rik	1616.84	0.286476	4.33872e-05	0.000367628	1455	1459.01	1750.79	1802.57	Up
Pigg	263.483	0.549047	0.000623939	0.00386152	220	208.005	304.715	321.213	Up
Stk17b	1463.17	-0.645208	1.23479e-18	7.43642e-17	1770	1799.74	1153.03	1129.91	Down
Hspa2	264.398	-0.554354	0.000522461	0.00330506	319	310.027	219.777	208.788	Down
Hspa5	8668.97	-0.232674	1.35382e-07	1.92604e-06	9197	9534.57	8136.01	7808.31	Down
Hspa4	2695.81	0.306148	1.85507e-07	2.61423e-06	2451	2370.27	3023.8	2938.15	Up
Hspa9	6708.21	0.278004	4.92583e-10	1.06528e-08	5982	6145.07	7433.14	7272.64	Up
Flt3	1098.72	-0.376443	5.49057e-06	5.8016e-05	1229	1253.98	932.196	979.7	Down
Mydgf	890.045	0.35851	0.000104547	0.000810197	775	784.477	1043.68	957.026	Up
Sash3	4110.85	-0.395402	4.82513e-14	1.80004e-12	4581	4761.34	3476.09	3624.98	Down
Rnaseh2a	1041.86	0.585351	5.98994e-11	1.50929e-09	780	886.499	1262.39	1238.56	Up
Rnaseh2c	614.981	0.525754	1.06243e-06	1.30186e-05	491	517.042	744.27	707.613	Up
Rnaseh2b	754.466	0.425578	1.47195e-05	0.000140499	627	660.665	886.541	843.657	Up
Bclaf1	2199.5	0.223987	0.0010947	0.00628285	2093	1964.16	2479.13	2261.72	Up
Fbxo32	287.375	-0.803943	8.12765e-07	1.02013e-05	369	362.524	183.679	234.297	Down
Syncrip	2792.88	0.252192	9.21309e-06	9.28221e-05	2554	2544.6	3053.52	3019.4	Up
Snrpb	5963.24	0.250284	2.23304e-07	3.11743e-06	5313	5580.49	6606.06	6353.4	Up
Snrpa	2009.77	0.276634	2.50738e-05	0.000226001	1768	1867.1	2216.88	2187.08	Up
Snrpf	883.776	0.427469	2.65641e-06	3.01824e-05	732	775.563	1012.89	1014.66	Up
Snrpg	1265.25	0.358177	9.0818e-06	9.1568e-05	1092	1125.21	1484.29	1359.49	Up
Snrpe	1026.85	0.427404	5.77984e-07	7.47815e-06	855	896.404	1198.69	1157.31	Up
Nab2	514.16	-0.522995	8.83735e-06	8.93045e-05	605	608.168	401.332	442.14	Down
Slain1os	33.0919	5.43753	7.69001e-09	1.36552e-07	3	0	59.4567	69.9111	Up
Tprgl	2625.05	-0.334701	3.36378e-08	5.32103e-07	2838	3018.06	2338.98	2305.18	Down
Tex264	743.784	-0.42465	2.88079e-05	0.000255711	837	868.67	597.752	671.713	Down
Eif3i	2765.54	0.283827	7.39924e-06	7.63811e-05	2378	2609.97	3107.67	2966.5	Up
Aars	1874.09	0.430014	4.6065e-10	1.00106e-08	1641	1552.12	2211.58	2091.66	Up
Eif3m	2889.77	0.181417	0.00167929	0.00896253	2640	2776.38	3086.44	3056.25	Up
Eif3b	7827.67	0.359592	1.06383e-17	5.8315e-16	6856	6858.23	8811.26	8785.18	Up
Eif3c	3470.35	0.298694	6.63206e-08	1.00015e-06	3207	3018.06	3808.41	3847.94	Up
Eif3g	2139.53	0.255973	4.36851e-05	0.000369685	1945	1955.25	2343.23	2314.62	Up
Atp8b2	1122.47	-0.516633	2.56271e-09	4.93084e-08	1395	1248.03	907.776	939.076	Down
Cfl1	19737.6	0.20953	1.1453e-07	1.64155e-06	17910	18703.6	21127.3	21209.5	Up
Atp8b4	27.0453	2.88535	1.18878e-05	0.000116281	4	8.91452	32.9135	62.3531	Up
Pi4ka	1550.57	0.263025	0.000405421	0.00264912	1455	1364.91	1639.31	1743.05	Up
Oip5	382.895	0.654914	1.51041e-06	1.81115e-05	281	313.989	457.604	478.985	Up
Dhcr7	885.114	-0.340575	0.00016294	0.00119972	991	987.53	765.505	796.419	Down
Cat	2802.02	-0.579931	6.68422e-24	6.06548e-22	3310	3405.34	2250.86	2241.88	Down
Ncln	1760.22	0.515484	1.48354e-13	5.27089e-12	1493	1405.52	2037.45	2104.89	Up
Cad	4848.64	0.683481	6.57554e-35	1.10387e-32	3850	3593.54	5753.49	6197.52	Up
Commd1	873.536	0.379309	0.000111609	0.000859466	707	811.221	1024.57	951.357	Up
Elac1	555.878	-0.505109	8.28811e-06	8.43892e-05	664	640.855	440.616	478.041	Down
Haus8	456.024	0.598027	1.28361e-06	1.55026e-05	358	367.476	564.838	533.78	Up
Haus6	508.508	0.428629	0.000296178	0.00202117	456	411.058	585.011	581.962	Up
Haus4	1732.92	0.400474	4.50376e-09	8.20698e-08	1482	1505.56	1996.05	1948.06	Up
Haus5	887.422	0.560145	1.92408e-09	3.77783e-08	753	681.465	1071.28	1043.94	Up
Haus1	738.272	0.497495	8.67817e-07	1.08015e-05	595	628.969	902.467	826.651	Up
Cyp4v3	873.623	-0.292935	0.00172943	0.00916582	925	999.416	762.319	807.756	Down
Dapk1	577.619	-0.415238	0.000226885	0.00160119	680	639.864	519.184	471.427	Down
Hnrnph1	2108.39	0.210013	0.000948146	0.00554841	1989	1921.57	2250.86	2272.11	Up
Hnrnph2	2973.58	0.241246	2.24739e-05	0.000205603	2726	2725.86	3149.08	3293.38	Up
Lasp1	3819.72	-0.229855	4.93646e-05	0.000412806	4301	3946.16	3489.89	3541.85	Down
Nhp2	1400.23	0.641102	8.45684e-17	4.19097e-15	1048	1140.07	1718.93	1693.93	Up
Impdh2	3868.97	0.377726	4.01676e-13	1.3287e-11	3418	3313.23	4322.29	4422.35	Up
Npc2	1463.61	-0.244371	0.000877468	0.00518507	1551	1623.43	1344.15	1335.87	Down
Mfsd10	2610.46	0.4123	2.57777e-12	7.67614e-11	2217	2263.3	2943.1	3018.46	Up
Ppcdc	203.061	-0.617484	0.00076405	0.00459731	237	254.559	166.691	153.993	Down
Smad7	1168.91	-1.50316	4.66993e-63	2.61322e-60	1786	1669	651.9	568.736	Down
Casp12	734.319	0.587719	2.77877e-09	5.31609e-08	581	592.32	901.405	862.551	Up
Sytl1	443.763	-0.961032	2.92037e-14	1.1174e-12	600	572.51	306.839	295.705	Down
Rnps1	3105.07	0.187214	0.000789526	0.00472519	2891	2916.04	3369.92	3243.31	Up
App	1333.44	0.299171	0.000130879	0.00099137	1234	1157.9	1431.21	1510.65	Up
Zer1	1156.13	-0.34764	1.9115e-05	0.000177412	1325	1264.87	1000.15	1034.49	Down
Egfl7	1990.1	0.209183	0.00173599	0.009197	1786	1905.73	2163.8	2104.89	Up
Pih1d1	1163.03	0.367073	7.29004e-06	7.54277e-05	982	1049.93	1290	1330.2	Up
Ranbp9	977.384	-0.323823	0.000213464	0.00151445	1104	1069.74	843.011	892.783	Down
Ranbp6	334.481	-0.711307	1.12812e-06	1.37483e-05	422	409.077	235.703	271.142	Down
Tespa1	73.4889	1.30879	3.7258e-05	0.000320548	39	45.5631	99.8023	109.59	Up
Aldh1a1	1932.22	2.06517	3.47915e-174	9.34499e-171	704	786.458	3140.59	3097.82	Up
Tmem14c	1369.72	0.546663	8.37067e-13	2.65137e-11	1090	1136.11	1663.72	1589.06	Up
Hist1h4d	859.736	0.540731	2.49297e-08	4.01446e-07	743	657.693	1050.05	988.202	Up
Tmem147	1084.29	0.448083	6.87832e-07	8.78098e-06	940	895.414	1166.84	1334.92	Up
Syt9	61.1804	1.18587	0.000708534	0.00431055	38	36.6486	94.4936	75.5795	Up
Cebpb	2003.02	-0.971965	1.66895e-47	5.89842e-45	2724	2582.24	1372.81	1333.03	Down
Zswim4	769.651	-0.393638	0.000477625	0.00306621	964	783.487	702.863	628.255	Down
Zswim5	41.205	2.86304	1.14611e-08	1.9534e-07	8	11.886	80.6912	64.2426	Up
Wls	2218.01	-0.229907	0.000374761	0.00247933	2329	2460.41	1992.86	2089.77	Down
Mcl1	8980.28	-0.492001	1.14648e-28	1.39975e-26	10704	10288.3	7622.13	7306.65	Down
Fam114a2	874.869	-0.3551	0.00010826	0.000835111	969	995.454	744.27	790.751	Down
Nup43	270.933	0.671405	2.14229e-05	0.000197603	213	205.034	331.259	334.439	Up
Mis12	639.358	0.486445	4.28759e-06	4.63626e-05	526	538.833	770.813	721.785	Up
Gm13139	460.354	0.616852	4.14045e-06	4.50618e-05	338	389.267	508.567	605.581	Up
Retsat	797.844	0.346488	0.000265083	0.00183888	707	698.304	870.615	915.457	Up
Cnn3	65.325	-1.075	0.00119607	0.00676917	88	89.1452	43.5308	40.624	Down
Cnn2	2783.4	-0.379276	3.1565e-11	8.24744e-10	3132	3162.67	2400.56	2438.38	Down
Myg1	677.368	0.394522	0.000115554	0.000885782	583	587.368	789.924	749.182	Up
Sulf2	52.767	1.81398	3.44418e-06	3.80077e-05	22	24.7625	76.4443	87.8612	Up
Arhgap9	940.012	-0.298408	0.000907519	0.00534561	1037	1036.06	880.171	806.812	Down
Tiparp	881.589	-0.762235	3.78407e-14	1.41955e-12	1199	1019.23	665.702	642.426	Down
Cox7a2l	1726.85	-0.290854	1.93036e-05	0.000179038	1882	1918.6	1556.49	1550.33	Down
Ivns1abp	6071.84	0.230779	6.25968e-07	8.06017e-06	5605	5570.58	6419.2	6692.57	Up
Sis	9.23606	6.65706	0.000122694	0.000935177	0	0	18.0493	18.8949	Up
Nipa2	847.925	0.359242	9.55831e-05	0.00074676	728	757.734	955.553	950.413	Up
Chtf18	695.048	0.714041	1.2996e-11	3.51179e-10	558	495.251	839.825	887.115	Up
Eif5a	26172.8	0.258292	7.74796e-11	1.9163e-09	23309	24363.4	28405.4	28613.5	Up
Rasa3	5004.1	-0.390297	2.10778e-16	9.96744e-15	5730	5624.07	4312.73	4349.6	Down
Six5	326.021	-0.597699	3.28493e-05	0.0002861	391	394.22	259.061	259.805	Down
Abca7	1428.77	0.253058	0.00150677	0.00820932	1379	1228.22	1591.53	1516.31	Up
Abca4	261.48	1.78047	1.34234e-24	1.29696e-22	106	129.756	407.703	402.461	Up
Abca2	3563.19	0.280189	4.17715e-06	4.53876e-05	3317	3121.07	3719.23	4095.47	Up
Fam32a	1988.87	-0.243747	0.00102389	0.00594761	2070	2241.51	1930.22	1713.77	Down
Hhex	2938.87	-0.324475	1.17698e-08	1.99834e-07	3330	3206.25	2593.8	2625.44	Down
Etv3	768.798	-0.346397	0.000340136	0.00228401	857	864.708	657.208	696.277	Down
Etv6	8308.01	-0.201553	8.2631e-05	0.00065471	9321	8454.92	7580.72	7875.39	Down
Sh3bp1	1141.59	-0.437479	6.19405e-08	9.39956e-07	1325	1301.52	979.973	959.86	Down
Prg3	10.193	-6.79011	6.75759e-05	0.000545484	17	23.772	0	0	Down
Prg2	165.58	-6.42367	0.000342309	0.00229711	317	337.761	0	7.55795	Down
Glul	1371.59	-0.269654	0.000344566	0.00230589	1475	1523.39	1264.52	1223.44	Down
Gm12185	420.932	0.580281	5.15355e-06	5.47373e-05	341	333.799	505.382	503.549	Up
Zfp317	762.748	-0.321702	0.000877562	0.00518507	865	830.04	671.011	684.94	Down
Map1lc3b	5693.29	-0.16814	0.00132817	0.00739526	5754	6295.63	5313.94	5409.61	Down
Il2rg	3720.73	0.322255	5.93652e-10	1.26351e-08	3309	3305.3	4083.4	4185.22	Up
Mc5r	401.325	-0.766666	1.00223e-08	1.74352e-07	479	531.899	301.53	292.871	Down
Prdx4	1608.27	0.496043	1.51146e-10	3.58006e-09	1252	1416.42	1928.09	1836.58	Up
Mboat1	687.791	0.44786	1.16933e-05	0.000114839	583	580.434	819.653	768.077	Up
Rsad2	523.826	-0.509109	2.20261e-05	0.000202056	597	632.931	462.913	402.461	Down
Ppfibp1	493.948	0.402194	0.000644046	0.0039695	430	420.963	571.209	553.62	Up
Fopnl	1580.77	-0.22627	0.00132178	0.00736272	1705	1703.66	1473.68	1440.73	Down
Tardbp	1580.93	0.410358	1.86358e-08	3.06714e-07	1351	1364.91	1739.11	1868.7	Up
Dsg2	194.352	1.31499	1.33741e-11	3.60671e-10	119	104.003	264.37	290.036	Up
Rbp1	891.101	-0.548027	3.79486e-09	7.0883e-08	1012	1104.41	734.714	713.282	Down
Alpk3	143.484	-1.05369	2.21479e-06	2.56862e-05	189	198.1	100.864	85.9717	Down
Kif18a	313.448	0.497807	0.000844328	0.00501075	263	256.54	387.53	346.721	Up
Kif18b	980.509	0.390068	2.27509e-05	0.000207571	905	792.401	1129.68	1094.96	Up
Gm29766	486.224	-0.487067	0.000104849	0.000812064	589	546.757	372.666	436.472	Down
Brix1	1195.95	0.277433	0.000432711	0.00280875	1087	1075.68	1306.98	1314.14	Up
Efcab14	1653.23	-0.255999	0.000282565	0.00193813	1848	1751.21	1500.22	1513.48	Down
Mb21d1	620.498	0.398923	0.000193525	0.00139201	527	543.785	683.752	727.453	Up
Mlh1	671.871	0.336371	0.00138213	0.00765341	597	591.33	710.295	788.861	Up
Elavl1	4537.45	0.199892	6.62669e-05	0.000537467	4185	4263.12	4751.22	4950.46	Up
Myc	6374.29	-0.157653	0.00059968	0.00372684	6752	6693.81	5892.58	6158.79	Down
Myb	6337.66	-0.27203	6.4945e-08	9.82221e-07	7190	6677.96	5627.15	5855.52	Down
Pclo	33.9343	1.76278	0.000904306	0.00532901	23	7.92401	50.9629	53.8504	Up
Rnf145	1211.8	-0.254308	0.00143845	0.00791087	1357	1279.73	1104.2	1106.3	Down
[truncated: 587 more rows]

## Sheet: DEGs in MPP2
Supplementary Table 1. Differentially expressed genes (DEGs) between young and aged MPP2
Column	Description
Gene	Differentially expressed genes (q<0.01) .
Base Mean	Average of the normalized count values, dividing by size factors, taken over all samples
log2 fold change	Log2 fold change (Aged / Young)
p-value	P-values were calculated by Generalized linear model.
q-value	Multiple comparisons are corrected as q-values by Benjamini-Hochberg method
Gene Expression	Normalized count from Deseq2
type	Up or Down during aging
Up-regulated and down-regulated genes in Aged cells are indicated in red and black, respectively.
					Gene expression
ID	baseMean	log2FoldChange	pvalue	padj	Young_1	Young_2	Aged_1	Aged_2	type
Plekhg5	162.156	-1.06792	4.91992e-05	0.000546956	233.45	205.778	99.3835	110.013	Down
Vwf	289.845	-0.872425	6.67107e-06	9.12949e-05	382.687	367.172	201.719	207.803	Down
Mllt3	557.301	-0.783599	1.11893e-07	2.22535e-06	735.527	674.83	377.854	440.993	Down
Btg3	183.393	-0.851234	0.00069619	0.00547631	262.231	209.813	129.887	131.64	Down
Btg2	3586.74	-0.759666	1.33166e-37	3.11631e-35	4406.77	4612.85	2617.43	2709.9	Down
Btg1	1206.48	-0.560232	1.24295e-08	2.88632e-07	1485.98	1390.01	947.587	1002.34	Down
Arhgef28	111.777	1.15225	0.000260255	0.00236827	66.0908	72.6274	147.599	160.789	Up
Mkl1	1106.19	-0.422422	2.7899e-05	0.000331693	1255.73	1278.04	975.139	915.837	Down
Tcof1	2069.87	0.276403	0.000638804	0.00511954	1966.73	1778.36	2187.42	2346.95	Up
Usp5	4030.69	0.218332	7.39476e-05	0.000783621	3735.2	3717.11	4426.01	4244.44	Up
Rpl38	1723.12	0.330609	0.000151389	0.0014741	1431.61	1621	1899.11	1940.75	Up
Rpl30	2183.66	0.29103	6.32492e-05	0.000684033	1917.7	2010.37	2388.16	2418.41	Up
Ncor2	1958.65	-0.403956	8.85878e-08	1.77949e-06	2206.58	2255.48	1687.55	1684.99	Down
Pebp1	7599.52	0.309461	5.36119e-13	2.3162e-11	6627.2	6947.01	8452.52	8371.35	Up
Abhd17b	1199.88	0.593026	8.93879e-10	2.5772e-08	931.667	981.479	1453.36	1432.99	Up
Pold1	5631.3	0.189373	0.000123967	0.00124241	5157.22	5366.36	6135.21	5866.44	Up
Pold2	2576.76	0.413043	4.28408e-10	1.27442e-08	2207.65	2213.12	2944.11	2942.15	Up
Pold3	1920.97	0.355387	4.12465e-06	5.9217e-05	1649.07	1721.88	2134.28	2178.64	Up
Hdac3	1858.42	0.317157	5.36312e-05	0.000588309	1655.47	1654.29	2112.64	2011.27	Up
Hdac6	1272.56	0.36332	0.0001038	0.00105996	1087.3	1138.84	1439.58	1424.53	Up
Gmps	2244.09	0.252795	0.00039877	0.00342874	2081.86	2014.4	2413.74	2466.37	Up
H2afx	5553.04	0.429419	1.76856e-14	8.7131e-13	4481.38	4983.05	6251.32	6496.43	Up
H2afy	20185.1	0.135849	2.69809e-06	4.08232e-05	19029.9	19439.9	21277.9	20992.8	Up
H2afz	20530.8	0.563111	2.33894e-74	2.1894e-71	16243.4	16903	24751.4	24225.5	Up
Fgf11	56.1625	-1.56734	0.000469275	0.00395504	85.2785	82.7146	26.5679	30.0891	Down
Tia1	1235.91	0.352511	0.000240569	0.00220918	1123.54	1048.05	1377.59	1394.44	Up
Tmem164	2045.9	-0.348306	9.30407e-05	0.000961284	2297.19	2286.76	1635.4	1964.25	Down
Limd2	4257.65	-0.54132	1.89594e-24	2.35583e-22	4990.92	5103.09	3495.15	3441.44	Down
Nop58	2899.48	0.291373	5.76687e-05	0.000628669	2745.97	2470.34	3067.11	3314.5	Up
Phb	2957.02	0.422205	3.20503e-11	1.10299e-09	2472.01	2582.31	3428.24	3345.53	Up
Nfic	2755.47	-0.295257	6.93198e-06	9.43139e-05	3005	3067.5	2533.79	2415.59	Down
D19Bwg1357e	2131.71	0.448039	2.32789e-09	6.22588e-08	1752.47	1854.02	2409.8	2510.56	Up
Uqcrc1	6744.81	0.404584	3.9115e-20	3.24978e-18	5796.8	5813.22	7816.85	7552.37	Up
3110082I17Rik	581.332	0.47336	0.00053118	0.00437693	493.549	480.148	666.165	685.468	Up
Ide	3341.04	0.323135	5.14418e-08	1.07805e-06	2982.61	2954.52	3655.54	3771.48	Up
Aacs	856.388	-0.383507	0.000914628	0.00690817	923.14	1015.78	741.932	744.705	Down
Basp1	581.424	0.740671	6.15493e-08	1.2709e-06	435.986	434.756	727.172	727.78	Up
Myd88	1142.46	0.608473	1.47715e-09	4.07479e-08	866.643	943.148	1382.51	1377.52	Up
Stard7	3675.73	0.203764	0.000804312	0.0061746	3516.67	3316.65	4051.11	3818.5	Up
Stard4	563.251	-0.662936	1.70698e-06	2.693e-05	693.954	686.934	433.942	438.173	Down
Dock8	2196	-0.358151	5.81444e-06	8.07523e-05	2580.74	2354.34	1848.93	1999.99	Down
Dock9	365.062	0.871385	4.60845e-07	8.14953e-06	255.835	260.248	468.382	475.784	Up
Nup210	11808.5	0.298637	2.20257e-15	1.16703e-13	10559.6	10620.8	13380.4	12673.2	Up
Slc23a2	685.36	-0.460285	0.000296598	0.0026408	802.684	784.78	598.269	555.708	Down
Cdk2ap1	3576.67	0.348195	2.80217e-09	7.34054e-08	3200.07	3094.74	3930.08	4081.78	Up
Pdk2	447.801	-0.891861	1.76858e-08	3.99239e-07	558.574	605.229	322.75	304.652	Down
Grpel1	1229.99	0.315079	0.00089992	0.0068044	1119.28	1073.27	1367.75	1359.65	Up
Hif3a	54.7639	-2.32009	2.51654e-06	3.85329e-05	111.928	70.61	17.7119	18.8057	Down
Bop1	2168.07	0.440386	1.60322e-09	4.39664e-08	1877.19	1802.57	2467.86	2524.66	Up
Soga1	648.197	-0.83559	2.06058e-10	6.37281e-09	834.663	827.146	446.734	484.247	Down
Gja1	375.793	0.597677	0.000580736	0.00471882	320.86	277.396	452.638	452.277	Up
Abcc1	2070.19	-0.322655	1.28039e-05	0.000163288	2327.04	2274.65	1814.49	1864.58	Down
Grwd1	1296.95	0.390058	4.75908e-05	0.00053407	1080.9	1164.06	1518.3	1424.53	Up
Nudcd2	1178.46	0.447547	3.86648e-06	5.59683e-05	1016.95	977.444	1357.91	1361.53	Up
Nudcd1	840.457	0.434708	0.000175784	0.00168592	740.857	688.952	946.603	985.418	Up
Slc25a21	6.8804	-6.2834	0.00117394	0.00853172	5.3299	22.1917	0	0	Down
Nt5dc2	2270.53	0.501994	3.792e-12	1.45944e-10	1821.76	1936.73	2660.72	2662.89	Up
Isg20	310.244	-0.639373	0.000710552	0.00556745	361.368	394.407	233.207	251.996	Down
Zyx	5373.64	-0.504744	3.31117e-24	4.0428e-22	6140.05	6467.88	4424.04	4462.59	Down
Sec13	1608.44	0.313163	0.000209673	0.00196006	1414.56	1454.57	1735.77	1828.85	Up
Tinagl1	89.52	-1.56258	1.29063e-05	0.000164444	134.314	133.15	50.1837	40.4322	Down
Mrpl4	1416.22	0.400282	1.00906e-05	0.00013177	1174.71	1266.95	1628.51	1594.72	Up
Mrpl2	839.956	0.524866	5.06013e-06	7.13347e-05	669.436	708.117	977.107	1005.16	Up
Mrpl3	1251.77	0.353954	0.000178435	0.00170668	1085.17	1112.61	1433.68	1375.64	Up
BC055324	605.303	0.441174	0.000957793	0.0071878	507.407	519.488	695.684	698.631	Up
Gins1	459.839	0.510898	0.00084845	0.00646396	374.159	384.32	540.213	540.664	Up
Galk1	2130.54	0.57304	2.2041e-13	9.91914e-12	1726.89	1698.67	2672.53	2424.05	Up
Kdm6a	1083.15	-0.379618	0.000155996	0.00151371	1209.89	1239.71	943.651	939.344	Down
Fem1c	989.935	-0.417975	0.00012869	0.00128419	1172.58	1092.44	811.796	882.927	Down
Cry2	316.799	-0.692084	0.00023356	0.00215078	414.667	368.181	235.175	249.175	Down
H2-Ab1	2036.82	1.43604	3.15346e-68	2.33041e-65	1029.74	1168.09	2948.05	3001.39	Up
Plekho2	2259.22	-0.300425	3.73408e-05	0.00043117	2421.91	2565.16	1989.64	2060.16	Down
Pa2g4	3554.07	0.507518	1.267e-18	9.12308e-17	2944.24	2926.28	4229.21	4116.57	Up
Acox1	1615.46	-0.291082	0.000474155	0.00398659	1803.64	1752.14	1474.02	1432.05	Down
Rnf166	1283.3	-0.315054	0.000686398	0.00540534	1408.16	1437.42	1162.1	1125.52	Down
Alg8	787.424	0.423397	0.000453923	0.00384525	648.116	697.022	934.795	869.763	Up
Pcna	5519.93	0.327539	1.99591e-11	7.02372e-10	4819.3	4971.95	6263.13	6025.34	Up
Hipk1	1491.69	-0.298608	0.000620262	0.00499948	1687.45	1603.86	1320.52	1354.95	Down
H2-Q9	4136.86	0.601694	1.97373e-23	2.18214e-21	3119.06	3452.83	5039.04	4936.49	Up
H2-Q5	1247.89	0.341901	0.000263495	0.00239156	1096.89	1104.54	1382.51	1407.61	Up
H2-Q7	3062.41	0.609125	4.38268e-21	4.13001e-19	2486.93	2364.43	3601.42	3796.87	Up
Mtmr4	1108.1	-0.393636	9.88156e-05	0.00101275	1215.22	1301.24	965.299	950.628	Down
Mtmr3	3246.58	-0.322826	2.38016e-07	4.43822e-06	3730.93	3486.12	2892.94	2876.33	Down
Cars	717.084	0.647577	2.55361e-07	4.72401e-06	584.158	533.61	883.627	866.942	Up
Abcb10	847.554	-0.416725	0.000358277	0.00313626	928.469	1009.72	703.556	748.467	Down
Car2	15912.9	-0.417533	3.1703e-39	7.94897e-37	17915.9	18482.7	13582.1	13670.8	Down
Car1	443.04	-2.66143	7.46782e-50	2.91266e-47	756.846	773.684	105.287	136.341	Down
Pgk1	5371.75	0.529394	1.53004e-27	2.1145e-25	4328.95	4464.57	6426.47	6267	Up
Dpy19l3	968.912	-0.414666	0.000121836	0.0012228	1071.31	1142.87	846.236	815.227	Down
Actl6a	2922.88	0.40499	1.35666e-10	4.30971e-09	2475.21	2555.07	3350.5	3310.74	Up
Mbp	2210.78	-0.332476	3.51118e-06	5.15696e-05	2424.04	2504.64	1948.31	1966.14	Down
Sh3bp5l	347.745	1.01806	8.28982e-08	1.67478e-06	240.912	218.891	514.629	416.546	Up
Fdft1	495.267	-0.62812	2.17223e-05	0.000263161	608.675	594.133	395.566	382.696	Down
Ska3	672.724	0.468954	0.000274299	0.00247585	540.452	588.08	774.404	787.959	Up
Dlk1	58.6274	2.45149	1.52719e-07	2.94147e-06	17.0557	19.1656	103.319	94.9687	Up
Cops3	2342.49	0.342324	8.57621e-07	1.42507e-05	2086.12	2045.67	2642.03	2596.13	Up
Cops6	1913.84	0.338251	2.20124e-05	0.000266211	1701.31	1679.51	2222.84	2051.7	Up
Cops4	1863.98	0.380831	8.24379e-07	1.37146e-05	1608.57	1630.08	2118.54	2098.72	Up
Cops5	1303.23	0.53654	8.99061e-08	1.80081e-06	983.9	1142.87	1547.82	1538.31	Up
Dhcr24	185.842	-0.837114	0.000670667	0.00530225	252.637	223.935	142.679	124.118	Down
Brca1	949.597	0.380531	0.00041415	0.00354147	826.135	824.12	1048.94	1099.19	Up
H2-DMb1	637.643	0.539485	4.88566e-05	0.000544873	495.681	543.697	765.548	745.646	Up
Tnrc6c	493.991	-0.489792	0.0011893	0.00862103	606.543	547.732	399.502	422.188	Down
Tnfsf13	247.665	1.14178	9.17643e-07	1.51228e-05	176.953	132.142	377.854	303.712	Up
Tnfsf12	41.4033	-1.96591	0.000252712	0.00230561	69.2888	62.5403	19.6799	14.1043	Down
Gcnt2	7280.29	-0.445307	5.64317e-22	5.86931e-20	8690.94	8099.98	6166.7	6163.57	Down
Adap1	1060.32	-0.382315	0.00016187	0.0015653	1207.76	1192.3	913.147	928.061	Down
Ndufv2	2031.42	0.609077	1.43189e-15	7.64453e-14	1568.06	1649.25	2499.35	2409.01	Up
Ndufv1	2793.41	0.350163	1.20054e-07	2.3642e-06	2468.81	2443.11	3225.54	3036.18	Up
BC002163	375.487	1.87941	1.13662e-25	1.46416e-23	151.369	169.464	595.317	585.797	Up
Wdhd1	1521.07	0.383453	7.20916e-06	9.78008e-05	1301.56	1338.56	1712.15	1732	Up
Cdc20	2895.28	0.389205	1.06988e-09	3.05168e-08	2531.7	2482.45	3344.6	3222.36	Up
Zbtb20	515.749	-0.907231	1.31138e-09	3.65338e-08	657.71	687.943	336.526	380.815	Down
Otud1	481.607	-0.575104	0.000151169	0.00147298	595.883	556.81	399.502	374.233	Down
Vps35	4250.51	0.225627	3.97513e-05	0.000456004	3873.77	3963.24	4700.54	4464.47	Up
Hmgn2	23064.1	0.309271	6.9771e-31	1.10074e-28	20592.6	20610	25572.1	25481.7	Up
Hmgn1	3645.46	0.330723	4.34039e-09	1.09218e-07	3229.92	3228.89	4083.58	4039.46	Up
Cd74	2224.87	1.28191	3.97708e-70	3.49014e-67	1295.17	1298.22	3144.85	3161.24	Up
Nudt21	2131.58	0.412321	1.48196e-08	3.40002e-07	1828.16	1829.81	2466.88	2401.49	Up
Nop56	3509.68	0.217758	0.000176335	0.00168889	3243.78	3247.05	3709.66	3838.24	Up
Tgfbr3	983.844	-0.425855	0.000379197	0.00329054	1238.67	1017.79	815.732	863.181	Down
Tgfbr2	1407.89	-0.410374	8.04018e-06	0.000108134	1669.33	1544.34	1236.88	1181	Down
Hsp90ab1	19947.4	0.306699	7.20141e-21	6.60882e-19	17698.5	17972.3	21459.9	22659	Up
Gucy1a3	443.688	-0.581817	0.000200684	0.00188608	519.133	544.706	361.126	349.786	Down
Tbcd	1993.17	0.292651	0.000106586	0.00108526	1768.46	1814.68	2228.75	2160.77	Up
Rpl8	6623.82	0.254109	1.48465e-07	2.87135e-06	5809.6	6273.19	7255.98	7156.51	Up
Rpl6	6594.54	0.230733	1.5777e-07	3.02629e-06	5978.02	6158.2	7099.52	7142.4	Up
Rpl7	8458.27	0.176821	9.49831e-06	0.000124874	7815.77	8064.67	9012.41	8940.23	Up
Rpl4	16980.8	0.179515	3.90239e-08	8.31463e-07	15863.9	15988.1	17630.2	18440.9	Up
Rpl5	6842.35	0.389235	2.14002e-18	1.52528e-16	5811.73	6037.15	7857.2	7663.32	Up
Espl1	2070.34	0.359483	3.74381e-06	5.45299e-05	1737.55	1889.32	2372.41	2282.07	Up
Dnmt1	9458.14	0.35906	4.98013e-20	4.1133e-18	8253.89	8320.88	10410.7	10847.1	Up
Pcp4l1	720.219	0.524929	3.1671e-05	0.000370886	605.477	575.976	811.796	887.629	Up
Msmo1	540.989	-0.792829	1.33259e-07	2.60235e-06	693.954	677.856	432.958	359.189	Down
Hs1bp3	393.35	-0.565349	0.000698057	0.00548485	486.087	452.913	310.942	323.458	Down
Ache	60.2179	-1.65871	0.000286113	0.00256533	79.9486	102.889	36.4078	21.6265	Down
Abr	1100.34	-0.338935	0.000662699	0.00525704	1215.22	1242.74	970.219	973.195	Down
Ercc6l	921.194	0.511147	3.09642e-06	4.60072e-05	776.034	743.422	1097.15	1068.16	Up
Tor4a	1583.58	-0.356746	3.90285e-05	0.000448078	1704.5	1852	1380.54	1397.26	Down
Fignl1	2471.06	0.524447	4.39802e-14	2.08624e-12	2058.41	1995.24	2982.49	2848.12	Up
Nrk	47.3637	-3.23325	1.34033e-08	3.09024e-07	71.4207	99.8627	6.88796	11.2834	Down
Ghitm	5086.48	0.223618	5.76955e-06	8.03674e-05	4689.25	4696.57	5570.39	5389.71	Up
Tspyl1	2309.57	-0.364351	5.92701e-07	1.02742e-05	2653.23	2545.99	2086.07	1952.97	Down
Tspyl3	992.249	-0.345608	0.00133035	0.00948677	1101.16	1119.67	914.131	834.032	Down
Sqstm1	2822.69	-0.337798	2.11312e-07	3.98795e-06	3177.69	3126.01	2429.48	2557.57	Down
Saal1	839.356	0.3881	0.000713523	0.0055876	748.319	706.1	949.555	953.449	Up
Stom	1018.98	-0.539384	5.97999e-07	1.03151e-05	1251.46	1163.05	865.915	795.481	Down
Alas2	277.626	-1.86334	5.87918e-19	4.41441e-17	404.007	467.035	120.047	119.416	Down
Smu1	2745.92	0.302116	5.32518e-06	7.48458e-05	2514.65	2404.77	2971.66	3092.6	Up
Calcoco1	632.578	-0.597457	4.87829e-06	6.8979e-05	755.781	767.632	504.789	502.112	Down
Nup160	2181.91	0.261889	0.000721386	0.00563974	2082.93	1886.3	2426.53	2331.91	Up
Gusb	2254.45	0.397987	1.71195e-08	3.87446e-07	1959.27	1931.69	2570.19	2556.63	Up
Col4a1	1853.22	0.391323	6.03701e-06	8.31851e-05	1705.57	1501.98	2040.81	2164.54	Up
Tubb4b	14524.2	0.406705	4.06956e-24	4.88382e-22	12111.7	12867.2	17089	16029	Up
Pf4	301.967	-1.8358	1.32797e-20	1.18764e-18	458.372	485.192	128.903	135.401	Down
C1qbp	2939.14	0.440123	2.44681e-12	9.76013e-11	2482.67	2505.65	3431.19	3337.07	Up
Psmg2	1012.17	0.377216	0.000627724	0.00505382	921.008	840.259	1199.49	1087.91	Up
Psmg3	469.968	0.652262	2.20625e-05	0.000266362	348.576	382.303	570.717	578.275	Up
Trpv2	701.604	-0.561876	8.07817e-06	0.000108541	815.475	857.407	582.525	551.007	Down
Nutf2-ps1	3332.74	0.488344	1.036e-15	5.63817e-14	2694.8	2852.64	3912.36	3871.15	Up
Ifit3	65.2281	-1.55483	0.000192913	0.0018265	93.8063	100.871	30.5038	35.7308	Down
Gsn	547.583	-1.31861	3.35469e-20	2.84046e-18	769.638	793.858	309.958	316.876	Down
Mmp9	232.016	-2.16849	1.09552e-19	8.84035e-18	351.774	407.521	73.7996	94.9687	Down
Mmp2	247.679	-1.55256	3.76395e-13	1.65155e-11	365.631	373.224	123.983	127.879	Down
Capza2	6325.21	0.196935	3.37149e-05	0.00039253	5754.17	6033.12	6895.84	6617.72	Up
Capza1	5761.01	0.159987	0.000556189	0.00454042	5500.46	5383.51	6124.38	6035.69	Up
Gm15800	594.645	-0.468022	0.000546519	0.00448491	707.811	672.812	493.965	503.993	Down
Mrpl54	484.577	0.480245	0.00128026	0.0091715	399.743	409.538	565.797	563.231	Up
Mrpl51	859.935	0.389107	0.00112577	0.00822849	696.086	792.849	1009.58	941.225	Up
4930427A07Rik	1447.62	0.337438	0.000132586	0.00131751	1281.31	1277.03	1575.38	1656.78	Up
Skil	489.969	-0.620127	5.5887e-05	0.000612097	625.731	561.854	367.03	405.263	Down
Eri3	1411.12	0.302872	0.00067055	0.00530225	1239.74	1287.12	1579.31	1538.31	Up
Eri1	2836.99	0.334762	2.78948e-07	5.13331e-06	2463.48	2555.07	3098.6	3230.82	Up
Vasp	1848.97	-0.302439	0.000175043	0.00167996	1964.6	2119.31	1636.38	1675.59	Down
Uqcrc2	2712.8	0.25471	0.000106883	0.0010875	2522.11	2425.96	2985.44	2917.7	Up
Tmed10	2559.4	0.381627	2.65992e-08	5.85392e-07	2159.68	2285.75	2858.5	2933.69	Up
Rgs1	3230.82	-1.24718	1.89813e-57	1.02506e-54	4793.72	4300.15	1770.21	2059.22	Down
Rgs2	2341.05	-1.04611	1.30255e-34	2.37522e-32	3177.69	3132.06	1385.46	1669.01	Down
Lgals1	496.813	-0.644707	1.79207e-05	0.000221891	593.751	618.342	368.014	407.143	Down
Rbm14	2863.65	0.262154	0.000790994	0.00608901	2428.3	2779.01	3281.62	2965.66	Up
Tcp11l2	493.906	-0.933283	1.56186e-09	4.30001e-08	669.436	627.42	314.878	363.89	Down
Gfpt2	83.8929	-1.21613	0.000798157	0.00613406	123.654	110.959	50.1837	50.7754	Down
Prtn3	3082.25	0.522636	1.3246e-16	7.81458e-15	2457.09	2602.48	3600.44	3668.99	Up
Esyt1	5937.5	0.258778	6.71573e-08	1.37859e-06	5324.57	5487.41	6618.35	6319.65	Up
Thoc1	626.803	0.452873	0.000642332	0.00514196	510.605	547.732	717.332	731.541	Up
Thoc6	748.509	0.388156	0.00132843	0.00947788	649.182	647.595	868.867	828.391	Up
Wnk1	1652.73	-0.492115	2.67336e-09	7.02934e-08	1926.23	1937.74	1342.17	1404.79	Down
Pum1	3484.93	-0.229979	0.000139162	0.00137121	3854.59	3669.7	3277.69	3137.73	Down
Lrpprc	1729.75	0.402312	1.52413e-06	2.42359e-05	1519.02	1461.63	1894.19	2044.18	Up
Nfkbiz	1167.17	-0.463078	2.2031e-05	0.000266211	1426.28	1280.06	909.211	1053.12	Down
Yif1b	1647.3	0.336019	0.000199861	0.00188086	1367.65	1544.34	1899.11	1778.08	Up
Tnip1	773.792	-0.431351	0.000277295	0.00249744	898.622	878.59	670.1	647.856	Down
Mxd1	550.769	-0.56693	7.31147e-05	0.00077538	676.898	638.516	424.102	463.56	Down
Iars2	1859.65	0.37527	1.31455e-06	2.11185e-05	1622.42	1615.96	2073.28	2126.92	Up
Arl1	1037.45	0.333056	0.001185	0.00859428	910.348	926	1171.94	1141.51	Up
Sepp1	3135.27	-0.35349	1.12879e-08	2.64597e-07	3591.29	3443.75	2787.66	2718.36	Down
Adrb2	433.128	-0.624973	0.000142688	0.00139856	562.838	488.218	354.238	327.219	Down
Birc5	2130.22	0.622944	1.781e-17	1.16856e-15	1706.64	1648.24	2583.97	2582.02	Up
Ctu2	670.704	0.515296	5.23493e-05	0.000576952	560.706	543.697	797.036	781.377	Up
Tpsb2	34.409	3.09411	3.05728e-06	4.5522e-05	4.26392	10.0871	65.9277	57.3574	Up
Inadl	445.261	-0.751722	2.78395e-06	4.18966e-05	541.518	575.976	310.942	352.607	Down
Tpi1	9345.51	0.29841	4.76812e-13	2.06633e-11	8258.15	8505.48	10579.9	10038.5	Up
Trp53	4490.37	0.219289	6.89213e-05	0.000737033	3999.56	4299.14	4857	4805.79	Up
Gatsl2	300.173	-0.650207	0.000606753	0.0049075	357.104	376.25	233.207	234.131	Down
Dazap1	1378.17	0.341788	0.000349731	0.00306528	1291.97	1139.85	1535.03	1545.83	Up
Acp5	177.539	-0.918254	0.000265396	0.00240678	234.516	229.987	111.191	134.461	Down
Add2	21.6234	-2.85453	0.000574557	0.00467673	25.5835	50.4357	2.95198	7.52228	Down
Leng8	849.514	-0.39162	0.000546911	0.0044855	970.043	958.279	721.268	748.467	Down
Fmo5	271.659	-0.738775	0.000297349	0.0026458	351.774	327.832	187.943	219.086	Down
Hmox1	372.602	-2.37785	2.61501e-38	6.22327e-36	640.655	609.263	122.015	118.476	Down
Gm10778	47.9321	8.97367	3.14187e-09	8.16945e-08	0	0	82.6556	109.073	Up
1110059E24Rik	566.179	0.471049	0.000773901	0.00598697	487.153	461.991	679.94	635.632	Up
Tomm40	2294.17	0.446587	1.2416e-09	3.47278e-08	1911.3	1972.04	2741.41	2551.93	Up
Hnf4a	978.59	-0.375822	0.000383822	0.00332054	1118.21	1092.44	865.915	837.794	Down
Naca	4687.34	0.236178	1.00979e-05	0.00013177	4171.18	4437.33	5013.45	5127.37	Up
S1pr1	970.625	-1.04628	3.10316e-20	2.68346e-18	1286.64	1329.49	588.429	677.945	Down
2510009E07Rik	95.483	-1.25754	0.000229688	0.00212174	130.05	139.203	60.0237	52.6559	Down
Kcnn4	2423.73	-0.227229	0.000983838	0.007344	2590.33	2637.79	2275	2191.8	Down
Atad2	4120.36	0.289326	2.37318e-07	4.43108e-06	3824.74	3593.04	4535.23	4528.41	Up
Ptges3	5281.73	0.407721	4.575e-17	2.86775e-15	4463.26	4616.88	6028.94	6017.82	Up
Kat2a	2388.77	0.236871	0.000846817	0.00645503	2241.76	2144.53	2646.95	2521.84	Up
Pcdhgb1	40.9967	-1.86702	0.001416	0.00996598	69.2888	59.5141	8.85595	26.328	Down
Sqle	1043.85	-0.776918	3.92272e-13	1.71586e-11	1250.4	1385.97	778.34	760.69	Down
Fbln5	22.8727	-2.80277	0.00036746	0.00320441	44.7712	35.305	2.95198	8.46256	Down
Eif2d	1279.58	0.359626	0.000114633	0.00115546	1113.95	1127.74	1467.14	1409.49	Up
Cdkn1c	273.301	-0.676	0.00079784	0.00613406	350.708	321.78	199.751	220.967	Down
Cdkn1a	383.073	-0.927098	1.23748e-07	2.42674e-06	520.199	484.183	242.063	285.847	Down
Txnip	4399.51	-0.267071	2.55194e-07	4.72401e-06	4767.07	4843.85	4008.79	3978.34	Down
Map4k2	975.267	-0.562096	1.10326e-07	2.1973e-06	1177.91	1147.92	789.164	786.078	Down
Fbl	4123.4	0.507052	5.95868e-21	5.54079e-19	3432.46	3380.2	4778.28	4902.64	Up
Cnih1	1499.59	0.338436	0.000104836	0.00106822	1312.22	1336.55	1721.01	1628.57	Up
Serpinf1	891.591	-0.749873	2.80377e-11	9.74449e-10	1106.49	1129.76	689.78	640.334	Down
Gse1	1336.21	-0.337803	0.000247103	0.00226473	1527.55	1456.58	1156.19	1204.5	Down
H2-Aa	983.653	1.478	4.58468e-42	1.31374e-39	511.671	527.558	1466.15	1429.23	Up
Fbxo5	846.77	0.514755	6.70788e-06	9.162e-05	685.426	709.126	975.139	1017.39	Up
Arhgef17	82.2238	-1.28038	0.000591567	0.00479572	112.994	120.037	41.3278	54.5365	Down
Arhgef18	1543.07	-0.428479	4.32326e-07	7.71321e-06	1795.11	1746.08	1316.59	1314.52	Down
Mab21l2	21.1652	3.95604	4.53835e-05	0.000513037	0	5.04357	35.4238	44.1934	Up
Dusp5	901.71	-1.13662	6.27675e-22	6.43299e-20	1280.24	1199.36	525.453	601.782	Down
Dusp6	1751.45	-0.438927	3.11603e-07	5.68211e-06	2127.7	1904.45	1471.07	1502.57	Down
Dusp1	15247	0.739581	1.89117e-112	6.63848e-109	11213.1	11630.5	18986.2	19158.3	Up
Dusp2	3886.8	-1.07747	8.22648e-82	1.28342e-78	5191.33	5357.28	2477.7	2520.9	Down
A430005L14Rik	829.577	0.381241	0.00115698	0.00843462	685.426	755.527	943.651	933.703	Up
Sdha	7808.82	0.15591	0.000115732	0.00116487	7436.28	7338.4	8276.38	8184.24	Up
Sdhc	2040.97	0.322755	1.92953e-05	0.00023641	1774.86	1852	2310.42	2226.59	Up
Sdhb	2444.9	0.38973	1.50567e-08	3.44881e-07	2073.33	2159.66	2791.59	2755.03	Up
Sdhd	3519.41	0.386659	2.62856e-09	6.92451e-08	2938.91	3161.31	4149.51	3827.9	Up
Pbxip1	631.543	-0.498365	0.0001365	0.00135097	738.725	740.396	519.549	527.5	Down
Suclg2	2735.59	0.333201	5.81755e-07	1.0122e-05	2346.22	2495.56	3026.77	3073.79	Up
Suclg1	2145.08	0.243533	0.000833105	0.00636779	1968.87	1959.93	2369.46	2282.07	Up
Vgll4	834.008	-0.502693	1.7281e-05	0.000214348	989.23	966.348	722.252	658.199	Down
Atp13a1	1746.14	0.400649	4.99854e-07	8.79505e-06	1510.5	1499.96	2000.46	1973.66	Up
Atp13a2	3855.83	-0.61433	1.79496e-23	2.00025e-21	4454.73	4874.11	2995.28	3099.18	Down
Pkd1	1158.27	-0.59068	3.66644e-09	9.41142e-08	1417.75	1366.81	887.563	960.971	Down
Gpx3	102.617	-1.94223	1.1486e-08	2.68345e-07	166.293	159.377	46.2478	38.5517	Down
Nynrin	1346.23	-0.543643	1.96908e-09	5.3169e-08	1581.92	1611.93	1084.36	1106.72	Down
P2rx1	603.064	-0.82422	1.23241e-09	3.45394e-08	753.649	787.806	446.734	424.068	Down
Klf13	894.49	-0.604227	7.62611e-08	1.55411e-06	1042.53	1115.64	697.652	722.139	Down
Klf11	1331.05	-0.473451	1.79428e-06	2.82298e-05	1648.01	1447.5	1084.36	1144.33	Down
Klf10	2516.02	-0.582219	8.04328e-17	4.92836e-15	3050.84	2982.77	2084.1	1946.39	Down
Zfp532	321.232	-0.632572	0.000555454	0.00454042	381.621	399.451	250.919	252.937	Down
Ldlr	999.746	-1.38908	4.87033e-37	1.0685e-34	1505.17	1389	550.053	554.768	Down
Prelid1	2733.94	0.531382	1.26065e-15	6.80797e-14	2177.8	2293.82	3273.75	3190.39	Up
Hat1	2275.47	0.391418	3.16355e-08	6.90815e-07	1955.01	1982.12	2619.39	2545.35	Up
Usmg5	838.585	0.407955	0.000411455	0.00352271	693.954	747.457	961.363	951.568	Up
Abhd15	887.17	-0.478898	1.63388e-05	0.000203201	1037.2	1028.89	756.692	725.9	Down
Abhd11	602.404	0.520146	0.000340995	0.00299782	450.91	538.653	745.868	674.184	Up
Reps2	37.6311	-3.03707	7.2459e-07	1.22455e-05	75.6846	58.5054	7.87196	8.46256	Down
Rtel1	698.864	0.55239	1.77906e-05	0.000220475	598.015	535.627	811.796	850.017	Up
Cerk	1230.61	-0.376677	6.36137e-05	0.000686548	1382.58	1398.08	1075.51	1066.28	Down
Gm1966	1817.07	0.480385	1.9553e-09	5.28985e-08	1554.2	1480.79	2077.21	2156.07	Up
Cox7b	1078.06	0.505049	1.5676e-06	2.48428e-05	841.059	941.13	1264.43	1265.62	Up
Cox7c	769.65	0.601973	7.77071e-07	1.29891e-05	580.96	641.542	930.859	925.24	Up
Fam107b	8059.74	-0.372368	1.20126e-19	9.63825e-18	9253.78	8935.19	6991.28	7058.72	Down
Mdga1	1478.45	-0.46297	1.4652e-07	2.84156e-06	1764.2	1663.37	1229.99	1256.22	Down
Pygl	1760.92	-0.566085	3.5109e-12	1.36935e-10	2092.52	2111.24	1466.15	1373.76	Down
Pygm	107.424	-1.5296	2.24837e-06	3.48448e-05	157.765	161.394	54.1197	56.4171	Down
Pfas	1132.07	0.440424	1.90898e-05	0.000234096	924.205	996.61	1355.94	1251.52	Up
Gemin6	448.36	0.528382	0.000739597	0.00575967	353.906	380.285	540.213	519.037	Up
Sppl3	2293.57	-0.239042	0.000730212	0.00569923	2502.92	2463.28	2145.11	2062.98	Down
Bgn	296.988	-0.756632	0.000103634	0.00105904	374.159	372.216	203.687	237.892	Down
Fkbp4	6550.46	0.306286	3.64551e-12	1.41399e-10	5805.33	5910.06	7164.47	7322	Up
Fkbp3	1910.73	0.264944	0.000693028	0.00545448	1699.17	1772.31	2039.82	2131.63	Up
Gch1	826.675	-0.434382	0.000197658	0.00186263	915.678	984.505	716.348	690.169	Down
Ctsf	328.816	-1.21756	2.36813e-10	7.26002e-09	429.59	490.235	181.055	214.385	Down
Ap1s1	1673.1	0.339665	3.28108e-05	0.000382957	1452.93	1500.97	1882.38	1856.12	Up
Evi2b	1556.68	-0.271067	0.00134936	0.00959308	1722.63	1682.54	1391.37	1430.17	Down
Uchl5	1822.33	0.543878	5.47521e-12	2.05269e-10	1461.46	1503.99	2190.37	2133.51	Up
Arx	14.6999	7.26774	1.22755e-05	0.000157142	0	0	32.4718	26.328	Up
Hspbp1	2011.61	0.257553	0.000613679	0.00495211	1804.71	1860.07	2220.88	2160.77	Up
Rpa1	3308.93	0.327108	3.36035e-08	7.25887e-07	2971.95	2899.04	3691.95	3672.75	Up
Rpa2	2931.44	0.274456	5.58657e-05	0.000612097	2597.8	2708.4	3349.52	3070.03	Up
Ccr3	43.8628	-2.6668	4.84817e-06	6.86221e-05	82.0805	69.6013	5.90397	17.8654	Down
Wdr36	2091.55	0.444709	1.32742e-09	3.69075e-08	1780.19	1763.23	2435.39	2387.38	Up
Jarid2	823.386	-0.385216	0.000785389	0.00605287	943.393	921.965	717.332	710.855	Down
Rfc2	5492.15	0.165877	0.000889911	0.00675053	5053.82	5298.78	5920.7	5695.3	Up
Tpst2	1858.7	-0.337023	1.48219e-05	0.000185983	2039.22	2110.23	1651.14	1634.21	Down
Ngp	2433.71	-1.4814	3.78481e-95	7.59178e-92	3487.89	3679.79	1274.27	1292.89	Down
Cfp	336.978	-1.0963	3.20174e-09	8.30972e-08	456.24	461.991	232.223	197.46	Down
Kel	21.3907	-3.78937	1.85007e-05	0.000227668	39.4413	40.3486	2.95198	2.82085	Down
Plxdc2	843.002	-0.613281	7.98305e-08	1.6198e-06	1042.53	996.61	667.148	665.722	Down
Glrx3	2350.89	0.414346	2.59811e-09	6.85716e-08	2013.64	2017.43	2723.7	2648.78	Up
2410002F23Rik	1183.02	-0.317977	0.0013341	0.00950867	1339.94	1286.11	1011.55	1094.49	Down
Bub1	1633.83	0.614006	7.17739e-13	3.02636e-11	1346.33	1236.68	1974.88	1977.42	Up
Bub3	3401.21	0.246654	7.83248e-05	0.000824407	3039.11	3182.49	3812.98	3570.26	Up
Ywhaq	8629.91	0.239293	6.84544e-10	1.99e-08	7967.14	7864.94	9299.74	9387.8	Up
Ywhah	7217.55	0.189154	1.1172e-05	0.000144444	6682.63	6806.8	7822.76	7558.01	Up
Ywhae	8801.86	0.352794	3.35814e-20	2.84046e-18	7701.71	7760.04	9899.97	9845.72	Up
Pear1	2197.47	-0.380656	1.76886e-07	3.36539e-06	2472.01	2499.59	1857.78	1960.49	Down
Rpl41	4877.42	0.23381	4.57411e-05	0.000516279	4289.51	4675.39	5428.7	5116.09	Up
Phf5a	906.387	0.363298	0.000942159	0.00708562	789.892	795.876	1001.71	1038.07	Up
Me2	1556.18	0.426057	1.15816e-06	1.87996e-05	1298.36	1357.73	1720.02	1848.6	Up
Trpc6	615.005	-0.445674	0.000773822	0.00598697	698.218	720.222	523.485	518.097	Down
Med13l	936.995	-0.451748	8.04004e-05	0.000844987	1156.59	1008.71	787.196	795.481	Down
Hs6st2	87.5377	1.56881	1.59558e-05	0.000198966	47.9691	40.3486	136.775	125.058	Up
Alox15	29.5234	-5.91148	4.55598e-07	8.07761e-06	58.629	57.4967	1.96799	0	Down
Ankrd13a	15319.6	-0.226103	7.07438e-12	2.61398e-10	16826.5	16210	14024.9	14217.1	Down
Sesn1	1491.19	-0.364622	2.87171e-05	0.000340554	1692.78	1664.38	1338.23	1269.38	Down
Tomm70a	2813.27	0.316542	7.18194e-07	1.21919e-05	2508.25	2503.63	3080.89	3160.3	Up
Pklr	9.05532	-6.67772	0.000186687	0.00177473	17.0557	19.1656	0	0	Down
Mrps18b	639.892	0.463147	0.000380943	0.00330174	540.452	535.627	755.708	727.78	Up
Prkacb	3253.91	-0.222634	0.000455198	0.00384563	3510.28	3498.22	3125.17	2881.97	Down
Actr3	9232.26	0.166467	1.18733e-05	0.000152771	8773.02	8627.53	9836.01	9692.45	Up
Lrrc40	1299.71	0.327094	0.000374981	0.00325954	1167.25	1138.84	1449.42	1443.34	Up
Utp20	1235.62	0.338865	0.000368093	0.0032062	1120.35	1062.18	1380.54	1379.4	Up
Lpin1	517.881	-0.984657	1.38737e-11	4.98211e-10	679.03	697.022	352.27	343.204	Down
Cse1l	4559.96	0.456219	4.45811e-19	3.40197e-17	3834.33	3855.31	5317.51	5232.68	Up
Cbx5	2968.71	0.229394	0.00052904	0.0043666	2823.78	2642.83	3285.56	3122.69	Up
Slc43a2	621.306	-0.587654	1.00273e-05	0.00013115	736.593	755.527	511.677	481.426	Down
Cdca7l	3066.48	0.257354	4.99615e-05	0.000554572	2867.49	2720.5	3281.62	3396.31	Up
Rorb	22.1511	7.85942	7.7598e-07	1.29863e-05	0	0	47.2318	41.3725	Up
Rora	151.188	-1.31471	5.97268e-06	8.25417e-05	201.47	229.987	69.8636	103.431	Down
Cope	2071.45	0.250367	0.000670456	0.00530225	1867.6	1916.56	2255.32	2246.34	Up
Anp32b	7223.13	0.30794	1.65563e-13	7.54762e-12	6451.32	6458.8	8052.03	7930.36	Up
D17H6S56E-5	24602.4	0.652122	2.36876e-126	1.10866e-122	19122.6	19146.4	30416.3	29724.3	Up
Cdk13	931.461	-0.36243	0.00119001	0.0086217	1047.86	1048.05	771.452	858.48	Down
Cdk17	3076.82	-0.364062	4.09441e-09	1.03772e-07	3520.94	3405.42	2659.74	2721.18	Down
Cnr2	175.025	-0.865352	0.000487576	0.00407746	227.054	224.943	123.983	124.118	Down
Slc14a1	1271.24	-0.78907	3.82067e-17	2.40565e-15	1636.28	1584.69	938.731	925.24	Down
Ppp1r18	1043.71	-0.385186	0.000184825	0.00175822	1160.85	1203.4	922.003	888.569	Down
Eef2k	3867.76	-0.240338	3.02983e-05	0.000357494	4157.33	4220.46	3656.52	3436.74	Down
Hsp90aa1	11451.3	0.402545	5.02728e-21	4.70587e-19	9684.44	10043.8	12511.5	13565.5	Up
Taf7	457.886	-0.711007	6.6469e-06	9.10528e-05	588.421	548.741	327.67	366.711	Down
Map2k2	2089.29	0.252708	0.000846372	0.00645503	1847.35	1965.98	2230.72	2313.1	Up
Morf4l2	3773.25	0.262698	2.60684e-06	3.95277e-05	3398.35	3462.92	4074.72	4157	Up
Tbl3	1892.06	0.508953	6.04208e-11	2.00087e-09	1526.48	1596.79	2207.1	2237.88	Up
Nasp	1398.58	0.402196	1.02041e-05	0.000132909	1157.66	1251.81	1590.14	1594.72	Up
Timm23	2550.88	0.491813	3.29205e-12	1.29116e-10	2091.45	2148.56	3095.65	2867.87	Up
Nkx2-3	658.436	-1.19549	5.16198e-19	3.9178e-17	966.845	866.486	407.374	393.039	Down
Chmp1b	761.16	-0.405875	0.00070159	0.00550644	885.83	849.337	648.453	661.02	Down
Dnph1	1334.3	0.610783	8.06554e-10	2.33502e-08	979.637	1131.78	1643.27	1582.5	Up
Gart	5552.78	0.37702	1.27832e-15	6.87697e-14	4783.06	4879.15	6326.1	6222.8	Up
Gars	3266.31	0.377551	2.47034e-10	7.55688e-09	2844.04	2838.52	3737.21	3645.48	Up
Arid3a	248.891	-0.672284	0.00121846	0.00879156	308.068	303.623	195.815	188.057	Down
Gm6793	1726.23	0.990841	1.02363e-20	9.21328e-19	1222.68	1089.41	2042.77	2550.05	Up
Adsl	3075.59	0.303048	1.45384e-06	2.31707e-05	2675.61	2831.46	3382.97	3412.29	Up
Uhrf1	7044.71	0.225102	8.90811e-08	1.78684e-06	6498.22	6494.1	7640.72	7545.78	Up
Rpp30	647.887	0.470719	0.000280875	0.0025232	542.584	543.697	737.996	767.272	Up
Rhoj	86.7555	1.31228	0.000262009	0.0023817	52.2331	47.4096	128.903	118.476	Up
Rhob	1260.36	0.405865	4.80681e-05	0.000538217	1023.34	1144.89	1390.38	1482.83	Up
Rhoa	8238.85	0.171393	0.00040315	0.00345979	7484.25	8014.23	9050.78	8406.14	Up
Rhof	802.268	-0.507102	1.40688e-05	0.000178124	925.271	958.279	671.084	654.438	Down
Mafk	1196.71	-0.683342	3.79387e-12	1.45944e-10	1531.81	1418.25	919.051	917.718	Down
Mafb	65.3254	-2.22818	6.11698e-07	1.04998e-05	104.466	110.959	16.7279	29.1488	Down
Ahsa1	2681.64	0.321845	7.1896e-07	1.21919e-05	2370.74	2396.7	2975.6	2983.52	Up
Spta1	34.0335	-2.20884	0.000654628	0.00521659	73.5527	38.3311	16.7279	7.52228	Down
2700060E02Rik	1801.86	0.273907	0.000578689	0.00470763	1646.94	1615.96	1927.65	2016.91	Up
Elp2	2688.28	0.281777	1.4515e-05	0.000182458	2404.85	2448.15	2959.86	2940.27	Up
Npr2	230.032	-0.700909	0.00137608	0.00974357	295.277	274.37	184.991	165.49	Down
Txndc5	2978.35	0.224616	0.000399611	0.00343387	2744.9	2748.75	3290.48	3129.27	Up
Edf1	1071.09	0.36765	0.00033068	0.00291468	909.282	961.305	1186.7	1227.07	Up
Nup133	2252.39	0.451943	5.39369e-10	1.58437e-08	1934.76	1870.16	2670.56	2534.07	Up
Baz2b	693.325	-0.554119	2.12139e-05	0.000258115	819.739	830.172	523.485	599.902	Down
Samd14	129.19	-1.17338	5.91703e-05	0.000642875	186.547	171.481	80.6876	78.0436	Down
Adcy7	1400.11	-0.556263	2.2028e-09	5.91024e-08	1658.67	1674.47	1191.62	1075.69	Down
Krtcap2	1205.83	0.391129	6.67844e-05	0.000716911	1002.02	1084.37	1391.37	1345.55	Up
Slc7a5	3108.21	0.461599	1.87521e-11	6.66576e-10	2666.02	2564.15	3791.33	3411.35	Up
Stub1	2105.11	0.275701	0.000193304	0.00182897	1859.07	1949.84	2294.68	2316.86	Up
Psmd8	2747.51	0.341657	1.13778e-07	2.25325e-06	2413.38	2434.03	3042.51	3100.12	Up
Psmd7	2760.94	0.259276	6.35995e-05	0.000686548	2465.61	2561.13	3009.06	3007.97	Up
Psmd6	1765.15	0.40501	3.1451e-07	5.72032e-06	1515.82	1522.15	2013.25	2009.39	Up
Psmd1	4203.76	0.317387	1.23381e-08	2.87774e-07	3858.85	3628.35	4619.86	4708.01	Up
Psmd3	3723.2	0.289526	2.6622e-06	4.03235e-05	3191.55	3509.32	4110.15	4081.78	Up
Psmd2	6352.53	0.340574	1.53975e-14	7.63946e-13	5666.75	5545.91	7114.28	7083.16	Up
Gm7367	189.911	24.3154	3.74317e-07	6.74684e-06	0	0	759.644	0	Up
Atp5f1	4447.08	0.490659	1.53432e-19	1.2103e-17	3807.68	3589.01	5240.76	5150.88	Up
Rfc5	3708.76	0.373812	5.36008e-11	1.8005e-09	3269.36	3192.58	4251.84	4121.27	Up
Rfc4	1243.77	0.510104	6.68691e-08	1.37468e-06	1045.73	1006.7	1466.15	1456.5	Up
Slc6a15	293.041	0.687624	0.000341181	0.00299782	228.12	220.908	361.126	362.01	Up
Nckap1l	4226.47	-0.190604	0.000634168	0.00508987	4571.99	4438.34	4063.9	3831.66	Down
Dach1	1012.54	-0.395374	0.000164155	0.00158521	1167.25	1133.79	851.156	897.972	Down
Sdc3	562.696	-0.61492	9.75886e-06	0.00012794	674.766	686.934	434.926	454.157	Down
Kif22	2139.28	0.618229	8.16486e-17	4.96289e-15	1659.73	1715.82	2532.8	2648.78	Up
Adipoq	29.9547	-2.87066	1.97916e-05	0.000242279	46.9032	58.5054	6.88796	7.52228	Down
Kif2c	1187.78	0.624814	2.92353e-10	8.88513e-09	912.48	956.261	1490.75	1391.62	Up
Tceb2	1435.46	0.321435	0.000887687	0.00674095	1181.11	1370.84	1576.36	1613.53	Up
Spag5	1078.72	0.484436	5.65416e-06	7.89165e-05	907.15	891.703	1181.78	1334.26	Up
Nol4l	360.18	-0.667	0.000113674	0.00114744	438.118	445.852	277.487	279.265	Down
Gpc3	151.592	0.941145	0.000552935	0.00452434	111.928	95.8279	188.927	209.683	Up
Prkar2b	2413.66	-0.327628	2.96603e-06	4.43043e-05	2757.69	2615.6	2164.79	2116.58	Down
Znfx1	362.373	-0.772972	1.43347e-05	0.000180434	481.823	432.738	251.903	283.026	Down
Lypla1	2330.67	0.24968	0.00098632	0.00735862	2179.93	2078.96	2653.83	2409.95	Up
Cpsf3l	1416.64	0.286791	0.00127368	0.00914302	1245.07	1307.29	1565.54	1548.65	Up
Ppp1r15a	5567.49	-0.667687	5.7446e-32	9.48941e-30	7056.79	6611.11	4092.43	4509.61	Down
Ptprcap	3280.25	-0.262513	0.000110984	0.00112191	3365.3	3789.74	2981.5	2984.46	Down
Plrg1	1403.83	0.342754	0.000108354	0.00110086	1224.81	1250.81	1568.49	1571.22	Up
Hmgcr	1949.22	-0.415554	7.73117e-08	1.57324e-06	2220.44	2235.31	1721.01	1620.11	Down
Get4	1520.01	0.288402	0.000785438	0.00605287	1338.87	1398.08	1680.66	1662.42	Up
H2-T22	565.214	0.599286	0.000217167	0.00202338	429.59	469.052	777.356	584.857	Up
Lyz2	4648.01	-0.610478	4.30749e-32	7.20017e-30	5538.84	5695.2	3626.02	3731.99	Down
Lyz1	794.795	-0.68901	4.89616e-09	1.21247e-07	977.505	984.505	623.853	593.32	Down
Dennd5a	2407.66	-0.280495	7.04476e-05	0.000751637	2700.13	2582.31	2124.44	2223.77	Down
Clec1a	169.274	1.9963	8.12108e-11	2.62737e-09	90.6084	45.3921	263.711	277.384	Up
Clec1b	6.5049	-6.19966	0.00116809	0.00849798	14.9237	11.0959	0	0	Down
Lst1	155.756	-1.35484	6.3825e-07	1.09289e-05	205.734	242.091	91.5115	83.6853	Down
Eif2s2	1151.42	0.396953	5.34026e-05	0.000586259	970.043	1017.79	1314.62	1303.23	Up
Cnep1r1	377.551	0.631042	0.000291983	0.00260964	286.749	305.64	489.045	428.77	Up
Melk	1090.75	0.471136	3.49036e-06	5.13713e-05	893.292	935.078	1240.82	1293.83	Up
Rangap1	3284.85	0.383033	4.16382e-09	1.05341e-07	2713.99	2987.81	3766.73	3670.87	Up
Ifitm3	4012.07	0.371471	8.92071e-11	2.86626e-09	3398.35	3598.08	4438.8	4613.04	Up
Ifitm2	4707.84	0.204092	0.000349022	0.00306098	4179.71	4570.48	4940.64	5140.54	Up
Scd2	7595.09	-0.405665	3.36701e-21	3.2381e-19	8813.53	8498.42	6633.11	6435.31	Down
Lyar	834.58	0.488588	3.37779e-05	0.000392937	680.096	709.126	928.891	1020.21	Up
Neurl3	1023.19	-0.558132	1.47303e-07	2.85281e-06	1202.43	1234.67	863.947	791.72	Down
Efcc1	229.086	-0.993216	1.38398e-05	0.000175542	334.718	275.379	141.695	164.55	Down
Polr1b	1758.01	0.325614	4.54173e-05	0.000513037	1537.14	1583.68	1939.45	1971.78	Up
Polr1c	582.382	0.555072	4.73672e-05	0.000532066	474.362	469.052	701.588	684.527	Up
Ly6a	2029.34	0.450518	1.14702e-08	2.68345e-07	1630.95	1798.54	2361.59	2326.26	Up
Paics	8320.44	0.37541	2.9143e-21	2.86152e-19	7258.26	7229.45	9495.55	9298.47	Up
Aqp1	346.405	-1.75596	2.43774e-21	2.42754e-19	560.706	508.392	161.375	155.147	Down
Cox6a1	2400.65	0.490401	3.22423e-11	1.10688e-09	1896.38	2096.11	2781.75	2828.38	Up
Rpl35a	2232.89	0.284794	0.00025254	0.00230554	1913.44	2112.25	2527.88	2377.98	Up
Rab43	1354.2	-0.431802	3.31427e-06	4.89333e-05	1496.64	1613.94	1136.51	1169.71	Down
Nuf2	1359.55	0.553932	1.37223e-09	3.8078e-08	1092.63	1110.59	1660	1574.98	Up
Heatr3	1661.7	0.283036	0.000751272	0.00583764	1448.67	1549.39	1851.88	1796.88	Up
Heatr1	2418.01	0.392608	9.26199e-09	2.21169e-07	2101.05	2080.98	2766.01	2724	Up
Noc4l	1282.68	0.751002	1.25198e-15	6.78728e-14	931.667	980.47	1608.83	1609.77	Up
Cmip	1896.33	-0.338561	1.00317e-05	0.00013115	2104.25	2131.41	1659.02	1690.63	Down
Cdkn2c	1003.41	0.690064	1.39485e-10	4.42101e-09	803.75	732.327	1246.72	1230.83	Up
Dars	4820.1	0.241719	2.756e-06	4.1565e-05	4449.4	4384.88	5345.06	5101.04	Up
Prps1	2121.97	0.412284	2.57283e-08	5.68004e-07	1843.08	1798.54	2477.7	2368.58	Up
Klf6	6167.73	0.882087	8.89721e-60	5.43155e-57	4364.13	4314.27	7581.68	8410.85	Up
Klf2	5132.53	2.11197	5.81216e-296	8.16085e-292	1858	1998.26	8059.9	8613.95	Up
Klf1	149.837	-1.47147	8.85513e-08	1.77949e-06	218.526	221.917	84.6236	74.2825	Down
Rest	1225.46	-0.357744	0.00015947	0.00154529	1381.51	1371.85	1056.81	1091.67	Down
Parp1	5904.56	0.219182	1.42235e-05	0.000179544	5467.42	5447.06	6107.66	6596.1	Up
Hmgcs1	663.987	-0.548128	2.96937e-05	0.000350951	784.562	792.849	508.725	569.812	Down
Serpine2	140.281	-0.903005	0.00135837	0.0096425	175.887	189.638	106.271	89.327	Down
Tsc22d1	3054.23	-0.739853	9.4585e-26	1.22969e-23	3631.8	4008.63	2373.4	2203.09	Down
Tsc22d3	2283.41	-0.37464	8.77641e-08	1.768e-06	2591.4	2565.16	1982.75	1994.34	Down
Tsc22d2	921.94	-0.526297	3.98767e-06	5.7376e-05	1127.81	1049.06	716.348	794.541	Down
Hirip3	650.132	0.446362	0.000655389	0.00521969	526.595	573.958	745.868	754.108	Up
Rps13	3505.1	0.20593	0.000966906	0.00724457	3111.6	3398.36	3776.57	3733.87	Up
Rps11	6570.73	0.277161	2.20566e-09	5.91024e-08	5771.22	6110.79	7249.09	7151.8	Up
Rps16	4637.82	0.326796	1.44339e-09	3.9895e-08	3973.98	4254.76	5188.6	5133.95	Up
Rps15	2294.36	0.271609	0.00026207	0.0023817	1983.79	2173.78	2490.49	2529.37	Up
Mpp6	1651.62	0.34016	3.14219e-05	0.000368891	1452.93	1462.64	1847.94	1842.96	Up
Emg1	1512.91	0.433766	8.82463e-07	1.45866e-05	1235.47	1338.56	1723.96	1753.63	Up
Nr4a2	158.64	-0.888055	0.00102829	0.00763926	216.394	195.691	97.4155	125.058	Down
Erh	5226.93	0.536424	1.15724e-27	1.62487e-25	4189.31	4342.51	6241.48	6134.42	Up
Ap2s1	1515.04	0.291205	0.000650735	0.00519737	1345.27	1379.92	1666.89	1668.06	Up
1700025G04Rik	684.769	0.694709	3.82922e-08	8.17114e-07	526.595	519.488	836.396	856.599	Up
Samd9l	673.632	-0.459218	0.000404463	0.00346707	818.673	741.405	560.877	573.574	Down
Pkm	20629.8	0.45034	6.64008e-59	3.88472e-56	17417.1	17454.8	23759.5	23887.9	Up
Sertad1	659.056	-0.432003	0.000891031	0.00675538	751.517	762.588	537.261	584.857	Down
Mad1l1	1188.62	0.356728	0.000213971	0.00199759	1028.67	1056.12	1317.57	1352.13	Up
Aff4	1016.31	-0.526814	8.92936e-07	1.47329e-05	1244	1155.99	804.908	860.36	Down
Bub1b	3521.48	0.347381	3.73469e-09	9.56912e-08	3170.23	3029.17	3987.15	3899.36	Up
Nrip1	3190.84	-0.532806	6.3527e-18	4.35114e-16	3852.46	3694.92	2566.26	2649.72	Down
Smpd4	1216	0.353491	0.000220214	0.00204364	1093.7	1042	1366.77	1361.53	Up
Ddx39b	5854.2	0.378374	1.46944e-14	7.31647e-13	5052.75	5128.3	6823.02	6412.74	Up
Ms4a2	78.0516	-1.20638	0.00136978	0.00971366	110.862	106.924	51.1677	43.2531	Down
Dpp4	740.908	-0.488621	7.26226e-05	0.000771327	894.358	836.224	600.237	632.812	Down
Slc39a8	404.593	0.714588	8.9709e-05	0.000930971	352.84	260.248	510.693	494.59	Up
Flot2	1584.91	0.509474	2.40826e-09	6.40425e-08	1296.23	1319.4	1915.84	1808.17	Up
Pitrm1	2453.05	0.335732	7.70544e-07	1.29107e-05	2167.14	2170.75	2708.94	2765.38	Up
Aldh18a1	3303.65	0.443303	2.61593e-13	1.16604e-11	2744.9	2854.66	3866.12	3748.91	Up
C330027C09Rik	611.323	0.444677	0.000980221	0.00732649	523.397	512.427	676.988	732.482	Up
Ints10	1505.97	0.31301	0.00106419	0.0078488	1289.84	1396.06	1777.09	1560.87	Up
Hipk2	879.592	-0.397985	0.00061874	0.00499008	1039.33	961.305	722.252	795.481	Down
Tk1	2540.58	0.58653	1.79345e-17	1.17125e-15	1966.73	2095.1	3046.45	3054.04	Up
Ppp4c	3402.23	0.337618	1.09442e-08	2.57832e-07	3019.92	2991.85	3866.12	3731.05	Up
Cnbp	22528.2	0.185855	5.8781e-10	1.71233e-08	21186.4	20971.2	24485.7	23469.5	Up
Dok2	897.585	-0.697831	4.27344e-10	1.27396e-08	1102.22	1118.66	707.492	661.96	Down
Mycn	1146.63	-0.874178	1.20505e-18	8.85866e-17	1459.33	1508.03	825.572	793.6	Down
Bzw1	7584.54	0.242796	2.17465e-08	4.83903e-07	7110.09	6786.63	8119.93	8321.52	Up
Bzw2	2851.66	0.338059	2.36387e-07	4.41958e-06	2555.16	2483.45	3099.58	3268.43	Up
Ephb4	118.999	-1.06132	0.000587657	0.00476678	168.425	153.325	85.6076	68.6408	Down
Trim10	42.447	-1.72567	0.000888893	0.00674646	60.7609	69.6013	19.6799	19.746	Down
Cox8a	2348.79	0.431357	5.10785e-10	1.50355e-08	1985.92	2014.4	2718.78	2676.05	Up
Ctps	1386.32	0.346928	0.000109906	0.00111341	1235.47	1205.41	1578.33	1526.08	Up
Ube2h	979.72	-0.405237	0.000128776	0.00128419	1096.89	1135.81	852.14	834.032	Down
Ube2n	3007.25	0.250717	5.92007e-05	0.000642875	2731.04	2761.86	3326.89	3209.19	Up
Ube2c	2049.41	0.497801	1.21163e-09	3.40931e-08	1588.31	1809.63	2402.92	2396.79	Up
Ube2t	452.958	0.534673	0.0006683	0.0052925	389.083	351.033	524.469	547.246	Up
Gab1	486.078	-0.806076	2.38846e-07	4.44191e-06	661.974	574.967	366.046	341.323	Down
Hspe1	1283.35	0.580573	9.08769e-10	2.61476e-08	995.626	1061.17	1566.52	1510.1	Up
Maged2	578.912	-0.614702	7.629e-06	0.000102999	687.558	713.161	466.414	448.516	Down
Foxp1	2048.92	-0.331084	8.92461e-06	0.000118217	2265.21	2300.88	1780.05	1849.54	Down
Gtse1	770.165	0.521024	1.22772e-05	0.000157142	644.918	620.359	903.307	912.076	Up
Ermap	82.2865	-3.085	1.77301e-13	8.00478e-12	147.105	147.272	20.6639	14.1043	Down
Bckdk	3177.07	0.25587	3.89103e-05	0.000447086	2809.93	2981.76	3446.93	3469.65	Up
Ndrg1	3396.17	0.386033	4.44357e-10	1.31629e-08	2861.09	3027.15	3941.88	3754.56	Up
Cma1	30.1529	3.10298	2.62102e-05	0.00031294	10.6598	2.01743	59.0397	48.8948	Up
Ifitm1	3379.17	0.816345	5.51686e-40	1.46155e-37	2361.15	2533.89	4301.04	4320.61	Up
Scd1	59.8054	2.33911	4.22727e-07	7.5708e-06	22.3856	17.1481	92.4955	107.192	Up
Farsa	2197.83	0.237965	0.00131372	0.00937774	1949.68	2084	2344.86	2412.77	Up
Rbmxl1	3267.37	0.310624	2.93023e-07	5.36419e-06	2983.68	2850.63	3633.89	3601.29	Up
Kars	2638.71	0.327508	7.40001e-07	1.24585e-05	2334.5	2346.27	2987.41	2886.67	Up
Sgsh	292.004	-0.80958	2.7709e-05	0.000329993	380.555	363.137	217.463	206.863	Down
H2-D1	27533.6	0.309478	1.04684e-30	1.61524e-28	24374.7	24807.3	30830.5	30122	Up
Hnrnpdl	1601.94	0.350547	7.8494e-05	0.000825569	1353.8	1462.64	1722.97	1868.35	Up
Sae1	5546.23	0.321853	5.49683e-12	2.05269e-10	4899.25	4960.86	6149.97	6174.85	Up
C130026I21Rik	31.0202	5.28991	1.67259e-07	3.19521e-06	0	3.02614	58.0557	62.9991	Up
Rpl14	5878.3	0.207001	5.05349e-05	0.000560032	5252.09	5661.91	6188.34	6410.86	Up
Rpl15	8289.78	0.217995	3.96951e-06	5.72237e-05	7311.56	8016.25	9011.42	8819.87	Up
Rpl12	2551.01	0.250282	0.000391998	0.00337878	2231.1	2428.98	2752.23	2791.71	Up
Rpl18	5338.7	0.242105	1.85532e-06	2.91067e-05	4735.09	5047.61	5821.31	5750.78	Up
Rpl19	6297.75	0.187231	0.000435455	0.00370703	5590	6188.46	6589.81	6822.71	Up
Gbp9	65.93	-1.90322	7.91733e-06	0.000106584	100.202	107.932	23.6159	31.9697	Down
Gbp3	906.484	0.506747	3.71432e-06	5.42693e-05	748.319	749.475	1064.68	1063.46	Up
Gbp6	179.64	-1.18917	1.67297e-06	2.64232e-05	248.374	251.17	104.303	114.715	Down
Amigo2	132.287	-0.96017	0.000849365	0.00646743	179.085	170.473	84.6236	94.9687	Down
Hbb-b1	4036.56	-1.90883	6.17181e-36	1.27439e-33	5713.66	7036.79	1745.61	1650.2	Down
Hbb-b2	3133.42	-1.87673	9.86621e-176	6.92657e-172	4762.8	5087.95	1360.86	1322.04	Down
Hbb-bs	195.26	-8.66161	6.25537e-11	2.06178e-09	777.1	2.01743	0.983995	0.940285	Down
Tgif2	354.561	-0.563459	0.00138551	0.00979062	443.448	402.477	289.294	283.026	Down
H2-Eb1	667.36	1.89658	4.03925e-43	1.23294e-40	262.231	302.614	1063.7	1040.9	Up
Tmem109	1127.51	0.5607	1.51517e-08	3.4649e-07	909.282	912.886	1366.77	1321.1	Up
Prps1l3	1935.57	0.266298	0.000432025	0.0036831	1755.67	1759.2	2114.6	2112.82	Up
Tcn2	738.044	-0.72504	2.46268e-09	6.52425e-08	929.535	909.86	559.893	552.887	Down
Herc1	1277.96	-0.368284	0.000108905	0.00110407	1496.64	1383.96	1120.77	1110.48	Down
Igf1	31.607	-3.0628	5.48477e-06	7.67813e-05	54.365	58.5054	8.85595	4.70142	Down
Apob	109.125	1.71571	2.89569e-06	4.3392e-05	34.1114	67.5839	149.567	185.236	Up
Antxr2	811.354	-0.434455	0.000194045	0.00183474	943.393	921.965	671.084	708.975	Down
Tfrc	585.422	0.712294	3.72751e-07	6.72724e-06	471.164	416.599	725.204	728.721	Up
Gps1	2585.95	0.31026	7.31046e-06	9.88884e-05	2346.22	2271.62	2954.94	2771.02	Up
Fstl1	368.832	-0.744744	1.70043e-05	0.000211103	447.712	476.113	286.342	265.16	Down
Atad3a	2016.1	0.310754	7.8096e-05	0.000822615	1733.29	1866.12	2170.69	2294.29	Up
Plk2	459.089	-1.23661	7.01229e-14	3.29296e-12	664.106	625.403	245.015	301.831	Down
Plk4	1034.77	0.436245	2.46608e-05	0.000295698	900.754	858.416	1186.7	1193.22	Up
Cdc42ep4	630.813	-0.423198	0.00139152	0.00981823	728.065	717.196	559.893	518.097	Down
Meis1	4856.86	-0.341672	3.70456e-11	1.26559e-09	5536.71	5321.98	4359.1	4209.65	Down
Aaas	1440.89	0.418663	2.04841e-06	3.18866e-05	1225.88	1240.72	1615.72	1681.23	Up
Igfbp3	7.78011	-6.4584	0.000441808	0.00375283	15.9897	15.1307	0	0	Down
Igfbp5	83.3407	-3.50022	1.66298e-14	8.22179e-13	159.897	146.264	19.6799	7.52228	Down
Dnajc9	2927.59	0.347713	3.23618e-08	7.05578e-07	2585	2568.19	3230.46	3326.73	Up
Dnajc6	568.016	0.523632	0.000224124	0.00207307	473.296	458.965	632.709	707.094	Up
Tyrobp	167.9	-0.8416	0.00091591	0.00691042	212.13	218.891	123.983	116.595	Down
Vdac2	3155.66	0.253849	8.3891e-05	0.000875772	2779.01	2977.72	3512.86	3353.06	Up
Fam102a	742.025	-0.486183	9.48602e-05	0.000976519	819.739	911.878	614.013	622.468	Down
Fastkd3	380.821	0.607751	0.000317389	0.00280633	307.003	296.562	468.382	451.337	Up
Vldlr	1411.63	1.78256	5.5384e-81	7.77647e-78	656.644	615.316	2166.76	2207.79	Up
Rbbp7	10112.1	0.324766	3.10973e-18	2.18318e-16	8851.91	9104.65	11330.7	11161.2	Up
Rbbp4	9061.88	0.321093	5.7977e-16	3.23037e-14	8002.32	8112.08	10260.1	9872.99	Up
Ffar2	254.959	1.2586	3.32136e-09	8.60429e-08	151.369	149.29	335.542	383.636	Up
Vars	12001.8	0.276096	6.83832e-13	2.90081e-11	10508.4	11203.8	13183.6	13111.3	Up
Chchd10	293.51	0.858512	3.77084e-05	0.000435057	179.085	238.057	359.158	397.74	Up
Ints1	2457.83	0.25328	0.00026619	0.00241134	2307.85	2177.81	2670.56	2675.11	Up
Cct2	3603.26	0.303716	1.32814e-07	2.59726e-06	3235.25	3215.78	3908.43	4053.57	Up
Cct5	8762.47	0.430523	2.56997e-28	3.68214e-26	7392.58	7536.1	10140.1	9981.12	Up
Mrps7	957.53	0.443015	3.22168e-05	0.00037665	813.343	809.998	1099.12	1107.66	Up
Abce1	4326.77	0.354503	1.49126e-11	5.34154e-10	3752.25	3843.2	4834.37	4877.26	Up
Nans	895.827	0.406974	0.000218703	0.00203499	776.034	764.605	1024.34	1018.33	Up
Timm13	919.888	0.480593	2.13809e-05	0.000259697	742.989	792.849	1118.8	1024.91	Up
Prr13	1636.45	-0.564202	2.21851e-11	7.78752e-10	1918.77	1986.16	1282.15	1358.71	Down
Aurka	1497.79	0.564402	7.72854e-11	2.50615e-09	1181.11	1235.67	1785.95	1788.42	Up
Aurkb	2864.43	0.642971	7.67836e-24	9.05982e-22	2198.05	2274.65	3484.33	3500.68	Up
Aldh9a1	2545.66	0.313683	1.01566e-05	0.000132413	2370.74	2169.74	2846.7	2795.47	Up
Mef2c	1976.81	-0.545616	4.0936e-12	1.57044e-10	2269.47	2422.93	1566.52	1648.32	Down
Cluh	2990.4	0.350353	3.73178e-08	7.98748e-07	2659.62	2598.45	3434.14	3269.37	Up
Stip1	4342.34	0.261667	1.31e-06	2.10696e-05	3970.78	3928.94	4614.94	4854.69	Up
Prim1	1446.63	0.290097	0.00129868	0.00929396	1296.23	1307.29	1527.16	1655.84	Up
Prim2	1132.54	0.467228	2.80964e-06	4.22378e-05	980.702	920.956	1321.51	1307	Up
Fos	49167.2	0.430539	3.59905e-64	2.40639e-61	41755.5	42015	55253.3	57645.1	Up
Hnrnpf	19564.1	0.130706	8.21633e-06	0.000110082	18714.4	18642	20711.1	20188.9	Up
Mcm7	11209.5	0.305467	3.64837e-17	2.30751e-15	9977.58	10076	12603	12181.4	Up
Cybb	222.026	-1.19313	1.34927e-07	2.62762e-06	330.454	287.484	133.823	136.341	Down
Hint1	2591.05	0.496741	3.12079e-13	1.37795e-11	2104.25	2193.95	3095.65	2970.36	Up
Nrarp	262.184	-0.876585	2.0518e-05	0.00025008	341.114	337.919	173.183	196.519	Down
Fcnb	77.2313	-1.5683	3.98831e-05	0.000457142	112.994	118.02	39.3598	38.5517	Down
Fcna	148.727	-2.16568	1.28656e-13	5.92283e-12	251.572	235.03	46.2478	62.0588	Down
Nupr1	77.7363	2.18422	4.2973e-08	9.08711e-07	30.9134	25.2179	126.935	127.879	Up
Prdx1	8805.93	0.607418	6.94159e-56	3.48096e-53	6957.66	7000.48	10565.2	10700.4	Up
Park7	3277.2	0.432744	9.33321e-13	3.85434e-11	2725.71	2852.64	3740.16	3790.29	Up
Ilf2	2332.56	0.393615	1.90519e-08	4.25967e-07	1983.79	2048.7	2629.23	2668.53	Up
Ccnb2	2416.87	0.411005	3.81078e-09	9.74027e-08	2022.17	2127.38	2738.46	2779.48	Up
Ccnb1	3001.08	0.611006	2.70259e-22	2.87478e-20	2355.82	2393.68	3694.9	3559.92	Up
Serpinh1	65.6465	-1.51183	0.000339062	0.00298294	108.73	85.7407	30.5038	37.6114	Down
Cul4b	1250.57	0.305078	0.00137156	0.0097214	1156.59	1081.34	1373.66	1390.68	Up
Nek2	1357.84	0.400451	8.7809e-06	0.000116754	1183.24	1158	1552.74	1537.37	Up
Eef1g	8697.68	0.450759	2.08023e-28	3.01118e-26	7223.09	7475.58	10204	9888.03	Up
Golm1	683.223	0.646689	3.48809e-07	6.31138e-06	546.848	518.479	835.412	832.152	Up
Aup1	1801.2	0.263937	0.000917073	0.00691548	1600.04	1673.46	1989.64	1941.69	Up
Col18a1	244.075	1.21251	7.15235e-08	1.46181e-06	168.425	126.089	340.462	341.323	Up
Tet1	498.746	-0.49246	0.00112072	0.0082044	564.97	601.194	390.646	438.173	Down
Def8	7017.04	-0.186088	1.18814e-05	0.000152771	7551.41	7386.81	6578.99	6550.96	Down
Cbx6	2114.07	-0.358957	4.80391e-06	6.81331e-05	2286.53	2464.29	1921.74	1783.72	Down
Mrpl36	1053.02	0.346412	0.000715033	0.00559631	906.084	948.191	1175.87	1181.94	Up
Mrpl37	856.281	0.373177	0.00110734	0.00811914	717.405	774.693	969.235	963.792	Up
Mrpl38	777.769	0.469108	7.16217e-05	0.000762426	648.116	656.673	910.195	896.091	Up
Nup88	1449.43	0.28411	0.00119537	0.00865612	1307.96	1306.28	1622.61	1560.87	Up
Nup85	3042.72	0.494684	3.22761e-15	1.691e-13	2522.11	2529.86	3640.78	3478.11	Up
Gem	638.026	-1.15639	2.04055e-18	1.4618e-16	893.292	868.503	391.63	398.681	Down
Strap	4058.95	0.386177	2.48495e-12	9.88421e-11	3569.97	3467.96	4677.91	4519.95	Up
Nkg7	2287.7	0.272103	0.000303822	0.00269895	1969.93	2174.79	2476.72	2529.37	Up
Gm16548	107.882	1.81691	4.18761e-08	8.86852e-07	49.0351	46.4009	157.439	178.654	Up
Setd2	1100.45	-0.440051	2.04951e-05	0.000250019	1321.82	1212.47	912.163	955.329	Down
Bcl3	373.095	1.20553	1.92353e-10	5.97527e-09	190.811	260.248	517.581	523.739	Up
Xist	3209.61	-0.437116	1.45927e-10	4.60441e-09	3581.7	3802.85	2587.91	2865.99	Down
Kdm2a	1613.34	-0.313473	0.000153001	0.00148773	1784.45	1791.48	1421.87	1455.56	Down
Prpf19	2148.31	0.451466	3.471e-09	8.95887e-08	1896.38	1733.98	2457.04	2505.86	Up
Clec12a	271.54	-0.67192	0.000815184	0.006241	330.454	336.911	198.767	220.027	Down
Cd53	1851.47	0.893408	1.74436e-28	2.55132e-26	1275.98	1315.36	2482.62	2331.91	Up
Clec4e	482.887	0.644723	2.67327e-05	0.000318907	352.84	400.46	594.333	583.917	Up
Cd5l	114.238	-1.17549	0.00016754	0.00161346	150.303	166.438	65.9277	74.2825	Down
Rassf2	1406.68	-0.299105	0.000766565	0.00594659	1581.92	1522.15	1267.39	1255.28	Down
Patz1	2232.54	-0.28161	8.25373e-05	0.000865502	2426.17	2473.37	1980.78	2049.82	Down
Lamp2	3849.79	0.447243	4.27517e-16	2.39154e-14	3252.31	3263.19	4463.4	4420.28	Up
Set	13979.2	0.412479	1.40955e-37	3.24452e-35	12044.5	11944.2	16063.7	15864.5	Up
Tfdp2	1685.99	-0.282312	0.000994053	0.00740058	1940.09	1761.22	1500.59	1542.07	Down
Tfdp1	7045.51	0.331866	2.26737e-13	1.01713e-11	6234.92	6241.92	8077.61	7627.59	Up
Brip1os	1755.58	0.307088	0.000115132	0.00115966	1551	1587.72	1952.25	1931.34	Up
Sumo2	7993.73	0.23257	1.81965e-08	4.0945e-07	7243.34	7457.42	8746.73	8527.44	Up
Lig1	3309.96	0.32698	2.15611e-07	4.06361e-06	2898.4	2974.7	3547.3	3819.44	Up
Suv39h1	2210.09	0.253598	0.000365619	0.00319059	2004.04	2028.52	2415.71	2392.08	Up
Zfp608	770.971	-0.677352	1.85911e-08	4.16329e-07	979.637	917.93	585.477	600.842	Down
Got2	5582.44	0.401719	4.5738e-15	2.34382e-13	4624.23	4995.15	6384.16	6326.24	Up
Fam84b	514.476	0.901304	1.85679e-09	5.04278e-08	363.5	354.059	708.476	631.871	Up
Plscr2	439.539	5.30085	9.03791e-87	1.58627e-83	18.1217	25.2179	861.979	852.838	Up
Plscr3	2084.95	-0.280722	0.000124058	0.00124244	2285.46	2288.77	1899.11	1866.47	Down
Plscr1	1454.04	0.883183	6.20221e-23	6.80354e-21	990.296	1054.11	1910.92	1860.82	Up
Banf1	3915.96	0.448459	2.76924e-14	1.34079e-12	3183.02	3440.72	4471.27	4568.84	Up
Ccrl2	608.718	-0.827846	1.11109e-09	3.14532e-08	808.014	749.475	446.734	430.65	Down
Ahcy	1969.92	0.473174	1.63148e-09	4.46542e-08	1586.18	1712.8	2320.26	2260.44	Up
Slc9a3r1	2629.65	-0.233612	0.000502725	0.00418918	2821.65	2862.73	2354.7	2479.53	Down
Serpinb1a	3511.08	0.488195	2.33599e-16	1.33332e-14	2838.71	3005.97	4115.07	4084.6	Up
Lepr	55.2745	-1.56957	0.000637022	0.00510818	93.8063	71.6187	25.5839	30.0891	Down
Dctpp1	1314.12	0.547715	2.84866e-09	7.42079e-08	1044.66	1090.42	1558.65	1562.75	Up
Ipo7	982.224	0.402261	0.000143721	0.00140725	859.181	833.198	1133.56	1102.95	Up
Ipo5	5748.04	0.409925	1.25893e-18	9.11166e-17	4964.27	4909.41	6638.03	6480.44	Up
Eif4e	3088.85	0.307231	5.94361e-07	1.02903e-05	2770.48	2751.77	3473.5	3359.64	Up
Serinc3	46663.3	0.102726	9.0482e-06	0.000119404	44674.2	45329.6	48756.9	47892.5	Up
Poldip2	2028.2	0.296672	7.25116e-05	0.000770731	1786.58	1854.02	2226.78	2245.4	Up
Ndc1	1596.06	0.481074	2.58513e-08	5.69825e-07	1367.65	1297.21	1917.81	1801.59	Up
Calr	15937.9	0.279574	5.8591e-20	4.75535e-18	14324.7	14472	17416.7	17538.2	Up
Calu	3643.58	0.182915	0.00119645	0.00865949	3412.21	3413.49	3910.4	3838.24	Up
H2-K1	30618.7	0.155722	3.8223e-09	9.74027e-08	28513.9	29420.2	32401	32139.9	Up
Tmpo	11576.3	0.223141	8.92049e-11	2.86626e-09	10703.5	10662.1	12544	12395.8	Up
Psma2	2675.63	0.357891	2.26887e-07	4.25329e-06	2252.42	2438.06	2959.86	3052.16	Up
Psma3	3389.89	0.387969	6.56801e-09	1.59553e-07	2834.44	3038.25	4022.57	3664.29	Up
Psma1	3954.47	0.354163	8.87778e-11	2.86559e-09	3433.52	3509.32	4417.15	4457.89	Up
Psma6	3021.38	0.330441	2.16768e-07	4.07995e-06	2669.22	2684.19	3464.65	3267.49	Up
Psma7	3642.28	0.446369	4.25553e-15	2.18871e-13	3043.38	3122.98	4179.03	4223.76	Up
Psma5	2378.96	0.343879	1.24302e-06	2.002e-05	2105.31	2088.04	2741.41	2581.08	Up
Atp5c1	4870.86	0.373119	1.72466e-13	7.8116e-12	4208.49	4279.97	5593.03	5401.94	Up
Snrpa1	1286.54	0.421876	5.16282e-06	7.27093e-05	1100.09	1099.5	1454.34	1492.23	Up
Prpf38a	820.808	0.500317	1.36919e-05	0.000173822	675.832	683.908	966.283	957.21	Up
Gm4737	921.869	0.44315	6.3735e-05	0.00068733	751.517	811.006	1077.47	1047.48	Up
Frat2	1877.41	-0.370894	1.66324e-06	2.6299e-05	2085.06	2149.57	1651.14	1623.87	Down
Prkd2	1126.42	-0.530145	5.2169e-07	9.15631e-06	1253.59	1408.17	953.491	890.45	Down
Zc3h12a	220.492	-0.937254	4.08263e-05	0.000466809	310.2	269.327	140.711	161.729	Down
Nr4a1	8237.29	-1.63069	2.83372e-26	3.75361e-24	13017.8	11888.7	3629.96	4412.76	Down
Fen1	4357.19	0.381682	2.10213e-12	8.48163e-11	3684.03	3883.55	4983.93	4877.26	Up
Ncapg2	1976.85	0.448731	4.4455e-09	1.11463e-07	1708.77	1635.13	2314.36	2249.16	Up
Sema6c	61.1367	-1.42408	0.000846723	0.00645503	86.3445	91.793	34.4398	31.9697	Down
Pycard	938.666	0.349772	0.00121001	0.00874408	816.541	834.207	1069.6	1034.31	Up
Nwd1	528.936	-0.890099	2.03724e-09	5.49037e-08	705.679	668.778	346.366	394.92	Down
Padi2	217.912	-1.08834	1.16461e-06	1.88826e-05	295.277	297.571	137.759	141.043	Down
Padi4	1858.22	0.290812	0.000181743	0.00173442	1698.11	1645.21	2037.85	2051.7	Up
Jak2	1521.29	-0.333552	0.00014021	0.00137864	1757.8	1635.13	1358.9	1333.32	Down
Jak3	5813.9	0.310678	1.52814e-10	4.8109e-09	5149.75	5230.18	6612.45	6263.24	Up
Irs2	711.665	-1.07518	1.03471e-16	6.23532e-15	957.251	973.409	427.054	488.948	Down
Snx3	3574.37	0.186961	0.00103576	0.00768665	3308.8	3377.18	3808.06	3803.45	Up
Snx5	2685.93	0.212978	0.00109933	0.00806883	2522.11	2454.2	2872.28	2895.14	Up
Cks1b	2373.9	0.453192	1.74633e-09	4.76515e-08	1893.18	2114.27	2766.01	2722.12	Up
Spc24	1502.61	0.508131	3.66509e-09	9.41142e-08	1239.74	1241.73	1737.73	1791.24	Up
Pde4b	2488.66	-0.47096	1.58618e-10	4.97132e-09	3010.33	2772.96	2016.21	2155.13	Down
Actg1	28143.1	-0.105681	9.24451e-05	0.000955834	28899.8	29445.4	27474.1	26753	Down
2810417H13Rik	2541	0.577242	2.06033e-17	1.33931e-15	2039.22	2039.62	2976.58	3108.58	Up
Copb2	3084	0.226408	0.000530191	0.00437135	2725.71	2958.56	3369.2	3282.53	Up
Acaa2	1488.33	0.383996	9.48796e-06	0.000124855	1264.25	1318.39	1687.55	1683.11	Up
Rnf144a	2292.54	-0.225215	0.00125177	0.00901799	2470.94	2471.35	2103.78	2124.1	Down
Tuba4a	9562.9	0.336661	2.28149e-19	1.76985e-17	8388.2	8515.57	10744.2	10603.6	Up
Cmtm6	2374.85	-0.456776	1.90544e-10	5.9322e-09	2805.66	2690.24	1942.41	2061.1	Down
Siah2	804.895	-0.500747	2.78341e-05	0.000331203	982.834	903.808	647.469	685.468	Down
Ybx1	8569.17	0.546234	3.31712e-39	8.17116e-37	7054.66	6878.42	9939.33	10404.2	Up
Ybx3	8226.18	0.529181	5.3621e-37	1.1583e-34	6589.89	6877.41	9818.3	9619.11	Up
Taf10	1288.39	0.44621	3.36429e-06	4.95676e-05	1037.2	1143.88	1486.82	1485.65	Up
Fam53b	1134.42	-0.395563	6.39424e-05	0.000689037	1307.96	1269.97	999.739	960.031	Down
Fam168b	3891.9	-0.246499	8.19193e-06	0.000109859	4289.51	4157.92	3564.03	3556.16	Down
Rplp2	2894.14	0.266745	4.12049e-05	0.00046999	2548.76	2705.37	3195.03	3127.39	Up
Rplp1	4358.61	0.222957	0.000147618	0.00144238	3823.67	4220.46	4671.02	4719.29	Up
Rplp0	22995.3	0.190348	1.55589e-08	3.54647e-07	20795.2	22163.5	24889.2	24133.3	Up
Mtus1	112.103	-1.27752	5.16024e-05	0.000569614	163.095	154.333	69.8636	61.1185	Down
Idi1	1061.51	-0.487999	2.58646e-06	3.9261e-05	1283.44	1195.33	899.371	867.883	Down
Ibsp	44.9244	-3.14607	2.67699e-08	5.88225e-07	76.7506	84.732	7.87196	10.3431	Down
Cuedc1	302.101	-0.747839	7.61851e-05	0.000804297	372.027	385.329	226.319	224.728	Down
Sik1	2185.34	-1.03335	1.48431e-37	3.36148e-35	3065.76	2807.25	1365.78	1502.57	Down
Ctsk	58.5617	-9.37124	4.59721e-10	1.35894e-08	98.0702	136.176	0	0	Down
Ctse	457.136	-1.28888	1.77297e-16	1.03296e-14	642.787	654.656	271.583	259.519	Down
Ctsz	1891.61	0.354584	1.26328e-05	0.000161251	1612.83	1707.75	2042.77	2203.09	Up
Ganab	4185.96	0.188753	0.000368829	0.00321062	3932.4	3892.63	4491.94	4426.86	Up
Mrvi1	19.7603	-3.42778	9.73123e-05	0.000998073	31.9794	40.3486	2.95198	3.76114	Down
Incenp	2967.46	0.447349	3.12361e-12	1.22853e-10	2557.29	2465.3	3346.57	3500.68	Up
Hspa14	1713.35	0.313921	9.50093e-05	0.000977308	1517.96	1537.28	1912.89	1885.27	Up
Hspa1b	972.746	2.29842	1.75876e-69	1.45263e-66	361.368	296.562	1489.77	1743.29	Up
Hspa1a	896.422	2.45416	1.17034e-75	1.17377e-72	301.673	252.179	1405.14	1626.69	Up
Hspa1l	57.5121	2.22798	1.48333e-06	2.36139e-05	21.3196	19.1656	97.4155	92.1479	Up
Rasgef1b	566.938	0.640464	3.72409e-06	5.43555e-05	443.448	442.826	681.908	699.572	Up
Lars	1893.96	0.44878	6.56704e-09	1.59553e-07	1609.63	1593.77	2224.81	2147.61	Up
Asf1b	1610.3	0.421303	5.00715e-07	8.79917e-06	1364.46	1389	1882.38	1805.35	Up
Col5a1	16.5175	-3.36571	0.00103726	0.00769368	30.9134	29.2527	5.90397	0	Down
Gapdh	22486.2	0.511151	9.5055e-55	4.6023e-52	17952.2	19133.3	26589.5	26269.7	Up
Rab37	1802.24	-0.40472	5.97122e-07	1.03127e-05	2115.97	1991.2	1519.29	1582.5	Down
Cep68	1790.17	-0.409054	5.4907e-07	9.61284e-06	2077.6	2007.34	1482.88	1592.84	Down
Dlgap4	283.378	-0.713721	0.000452285	0.00383718	319.794	384.32	204.671	224.728	Down
Smox	330.118	-0.638665	0.000429913	0.00366732	415.733	388.355	257.807	258.578	Down
Mecr	451.347	0.61185	8.85662e-05	0.000919792	353.906	360.111	564.813	526.559	Up
Eif2s1	3152.3	0.429171	4.88201e-12	1.85266e-10	2643.63	2729.58	3693.92	3542.05	Up
Rac2	6127.06	-0.282183	4.61016e-09	1.14976e-07	6538.73	6909.69	5444.44	5615.38	Down
Ly6e	17138.9	0.391042	3.39832e-24	4.11344e-22	14187.1	15471.7	19283.3	19613.4	Up
Spire1	178.2	-0.897263	0.0002929	0.00261599	220.658	243.1	123.983	125.058	Down
Rps4l	183.234	-1.1982	1.71218e-06	2.69818e-05	243.044	267.309	121.031	101.551	Down
Rps4x	7073.71	0.224234	1.69554e-07	3.23465e-06	6420.4	6629.27	7606.28	7638.87	Up
Sfrp4	8.28446	-6.54927	0.000310779	0.00275483	15.9897	17.1481	0	0	Down
Anks1	2262.62	-0.23756	0.000742341	0.0057769	2456.02	2441.09	2056.55	2096.83	Down
Fermt3	8216.76	-0.275126	5.48379e-12	2.05269e-10	9102.41	8893.83	7413.42	7457.4	Down
Suv420h1	591.09	-0.604942	1.25764e-05	0.000160678	738.725	687.943	449.686	488.008	Down
Erdr1	140.624	2.34925	3.81473e-15	1.96921e-13	46.9032	45.3921	234.191	236.011	Up
Mpo	19223.5	-0.391946	4.52298e-37	1.00805e-34	21522.2	22114	16870.6	16387.3	Down
Mpl	5200.95	-0.956108	4.25496e-80	5.43127e-77	6698.62	7028.72	3553.21	3523.25	Down
Tmx1	2768.35	0.355311	3.73076e-08	7.98748e-07	2447.49	2410.83	3149.77	3065.33	Up
Tmx2	2371.68	0.250271	0.000510597	0.00423216	2122.37	2210.09	2658.75	2495.52	Up
Btf3	4903.66	0.332577	4.07861e-11	1.38328e-09	4268.19	4413.12	5518.24	5415.1	Up
Fcgrt	405.201	-0.976391	2.69405e-09	7.07051e-08	531.925	542.688	272.567	273.623	Down
Fam96a	2517.03	0.274698	0.000455025	0.00384563	2178.87	2376.53	2917.54	2595.19	Up
Fcgr4	51.1317	2.99161	1.36523e-08	3.14249e-07	12.7918	10.0871	88.5595	93.0882	Up
Ptbp1	11210.7	0.274994	8.0841e-14	3.77106e-12	9959.46	10330.2	12410.1	12142.8	Up
Chchd2	3217.63	0.431634	6.16139e-11	2.03558e-09	2600.99	2877.86	3727.37	3664.29	Up
Chchd3	1128.6	0.509905	4.28435e-07	7.65351e-06	967.911	894.73	1337.25	1314.52	Up
Chchd6	854.258	0.569475	5.72503e-07	9.99815e-06	668.37	707.109	1020.4	1021.15	Up
Lmo2	10433.8	-0.21697	2.33576e-09	6.23507e-08	11103.3	11329.9	9713.01	9589.02	Down
Mfsd2b	869.714	-0.673576	1.74777e-09	4.76515e-08	1065.98	1072.26	672.068	668.542	Down
Rpl29	3207.23	0.327032	7.49141e-07	1.25822e-05	2722.52	2967.64	3474.49	3664.29	Up
Rpl28	2394.69	0.243139	0.000896271	0.00679144	2090.39	2295.83	2588.89	2603.65	Up
Rpl27	3743.88	0.363471	8.4025e-09	2.01674e-07	3100.94	3447.79	4169.19	4257.61	Up
B2m	35881.8	0.125737	1.80608e-05	0.000223036	33345	35290.9	37796.2	37095.2	Up
Arhgap11a	1864.45	0.300313	0.000231745	0.0021373	1737.55	1604.86	2111.65	2003.75	Up
Phb2	3457.78	0.418028	1.97084e-12	7.97479e-11	3023.12	2898.04	3901.54	4008.43	Up
Wdfy3	1053.71	-0.599838	5.67591e-08	1.18243e-06	1364.46	1175.15	838.364	836.853	Down
Rhd	77.5048	-3.99497	1.91814e-16	1.10834e-14	134.314	157.359	10.8239	7.52228	Down
Nme1	3008.11	0.651194	2.00018e-21	2.02047e-19	2211.91	2468.32	3664.4	3687.8	Up
Nme2	2501.36	0.846412	6.10571e-33	1.07163e-30	1735.42	1839.89	3291.46	3138.67	Up
Pgrmc1	2341.14	0.30993	1.55554e-05	0.000194318	2025.36	2155.62	2556.42	2627.16	Up
Zdhhc6	1312.06	0.347786	0.000195888	0.00184968	1149.13	1160.02	1518.3	1420.77	Up
Mcm6	18758.9	0.148038	2.25553e-06	3.48788e-05	17743.3	17850.2	20129.6	19312.5	Up
Mcm5	9303.64	0.221202	7.07974e-08	1.44908e-06	8608.86	8574.07	10304.4	9727.24	Up
Mcm8	552.135	0.463596	0.00131081	0.00936169	458.372	470.061	601.221	678.886	Up
Nup37	972.847	0.575576	6.26667e-08	1.29207e-06	792.024	770.658	1176.86	1151.85	Up
Ptk7	428.651	-0.710232	8.81674e-06	0.00011712	523.397	540.671	335.542	314.995	Down
Gp9	223.048	-1.27799	1.10805e-08	2.60606e-07	304.871	326.823	127.919	132.58	Down
Gp5	742.114	-0.605021	3.1334e-06	4.65075e-05	847.455	943.148	627.789	550.067	Down
E030024N20Rik	4709.49	0.321668	1.22363e-09	3.43621e-08	4059.26	4313.26	5251.58	5213.88	Up
Gm12250	528.14	0.468381	0.00127977	0.0091715	465.834	420.634	613.029	613.066	Up
Psat1	3539.93	0.498678	1.21248e-16	7.21375e-15	2892.01	2975.71	4267.59	4024.42	Up
Plk1	1807.91	0.5704	2.97084e-12	1.17503e-10	1419.89	1489.87	2229.73	2092.13	Up
Zmpste24	1708.61	0.311726	0.000124284	0.00124382	1499.84	1549.39	1917.81	1867.41	Up
Rcc1	2341.44	0.403856	1.83952e-08	4.126e-07	2021.1	2010.37	2753.22	2581.08	Up
Aurkaip1	966.781	0.395442	0.000204236	0.00191818	820.805	849.337	1090.27	1106.72	Up
Mrpl11	605.668	0.489574	0.000265516	0.00240678	509.539	498.305	691.748	723.079	Up
Pdxk	1276.39	-0.466183	6.98153e-07	1.18678e-05	1443.34	1518.11	1085.35	1058.76	Down
Magoh	847.323	0.423757	0.000247608	0.00226788	755.781	691.978	970.219	971.314	Up
Thop1	1346.39	0.340071	0.000330328	0.0029134	1125.68	1250.81	1506.5	1502.57	Up
Uqcrfs1	2148.42	0.346549	1.97098e-06	3.07496e-05	1868.66	1914.54	2370.44	2440.04	Up
Xpc	1697.58	-0.330928	5.91205e-05	0.000642875	1837.75	1944.8	1519.29	1488.47	Down
Cmpk2	807.548	-0.40789	0.000468859	0.00395391	941.261	900.782	683.876	704.273	Down
AW549877	649.264	-0.444184	0.000613354	0.00495211	729.131	767.632	553.989	546.305	Down
Gm5069	715.714	0.459036	0.000293881	0.00261993	580.96	624.394	862.963	794.541	Up
Faf1	1827.95	0.478007	4.41092e-09	1.10794e-07	1589.38	1466.67	2159.87	2095.89	Up
Cox5a	2423.84	0.578457	2.61106e-17	1.67406e-15	1932.62	1955.9	2912.62	2894.2	Up
Cox5b	1364.7	0.40286	2.15686e-05	0.000261523	1109.69	1240.72	1540.94	1567.45	Up
2010107E04Rik	730.238	0.479783	0.000107669	0.0010947	584.158	635.49	854.108	847.196	Up
Xbp1	1676.68	-0.341693	6.51273e-05	0.000700826	1876.13	1872.17	1551.76	1406.67	Down
Gm10865	13.2477	-7.22604	1.80167e-05	0.000222687	28.7815	24.2091	0	0	Down
Tnpo1	1743.03	0.334924	0.000128996	0.00128548	1632.02	1451.54	2000.46	1888.09	Up
Abcb4	246.538	-1.19324	1.59839e-08	3.63744e-07	341.114	344.98	150.551	149.505	Down
Arpc3	2527.65	0.25647	0.00014037	0.00137924	2314.24	2292.81	2795.53	2708.02	Up
Gltp	4172.28	0.17679	0.00109539	0.00804412	3843.93	3989.46	4469.3	4386.43	Up
Arpc4	6173.79	0.166166	0.000248321	0.00227293	5748.84	5887.86	6599.65	6458.82	Up
Stoml2	1652.19	0.464754	2.53438e-08	5.60398e-07	1364.46	1412.2	1872.54	1959.55	Up
Trappc9	1414.93	-0.522498	5.59994e-09	1.37463e-07	1627.75	1708.76	1179.81	1143.39	Down
Gatm	2053.61	0.617389	1.83947e-16	1.06727e-14	1582.98	1658.33	2475.73	2497.4	Up
Wdr18	1946.9	0.39098	3.75906e-07	6.75812e-06	1692.78	1676.48	2263.19	2155.13	Up
Rad18	1271.41	0.373511	6.23722e-05	0.000675226	1092.63	1122.7	1452.38	1417.95	Up
Ncf1	392.571	-1.0206	1.80715e-09	4.91748e-08	499.945	551.767	264.695	253.877	Down
Hdgf	7365.26	0.195235	5.81156e-06	8.07523e-05	6718.88	7015.61	7902.46	7824.11	Up
Foxj2	490.096	-0.53233	0.000738063	0.00575355	566.036	593.124	362.11	439.113	Down
Ipo11	2715.84	0.2629	5.07297e-05	0.000561305	2449.62	2488.5	2932.3	2992.93	Up
Fh1	1807.41	0.299066	0.000268541	0.00243107	1608.57	1633.11	1909.93	2078.03	Up
Cxcl12	495.435	-2.377	2.96076e-45	1.094e-42	829.333	832.189	181.055	139.162	Down
Racgap1	3681.69	0.396419	1.77049e-11	6.3095e-10	3282.16	3076.58	4158.36	4209.65	Up
Egr3	39.6174	-1.7907	0.00120411	0.00871038	73.5527	49.427	15.7439	19.746	Down
Egr1	22664.3	-0.417046	6.20934e-31	9.90742e-29	25831.9	26004.7	18585.7	20234.9	Down
Nfatc1	1890.46	-0.33175	1.90049e-05	0.000233463	2151.15	2062.82	1660.98	1686.87	Down
Nfatc2	560.009	-0.468109	0.0014109	0.009935	698.218	602.202	450.67	488.948	Down
Nfatc3	2138.07	-0.247195	0.000975204	0.00729896	2401.66	2240.35	1939.45	1970.84	Down
Tspan13	5381.05	0.365295	7.30396e-13	3.07051e-11	4694.58	4711.7	6255.26	5862.67	Up
Tspan14	3079.96	-0.206978	0.00069778	0.00548485	3264.03	3336.83	2861.46	2857.53	Down
Rps27l	1389.97	0.456962	2.53286e-06	3.86145e-05	1180.04	1163.05	1716.09	1500.69	Up
Siva1	1135.93	0.373869	0.000190844	0.00181044	955.119	1023.84	1262.47	1302.29	Up
Wbp2	2817.64	-0.217773	0.000632544	0.00508389	2991.14	3068.51	2600.7	2610.23	Down
3830406C13Rik	311.153	-2.01011	1.30348e-22	1.39711e-20	501.011	496.287	106.271	141.043	Down
Hnrnpab	18599.7	0.309888	2.32311e-25	2.96535e-23	16700.7	16519.7	20352	20826.4	Up
Dis3	1021.77	0.484798	9.01742e-06	0.00011911	841.059	862.451	1120.77	1262.8	Up
Syngr2	3207.54	0.270866	7.1373e-05	0.000760356	2733.18	3080.61	3512.86	3503.5	Up
Hnrnpa2b1	13549.4	0.349002	3.36532e-27	4.58762e-25	11919.8	11916.9	15237.2	15123.5	Up
Nrm	2360.71	0.315983	8.53778e-06	0.00011417	2043.49	2162.68	2587.91	2648.78	Up
Mcm10	1298	0.509194	1.53586e-07	2.95411e-06	1025.47	1116.65	1578.33	1471.55	Up
Atp2a3	7142.49	-0.457702	7.71007e-27	1.04093e-24	8389.27	8143.35	6007.29	6030.05	Down
Prss34	132.888	-1.55118	2.76298e-07	5.0912e-06	206.8	189.638	57.0717	78.0436	Down
C1ra	403.548	0.699997	2.03889e-05	0.00024894	315.53	299.588	497.901	501.172	Up
Laptm4b	704.916	0.66023	1.23262e-07	2.4206e-06	550.046	542.688	880.675	846.256	Up
Ncaph2	4355.28	0.265236	3.74932e-07	6.74925e-06	3914.28	3997.53	4767.45	4741.86	Up
Cd300a	536.077	-0.455098	0.00138281	0.00978136	621.467	618.342	464.446	440.053	Down
Cd300e	20.7311	5.29306	1.79439e-05	0.000221982	0	2.01743	43.2958	37.6114	Up
Laptm5	14166.3	-0.201603	3.20699e-10	9.68374e-09	15038.9	15269.9	13130.4	13226	Down
Rps6ka1	4478.28	-0.320986	1.2949e-09	3.61465e-08	4965.34	4983.05	4075.71	3889.02	Down
Rps6ka3	1307.74	1.52409	7.08607e-52	2.92634e-49	720.603	629.438	1976.85	1904.08	Up
Bmpr1a	68.8287	4.16918	7.28836e-15	3.70782e-13	6.39589	8.06971	135.791	125.058	Up
Zfp592	1419.45	-0.32276	0.000944985	0.00709982	1695.98	1459.61	1257.55	1264.68	Down
Eif3l	3709.49	0.370285	1.54187e-10	4.84327e-09	3147.84	3323.71	4185.91	4180.51	Up
Islr	87.6419	-1.22826	0.00081197	0.00622999	103.4	142.229	55.1037	49.8351	Down
Spty2d1	1112.99	-0.487609	2.52862e-06	3.85917e-05	1361.26	1237.69	903.307	949.687	Down
Il1r1	610.04	1.29565	2.17259e-21	2.17895e-19	362.434	343.972	864.931	868.823	Up
Sf3b5	1393.59	0.37866	5.02547e-05	0.000557366	1150.19	1273	1551.76	1599.42	Up
Sf3b6	2105.97	0.357413	2.97577e-06	4.44025e-05	1791.91	1900.42	2435.39	2296.18	Up
Sf3b3	9541.99	0.2868	7.79899e-12	2.87416e-10	8702.67	8490.35	10817.1	10157.9	Up
Gpi1	7233.58	0.144132	0.000770348	0.00596935	6809.49	6934.91	7717.47	7472.44	Up
Fam109b	523.492	-0.612769	4.86047e-05	0.000543358	598.015	667.769	439.846	388.338	Down
Ctc1	2472.81	0.251064	0.000283224	0.00254105	2195.92	2320.04	2702.05	2673.23	Up
Thbs1	150.752	-2.57596	1.14694e-18	8.47592e-17	261.165	255.205	45.2638	41.3725	Down
Ssrp1	9384.56	0.179183	2.42217e-06	3.72914e-05	8698.4	8905.94	10029.9	9904.02	Up
Rbx1	1874.29	0.284597	0.000217388	0.0020241	1687.45	1692.62	2043.76	2073.33	Up
Mrpl13	1044.41	0.440139	5.25759e-05	0.000578995	826.135	946.174	1187.68	1217.67	Up
Gata2	4864.48	-0.481141	1.51127e-19	1.19886e-17	5731.78	5605.42	3925.16	4195.55	Down
Gata1	539.899	-0.630643	1.84136e-05	0.000226993	649.182	662.725	455.59	392.099	Down
Axl	469.646	-1.25222	7.56667e-16	4.16641e-14	672.634	650.621	266.663	288.667	Down
2900097C17Rik	4720.53	-0.176246	0.00133659	0.00952156	5201.99	4815.6	4477.18	4387.37	Down
Casp1	554.162	0.640805	1.62616e-05	0.000202419	400.809	465.017	711.428	639.394	Up
Wdr90	956.268	0.342554	0.00136588	0.00969095	843.191	843.285	1088.3	1050.3	Up
Robo4	421.08	-0.563215	0.000657611	0.00523064	486.087	518.479	315.862	363.89	Down
Arid1b	3998.92	-0.299408	4.99632e-05	0.000554572	4817.17	4008.63	3539.43	3630.44	Down
Arid1a	1707.79	-0.381953	2.95268e-06	4.4199e-05	1965.67	1899.41	1512.4	1453.68	Down
Dek	2533.35	0.2351	0.000546284	0.00448491	2323.84	2331.14	2674.5	2803.93	Up
Chil3	759.772	-1.70192	4.13144e-43	1.23425e-40	1173.65	1150.94	357.19	357.308	Down
Cacybp	2792.86	0.327983	4.60529e-07	8.14953e-06	2456.02	2497.58	3042.51	3175.34	Up
Agtrap	1247.17	-0.307524	0.00104413	0.00773648	1396.44	1362.77	1122.74	1106.72	Down
Npdc1	319.318	0.772093	3.16252e-05	0.000370886	236.648	235.03	418.198	387.397	Up
Madd	1484.42	-0.335626	0.00010096	0.00103323	1650.14	1662.36	1331.35	1293.83	Down
Klhl4	351.785	0.607765	0.000548463	0.0044956	275.023	282.44	436.894	412.785	Up
Clk1	625.996	-0.500015	0.000249035	0.00227649	738.725	728.292	483.141	553.828	Down
Phgdh	8785.11	0.394435	9.17291e-21	8.30947e-19	7510.9	7671.27	10261.1	9697.16	Up
Agfg2	446.727	-0.523949	0.00137965	0.00976392	559.64	494.27	392.614	340.383	Down
Zfp36l2	20361.3	-0.451721	1.44e-44	4.7021e-42	23688.2	23359.8	16736.8	17660.4	Down
Cdc42se1	2255.61	-0.244652	0.000643946	0.00515194	2388.86	2503.63	2079.18	2050.76	Down
Wdr6	3870.92	-0.186642	0.00122263	0.00881715	4076.31	4164.98	3732.29	3510.08	Down
Wdr4	1158.16	0.37082	0.000344471	0.00302484	945.525	1074.28	1328.39	1284.43	Up
Malat1	2840.44	-0.746382	7.46793e-29	1.10376e-26	3557.18	3561.77	2037.85	2204.97	Down
2020-09-15	4971.28	0.252067	6.8243e-07	1.16286e-05	4470.72	4604.78	5505.45	5304.15	Up
Kif15	1114.88	0.445108	1.05481e-05	0.000136882	965.779	922.974	1249.67	1321.1	Up
Samm50	2917.31	0.418438	5.47312e-11	1.83408e-09	2456.02	2537.92	3391.83	3283.47	Up
Ebi3	343.352	-2.38233	4.60852e-35	8.74436e-33	553.244	599.176	106.271	114.715	Down
Usp14	2305.65	0.316775	8.85012e-06	0.000117452	2032.83	2073.92	2619.39	2496.46	Up
Usp15	1820.41	0.277452	0.000478078	0.00401718	1684.25	1607.89	1966.02	2023.49	Up
Man2b1	3610.91	0.189004	0.000862398	0.00655245	3340.78	3408.45	3854.31	3840.12	Up
Ep300	1217.56	-0.370234	0.000148922	0.00145411	1378.31	1367.82	1016.47	1107.66	Down
Gprasp1	1006.85	-0.617068	2.519e-08	5.58755e-07	1242.93	1195.33	741.932	847.196	Down
Ncoa2	1255.38	-0.420053	6.86601e-05	0.000734799	1547.8	1326.46	1029.26	1118	Down
Ncoa1	698.33	-0.466737	0.00039836	0.00342731	857.049	763.597	616.965	555.708	Down
Ncoa4	7853.13	-0.35046	2.34543e-13	1.04879e-11	8434.04	9169.21	7033.6	6775.69	Down
Bcap29	1663.24	0.271042	0.000993238	0.00739996	1541.41	1473.73	1817.44	1820.39	Up
Pmf1	1297.36	0.46836	6.36874e-06	8.75842e-05	993.494	1183.22	1482.88	1529.84	Up
Camk1d	218.895	-0.908393	5.92643e-05	0.000643068	285.683	285.466	164.327	140.102	Down
Trip13	1079.64	0.544456	8.22236e-08	1.66355e-06	891.16	865.477	1304.78	1257.16	Up
Cd34	13522.8	0.204486	2.9349e-10	8.90041e-09	12620.1	12512.1	14547.4	14411.7	Up
Ttc28	557.278	-0.709085	5.43152e-07	9.52109e-06	718.471	664.743	415.246	430.65	Down
Cks2	1530.2	0.311759	0.000293067	0.00261599	1335.67	1395.05	1721.99	1668.06	Up
Npm1	8295	0.521228	8.64301e-30	1.29103e-27	6521.67	7102.36	9714	9841.96	Up
Zfp467	390.947	-0.775207	2.46315e-05	0.000295599	493.549	493.261	330.622	246.355	Down
Mipep	924.482	0.565262	2.00429e-07	3.79787e-06	739.791	751.492	1096.17	1110.48	Up
Fosb	3033.48	0.919736	3.50316e-45	1.2297e-42	2147.95	2048.7	3860.21	4077.07	Up
Ncaph	1799.76	0.415528	4.284e-07	7.65351e-06	1475.32	1608.9	2077.21	2037.6	Up
Ncapg	1210.2	0.690398	1.89141e-12	7.67551e-11	963.647	888.677	1508.46	1480.01	Up
Tgfbi	548.73	1.01812	6.89881e-13	2.91766e-11	361.368	364.146	735.044	734.362	Up
Cyp1b1	8.55096	-6.59482	0.000259261	0.00236075	17.0557	17.1481	0	0	Down
Nap1l1	4008.78	0.395054	3.40716e-13	1.49968e-11	3452.71	3474.01	4505.71	4602.69	Up
Nap1l3	176.215	-0.930924	0.000179497	0.00171567	231.318	230.996	125.951	116.595	Down
Gmds	841.622	0.528491	4.82151e-06	6.83137e-05	681.162	697.022	1028.27	960.031	Up
Slc35b2	1826.01	0.272041	0.000846541	0.00645503	1670.39	1638.15	2079.18	1916.3	Up
Dgkz	3024.98	-0.20612	0.000778784	0.00601811	3256.57	3224.86	2822.1	2796.41	Down
Dgkg	294.075	-0.897552	1.13092e-05	0.000146084	413.601	352.041	184.991	225.668	Down
Naa50	4587.2	0.382305	2.93149e-11	1.01382e-09	4163.72	3802.85	5283.07	5099.16	Up
Dnmt3a	1424.69	-0.555809	3.72324e-10	1.11944e-08	1717.3	1674.47	1132.58	1174.42	Down
Serpina3g	9473.68	0.696748	6.70966e-78	7.85086e-75	7231.61	7227.44	11684.9	11750.7	Up
Stmn1	20529	0.330691	3.61795e-20	3.02379e-18	17750.7	18621.9	22146.8	23596.4	Up
Pitpnm1	631.12	-0.618606	7.63912e-06	0.000103036	737.659	790.832	534.309	461.68	Down
Tubg1	1096.21	0.34624	0.000563468	0.00458912	977.505	953.235	1205.39	1248.7	Up
Nfe2	5146.82	-0.333097	8.1615e-12	2.99205e-10	5692.34	5783.97	4606.08	4504.9	Down
Erap1	3591.6	0.227464	6.71755e-05	0.000720559	3278.96	3338.84	3909.41	3839.18	Up
Plec	2801.14	-0.267101	0.000291502	0.00260699	3237.38	2882.91	2459	2625.27	Down
Snx22	1208.62	-0.46637	1.14364e-06	1.85855e-05	1393.24	1411.19	1037.13	992.941	Down
Vps37b	1304.45	-0.321122	0.000471209	0.0039642	1447.6	1450.53	1142.42	1177.24	Down
Ppp1r13b	2077.02	-0.272919	0.000304141	0.0026994	2247.09	2298.86	1821.37	1940.75	Down
Pik3ip1	1167.6	-0.426382	2.53629e-05	0.000303598	1370.85	1307.29	947.587	1044.66	Down
Ezh1	570.62	-0.511065	0.000382455	0.00331076	693.954	647.595	437.878	503.052	Down
Rcn3	683.311	-0.423342	0.00126445	0.00909072	731.263	834.207	591.381	576.394	Down
Igf1r	976.307	-0.519714	3.24117e-06	4.79045e-05	1220.55	1080.33	788.18	816.167	Down
Plxnb2	1294.66	0.646304	5.81846e-12	2.16703e-10	980.702	1037.97	1558.65	1601.3	Up
Rcvrn	17.5645	7.5248	3.73726e-06	5.4491e-05	0	0	36.4078	33.8502	Up
Khsrp	5603.51	0.160988	0.000856429	0.00651415	5417.32	5165.63	5936.44	5894.64	Up
Fzd4	67.998	-1.95745	2.76048e-06	4.15879e-05	102.334	113.985	25.5839	30.0891	Down
Clca3a1	108.511	2.15394	2.30127e-10	7.07049e-09	35.1774	44.3834	169.247	185.236	Up
Pgam1	6621.19	0.421641	6.02301e-22	6.21832e-20	5607.06	5713.36	7649.58	7514.75	Up
Vegfa	358.38	-1.10846	9.89665e-09	2.35125e-07	546.848	432.738	206.639	247.295	Down
Smad3	1249.04	-0.391324	4.87982e-05	0.000544654	1474.25	1360.76	1088.3	1072.86	Down
Rn45s	295874	-0.492097	0.000231828	0.0021373	338060	353641	267672	224122	Down
Srrm2	3823.99	-0.235064	4.35309e-05	0.000493713	4102.96	4167	3412.49	3613.51	Down
Zcchc2	580.538	-0.487638	0.000541067	0.00445318	667.304	687.943	514.629	452.277	Down
Zcchc6	1377.75	-0.573719	3.98737e-09	1.01425e-07	1751.41	1545.35	1076.49	1137.74	Down
Aco2	4507.4	0.338894	6.51707e-11	2.143e-09	4045.4	3915.83	5033.13	5035.22	Up
Hemgn	631.335	-0.454404	0.000661142	0.00525062	715.273	744.431	556.941	508.694	Down
Sec61b	942.027	0.426791	9.66149e-05	0.00099237	777.1	830.172	1059.76	1101.07	Up
Ak2	3576.17	0.42644	1.23272e-12	5.04623e-11	2964.49	3138.11	4021.59	4180.51	Up
Zxdc	773.457	-0.444557	0.000287885	0.00257793	841.059	942.139	653.373	657.259	Down
Lbr	10327.7	0.161002	0.00012809	0.00128008	9540.53	9962.06	11248	10560.3	Up
Snrnp40	2329.99	0.288671	3.82596e-05	0.000441054	2102.11	2093.08	2608.57	2516.2	Up
Brd8	1466.42	0.329226	0.000208857	0.00195504	1343.14	1256.86	1610.8	1654.9	Up
Pik3r1	1544.49	-0.31369	0.000725919	0.00566887	1792.98	1631.09	1307.73	1446.16	Down
Rab6b	202.255	-0.822296	0.000385814	0.00333572	249.44	267.309	144.647	147.625	Down
Pnpla7	1161.47	-0.326575	0.00137271	0.00972464	1221.61	1362.77	1045.99	1015.51	Down
Ptger4	990.53	0.354334	0.000770193	0.00596935	882.632	856.398	1127.66	1095.43	Up
Ptger1	368.399	-0.581711	0.000851353	0.00647905	466.9	416.599	287.326	302.772	Down
Ptger3	813.12	0.372538	0.00135318	0.00961051	719.537	698.03	898.387	936.524	Up
Mybl2	1611.76	0.429	4.86683e-07	8.57406e-06	1387.91	1359.75	1911.9	1787.48	Up
Pank1	819.073	-0.442105	0.000128334	0.00128161	934.865	952.226	707.492	681.706	Down
Mbnl3	1283.62	0.351119	0.000171043	0.00164494	1147	1109.59	1411.05	1466.84	Up
Eif1a	2365.15	0.330854	1.7954e-06	2.82298e-05	2103.18	2087.03	2669.58	2600.83	Up
Elmsan1	665.396	-0.485959	0.000183082	0.00174281	760.044	792.849	531.357	577.335	Down
Htra2	1039.32	0.368801	0.000480171	0.00403235	912.48	901.791	1224.09	1118.94	Up
Htra3	23.0956	-2.95633	0.000131959	0.0013122	40.5073	41.3573	3.93598	6.58199	Down
Tipin	2299.64	0.230223	0.00104539	0.00774174	2109.58	2123.34	2519.03	2446.62	Up
Ddx5	8923.99	-0.293016	9.80291e-12	3.54749e-10	9808.09	9847.07	7737.15	8303.65	Down
Ddx1	2815.39	0.382783	4.66939e-09	1.16041e-07	2505.06	2383.59	3146.82	3226.12	Up
Fam214a	284.206	-0.676997	0.000503145	0.00419019	344.312	355.067	216.479	220.967	Down
Cxxc5	1911.43	-0.405054	3.32217e-07	6.0267e-06	2102.11	2253.47	1673.78	1616.35	Down
Nr3c1	1163.87	-0.426678	2.01427e-05	0.000246148	1304.76	1364.79	953.491	1032.43	Down
Eprs	3204.93	0.278862	2.13066e-05	0.000259018	2905.86	2886.94	3348.53	3678.39	Up
Nudt5	1295.51	0.530446	1.68363e-08	3.81904e-07	1061.72	1058.14	1580.3	1481.89	Up
Ranbp1	4894.07	0.46282	8.61933e-18	5.73573e-16	3977.17	4253.75	5564.49	5780.87	Up
Suds3	1231.58	0.334692	0.000560629	0.00457131	1131.01	1048.05	1349.06	1398.2	Up
Eme1	573.599	0.444764	0.00126084	0.00906942	475.428	496.287	649.437	673.244	Up
Asns	654.287	0.999833	1.85849e-14	9.12416e-13	429.59	442.826	858.043	886.688	Up
Rcsd1	1941.96	-0.255984	0.000904017	0.0068317	2147.95	2079.97	1729.86	1810.05	Down
Tns2	75.6927	-1.43611	0.000190288	0.00180652	116.192	104.906	39.3598	42.3128	Down
Pml	3403.83	-0.227698	0.000134313	0.00133278	3601.95	3741.32	3183.22	3088.84	Down
Tmcc2	428.108	-0.745223	3.58293e-06	5.25684e-05	532.99	539.662	305.038	334.741	Down
Tufm	2208.74	0.422539	3.55447e-09	9.15749e-08	1865.47	1909.5	2547.56	2512.44	Up
Fancd2	772.659	0.472093	6.86342e-05	0.000734799	649.182	645.577	887.563	908.315	Up
4632428N05Rik	354.729	-0.715361	5.67067e-05	0.000620108	457.306	424.669	254.855	282.085	Down
Fscn1	92.4976	-2.11823	3.82221e-09	9.74027e-08	152.435	148.281	35.4238	33.8502	Down
Tie1	2019.07	-0.518259	9.67455e-12	3.51009e-10	2383.53	2372.5	1610.8	1709.44	Down
Cyp27a1	27.6302	-2.35399	0.00142076	0.00999443	51.1671	41.3573	2.95198	15.0446	Down
Taok3	2305.03	-0.372462	4.33123e-07	7.71761e-06	2709.72	2492.53	2011.29	2006.57	Down
Tcp1	5113.52	0.447782	3.11519e-20	2.68346e-18	4331.08	4321.33	5951.2	5850.45	Up
AI467606	1154.36	0.36017	0.000222096	0.00205839	1026.54	995.601	1293.95	1301.35	Up
Zmiz1	2249.7	-0.344347	4.34218e-06	6.20229e-05	2608.46	2425.96	1929.61	2034.78	Down
Api5	6542.31	0.251432	6.43947e-09	1.56973e-07	5973.76	5973.61	7092.63	7129.24	Up
Acadl	2745	0.509327	3.66122e-15	1.90397e-13	2247.09	2283.73	3191.1	3258.09	Up
Jun	24305.2	0.338444	3.13185e-21	3.05377e-19	21304.7	21630.9	26010.9	28274.4	Up
Jup	401.84	-1.00561	2.45724e-09	6.52214e-08	536.188	536.636	285.359	249.175	Down
Acad9	1365.05	0.304628	0.000673735	0.00531755	1217.35	1225.59	1500.59	1516.68	Up
Tuba1c	14121.2	0.352664	9.27376e-24	1.08511e-21	12161.8	12644.2	16101.1	15577.7	Up
Tuba1b	27028.7	0.381458	8.54621e-36	1.71425e-33	22950.6	23999.3	31127.7	30037.4	Up
Tuba1a	9478.21	0.336232	1.1381e-16	6.80005e-15	8311.45	8444.96	10859.4	10297.1	Up
Elof1	1016.91	0.425694	4.20709e-05	0.000478701	860.247	875.564	1183.75	1148.09	Up
Vezf1	2428.04	-0.328589	2.16213e-06	3.35824e-05	2763.02	2643.84	2174.63	2130.69	Down
Slc26a11	91.6279	-1.31464	0.000207592	0.0019484	133.248	128.107	60.0237	45.1337	Down
Cd81	4371.04	-0.174651	0.00105741	0.0078184	4580.52	4689.51	4186.9	4027.24	Down
Cd82	703.104	-0.654072	1.49354e-07	2.88457e-06	858.115	861.442	555.957	536.903	Down
Cd86	101.978	-1.16729	0.000516708	0.00427525	148.171	134.159	54.1197	71.4616	Down
Pfdn6	598.09	0.551532	0.000112017	0.00113153	444.514	525.54	690.764	731.541	Up
Tek	821.893	-0.578937	4.67267e-07	8.25269e-06	980.702	988.54	657.309	661.02	Down
Tef	569.416	-0.732225	1.13053e-07	2.24206e-06	703.547	718.205	429.022	426.889	Down
Psmd14	2477.99	0.483461	1.18403e-12	4.86112e-11	2034.96	2098.13	2876.22	2902.66	Up
Psmd13	2514.89	0.57526	6.66099e-17	4.12013e-15	1985.92	2053.74	3074	2945.91	Up
Psmd12	1572.87	0.344601	4.10874e-05	0.000469031	1385.78	1385.97	1783.98	1735.77	Up
Snrpd3	1389.92	0.471487	1.39865e-07	2.72001e-06	1151.26	1178.18	1638.35	1591.9	Up
Snrpd2	1185.48	0.40588	4.67458e-05	0.00052635	970.043	1069.24	1360.86	1341.79	Up
Snrpd1	1376.34	0.455942	2.23008e-06	3.45995e-05	1084.1	1236.68	1604.9	1579.68	Up
Per2	254.252	-0.722781	0.000529304	0.0043666	335.784	297.571	190.895	192.758	Down
Ralgps2	584.092	-0.513882	0.000222921	0.00206453	720.603	653.647	470.35	491.769	Down
Ralgps1	140.891	-0.893566	0.00138551	0.00979062	171.623	194.682	101.351	95.909	Down
Aldoc	268.416	-1.35242	5.06758e-11	1.70633e-09	370.961	400.46	157.439	144.804	Down
Cox6c	1542.39	0.450162	2.03303e-07	3.84196e-06	1267.45	1339.57	1815.47	1747.05	Up
Flna	10740.4	-0.139904	8.69248e-05	0.000904752	11364.4	11157.4	10240.4	10199.3	Down
Dut	2631.61	0.328427	9.6033e-07	1.57892e-05	2272.67	2393.68	2926.4	2933.69	Up
Hadhb	2477.12	0.301678	8.74797e-06	0.000116537	2188.46	2249.43	2752.23	2718.36	Up
Muc13	8094.27	0.227179	5.88227e-08	1.2236e-06	7580.19	7337.39	8579.45	8880.05	Up
Itgad	34.1778	-2.08726	0.000487381	0.00407746	50.1011	60.5229	15.7439	10.3431	Down
Itga9	132.008	-2.17554	7.19615e-11	2.34979e-09	214.262	217.882	62.9757	32.91	Down
Itga4	1893.38	-0.308058	0.000337671	0.00297257	2233.23	1956.91	1656.06	1727.3	Down
Itga6	2763.6	0.256839	6.90835e-05	0.000738205	2512.52	2523.8	3054.32	2963.78	Up
Mtch2	1731.73	0.509029	8.28623e-10	2.39397e-08	1381.51	1476.76	2075.25	1993.4	Up
Mtch1	3996.15	0.392371	4.52596e-12	1.73158e-10	3373.83	3537.56	4623.79	4449.43	Up
Eno1b	3106.68	0.4565	1.19169e-13	5.50411e-12	2571.15	2667.04	3578.79	3609.75	Up
Chaf1b	2322.93	0.255016	0.000236636	0.00217448	2115.97	2120.32	2528.87	2526.54	Up
Ctla2a	2523.38	-1.01461	2.5403e-50	1.0191e-47	3326.93	3424.58	1677.71	1664.3	Down
Ptpre	1717.04	-0.462032	1.33499e-08	3.08299e-07	1950.75	2028.52	1425.81	1463.08	Down
Ptprj	647.48	-0.51545	7.30467e-05	0.000775244	745.121	778.727	524.469	541.604	Down
Akap13	7385.92	-0.437251	2.19346e-17	1.41928e-15	8953.17	8041.47	6202.12	6346.92	Down
Kif11	3439.55	0.41967	7.78052e-13	3.25138e-11	2960.23	2925.27	3994.04	3878.67	Up
Utrn	918.311	-0.465596	9.07356e-05	0.000940929	1149.13	981.479	796.052	746.586	Down
Rpl7a	3616.4	0.226153	0.000242135	0.0022221	3189.42	3477.04	3862.18	3936.97	Up
Fosl2	248.975	-1.2429	1.65796e-08	3.7669e-07	379.489	320.771	135.791	159.848	Down
Tm9sf3	7257.44	0.215922	1.90958e-06	2.98912e-05	6916.08	6515.29	7895.57	7702.81	Up
Tm9sf2	2816.78	0.227185	0.000454057	0.00384525	2653.23	2537.92	3066.13	3009.85	Up
Rrad	163.496	-1.00714	0.00010878	0.00110407	204.668	232.004	108.239	109.073	Down
Puf60	4899.04	0.219739	9.1043e-06	0.000120031	4524.02	4529.13	5325.38	5217.64	Up
Gpaa1	1602.02	0.450536	9.32022e-08	1.86418e-06	1316.49	1391.02	1853.85	1846.72	Up
Pnrc1	4404.21	-0.410423	6.19418e-13	2.63553e-11	5145.49	4908.4	3645.7	3917.23	Down
Nolc1	2394.18	0.281337	0.000363968	0.00318013	2097.85	2225.22	2461.96	2791.71	Up
Lmnb1	4091.52	0.450803	1.31366e-10	4.19207e-09	3743.73	3172.41	4637.57	4812.38	Up
Pdzk1ip1	568.872	-1.07713	1.12764e-14	5.65469e-13	758.978	784.78	364.078	367.651	Down
Tha1	241.36	1.15483	8.37912e-08	1.69039e-06	141.775	157.359	330.622	335.682	Up
Mamdc2	422.256	-1.04411	1.33371e-10	4.24639e-09	576.696	560.845	264.695	286.787	Down
Fam174b	534.839	-0.48639	0.000639681	0.00512365	631.061	617.333	434.926	456.038	Down
Memo1	1057.99	0.448479	1.22713e-05	0.000157142	887.962	901.791	1191.62	1250.58	Up
Rnase6	449.547	-0.694959	1.02918e-05	0.000133904	583.092	528.566	341.446	345.084	Down
Nop10	2011.53	0.412867	3.26271e-08	7.1026e-07	1736.48	1714.81	2320.26	2274.55	Up
Nop16	1252.24	0.326851	0.000550723	0.00451149	1080.9	1140.86	1401.21	1385.98	Up
Mdh2	5619.63	0.391949	3.00168e-17	1.91576e-15	4838.49	4883.19	6393.01	6363.85	Up
Mdh1	4371.73	0.231683	8.56593e-06	0.000114438	4002.76	4039.9	4763.52	4680.74	Up
Timm8a1	1394.04	0.449979	9.31265e-07	1.53293e-05	1188.57	1168.09	1671.81	1547.71	Up
Cd177	232.564	-1.04842	1.88545e-06	2.95465e-05	331.52	295.553	157.439	145.744	Down
Gtf2i	2887.8	-0.211555	0.000813156	0.00623443	3052.97	3145.17	2667.61	2685.45	Down
Jakmip1	195.28	-0.779252	0.000897429	0.00679305	249.44	244.109	144.647	142.923	Down
1810022K09Rik	556.104	0.452734	0.00116655	0.00849563	470.098	469.052	632.709	652.558	Up
Jmy	330.977	-0.635534	0.000505021	0.00419607	382.687	422.651	264.695	253.877	Down
Igdcc4	69.9346	-1.39198	0.000841667	0.00642973	88.4764	113.985	46.2478	31.0294	Down
Mybbp1a	6987.22	0.394918	2.97311e-20	2.60909e-18	6080.36	5993.78	7851.29	8023.45	Up
Tsfm	700.935	0.442069	0.000710521	0.00556745	587.356	601.194	862.963	752.228	Up
Lrrc59	5831.47	0.457877	1.30636e-23	1.4674e-21	4892.85	4934.63	6723.64	6774.75	Up
Mrto4	862.505	0.508431	5.98063e-06	8.25703e-05	711.009	713.161	1005.64	1020.21	Up
Hsd17b7	140.249	-1.1068	8.36254e-05	0.000873649	203.602	179.551	87.5755	90.2673	Down
Ergic1	2149.33	0.326323	6.98556e-06	9.49509e-05	1888.92	1925.64	2360.6	2422.17	Up
Clic4	5046.76	0.167203	0.000599857	0.00485452	4793.72	4715.74	5349	5328.59	Up
Srebf2	3976.3	-0.67628	1.24806e-35	2.46816e-33	4913.11	4870.07	3065.14	3056.87	Down
Dbf4	729.784	0.452125	0.000277886	0.00249955	643.853	589.089	831.476	854.719	Up
Lsm5	445.288	0.509297	0.00118229	0.00858349	367.763	367.172	543.165	503.052	Up
Eef1d	2347.43	0.530811	1.00008e-13	4.63435e-12	1864.4	1976.07	2744.36	2804.87	Up
Lsm7	753.3	0.533885	1.83174e-05	0.000226006	586.29	644.568	858.043	924.3	Up
Tpx2	2785.77	0.365289	5.92829e-08	1.23135e-06	2381.4	2488.5	3039.56	3233.64	Up
Abcg1	1586.98	0.34837	3.2088e-05	0.000375457	1378.31	1414.22	1760.37	1795	Up
Abcg3	165.09	-0.851518	0.00117472	0.00853295	190.811	234.022	116.111	119.416	Down
Nsmce1	1374.54	0.338205	0.000328677	0.00290067	1245.07	1183.22	1604.9	1464.96	Up
Phlda2	90.2457	-1.14212	0.00108195	0.00795373	117.258	131.133	58.0557	54.5365	Down
Bcor	1352.11	-0.369168	0.000167319	0.00161244	1623.49	1425.31	1153.24	1206.39	Down
Wdr43	2356.81	0.263072	0.000152871	0.0014875	2143.69	2141.5	2531.82	2610.23	Up
Wdr46	1522.22	0.436265	5.82577e-07	1.01237e-05	1261.06	1326.46	1709.2	1792.18	Up
Cand2	1295.93	-0.328795	0.000510344	0.00423216	1385.78	1499.96	1141.43	1156.55	Down
Cand1	4302.88	0.293729	3.40988e-07	6.17783e-06	4004.89	3728.21	4855.03	4623.38	Up
Foxa3	56.2239	-1.56591	0.000470602	0.00396342	87.4104	80.6971	29.5198	27.2683	Down
Gm2a	4155.08	-0.273068	2.67816e-07	4.9414e-06	4516.56	4577.55	3771.65	3754.56	Down
Selenbp1	1257.18	-0.441775	3.09538e-06	4.60072e-05	1410.29	1485.84	1080.43	1052.18	Down
Ctnnb1	8072.41	0.193009	5.35313e-06	7.51633e-05	7627.09	7439.27	8807.74	8415.55	Up
Clnk	365.101	1.76457	5.52304e-20	4.50866e-18	176.953	155.342	502.821	625.289	Up
Siglech	7.03789	-6.31302	0.000789942	0.00608424	17.0557	11.0959	0	0	Down
Slc16a1	2586.26	0.461654	9.59106e-12	3.48881e-10	2225.77	2126.37	3037.59	2955.31	Up
Siglec1	49.2985	-2.91492	2.76101e-08	6.04795e-07	86.3445	87.7581	11.8079	11.2834	Down
Sgsm1	194.82	-1.01914	3.83852e-05	0.000442139	289.947	232.004	120.047	137.282	Down
Ppil1	1791.21	0.354121	1.06857e-05	0.000138539	1532.88	1611.93	1975.86	2044.18	Up
Ccnd2	2897.45	-0.888472	1.3142e-44	4.39351e-42	3750.12	3774.61	2058.52	2006.57	Down
Evc2	67.8955	1.97514	2.81483e-06	4.22706e-05	30.9134	24.2091	110.207	106.252	Up
Ppbp	78.3162	-4.47353	1.25182e-17	8.29092e-16	152.435	147.272	8.85595	4.70142	Down
Pbk	3053.55	0.672854	7.60113e-28	1.07805e-25	2335.56	2372.5	3764.76	3741.39	Up
Shcbp1	1129.71	0.629577	4.22767e-09	1.06764e-07	915.678	858.416	1462.22	1282.55	Up
Trim8	2017.63	-0.484707	5.21601e-09	1.28488e-07	2418.71	2288.77	1579.31	1783.72	Down
Ttc13	1140.46	0.562704	9.71476e-09	2.31195e-07	914.612	927.008	1353.98	1366.23	Up
Sipa1	2105.19	-0.388737	1.61159e-07	3.08709e-06	2388.86	2385.61	1775.13	1871.17	Down
Slc25a45	660.306	-0.410949	0.00134418	0.00956593	738.725	768.64	568.749	565.111	Down
Tmem215	189.938	3.86951	4.72679e-36	9.90581e-34	21.3196	27.2353	346.366	364.83	Up
Knstrn	1020.16	0.482282	4.51929e-06	6.44217e-05	881.566	821.093	1185.71	1192.28	Up
Ifi47	2950.99	0.499939	2.14387e-14	1.04885e-12	2438.96	2450.17	3576.82	3338.01	Up
Ifi44	525.004	-0.511487	0.000370677	0.0032247	609.741	624.394	441.814	424.068	Down
Mrpl12	1208.46	0.510931	9.77835e-08	1.95303e-06	976.439	1016.78	1418.92	1421.71	Up
Mrpl16	711.183	0.499052	6.32831e-05	0.000684033	571.366	607.246	845.252	820.868	Up
Mrpl18	1477.98	0.303476	0.000484018	0.00405737	1300.5	1345.62	1612.77	1653.02	Up
Acat1	2812.94	0.312877	2.52487e-06	3.85764e-05	2598.86	2419.91	3108.44	3124.57	Up
Acat3	928.463	0.422249	0.00115112	0.00839628	899.688	687.943	1063.7	1062.52	Up
Ahnak	112.509	-1.0551	0.00105248	0.00779009	173.755	130.124	72.8156	73.3422	Down
Jam3	134.788	-1.19476	6.23481e-05	0.000675226	189.745	185.603	67.8956	95.909	Down
Rhbdf1	47.5758	-2.48584	1.37941e-06	2.20095e-05	76.7506	84.732	13.7759	15.0446	Down
Marcks	588.758	-0.515357	0.000139536	0.0013731	687.558	698.03	487.077	482.366	Down
Gstm1	1696.82	-0.458336	3.57058e-08	7.66582e-07	1898.51	2029.53	1414	1445.22	Down
Serp1	4532.34	0.182426	0.000379416	0.00329054	4259.66	4232.56	4871.76	4765.36	Up
Trappc13	1611.97	0.302972	0.000390943	0.00337176	1395.37	1490.88	1816.45	1745.17	Up
Tubb5	16273.8	0.447937	3.234e-36	6.8801e-34	13371.7	14161.3	19087.5	18474.7	Up
Ngdn	803.071	0.387147	0.00127869	0.00916962	735.527	656.673	903.307	916.778	Up
Gng2	1523.13	-0.451213	2.01687e-07	3.81657e-06	1813.23	1705.74	1291	1282.55	Down
Gpd1	35.1198	-2.19797	0.000276525	0.0024921	61.8269	53.4619	16.7279	8.46256	Down
Ppp1r14b	1687.16	0.380231	8.87691e-06	0.000117697	1415.62	1516.1	1975.86	1841.08	Up
Naprt	664.363	0.50591	8.08745e-05	0.000849334	536.188	561.854	771.452	787.959	Up
Prpf31	2031.06	0.541235	9.23073e-13	3.82327e-11	1664	1645.21	2345.84	2469.19	Up
Hmgb2	12765.8	0.319438	5.29017e-18	3.65908e-16	11175.7	11540.7	13842.8	14503.9	Up
Hmgb1	18206.1	0.275401	2.55033e-20	2.25215e-18	16343.6	16603.4	19763.5	20113.6	Up
Cd37	1107.89	-0.376238	0.000230291	0.00212591	1271.72	1231.64	923.971	1004.22	Down
Nceh1	2357.19	-0.248003	0.000488025	0.00407879	2546.63	2572.22	2088.04	2221.89	Down
Cyr61	27.1423	-2.21467	0.000897451	0.00679305	47.9691	41.3573	9.83995	9.40285	Down
Trf	2286.37	-0.365799	1.71337e-07	3.26424e-06	2571.15	2578.27	1986.69	2009.39	Down
Mtap	1822.93	0.290417	0.000282605	0.00253712	1586.18	1693.63	2004.4	2007.51	Up
Galnt6	3112.2	0.303164	1.09043e-06	1.78239e-05	2732.11	2840.54	3382.97	3493.16	Up
Galnt1	4936.48	0.171485	0.000556194	0.00454042	4695.65	4591.67	5181.72	5276.88	Up
Xpo1	4392.75	0.363651	2.49621e-12	9.90095e-11	3824.74	3859.34	4907.18	4979.75	Up
Xpo5	1860.74	0.283886	0.000236247	0.00217232	1682.12	1674.47	2029.98	2056.4	Up
Prdm16	493.114	-0.541775	0.000365555	0.00319059	607.609	561.854	380.806	422.188	Down
2020-09-09	2979.66	-0.339613	2.18409e-07	4.10532e-06	3396.22	3261.17	2717.79	2543.47	Down
Git2	2513.55	-0.38453	2.80096e-08	6.12589e-07	2934.65	2758.83	2172.66	2188.04	Down
Cyth4	975.019	-0.954297	3.04373e-18	2.14759e-16	1238.67	1333.52	681.908	645.976	Down
2020-09-02	1374.49	0.301911	0.000742633	0.0057769	1241.87	1220.54	1531.1	1504.46	Up
Tacc3	2612.99	0.448271	2.72198e-11	9.4837e-10	2267.34	2153.6	3006.1	3024.9	Up
Tns1	1024.12	-0.846034	3.26913e-14	1.56662e-12	1289.84	1342.6	677.972	786.078	Down
Icam2	1031.54	0.400801	0.000139549	0.0013731	861.313	916.921	1143.4	1204.5	Up
Tpm3	13843.9	0.11462	0.000363476	0.00317953	13209.6	13378.6	14389	14398.6	Up
Polr2b	2938.31	0.316359	1.53665e-06	2.43797e-05	2636.17	2598.45	3378.05	3140.55	Up
Adgre1	78.3565	-1.59511	4.21355e-05	0.000479048	101.268	134.159	41.3278	36.6711	Down
Per1	291.691	-1.05954	1.27859e-07	2.50387e-06	369.895	418.616	175.151	203.101	Down
Lonp1	2083.18	0.255137	0.000585453	0.00475164	1873.99	1924.63	2308.45	2225.65	Up
Stk10	825.956	-0.79389	9.12356e-12	3.32738e-10	1076.64	1018.8	595.317	613.066	Down
Rasal3	2727.79	-0.272074	3.08109e-05	0.000362324	3020.99	2947.46	2510.17	2432.52	Down
Snrnp70	2892.45	0.316659	1.52904e-06	2.42865e-05	2492.26	2659.98	3156.66	3260.91	Up
Eed	1535.61	0.347637	4.89818e-05	0.000545513	1367.65	1335.54	1686.57	1752.69	Up
Tnks1bp1	245.236	-0.69792	0.00127201	0.0091357	332.586	274.37	184.991	188.997	Down
Eya2	603.137	-0.647034	7.41112e-06	0.000100153	802.684	669.786	482.157	457.919	Down
2700094K13Rik	1344.07	0.433564	3.94921e-06	5.70482e-05	1090.5	1196.34	1558.65	1530.78	Up
Gfm1	941.21	0.439672	4.72827e-05	0.000531543	785.628	812.015	1097.15	1070.04	Up
Mars	2917.62	0.523154	6.17719e-17	3.83779e-15	2391	2397.71	3425.29	3456.49	Up
Ear1	74.6774	-1.25043	0.0011249	0.00822643	103.4	106.924	42.3118	46.0739	Down
Stk4	3815.59	-0.211307	0.000182269	0.00173633	4145.6	4043.94	3471.53	3601.29	Down
Cpsf6	3244.04	0.206262	0.000671042	0.00530225	2965.56	3059.43	3421.35	3529.83	Up
5930403L14Rik	348.86	-0.788342	1.29596e-05	0.000164974	473.296	410.547	255.839	255.757	Down
Bag1	2702.57	0.320308	5.43693e-06	7.62636e-05	2493.33	2315	2902.78	3099.18	Up
Ccnl1	1030.18	-0.444707	3.8691e-05	0.000444931	1244	1131.78	841.316	903.614	Down
Nusap1	2917.92	0.454705	5.38288e-13	2.31844e-11	2460.28	2463.28	3422.33	3325.79	Up
Elane	2984.28	-0.32875	1.13612e-06	1.84847e-05	3165.96	3479.06	2671.55	2620.57	Down
Fmnl3	818.102	0.453372	0.000163942	0.00158424	724.867	656.673	909.211	981.657	Up
Fmnl1	2694.03	-0.324082	6.47714e-07	1.10724e-05	3026.32	2964.61	2372.41	2412.77	Down
Fanca	610.539	0.576398	4.67199e-05	0.00052635	529.793	450.895	704.54	756.929	Up
Fanci	1005.77	0.402942	0.000174525	0.00167613	892.226	840.259	1186.7	1103.89	Up
Arap1	3232.99	-0.347803	6.0071e-08	1.24475e-06	3635	3606.15	2967.73	2723.06	Down
Syne1	316.697	-0.645016	0.00068361	0.00538943	415.733	357.085	240.095	253.877	Down
Psmc1	2619.2	0.329969	5.65065e-07	9.88055e-06	2328.1	2313.99	2884.09	2950.61	Up
Psmc2	1995.11	0.315984	2.48071e-05	0.000297198	1767.4	1787.44	2236.62	2188.98	Up
Psmc3	2918.24	0.415324	6.75352e-11	2.21556e-09	2454.95	2547	3295.4	3375.62	Up
Psmc4	2373.5	0.348559	7.67204e-07	1.28701e-05	2043.49	2132.42	2705.99	2612.11	Up
Psmc5	1968.93	0.430887	1.5344e-08	3.50318e-07	1676.79	1677.49	2213.99	2307.46	Up
Psmc6	1495.48	0.330307	0.000136022	0.00134784	1339.94	1310.32	1635.4	1696.27	Up
Hsp90b1	5512.48	0.236597	1.17085e-05	0.000150963	5094.32	5029.45	5684.54	6241.61	Up
Atp5a1	18869	0.347518	1.9557e-33	3.52051e-31	16566.4	16647.8	21247.4	21014.4	Up
Lars2	34981.7	0.162028	2.16533e-08	4.82594e-07	33045.4	32992	37975.3	35914.2	Up
Ago2	1036.08	-0.385648	0.000174443	0.00167613	1186.44	1161.03	909.211	887.629	Down
Casp8	2151.42	0.340328	3.50237e-06	5.14941e-05	1850.54	1946.82	2406.85	2401.49	Up
9130401M01Rik	698.641	0.419459	0.000797092	0.00613259	605.477	590.098	815.732	783.257	Up
Crip1	1238.16	0.316383	0.000813437	0.00623443	1084.1	1121.69	1360.86	1385.98	Up
Alyref	4587	0.244933	4.52798e-06	6.44802e-05	4072.05	4324.36	4986.89	4964.7	Up
Gypa	59.6536	-2.65602	1.30628e-08	3.02167e-07	97.0043	108.941	15.7439	16.9251	Down
Rgl1	243.362	-0.746043	0.000395744	0.00340898	311.266	298.579	184.007	179.594	Down
Smarca2	2463.3	-0.278355	8.30093e-05	0.000868505	2784.34	2616.6	2180.53	2271.73	Down
Smarca5	4187.01	0.262097	1.59342e-06	2.52235e-05	3872.71	3743.34	4486.03	4645.95	Up
Hn1l	4999.05	0.239035	7.0655e-06	9.59446e-05	4538.95	4632.02	5603.85	5221.4	Up
Stt3b	4427.03	0.267099	3.14514e-07	5.72032e-06	4042.2	3994.51	4903.25	4768.18	Up
Stt3a	5322.11	0.16971	0.000403366	0.00345979	5036.76	4982.04	5701.27	5568.37	Up
Cpsf3	2328.93	0.236981	0.000772961	0.00598629	2187.39	2089.05	2525.91	2513.38	Up
Cpsf1	3822.32	0.283692	3.09859e-07	5.65764e-06	3412.21	3483.09	4171.15	4222.82	Up
Aspa	95.517	2.28054	4.10043e-10	1.22759e-08	29.8475	35.305	170.231	146.684	Up
Wwtr1	67.8242	4.26069	8.84627e-15	4.468e-13	5.3299	8.06971	132.839	125.058	Up
Cops7a	1924.11	0.265689	0.000493385	0.00411379	1762.07	1732.97	2079.18	2122.22	Up
Il21r	551.924	-0.551992	0.000176217	0.00168889	617.203	695.004	473.302	422.188	Down
Acp1	1025.99	0.411631	7.40351e-05	0.000783957	862.379	898.764	1156.19	1186.64	Up
Nhp2l1	2986.28	0.211521	0.000645207	0.00515908	2750.23	2785.06	3236.36	3173.46	Up
Sema4d	1953.69	0.301815	9.57149e-05	0.000983846	1739.68	1760.21	2220.88	2094.01	Up
Matr3	6022.02	0.188614	5.10834e-05	0.000564329	5517.52	5739.58	6473.7	6357.26	Up
Sox4	4923.69	-0.653124	1.9009e-35	3.70702e-33	5878.89	6160.22	3743.12	3912.52	Down
Bcl11a	2130.84	-0.324483	8.96978e-06	0.000118592	2408.05	2331.14	1873.53	1910.66	Down
Kntc1	1466.05	0.429147	7.25927e-07	1.22509e-05	1250.4	1248.79	1687.55	1677.47	Up
Ltb	808.932	-1.13063	2.50613e-21	2.47806e-19	1069.18	1151.95	508.725	505.873	Down
Ltf	1207.5	-1.36756	2.38846e-38	5.78212e-36	1733.29	1748.1	618.933	729.661	Down
Hip1r	1255.17	-0.390868	3.24858e-05	0.000379478	1424.15	1424.3	1061.73	1110.48	Down
Ash2l	1912.2	0.250794	0.00111366	0.00816124	1780.19	1712.8	2090.01	2065.81	Up
Ndufb9	1636.18	0.344935	4.89916e-05	0.000545513	1423.08	1459.61	1896.16	1765.85	Up
Ndufb8	1617.2	0.410298	1.20008e-06	1.93905e-05	1355.93	1421.28	1884.35	1807.23	Up
Ndufb7	861.425	0.403331	0.000503828	0.00419091	703.547	779.736	995.803	966.613	Up
Ndufb6	709.474	0.55918	1.11651e-05	0.000144444	547.914	599.176	871.819	818.988	Up
Ndufb5	1058.74	0.457886	9.58194e-06	0.000125856	875.17	908.852	1261.48	1189.46	Up
Dcun1d1	3829.27	-0.229962	2.92382e-05	0.00034615	4154.13	4113.54	3537.46	3511.96	Down
Mrps17	970.11	0.42227	6.66466e-05	0.000715979	825.069	833.198	1106.99	1115.18	Up
Mrps14	1339	0.365973	0.000110664	0.00111948	1117.15	1222.56	1541.92	1474.37	Up
Mrps10	621.919	0.478107	0.000356349	0.00312133	496.747	542.688	724.22	724.019	Up
Ska1	411.607	0.654155	0.000110305	0.00111665	320.86	318.754	545.133	461.68	Up
Socs1	137.092	-1.06588	0.000196611	0.001854	184.415	186.612	97.4155	79.9242	Down
Socs3	1819.38	-0.612317	2.72197e-14	1.32246e-12	2269.47	2130.4	1426.79	1450.86	Down
Socs2	308.621	0.728869	0.000104546	0.00106604	236.648	227.969	375.886	393.979	Up
Dhrs4	1058.3	0.414159	4.79342e-05	0.000537146	902.886	911.878	1228.03	1190.4	Up
Gna12	1042.53	-0.335931	0.00139106	0.00981823	1200.29	1126.73	892.483	950.628	Down
Sbno2	1475.18	0.674342	8.14459e-15	4.12845e-13	1136.34	1136.82	1797.76	1829.79	Up
Tomm5	805.749	0.459095	0.000101129	0.0010342	663.04	693.995	962.347	903.614	Up
Esco2	755.639	0.619428	2.50703e-07	4.65624e-06	589.487	602.202	913.147	917.718	Up
Rbm4	406.114	0.618834	0.000491821	0.00410563	279.287	361.12	477.237	506.813	Up
Rbm3	7067.75	0.251133	7.19484e-08	1.46835e-06	6545.12	6362.97	7929.03	7433.89	Up
Cbfa2t3	1789.34	-0.957286	8.74769e-33	1.49788e-30	2314.24	2409.82	1224.09	1209.21	Down
Rpl36al	1715.3	0.404343	8.74074e-07	1.44898e-05	1429.48	1523.16	1964.05	1944.51	Up
Atpif1	2625.66	0.227209	0.000597762	0.00484315	2377.14	2461.26	2835.87	2828.38	Up
2020-09-11	2213.76	0.34014	6.53541e-06	8.9613e-05	2005.11	1903.44	2384.22	2562.28	Up
Ldhb	1064.24	-0.46378	4.8921e-06	6.91046e-05	1248.26	1219.54	884.611	904.554	Down
Bnip3l	2546.64	-0.248313	0.000208739	0.00195504	2736.37	2794.14	2301.56	2354.47	Down
Bach1	336.674	-0.628395	0.000434154	0.003699	406.139	411.555	266.663	262.339	Down
Bccip	1221.28	0.354886	0.000195434	0.00184663	1074.51	1069.24	1343.15	1398.2	Up
Uggt1	2563.05	0.337732	4.03957e-07	7.24389e-06	2247.09	2281.71	2833.91	2889.49	Up
Pla2g4a	2376.63	0.483869	7.99191e-12	2.93755e-10	2041.35	1922.61	2763.06	2779.48	Up
Cables1	478.871	-0.517795	0.000545299	0.00448013	563.904	563.871	396.55	391.158	Down
Sirpa	1067.81	-0.555305	4.53011e-08	9.55065e-07	1251.46	1290.15	857.06	872.584	Down
Apoe	5084.84	-0.765774	2.7374e-41	7.68716e-39	6104.87	6701.9	3682.11	3850.47	Down
Tars	1782	0.277887	0.00041608	0.0035558	1614.96	1606.88	1952.25	1953.91	Up
Peg13	1274.29	-1.0683	6.86442e-30	1.03638e-27	1735.42	1715.82	835.412	810.525	Down
Mgrn1	1466.46	-0.339218	0.000225014	0.00207994	1623.49	1652.27	1366.77	1223.31	Down
Lap3	1603.02	0.325984	8.34503e-05	0.000872469	1423.08	1422.29	1783	1783.72	Up
Srm	3253.91	0.29824	2.71327e-06	4.09904e-05	2804.6	3032.19	3635.86	3542.99	Up
P4hb	11251	0.313092	2.81805e-19	2.17408e-17	9970.12	10099.2	12512.5	12422.1	Up
Itgb2	944.163	-0.823594	2.16059e-14	1.05336e-12	1207.76	1205.41	678.956	684.527	Down
Itgb5	164.881	-2.32836	2.59037e-17	1.66841e-15	268.627	281.431	51.1677	58.2976	Down
Obsl1	601.588	-1.00732	1.29557e-13	5.94478e-12	787.76	819.076	408.358	391.158	Down
Ptpn7	3464.03	-0.41242	3.72195e-12	1.43967e-10	4023.01	3888.59	3027.75	2916.76	Down
Skiv2l2	1999.07	0.35928	2.86571e-06	4.29888e-05	1783.39	1719.86	2188.4	2304.64	Up
Ncl	11819.8	0.342047	1.44902e-13	6.62727e-12	10366.7	10484.6	12477.1	13951	Up
Cbl	930.358	-0.391263	0.0003238	0.00285942	1058.52	1053.1	784.244	825.57	Down
Prom2	20.5419	3.60973	5.33987e-05	0.000586259	3.19794	3.02614	37.3918	38.5517	Up
Notch1	590.759	-0.640152	8.61417e-06	0.000114864	774.968	664.743	443.782	479.545	Down
Notch2	3235.26	-0.454853	1.69997e-13	7.72468e-12	3847.13	3635.41	2734.52	2724	Down
Isyna1	1741.94	0.456452	1.11506e-08	2.61815e-07	1463.59	1473.73	1998.49	2031.96	Up
Slc18a2	2588.26	-0.391362	1.26604e-08	2.93341e-07	2953.83	2920.23	2316.32	2162.65	Down
Nxt1	880.229	0.529854	2.51994e-06	3.8543e-05	697.152	743.422	1046.97	1033.37	Up
Pdap1	419.085	0.575629	0.00108171	0.00795373	368.829	304.632	456.574	546.305	Up
Mpdz	175.634	-1.10784	1.43412e-05	0.000180434	240.912	239.065	99.3835	123.177	Down
Cdca3	1280.94	0.436859	4.20712e-06	6.02777e-05	1116.08	1061.17	1431.71	1514.8	Up
Cdca7	7461.73	0.198903	3.67506e-06	5.38222e-05	6984.31	6911.71	8147.48	7803.42	Up
Cdca4	1886.08	0.32967	2.46191e-05	0.000295599	1716.23	1627.06	2113.62	2087.43	Up
Cdca5	1588.6	0.529773	2.51143e-10	7.66586e-09	1312.22	1288.13	1893.21	1860.82	Up
Cdca8	2312.55	0.428723	1.71358e-08	3.87446e-07	1864.4	2077.95	2623.33	2684.51	Up
Sphk1	31.6721	-4.1538	8.05697e-08	1.63244e-06	54.365	65.5664	3.93598	2.82085	Down
Prss57	478.429	0.521836	0.000583827	0.00474119	393.347	392.39	542.181	585.797	Up
Ndufab1	1037.89	0.492283	1.97415e-06	3.07648e-05	864.511	860.433	1242.79	1183.82	Up
Crim1	487.335	-0.486835	0.00105997	0.00783315	577.762	559.836	408.358	403.382	Down
Atp5j	2431.45	0.327132	3.15556e-06	4.67375e-05	2088.26	2225.22	2709.92	2702.38	Up
Atp5h	2193.75	0.358212	2.4733e-06	3.79952e-05	1835.62	2009.36	2500.33	2429.7	Up
Atp5o	2159.92	0.501797	7.35665e-11	2.39663e-09	1700.24	1875.2	2558.39	2505.86	Up
Atp5l	1468.06	0.433084	2.11119e-05	0.000257097	1274.91	1223.57	1842.04	1531.72	Up
Atp5b	26661.5	0.423603	1.26687e-52	5.39034e-50	23129.7	22421.7	30812.8	30281.9	Up
Pus10	992.471	0.362086	0.000657881	0.00523064	846.389	890.695	1092.23	1140.57	Up
Atp5e	1080.32	0.459525	2.36347e-05	0.000284853	889.028	930.035	1336.26	1165.95	Up
Atp5d	3223.37	0.383892	4.87369e-09	1.20904e-07	2663.89	2929.31	3702.77	3597.53	Up
Cpeb4	115.667	-1.0456	0.000764489	0.00593377	169.491	142.229	74.7836	76.1631	Down
Hist1h1d	407.655	0.825831	4.58774e-06	6.51989e-05	299.541	288.492	588.429	454.157	Up
Hist1h1a	253.841	1.0268	3.03347e-05	0.000357623	153.501	180.56	414.262	267.041	Up
Hist1h1b	1105.16	0.74797	2.82807e-09	7.3946e-08	896.49	753.51	1537	1233.65	Up
Ftsj3	1724.75	0.414748	2.66705e-07	4.92738e-06	1493.44	1463.64	1995.54	1946.39	Up
Ptma	31622	0.314351	7.43334e-32	1.21362e-29	28221.8	28160.3	34422.1	35683.8	Up
Vcam1	423.429	-2.40757	5.74561e-41	1.58185e-38	668.37	756.536	145.631	123.177	Down
Dhx40	205.382	0.784957	0.000683011	0.00538773	151.369	150.298	272.567	247.295	Up
Calm2	8357.13	0.198706	2.49311e-06	3.82576e-05	7650.55	7913.36	9126.55	8738.07	Up
Calm1	5571.64	0.220411	4.55514e-06	6.48011e-05	5034.63	5258.43	6015.16	5978.33	Up
Frmd6	795.345	0.570107	1.20299e-06	1.94151e-05	644.918	635.49	967.267	933.703	Up
Pafah2	1303.81	-0.386536	3.56025e-05	0.000411775	1466.79	1487.85	1168	1092.61	Down
Tomm7	641.996	0.455658	0.000621216	0.0050043	512.737	569.924	754.724	730.601	Up
Ptgs2	266.007	-1.04343	2.25113e-06	3.48491e-05	402.941	313.71	157.439	189.937	Down
Slbp	3632.3	0.186149	0.0011341	0.00828507	3459.11	3337.84	3859.23	3873.03	Up
U2af1	2564.14	0.3706	4.7838e-08	1.00403e-06	2207.65	2265.57	2828.99	2954.37	Up
Vcp	15250.5	0.116349	0.00103116	0.00765655	14824.6	14446.8	16291	15439.5	Up
Ano6	1156.84	-0.318451	0.00106526	0.0078488	1294.1	1274.01	1016.47	1042.78	Down
Eftud2	5449.96	0.365828	7.8554e-14	3.67659e-12	4680.72	4843.85	6241.48	6033.81	Up
Atxn7l3b	1856.05	-0.264515	0.000661744	0.00525243	1995.52	2055.76	1696.41	1676.53	Down
Nedd8	1179.05	0.315871	0.00121318	0.0087625	1067.05	1033.93	1340.2	1275.03	Up
Nedd9	276.078	-0.75183	0.000388598	0.00335359	358.17	334.893	177.119	234.131	Down
Nedd1	1175.21	0.325459	0.000980068	0.00732649	1083.04	1003.67	1293.95	1320.16	Up
Nup205	3776.36	0.415105	1.84671e-10	5.76216e-09	3413.27	3061.45	4187.88	4442.84	Up
Bcr	366.873	-0.607728	0.000483376	0.00405441	457.306	428.704	305.038	276.444	Down
Chd4	2361.45	-0.283905	9.97191e-05	0.00102127	2700.13	2486.48	2109.68	2149.49	Down
Chd9	624.88	-0.515381	9.42201e-05	0.000971413	751.517	719.213	510.693	518.097	Down
Thrap3	4156.3	0.194274	0.000273415	0.002472	3924.94	3829.08	4435.85	4435.32	Up
Tecpr1	252.032	-0.74828	0.000314305	0.00278433	308.068	323.797	193.847	182.415	Down
Sgms1	1242.87	-0.33748	0.000529263	0.0043666	1356.99	1418.25	1051.89	1144.33	Down
Ndufa10	1690.35	0.465216	1.0307e-08	2.44048e-07	1401.76	1438.43	1952.25	1968.96	Up
Ndufa11	639.422	0.523536	8.20592e-05	0.000861131	511.671	537.645	723.236	785.138	Up
Ndufa12	1108.54	0.500025	6.48211e-07	1.10724e-05	895.424	941.13	1282.15	1315.46	Up
Atp1b2	32.2925	-2.99052	5.25455e-06	7.3927e-05	51.1671	63.549	7.87196	6.58199	Down
Atp1b3	3778.08	0.29931	2.38565e-07	4.44191e-06	3448.45	3326.74	4267.59	4069.55	Up
Wdr75	711.537	0.498396	5.32104e-05	0.000585065	591.619	588.08	831.476	834.973	Up
Wdr77	3042.36	0.342335	4.11178e-08	8.72107e-07	2636.17	2729.58	3445.95	3357.76	Up
Fam65b	2884.14	-0.308807	1.02796e-06	1.68224e-05	3234.19	3149.21	2591.84	2561.34	Down
Ptcd3	1340.35	0.401616	1.22904e-05	0.000157167	1147	1163.05	1484.85	1566.51	Up
Unc13d	2628.54	-0.381288	7.96125e-09	1.92068e-07	2969.82	2977.72	2320.26	2246.34	Down
Cldn13	28.4021	-2.78596	5.0611e-05	0.000560433	44.7712	54.4706	5.90397	8.46256	Down
Arhgef5	410.445	-0.58891	0.000290761	0.00260203	480.757	505.366	323.734	331.92	Down
Pnpt1	853.691	0.443584	8.75488e-05	0.000909899	722.735	724.257	968.251	999.523	Up
Rnpepl1	1350.96	-0.367779	5.89427e-05	0.000641562	1481.71	1562.5	1195.55	1164.07	Down
Kdm7a	261.652	-1.65307	3.002e-14	1.44849e-12	421.062	373.224	113.159	139.162	Down
Fus	2264.09	0.38838	2.95162e-07	5.39632e-06	2048.82	1874.19	2505.25	2628.1	Up
Ces2g	294.547	-0.620449	0.00116801	0.00849798	350.708	363.137	229.271	235.071	Down
Kit	13466.9	-0.46648	2.17884e-42	6.37356e-40	15906.6	15344.6	11359.2	11257.1	Down
Usp11	1277.05	-0.346817	0.000209633	0.00196006	1465.72	1394.04	1126.67	1121.76	Down
Tspan32	3466.02	-0.239114	6.54473e-05	0.000703633	3675.5	3829.08	3246.2	3113.28	Down
Tspan33	245.973	-0.946185	8.5217e-06	0.000114064	322.992	324.806	157.439	178.654	Down
Ldha	19807.5	0.54575	9.51086e-59	5.34168e-56	15989.7	16219.1	24226.9	22794.4	Up
Eif2b5	2077.83	0.357623	1.85418e-06	2.91067e-05	1798.31	1844.94	2275.98	2392.08	Up
Eif2b1	1140.58	0.39246	7.11725e-05	0.000758795	967.911	1004.68	1316.59	1273.15	Up
Nubp2	1384.45	0.348066	0.000274369	0.00247585	1203.49	1232.65	1643.27	1458.38	Up
Nubp1	1067.37	0.472387	2.99939e-06	4.47074e-05	899.688	888.677	1241.8	1239.3	Up
Ccna2	5720.88	0.543483	7.3782e-31	1.15108e-28	4724.43	4587.63	6844.67	6726.8	Up
Nrros	4286.03	-0.214626	6.93233e-05	0.000740204	4496.31	4711.7	3982.23	3953.9	Down
Csrnp1	2033.58	-0.486613	3.10832e-10	9.40601e-09	2424.04	2323.07	1636.38	1750.81	Down
Atp5j2	1075.79	0.398526	9.42287e-05	0.000971413	901.82	954.244	1238.85	1208.27	Up
Tmem246	256.974	-0.744715	0.000377114	0.00327462	303.805	339.937	181.055	203.101	Down
C4b	277.452	2.21682	9.89028e-24	1.13827e-21	112.994	83.7233	467.398	445.695	Up
Gm6498	744.74	0.472911	9.31867e-05	0.000962084	614.005	633.473	856.076	875.405	Up
S100a9	1222.64	-1.29798	1.76504e-39	4.50598e-37	1682.12	1794.5	692.732	721.198	Down
S100a8	1161.34	-1.24489	3.50776e-35	6.74691e-33	1586.18	1680.52	703.556	675.124	Down
S100a6	285.985	0.931393	2.36259e-06	3.64139e-05	188.679	204.769	363.094	387.397	Up
Zeb2	1098.13	-0.502537	7.24733e-07	1.22455e-05	1313.29	1261.9	883.627	933.703	Down
Nup93	1947.13	0.504598	3.6692e-11	1.25657e-09	1623.49	1596.79	2251.38	2316.86	Up
Tmed2	8485.7	0.314388	1.17938e-14	5.89314e-13	7594.05	7535.1	9598.87	9214.79	Up
Tmed9	2363.75	0.456777	5.84248e-07	1.01402e-05	2194.85	1791.48	2602.67	2865.99	Up
Gmnn	1165.69	0.36031	0.000316598	0.00280287	973.241	1068.23	1307.73	1313.58	Up
Ostc	1684.05	0.279923	0.000734104	0.00572642	1482.78	1559.47	1810.55	1883.39	Up
Ola1	902.218	0.662103	3.34095e-09	8.63911e-08	724.867	672.812	1113.88	1097.31	Up
Akr1a1	5702.81	0.164257	0.000996392	0.00741406	5203.05	5552.97	6091.91	5963.29	Up
Cdc34	760.962	0.428323	0.000397015	0.00341783	624.665	672.812	873.787	872.584	Up
Cdc37	5183.29	0.236577	1.13222e-06	1.84639e-05	4780.92	4737.93	5534.97	5679.32	Up
G3bp1	12439.8	0.226524	1.29206e-11	4.65174e-10	11394.3	11535.7	13418.7	13410.3	Up
Cdc123	1270.66	0.39862	2.00132e-05	0.000244778	1076.64	1115.64	1459.26	1431.11	Up
Ctsc	1628.26	0.301896	0.000295793	0.0026353	1438.01	1478.78	1834.17	1762.09	Up
Seh1l	2565.18	0.317096	4.18838e-06	6.00706e-05	2314.24	2254.48	2931.32	2760.68	Up
Cd69	1451.64	0.459712	7.20265e-07	1.21993e-05	1235.47	1209.45	1590.14	1771.5	Up
Ciapin1	1273.13	0.357843	0.000134611	0.0013348	1121.41	1110.59	1464.18	1396.32	Up
Ttc27	954.735	0.482875	1.30595e-05	0.000166095	814.409	778.727	1061.73	1164.07	Up
Col16a1	1192.08	0.755753	3.15802e-14	1.51855e-12	891.16	882.625	1433.68	1560.87	Up
Junb	11194.8	-0.675385	2.56381e-61	1.63629e-58	13587	13950.5	8312.79	8928.94	Down
Jund	11022.2	0.328722	4.59484e-13	1.99741e-11	9999.97	9545.46	11707.6	12835.8	Up
Itsn1	733.714	-0.733136	5.28375e-09	1.29928e-07	955.119	877.581	532.341	569.812	Down
Spcs3	5449.48	0.24175	7.21887e-06	9.7838e-05	4913.11	5073.83	6160.79	5650.17	Up
Tbxas1	1524.45	-0.29087	0.000657016	0.00522968	1677.85	1677.49	1347.09	1395.38	Down
Sfxn1	2544.65	0.351336	4.55628e-07	8.07761e-06	2219.37	2253.47	2754.2	2951.55	Up
Sh3kbp1	1942.62	-0.455923	4.03003e-09	1.02325e-07	2302.52	2191.94	1610.8	1665.24	Down
Clns1a	2308.83	0.253406	0.000761432	0.00591331	2029.63	2182.86	2599.71	2423.11	Up
Ganc	280.312	-0.687041	0.000507518	0.00421411	331.52	360.111	209.591	220.027	Down
Syk	2535.21	-0.254312	0.000277802	0.00249955	2825.92	2690.24	2379.3	2245.4	Down
Rassf5	2471.63	-0.265309	9.15291e-05	0.000948458	2678.81	2717.48	2273.03	2217.19	Down
Dmwd	643.715	-0.78351	1.23788e-08	2.88244e-07	762.176	866.486	450.67	495.53	Down
Tln1	12356.4	-0.325217	7.87754e-17	4.85125e-15	14190.3	13296.9	11105.4	10833	Down
Mkrn1	1855.82	-0.375091	2.51454e-06	3.85329e-05	2113.84	2077.95	1560.62	1670.89	Down
Orai2	924.415	-0.508766	3.68727e-06	5.39301e-05	1065.98	1105.55	741.932	784.197	Down
Cox7a2	1153.89	0.53218	5.57258e-08	1.16435e-06	928.469	958.279	1378.58	1350.25	Up
Nsf	1317.4	0.448174	1.00628e-06	1.65253e-05	1096.89	1131.78	1525.19	1515.74	Up
Atp2b4	706.812	-0.408973	0.00113578	0.00829301	819.739	792.849	630.741	583.917	Down
Spns2	7199.07	-0.383706	1.83684e-19	1.43284e-17	8197.39	8104.01	6337.91	6156.98	Down
Muc1	27.8502	3.63539	2.55522e-06	3.89131e-05	4.26392	4.03486	56.0877	47.0142	Up
Ly6c2	647.847	-0.455698	0.000422422	0.0036078	744.055	754.518	554.973	537.843	Down
Arid5a	838.901	0.91656	5.73491e-15	2.92814e-13	585.224	576.985	1051.89	1141.51	Up
Podxl	154.06	1.39609	3.70235e-07	6.69044e-06	77.8166	91.793	211.559	235.071	Up
Usp39	1430.84	0.326079	0.0002199	0.00204207	1273.85	1265.94	1561.6	1621.99	Up
Rasl11b	40.0765	-2.1894	6.51362e-05	0.000700826	62.8929	68.5926	13.7759	15.0446	Down
Cic	558.572	-0.477714	0.00128938	0.00923213	645.984	654.656	422.134	511.515	Down
Pbdc1	1150.23	0.349459	0.000388043	0.00335087	1010.55	1012.75	1255.58	1322.04	Up
Gm10052	3958.86	0.328486	5.80247e-09	1.41938e-07	3608.35	3412.48	4390.58	4424.04	Up
Evc	46.74	1.90147	0.000249954	0.00228341	22.3856	17.1481	59.0397	88.3868	Up
Fut8	6744.43	0.607679	8.53091e-45	2.92152e-42	5305.39	5383.51	8197.66	8091.15	Up
Fam46c	110.098	-1.06164	0.000915762	0.00691042	152.435	145.255	79.7036	62.9991	Down
Plxnc1	2882.1	-0.331727	4.45255e-07	7.92374e-06	3320.53	3103.81	2565.27	2538.77	Down
Stat5b	4401.42	-0.251383	1.34798e-06	2.15569e-05	4747.88	4819.64	4057.01	3981.17	Down
Gspt1	3719.98	0.341868	1.88408e-09	5.10703e-08	3321.6	3241	4223.31	4094	Up
Slc25a13	884.902	0.386319	0.000719337	0.00562685	728.065	805.963	993.835	1011.75	Up
Mtfr2	1716.87	0.487422	9.6301e-09	2.29569e-07	1430.55	1428.34	2098.86	1909.72	Up
Tgif1	644.434	-0.452267	0.000630201	0.00507086	780.298	709.126	538.245	550.067	Down
Fam181b	143.613	-0.939928	0.000777696	0.00601301	175.887	201.743	91.5115	105.312	Down
Mrpl42	1069.38	0.534277	4.76654e-07	8.40791e-06	821.871	924.991	1256.56	1274.09	Up
Marveld1	1137.18	-0.374428	0.000219579	0.00204179	1231.21	1336.55	969.235	1011.75	Down
Fam110a	1176.45	-0.989217	1.21416e-23	1.37484e-21	1527.55	1601.84	773.42	803.003	Down
Tnfrsf21	2482.21	-0.277769	4.07476e-05	0.000466289	2696.93	2743.7	2270.08	2218.13	Down
Fgd5	363.341	-0.749976	2.4293e-05	0.000292286	482.889	428.704	257.807	283.966	Down
Nckap5l	127.554	-0.946553	0.00125764	0.00905099	168.425	167.447	93.4795	80.8645	Down
Slc35d3	45.156	-2.1775	2.59127e-05	0.000309915	68.2228	79.6884	16.7279	15.9848	Down
Vdac3	3831.7	0.273171	4.67975e-06	6.64393e-05	3404.74	3534.53	4343.35	4044.16	Up
Vdac1	3156.19	0.404107	1.07149e-09	3.05168e-08	2852.57	2582.31	3566.98	3622.92	Up
Plvap	72.2948	-1.56888	9.1689e-05	0.000948714	102.334	113.985	31.4878	41.3725	Down
Hnrnpu	22133.2	0.155363	5.49013e-08	1.14884e-06	20816.5	21069	23005.8	23641.6	Up
Hnrnpk	24853.3	0.194827	3.6018e-12	1.40091e-10	23545.4	22811.1	26681	26375.9	Up
Hnrnpl	5402.52	0.312351	5.89177e-11	1.96034e-09	4823.56	4816.61	5907.9	6062.02	Up
Hnrnpm	5442.26	0.190044	0.000116886	0.00117564	4965.34	5202.95	5725.87	5874.9	Up
Hnrnpd	6735.47	0.310281	4.03033e-13	1.75745e-11	6007.87	6020.01	7454.74	7459.28	Up
Prc1	2590.02	0.423882	2.19499e-10	6.75874e-09	2181	2243.38	2935.26	3000.45	Up
Ninj1	2089.07	-0.354148	1.92524e-06	3.01027e-05	2301.45	2386.62	1866.64	1801.59	Down
Mrps28	624.913	0.504549	0.000317138	0.00280588	473.296	559.836	754.724	711.795	Up
Mrps27	743.322	0.440877	0.000724001	0.00565704	580.96	679.873	893.467	818.988	Up
Mrps24	719.316	0.480145	9.16535e-05	0.000948714	602.279	599.176	830.492	845.316	Up
Mrps22	418.219	0.571591	0.000462546	0.00390301	317.662	355.067	500.853	499.291	Up
Nat10	1406.47	0.461205	2.80585e-07	5.15667e-06	1172.58	1194.32	1670.82	1588.14	Up
Hpgd	44.9646	-3.06554	4.71023e-08	9.90065e-07	81.0146	79.6884	7.87196	11.2834	Down
Ndufa4	2473.13	0.278328	5.08873e-05	0.000562605	2189.52	2280.7	2744.36	2677.93	Up
Ndufa8	1333.28	0.309821	0.000814164	0.00623659	1157.66	1223.57	1447.46	1504.46	Up
Ndufa9	2297.46	0.451079	1.10513e-09	3.13478e-08	1902.78	1979.1	2753.22	2554.75	Up
Ect2	2056.54	0.489093	4.44502e-11	1.5003e-09	1684.25	1738.01	2412.76	2391.14	Up
9530068E07Rik	3598.75	0.192344	0.000781175	0.00603327	3323.73	3394.32	3883.83	3793.11	Up
Pitpnc1	1006.82	-0.398444	0.00014449	0.00141378	1170.45	1119.67	857.06	880.106	Down
Slc38a5	26.194	-3.02408	5.28694e-05	0.000581771	47.9691	45.3921	2.95198	8.46256	Down
Il18rap	384.958	0.702437	4.09034e-05	0.000467311	279.287	306.649	496.917	456.978	Up
Klhdc8b	97.9223	-1.28917	0.000158052	0.0015326	140.709	137.185	63.9597	49.8351	Down
Mturn	114.267	-1.20773	0.000151018	0.00147253	155.633	163.412	59.0397	78.9839	Down
Ahcyl2	422.938	-0.648012	0.000189346	0.00179879	526.595	506.375	288.31	370.472	Down
Dennd1c	432.991	-0.855269	6.67348e-08	1.37394e-06	558.574	556.81	311.926	304.652	Down
Bsg	5076.07	0.333252	5.65782e-11	1.88697e-09	4420.62	4563.42	5781.95	5538.28	Up
Lsp1	1357.21	-0.602368	1.01878e-06	1.67111e-05	1409.23	1863.1	1153.24	1003.28	Down
Ap1g2	1026.41	0.352164	0.000993443	0.00739996	875.17	928.017	1199.49	1102.95	Up
Tmsb4x	9162.17	-0.225122	1.82366e-08	4.09695e-07	9648.19	10102.3	8411.19	8487.01	Down
Osgep	1659.25	0.376899	5.71225e-06	7.96482e-05	1432.68	1454.57	1923.71	1826.03	Up
Iars	3409.83	0.406877	6.89413e-11	2.25642e-09	3020.99	2843.57	3990.1	3784.65	Up
Pes1	2579.6	0.258891	0.000139004	0.00137061	2307.85	2389.64	2749.28	2871.63	Up
Mthfd1l	1753.52	0.302781	0.000137776	0.00136137	1561.66	1578.64	1943.39	1930.4	Up
Ddx39	2829.7	0.669114	8.41608e-25	1.05509e-22	2157.55	2212.11	3545.33	3403.83	Up
Adrm1	1775.09	0.258509	0.00134615	0.0095751	1571.26	1661.35	1955.2	1912.54	Up
Trim59	1734.85	0.318318	7.7339e-05	0.000815865	1513.69	1574.6	1919.77	1931.34	Up
Stk17b	1364.7	-0.553492	1.08165e-08	2.55252e-07	1725.82	1521.14	1106.99	1104.83	Down
Hspa5	9451.68	-0.23413	6.69272e-06	9.15019e-05	10705.6	9730.06	8281.3	9089.73	Down
Hspa4	3207.07	0.36016	5.62388e-09	1.3781e-07	2835.51	2782.03	3697.85	3512.9	Up
Hspa9	7324.89	0.381218	5.01275e-20	4.11603e-18	6417.21	6308.5	8306.88	8266.98	Up
Mydgf	958.526	0.489355	6.44594e-06	8.85591e-05	769.638	825.128	1133.56	1105.77	Up
Cpa3	497.549	-0.788668	1.12446e-07	2.23317e-06	611.873	648.603	361.126	368.592	Down
Sash3	3832.97	-0.238118	2.79764e-05	0.000332332	4053.93	4242.65	3558.13	3477.17	Down
Mef2d	964.062	-0.452711	4.65188e-05	0.000524634	1090.5	1137.83	768.5	859.42	Down
Rnaseh2a	1230.87	0.413844	1.54527e-05	0.000193207	1044.66	1066.21	1444.5	1368.11	Up
Rnaseh2c	732.078	0.393843	0.0013432	0.00956385	628.929	636.499	857.06	805.824	Up
Rnaseh2b	997.05	0.363674	0.000505046	0.00419607	863.445	880.608	1114.87	1129.28	Up
Bclaf1	2569.42	0.242436	0.000923116	0.00695731	2481.6	2227.24	2741.41	2827.44	Up
Syncrip	3347.8	0.210465	0.000452277	0.00383718	3122.26	3085.66	3672.27	3511.02	Up
Snrpb	6400.31	0.168564	0.000484326	0.00405753	5810.66	6241.92	6818.1	6730.56	Up
Snrpc	1325.75	0.38437	3.34923e-05	0.000390585	1112.88	1187.26	1493.7	1509.16	Up
Snrpa	2249.74	0.308832	2.92331e-05	0.00034615	1949.68	2069.88	2426.53	2552.87	Up
Snrpf	1037.93	0.495989	3.67605e-06	5.38222e-05	812.277	909.86	1225.07	1204.5	Up
Snrpg	1467.88	0.410246	5.50003e-06	7.69183e-05	1202.43	1318.39	1661.97	1688.75	Up
Snrpe	1255.68	0.474866	5.74857e-07	1.00268e-05	1020.14	1081.34	1476.98	1444.28	Up
Rps27a	4743.25	0.242566	6.86481e-05	0.000734799	4068.85	4620.92	5150.23	5133.01	Up
Cep55	650.492	0.499858	0.000961539	0.00721206	618.269	459.974	772.436	751.287	Up
Eif3i	2726.51	0.341206	1.56852e-07	3.01279e-06	2371.81	2439.07	3074.98	3020.19	Up
Aars	2436.46	0.409403	2.04981e-09	5.51367e-08	2101.05	2085.01	2812.26	2747.51	Up
Eif3m	3096.89	0.342617	3.41627e-08	7.36832e-07	2707.59	2753.79	3535.49	3390.67	Up
Eif3b	9127.94	0.416808	3.71536e-21	3.52482e-19	7689.99	7945.64	10815.1	10061	Up
Eif3c	3594.4	0.319432	1.50465e-07	2.90203e-06	3090.28	3305.56	3909.41	4072.37	Up
Eif3d	4025.82	0.184173	0.000945059	0.00709982	3827.94	3711.06	4194.77	4369.5	Up
Atp8b2	959.995	-0.580189	2.86377e-07	5.25623e-06	1225.88	1075.29	773.42	765.392	Down
Cfl1	21262.3	0.175036	8.17342e-07	1.36136e-05	19238.8	20706.9	22876.9	22226.4	Up
Oip5	546.825	0.491916	0.000551292	0.00451352	474.362	434.756	642.549	635.632	Up
Dhcr7	791.734	-0.422751	0.000664618	0.00526928	867.709	946.174	634.677	718.377	Down
Cat	2580.39	-0.449266	1.92708e-11	6.83286e-10	2936.78	3021.1	2154.95	2208.73	Down
Ncln	2109.31	0.543263	1.18308e-12	4.86112e-11	1743.94	1689.6	2592.83	2410.89	Up
Cad	5910.38	0.4626	3.26751e-20	2.79751e-18	5156.15	4786.35	6922.4	6776.63	Up
Fcho2	566.335	-0.540914	0.000219774	0.00204207	699.284	643.56	425.086	497.411	Down
Commd1	982.326	0.431207	0.000136978	0.00135444	779.232	893.721	1093.22	1163.13	Up
Haus4	2068.41	0.255775	0.000510366	0.00423216	1908.11	1863.1	2251.38	2251.04	Up
Haus5	1139.84	0.341889	0.000821319	0.00628112	986.032	1024.85	1213.27	1335.2	Up
Haus1	869.792	0.393915	0.000454591	0.00384541	764.308	739.388	972.187	1003.28	Up
Hnrnph1	2542.66	0.261613	9.4863e-05	0.000976519	2339.83	2285.75	2798.48	2746.57	Up
Lasp1	3445.96	-0.30179	2.34683e-07	4.39357e-06	3784.23	3826.05	3040.54	3133.03	Down
Nhp2	1659.1	0.558096	5.50248e-10	1.60959e-08	1249.33	1434.39	1962.09	1990.58	Up
Csf2rb	989.408	0.606283	2.10331e-08	4.69516e-07	820.805	748.466	1207.36	1181	Up
Impdh2	4179.06	0.403036	3.71366e-14	1.76758e-12	3564.64	3633.39	4734.98	4783.23	Up
Mfsd10	2894.85	0.228632	0.00120511	0.00871319	2515.72	2815.32	3179.29	3069.09	Up
Smad7	810.79	-1.57951	5.5122e-35	1.03196e-32	1302.63	1127.74	389.662	423.128	Down
Casp12	549.923	0.8073	1.24366e-08	2.88632e-07	392.281	407.521	715.364	684.527	Up
Sytl1	285.259	-1.15211	6.89817e-09	1.66995e-07	376.291	410.547	184.007	170.192	Down
Rnps1	3293.1	0.245397	4.87216e-05	0.000544232	2949.57	3077.59	3535.49	3609.75	Up
App	1018.47	0.477296	4.1181e-06	5.91834e-05	851.719	851.355	1171.94	1198.86	Up
Zer1	1008.11	-0.391695	0.000262402	0.00238318	1197.1	1091.43	860.995	882.927	Down
Pih1d1	1308.05	0.462483	1.24332e-06	2.002e-05	1049.99	1149.93	1541.92	1490.35	Up
Rwdd1	713.006	0.506389	8.62295e-05	0.000898182	624.665	553.784	864.931	808.645	Up
Tespa1	366.431	0.652827	0.000149148	0.00145531	279.287	290.51	440.83	455.098	Up
Aldh1a1	1055.34	2.47195	2.846e-98	6.66011e-95	292.079	352.041	1786.93	1790.3	Up
Tmem14c	1649.86	0.40075	4.21943e-06	6.03925e-05	1396.44	1447.5	1968.97	1786.54	Up
Hist1h4d	1242.74	0.493769	5.85467e-06	8.12306e-05	993.494	1070.25	1584.23	1322.98	Up
Tmem147	1107.02	0.417488	3.05022e-05	0.000359297	928.469	967.357	1250.66	1281.61	Up
Mcl1	6731.59	-0.415951	2.20961e-18	1.56693e-16	7845.62	7546.19	5590.07	5944.48	Down
Imp4	1665.74	0.298374	0.000275073	0.0024806	1509.43	1478.78	1865.65	1809.11	Up
Nup43	352.071	0.579054	0.000952476	0.00715172	277.155	287.484	428.038	415.606	Up
Hacd4	462.834	-0.58472	0.000130835	0.00130195	545.782	564.88	374.902	365.771	Down
Pcolce	10.5254	-6.89585	8.72233e-05	0.000907187	13.8578	28.244	0	0	Down
Cnn2	2510.18	-0.444974	6.00964e-11	1.99483e-09	2842.97	2945.45	2102.8	2149.49	Down
Skp1a	7544.32	0.248131	4.52815e-09	1.13333e-07	6822.28	6971.22	8324.6	8059.18	Up
Sulf2	81.6662	1.3275	0.00036766	0.00320441	41.5733	51.4444	116.111	117.536	Up
Tiparp	783.74	-0.704287	1.37699e-08	3.16436e-07	1035.07	907.843	587.445	604.603	Down
Ivns1abp	6832.23	0.192774	1.18703e-05	0.000152771	6476.9	6276.22	7376.03	7199.76	Up
Chtf18	1025.5	0.487433	3.84706e-06	5.58023e-05	824.003	883.634	1172.92	1221.43	Up
Eif5a	28724	0.347715	2.18094e-33	3.87627e-31	24792.6	25763.6	32641.1	31698.9	Up
Rasa3	4217.23	-0.423754	1.6678e-15	8.87028e-14	4806.51	4857.97	3556.16	3648.3	Down
Six5	251.818	-0.690483	0.00102004	0.007586	291.013	330.858	187.943	197.46	Down
Abca4	294.216	1.64917	4.09351e-16	2.31325e-14	153.501	131.133	463.462	428.77	Up
Lrrn4cl	7.75147	-6.45362	0.000454624	0.00384541	13.8578	17.1481	0	0	Down
Etv6	7927.99	-0.330009	9.55367e-16	5.21958e-14	8969.16	8693.1	6984.4	7065.3	Down
Sh3bp1	909.517	-0.471087	1.86896e-05	0.000229791	1035.07	1078.32	751.772	772.914	Down
Eif4g2	20059.9	0.119186	0.000248592	0.00227393	19772.9	18692.5	20815.4	20958.9	Up
Prg2	740.588	-0.395186	0.00127103	0.00913335	810.146	872.538	633.693	645.976	Down
Sort1	1679.19	-0.266529	0.00121778	0.00879116	1881.46	1786.43	1535.03	1513.86	Down
Smim3	1049.23	-0.488248	2.0577e-06	3.19958e-05	1199.23	1250.81	885.595	861.301	Down
Zfp319	743.29	-0.415319	0.000653342	0.0052093	850.653	848.329	658.293	615.886	Down
Prr14l	936.639	-0.359383	0.00118436	0.00859408	1072.38	1032.92	857.06	784.197	Down
Il2rg	3360.01	0.321132	6.05027e-08	1.25113e-06	2971.95	3002.94	3794.28	3670.87	Up
Mc5r	618.949	-0.61761	2.96089e-06	4.42746e-05	750.451	748.466	485.109	491.769	Down
Prdx4	1665.33	0.457489	3.34387e-08	7.23441e-07	1399.63	1407.16	1975.86	1878.69	Up
Tgoln2	16.8585	-7.57591	5.99137e-06	8.26374e-05	15.9897	51.4444	0	0	Down
Mboat1	633.128	0.421386	0.00130136	0.00930813	529.793	552.775	720.284	729.661	Up
Rsad2	426.512	-1.02775	4.23594e-10	1.26546e-08	574.564	569.924	301.102	260.459	Down
Tardbp	2012.54	0.369781	1.84407e-05	0.000227127	1616.03	1895.37	2243.51	2295.23	Up
Rbp1	547.893	-0.679599	2.44748e-06	3.76398e-05	664.106	684.917	445.75	396.8	Down
Ppifos	22.3282	4.80399	8.1324e-06	0.000109165	0	3.02614	37.3918	48.8948	Up
Alpk3	66.4949	-1.42612	0.00048216	0.00404663	97.0043	96.8366	36.4078	35.7308	Down
Brix1	1397.51	0.38261	3.50595e-05	0.000407171	1167.25	1258.88	1626.54	1537.37	Up
Elavl1	5101.67	0.276762	3.435e-08	7.38605e-07	4568.79	4658.24	5707.17	5472.46	Up
Myb	6874.15	-0.26308	9.22428e-10	2.64863e-08	7589.78	7409.01	6234.59	6263.24	Down
Slco3a1	2027.69	0.510081	9.0429e-12	3.30655e-10	1692.78	1653.28	2355.68	2409.01	Up
Stab1	13.904	-7.29707	1.41364e-05	0.000178658	21.3196	34.2963	0	0	Down
Stab2	21.1631	-4.03916	3.06506e-05	0.000360742	38.3753	41.3573	4.91997	0	Down
Slc45a4	1408.3	-0.300552	0.000649494	0.00519041	1560.6	1548.38	1260.5	1263.74	Down
Slc45a3	91.08	-2.22696	9.08379e-09	2.17284e-07	144.973	155.342	22.6319	41.3725	Down
Mpc1	1169.08	0.340315	0.000521722	0.00431419	1006.29	1057.13	1330.36	1282.55	Up
Zfpm1	3491.95	-0.586349	9.41346e-24	1.09235e-21	4240.47	4143.8	2754.2	2829.32	Down
Swi5	2018.54	0.257814	0.000561847	0.00457858	1808.97	1868.14	2208.08	2188.98	Up
Pik3ap1	474.575	-0.746887	7.91487e-07	1.31987e-05	585.224	604.22	357.19	351.666	Down
Neo1	31.6457	2.28355	0.000608686	0.0049203	5.3299	16.1394	59.0397	46.0739	Up
Gnb2l1	7664.41	0.379365	4.68461e-14	2.2147e-12	6313.81	7009.56	8787.07	8547.19	Up
Skap2	2570.75	0.234933	0.000493005	0.00411306	2410.18	2313.99	2748.3	2810.51	Up
Capg	1976.16	-0.306198	8.28366e-05	0.000867344	2105.31	2264.56	1762.33	1772.44	Down
Ggt1	50.3776	1.73919	0.000410042	0.00351275	18.1217	28.244	84.6236	70.5213	Up
Coq6	537.29	0.492029	0.0006679	0.00529232	435.986	456.948	656.325	599.902	Up
C1qc	198.062	-1.34064	3.42316e-08	7.37187e-07	262.231	305.64	119.063	105.312	Down
C1qb	213.608	-1.0865	3.32916e-06	4.91016e-05	300.607	280.423	122.015	151.386	Down
C1qa	154.248	-1.34804	6.03913e-07	1.03916e-05	208.932	234.022	86.5915	87.4465	Down
Slc12a6	1331.3	-0.440646	2.71499e-06	4.09904e-05	1590.44	1475.75	1153.24	1105.77	Down
Dars2	1191.04	0.492231	6.30496e-07	1.08093e-05	1026.54	953.235	1422.86	1361.53	Up
Csf2rb2	295.443	0.75954	0.000147289	0.00144017	229.186	209.813	337.51	405.263	Up
Ubl7	1695.13	0.304449	0.000321592	0.0028417	1452.93	1580.66	1839.09	1907.84	Up
Ifi27	1572.31	0.599251	2.1882e-12	8.77845e-11	1220.55	1280.06	1867.62	1921	Up
Aplp2	2243.35	-0.311453	1.096e-05	0.000141964	2479.47	2489.51	2026.05	1978.36	Down
Dhx15	3611.08	0.284126	6.90987e-07	1.17602e-05	3310.94	3202.67	3966.48	3964.24	Up
Mthfd2	546.915	0.745011	1.3482e-07	2.62762e-06	401.875	415.59	681.908	688.288	Up
Mthfd1	3681.98	0.341814	6.05402e-09	1.47834e-07	3158.5	3336.83	4052.09	4180.51	Up
Adrbk1	3934.81	-0.194706	0.000672033	0.0053071	4318.29	4082.27	3614.21	3724.47	Down
Jchain	679.656	0.570248	1.52793e-05	0.000191209	517.001	576.985	779.324	845.316	Up
Apobec3	5245.54	0.589245	2.88862e-31	4.66197e-29	4074.18	4303.17	6229.67	6375.13	Up
Acss2	1140.68	-0.336521	0.000651583	0.00520118	1240.8	1305.28	1009.58	1007.04	Down
Acss1	800.142	-0.509996	3.37104e-05	0.00039253	943.393	937.096	612.045	708.034	Down
Crtc1	784.573	-0.469254	7.22832e-05	0.000768885	906.084	915.913	675.02	641.274	Down
Tamm41	553.8	0.498113	0.000435624	0.00370703	477.559	440.808	660.261	636.573	Up
Gnaz	131.274	-1.12105	0.000154547	0.00150068	200.404	159.377	80.6876	84.6256	Down
Angpt1	7548.2	-0.59977	8.58942e-40	2.23341e-37	9350.79	8840.37	5881.34	6120.31	Down
Cox4i1	3709.66	0.315061	7.42766e-07	1.249e-05	3140.38	3470.99	4207.56	4019.72	Up
Smyd2	1512.26	0.38424	8.59475e-06	0.000114714	1300.5	1323.43	1749.54	1675.59	Up
Trrap	979.66	-0.350682	0.00112378	0.00822251	1133.14	1063.18	882.643	839.674	Down
Kpna2	2772.3	0.64051	8.18453e-18	5.49852e-16	2305.72	2028.52	3470.55	3284.41	Up
Pfn1	14588.4	0.189922	3.33583e-08	7.22815e-07	13329	13929.3	15392.6	15702.8	Up
Lipg	8.69204	6.50944	0.000305841	0.00271277	0	0	20.6639	14.1043	Up
Ttk	742.316	0.444049	0.000253291	0.00230939	640.655	617.333	866.899	844.376	Up
Hist1h2ak	817.381	0.851671	2.83817e-11	9.83968e-10	529.793	635.49	1098.14	1006.1	Up
Rpn1	7340.29	0.374888	1.01365e-16	6.13475e-15	6183.76	6599.01	8302.95	8275.45	Up
Rpn2	8163.8	0.341942	2.14845e-16	1.23488e-14	7064.26	7336.38	9247.58	9006.99	Up
Nars	2510.72	0.26433	0.000121675	0.00122206	2251.35	2310.96	2807.34	2673.23	Up
Timm50	1932.61	0.434809	1.78184e-08	4.01587e-07	1606.43	1680.52	2194.31	2249.16	Up
Ucp2	8870.42	-0.240734	5.08917e-09	1.25584e-07	9360.38	9856.15	8194.71	8070.46	Down
Slc1a4	127.613	0.992046	0.00135259	0.00961051	102.334	68.5926	171.215	168.311	Up
Tspo2	15.9126	-7.48988	5.89939e-06	8.16897e-05	39.4413	24.2091	0	0	Down
Anapc1	4743.54	0.169545	0.00106366	0.0078488	4574.12	4356.64	5042.97	5000.43	Up
Anapc5	9865.73	0.325606	1.74708e-17	1.15168e-15	8884.95	8629.55	11119.1	10829.3	Up
Slc2a3	2056.38	-0.305842	4.91103e-05	0.0005464	2303.58	2243.38	1887.3	1791.24	Down
Plcb2	1447	-0.501583	1.43401e-07	2.78491e-06	1806.84	1585.7	1176.86	1218.61	Down
Gas5	613.2	-0.437556	0.00106544	0.0078488	690.756	720.222	507.741	534.082	Down
Gas6	150.286	-0.892934	0.000898815	0.00679971	195.075	195.691	100.367	110.013	Down
Oas3	952.738	-0.362727	0.000988801	0.00737321	1091.56	1052.09	871.819	795.481	Down
Rsrp1	1216.21	0.381681	7.76442e-05	0.000818471	1059.59	1053.1	1332.33	1419.83	Up
Rpsa	16335.9	0.233694	7.42433e-13	3.11179e-11	14694.5	15335.5	17677.5	17636	Up
Rps5	5918.26	0.202824	0.000104193	0.00106321	5249.96	5754.71	6391.05	6277.34	Up
Rps3	11301.6	0.152557	0.000363672	0.00317953	10297.4	11110	12179.9	11619.1	Up
Rps2	14982.6	0.279421	6.88689e-12	2.55142e-10	12895.2	14175.5	16397.3	16462.5	Up
Rps8	4659.58	0.341283	1.13157e-09	3.19687e-08	3973.98	4247.7	5062.65	5353.98	Up
Drg1	2724.91	0.259669	8.51234e-05	0.000887978	2429.37	2530.86	3018.9	2920.52	Up
Mmrn1	1886.28	-0.600317	1.82584e-12	7.43092e-11	2414.45	2132.42	1475.01	1523.26	Down
Idh3a	3253.5	0.416257	4.89671e-12	1.85323e-10	2830.18	2744.71	3757.88	3681.21	Up
Idh3g	3243.9	0.25005	4.76216e-05	0.00053407	2879.21	3047.33	3507.94	3541.11	Up
Clec4a2	36.2173	-2.02301	0.00114893	0.0083847	62.8929	53.4619	6.88796	21.6265	Down
Tle2	113.77	-1.5265	1.19689e-06	1.93612e-05	167.359	170.473	57.0717	60.1782	Down
Hist1h2ai	1712.47	0.84225	6.78574e-18	4.60283e-16	1119.28	1332.51	2315.34	2082.73	Up
Zfhx3	321.653	-0.69115	0.000176961	0.00169374	408.271	386.338	238.127	253.877	Down
Hmha1	3858.49	-0.499714	1.49552e-19	1.1931e-17	4468.59	4571.49	3195.03	3198.85	Down
Tyms	2536.98	0.610211	5.84725e-19	4.41405e-17	2047.75	1969.01	3123.2	3007.97	Up
Ier2	10165.9	-0.663135	1.21675e-66	8.54216e-64	12396.3	12528.2	7692.87	8046.02	Down
Ier3	2944.05	-0.523871	4.10227e-16	2.31325e-14	3549.72	3396.34	2368.48	2461.67	Down
Slc29a1	2489.73	0.314021	6.51918e-06	8.94778e-05	2282.27	2157.64	2805.37	2713.66	Up
Nup107	1952.28	0.342585	5.77752e-06	8.03985e-05	1736.48	1706.74	2183.48	2182.4	Up
Top2a	8550.53	0.401463	8.884e-23	9.66979e-21	7382.98	7354.54	9520.15	9944.45	Up
2700029M09Rik	1298.65	0.471162	8.65836e-07	1.43702e-05	1087.3	1089.41	1578.33	1439.58	Up
Uba2	4602.56	0.338787	2.56505e-11	8.95918e-10	4034.74	4094.37	5123.66	5157.46	Up
Pno1	871.285	0.516654	3.79554e-06	5.5169e-05	722.735	711.144	1027.29	1023.97	Up
Sh3bgrl3	3871.98	0.209317	0.000169251	0.00162883	3526.27	3656.59	4138.68	4166.4	Up
Foxred2	814.618	-0.42856	0.000207766	0.00194872	944.459	924.991	703.556	685.468	Down
Litaf	1164.83	0.346589	0.00053385	0.00439635	978.571	1072.26	1315.6	1292.89	Up
Plxnd1	301.722	-0.724355	0.00013017	0.00129625	381.621	370.198	232.223	222.847	Down
Psme2	2206.53	0.49166	6.58771e-12	2.44704e-10	1811.1	1857.04	2573.15	2584.84	Up
Psme3	5057.96	0.178198	0.000287174	0.0025732	4766	4725.83	5441.49	5298.5	Up
Psme1	3901.34	0.229458	4.34482e-05	0.000493174	3513.47	3669.7	4171.15	4251.03	Up
Atp5g3	3923.75	0.498913	4.13418e-16	2.32192e-14	3111.6	3391.3	4717.27	4474.81	Up
Irak2	211.199	-0.804006	0.000375145	0.00325954	272.891	264.283	151.535	156.087	Down
Tnrc18	1191.28	-0.374444	0.000179904	0.00171839	1312.22	1377.9	989.899	1085.09	Down
Cdk1	2577.02	0.573295	6.0728e-17	3.7897e-15	2008.31	2134.44	3109.42	3055.93	Up
Cdk4	9750.12	0.374173	6.04492e-21	5.58399e-19	8272.01	8712.26	11100.4	10915.8	Up
Ddost	7253.99	0.374955	2.15474e-16	1.23488e-14	6195.48	6436.61	8411.19	7972.67	Up
Map3k12	414.769	2.75686	1.67364e-45	6.35122e-43	114.06	99.8627	802.94	642.214	Up
Shisa5	4328.52	-0.428892	9.43489e-15	4.74822e-13	4811.84	5122.25	3655.54	3724.47	Down
Cpne3	2146.85	0.304064	3.85433e-05	0.000443595	1946.48	1896.38	2431.45	2313.1	Up
Cpne1	2356.99	0.263226	0.000386795	0.00334214	2244.96	2040.63	2602.67	2539.71	Up
Ewsr1	10167.6	0.143783	8.27045e-05	0.000866608	9752.66	9570.68	10623.2	10723.9	Up
Tmem173	1203.38	0.496313	1.35993e-06	2.17233e-05	1011.62	985.514	1317.57	1498.81	Up
Prmt2	134.145	-0.932132	0.00107005	0.00787866	169.491	182.577	89.5435	94.9687	Down
Prmt1	2590.36	0.370208	5.63148e-08	1.17491e-06	2290.79	2229.26	2843.75	2997.63	Up
Prmt7	1984.67	0.410222	4.58919e-08	9.6607e-07	1717.3	1691.61	2253.35	2276.43	Up
Prmt5	2098.07	0.294954	5.65305e-05	0.000618663	1858	1910.5	2316.32	2307.46	Up
Ruvbl1	2845.2	0.291304	3.95811e-06	5.71179e-05	2545.56	2572.22	3128.12	3134.91	Up
Anln	858.836	0.36327	0.00123701	0.00891624	741.923	760.571	965.299	967.553	Up
Hist1h1e	1288.89	0.5266	4.8991e-06	6.9134e-05	1069.18	1043.01	1707.23	1336.14	Up
Snx30	646.819	-0.450472	0.000785317	0.00605287	776.034	718.205	517.581	575.454	Down
Pld3	750.797	-0.841121	1.56502e-11	5.59146e-10	911.414	1015.78	536.277	539.723	Down
Paqr5	398.209	-0.753847	6.07319e-06	8.36016e-05	513.803	486.2	285.359	307.473	Down
Cbfb	4423.31	0.198314	0.000132726	0.00131796	4075.25	4163.97	4750.73	4703.3	Up
Etfa	2094.14	0.359658	1.02064e-06	1.6722e-05	1866.53	1802.57	2358.64	2348.83	Up
Etfb	3281.33	0.276007	5.63636e-06	7.87464e-05	2892.01	3044.3	3610.28	3578.72	Up
Xlr3c	10.3266	6.75876	0.000108853	0.00110407	0	0	19.6799	21.6265	Up
Etf1	1729.99	0.412299	5.7833e-07	1.00748e-05	1463.59	1505	2038.84	1912.54	Up
Erbb2ip	2643.21	-0.252928	0.000120871	0.00121486	2914.39	2834.49	2398.98	2424.99	Down
Fam160b1	827.536	-0.374545	0.00104268	0.00772979	930.601	938.104	719.3	722.139	Down
Ndc80	847.094	0.40056	0.000686126	0.00540534	688.624	771.666	942.667	985.418	Up
Mib2	619.06	-0.591248	9.22923e-06	0.000121564	742.989	745.44	477.237	510.575	Down
Mcpt8	57.831	-2.00389	9.86029e-06	0.00012915	85.2785	99.8627	23.6159	22.5668	Down
Adk	2022.05	0.430711	6.87583e-09	1.66742e-07	1731.15	1713.81	2309.44	2333.79	Up
Adgrg1	46094.2	-0.359837	3.14005e-57	1.63294e-54	51518.9	52106.1	40585.9	40166.1	Down
Arhgdib	8098.92	-0.294652	3.31758e-12	1.29755e-10	8873.23	8973.52	7088.7	7460.22	Down
Arhgdia	9086.71	0.136441	0.000503469	0.0041904	8564.09	8750.6	9373.53	9658.6	Up
Cyb561	159.892	1.4259	3.16264e-07	5.74471e-06	71.4207	101.88	230.255	236.011	Up
Cox6b1	1961.86	0.489527	9.97976e-10	2.85389e-08	1551	1712.8	2301.56	2282.07	Up
Depdc1b	996.751	0.38277	0.00025842	0.00235462	854.917	875.564	1139.47	1117.06	Up
Ddb1	10672.3	0.238038	9.46508e-11	3.03423e-09	9740.93	9846.06	11737.1	11365.2	Up
Shmt2	4173.63	0.724763	8.95998e-06	0.000118574	3501.75	2792.12	5295.86	5104.81	Up
Shmt1	1863.69	0.421852	6.01053e-08	1.24475e-06	1568.06	1617.98	2154.95	2113.76	Up
Pim2	1381.16	0.772975	7.50505e-18	5.06627e-16	1010.55	1028.89	1747.57	1737.65	Up
Pim3	939.013	-0.573088	1.17175e-07	2.314e-06	1102.22	1143.88	758.66	751.287	Down
Epb4.1	2993.47	-0.332994	7.86843e-07	1.31368e-05	3415.4	3260.16	2535.75	2762.56	Down
Epb4.2	44.2054	-2.30248	1.20439e-05	0.000154719	70.3547	76.6623	14.7599	15.0446	Down
Adam22	278.584	-1.32363	4.00269e-11	1.36082e-09	401.875	394.407	153.503	164.55	Down
Ifit1	237.167	-1.03439	2.28573e-06	3.53069e-05	299.541	337.919	147.599	163.61	Down
Rere	976.881	-0.413009	0.000270126	0.00244384	1157.66	1074.28	783.26	892.33	Down
Atf7	641.185	-0.421504	0.00117064	0.00851217	746.187	722.239	549.069	547.246	Down
Atf3	345.216	0.805462	5.68243e-05	0.000620911	271.825	230.996	376.87	501.172	Up
Rer1	2027.65	0.2774	0.000191568	0.00181498	1837.75	1828.8	2249.41	2194.62	Up
Eif2s3x	3190.31	0.231924	0.000245198	0.00224874	2923.99	2944.44	3567.97	3324.85	Up
Ebna1bp2	1529.65	0.33077	0.000125865	0.00125874	1326.08	1383.96	1672.79	1735.77	Up
Lrp1	49.8607	-2.86889	3.81205e-08	8.14689e-07	92.7403	82.7146	10.8239	13.164	Down
Itm2b	15559.1	-0.277297	1.07527e-18	8.03077e-17	17019.5	17079.5	14235.5	13902.1	Down
Iqgap3	1517.68	0.319288	0.000458468	0.00387093	1427.35	1274.01	1658.03	1711.32	Up
Nup188	1650.52	0.287637	0.00112067	0.0082044	1575.52	1398.08	1797.76	1830.73	Up
H2-Ob	465.323	-1.09797	2.26749e-11	7.93962e-10	647.05	621.368	328.654	264.22	Down
Whsc1	2380.37	0.277531	0.000165526	0.00159735	2240.69	2063.83	2672.53	2544.41	Up
Noxa1	8.78882	-6.63476	0.000223054	0.00206453	15.9897	19.1656	0	0	Down
Coro2b	130.615	-1.46574	1.33552e-06	2.14065e-05	190.811	192.664	80.6876	58.2976	Down
Coro2a	3724.8	0.449734	2.49283e-15	1.31586e-13	3158.5	3139.12	4378.78	4222.82	Up
Urgcp	1123.02	-0.335892	0.000784247	0.00605287	1229.08	1277.03	1018.43	967.553	Down
Cx3cl1	84.7875	-1.86217	5.98955e-07	1.03189e-05	124.72	141.22	39.3598	33.8502	Down
Smarcc1	5549.94	0.177265	0.000190959	0.00181044	5223.31	5195.89	5793.76	5986.79	Up
Oaz1-ps	12665.1	0.156741	7.50158e-05	0.000792549	11579.8	12373.9	13603.7	13102.9	Up
Macf1	1412.23	-0.427374	1.68701e-05	0.000209622	1750.34	1489.87	1199.49	1209.21	Down
Eif1	8048.6	-0.167807	2.74528e-05	0.00032722	8493.74	8538.77	7509.85	7652.04	Down
Eif5	4050.53	0.190134	0.000631589	0.00507912	3814.08	3754.43	4210.51	4423.1	Up
Eif6	2429.83	0.402693	1.06406e-08	2.51524e-07	2030.69	2154.61	2804.39	2729.65	Up
E2f8	1049.36	0.328056	0.00130199	0.00930813	940.195	920.956	1177.84	1158.43	Up
Pola2	2471.51	0.294717	1.41209e-05	0.000178623	2207.65	2232.28	2688.27	2757.85	Up
Pola1	2512.87	0.491047	5.02387e-12	1.89624e-10	2179.93	1999.27	2925.42	2946.85	Up
Selp	1890.28	1.69782	2.676e-99	7.51474e-96	909.282	872.538	2886.06	2893.26	Up
Gm5148	497.415	-12.4572	8.57449e-18	5.73307e-16	947.657	1042	0	0	Down
Yars2	639.265	0.461172	0.000485683	0.00406647	514.869	560.845	749.804	731.541	Up
Ckap2l	1643.17	0.34968	4.47153e-05	0.00050592	1451.87	1438.43	1762.33	1920.06	Up
Sapcd2	666.363	0.566738	9.68588e-06	0.000127102	544.716	529.575	808.844	782.317	Up
Tspo	1891.57	0.564347	2.85701e-13	1.26547e-11	1500.9	1551.4	2257.28	2256.68	Up
Tnfaip3	1824.93	0.375137	1.14828e-05	0.000148189	1655.47	1523.16	1965.04	2156.07	Up
Immt	2594.49	0.258574	0.000293631	0.00261936	2319.57	2405.78	2701.07	2951.55	Up
Snca	59.0506	-2.32706	8.81515e-07	1.45866e-05	100.202	96.8366	13.7759	25.3877	Down
Yars	1859.5	0.472033	1.39977e-09	3.87656e-08	1561.66	1554.43	2124.44	2197.45	Up
Sdf2l1	1256.84	0.392368	2.61626e-05	0.000312637	1092.63	1081.34	1430.73	1422.65	Up
Slc25a3	3521.61	0.422783	2.6755e-10	8.14895e-09	2844.04	3173.41	4158.36	3910.64	Up
Slc25a5	13462.5	0.583631	1.35282e-68	1.05528e-65	10762.1	10789.2	16356	15942.5	Up
Slc25a4	2417.61	0.27349	7.48874e-05	0.000791787	2144.75	2233.29	2635.14	2657.24	Up
Ilkap	926.352	0.373723	0.000599663	0.00485452	788.826	825.128	1043.03	1048.42	Up
Tdg	530.374	1.29009	2.36332e-12	9.45394e-11	304.871	310.684	901.339	604.603	Up
Nrxn1	670.924	-0.964999	8.43047e-14	3.91961e-12	890.094	884.642	437.878	471.083	Down
Ptpn14	72.2329	-1.92236	6.89891e-06	9.3955e-05	126.852	101.88	21.6479	38.5517	Down
Ncbp1	2623.78	0.433617	4.30253e-10	1.27721e-08	2324.9	2140.49	3019.88	3009.85	Up
Gclm	3021	0.587189	1.62579e-20	1.4448e-18	2384.6	2444.11	3705.72	3549.57	Up
Aldh2	9693.94	-0.174748	4.24551e-06	6.07038e-05	10399.7	10161.8	8996.66	9217.61	Down
Trim25	866.219	-0.427484	0.000141299	0.0013874	977.505	1009.72	730.124	747.526	Down
Rpl7l1	3378.38	0.248395	3.49228e-05	0.00040592	3167.03	3010	3649.64	3686.86	Up
Tom1	314.36	-0.626078	0.000704433	0.00552566	383.753	379.277	249.935	244.474	Down
Uqcrq	880.158	0.750878	3.00445e-11	1.0365e-09	654.512	657.682	1136.51	1071.92	Up
Hspd1	6160	0.388858	6.14548e-18	4.22983e-16	5358.69	5310.88	7063.11	6907.33	Up
Uqcrb	1383.76	0.392756	1.51044e-05	0.000189189	1171.51	1221.55	1535.03	1606.95	Up
Tap1	5773	0.348514	6.13939e-13	2.62016e-11	5087.93	5069.8	6640	6294.27	Up
Ppap2b	72.8155	-1.61131	8.56009e-05	0.000892295	105.532	113.985	27.5519	44.1934	Down
Dtl	3806.72	0.185086	0.00105336	0.00779254	3504.95	3620.28	4110.15	3991.51	Up
Hes1	250.834	-2.37221	2.52566e-26	3.3774e-24	426.392	414.582	77.7356	84.6256	Down
Tmem176a	1863.71	0.298953	0.000208684	0.00195504	1601.1	1741.04	2072.29	2040.42	Up
Zbed5	1346.28	0.477515	8.83028e-07	1.45866e-05	1052.12	1198.35	1581.28	1553.35	Up
Ip6k1	2451.18	-0.406934	3.30573e-08	7.17399e-07	2786.47	2802.21	2217.92	1998.1	Down
Ddit4	100.878	-1.20901	0.000441451	0.00375207	156.699	125.081	52.1517	69.5811	Down
Casd1	1667.66	-0.31217	0.00013653	0.00135097	1816.43	1878.23	1480.91	1495.05	Down
Sf3a3	2250.67	0.250746	0.000381426	0.00330388	2038.16	2072.91	2440.31	2451.32	Up
Cct8	7236.95	0.527802	6.76846e-36	1.37733e-33	5981.22	5874.75	8473.18	8618.65	Up
Cct3	7783.14	0.389859	4.68262e-22	4.90662e-20	6750.86	6725.1	8783.14	8873.47	Up
Cct7	7490.47	0.368248	3.62612e-17	2.30382e-15	6701.82	6378.1	8532.22	8349.73	Up
Cct4	5619.12	0.463651	1.78625e-19	1.40116e-17	4544.28	4902.35	6590.8	6439.07	Up
Gimap4	48.0233	-1.88284	0.000660304	0.00524693	73.5527	77.671	9.83995	31.0294	Down
Gimap6	2226.22	-0.401444	3.29767e-08	7.16759e-07	2563.68	2504.64	1867.62	1968.96	Down
Hdgfrp2	1325.82	0.341351	0.000513004	0.00424961	1193.9	1145.9	1390.38	1573.1	Up
9930014A18Rik	531.665	0.601637	3.556e-05	0.000411775	399.743	444.843	645.501	636.573	Up
Foxn3	1373.39	-0.3268	0.000346252	0.00303858	1527.55	1529.21	1175.87	1260.92	Down
Cyp51	821.764	-0.525484	5.89794e-06	8.16897e-05	955.119	984.505	656.325	691.109	Down
Odc1	4223.21	0.379858	5.99352e-13	2.5657e-11	3689.36	3651.55	4795.99	4755.96	Up
Wasf2	1936.14	-0.287187	0.000234907	0.00216142	2070.14	2185.88	1780.05	1708.5	Down
Aimp2	989.113	0.444871	3.16578e-05	0.000370886	805.882	869.512	1141.43	1139.62	Up
C3	225.528	-1.3124	4.55604e-09	1.13828e-07	329.388	313.71	136.775	122.237	Down
Ftl1	16325.3	-0.426461	8.24357e-33	1.42899e-30	18165.4	19275.5	13729.7	14130.6	Down
Cs	4010.02	0.276206	7.37857e-07	1.24373e-05	3637.13	3617.25	4501.78	4283.94	Up
Nop9	2095.41	0.474387	1.71209e-10	5.354e-09	1734.35	1773.32	2487.54	2386.44	Up
Cd4	51.6035	-2.25663	6.74876e-06	9.20888e-05	77.8166	92.8017	22.6319	13.164	Down
4930515G01Rik	185.945	-0.875457	0.000303899	0.00269895	249.44	232.004	126.935	135.401	Down
Emilin2	1213.56	1.19779	1.08211e-34	1.9992e-32	732.329	741.405	1655.08	1725.42	Up
Emilin1	4222.34	-0.183492	0.00110171	0.00808206	4334.28	4646.14	3941.88	3967.06	Down
LOC664787	22.7266	3.12561	9.72858e-05	0.000998073	5.3299	4.03486	36.4078	45.1337	Up
Gdf3	310.328	0.781335	3.51042e-05	0.000407354	216.394	240.074	395.566	389.278	Up
Fdps	822.384	-0.62594	6.84678e-08	1.40344e-06	971.109	1024.85	650.421	643.155	Down
Epx	218.208	0.925759	4.38676e-05	0.00049673	158.831	142.229	298.15	273.623	Up
Batf	442.127	0.519282	0.00107619	0.00791972	346.444	380.285	506.757	535.022	Up
Arrb1	1061.32	-0.688363	4.11306e-11	1.3916e-09	1356.99	1262.91	796.052	829.331	Down
Hlf	4639.04	-0.338792	5.49191e-11	1.836e-09	5283	5079.88	4098.34	4094.94	Down
Pgls	1844.87	0.388468	1.33054e-06	2.1351e-05	1538.21	1657.32	2109.68	2074.27	Up
Phf1	133.845	-1.37857	3.82484e-06	5.55372e-05	175.887	210.821	65.9277	82.745	Down
Pdia6	5596.55	0.266781	2.72113e-08	5.9699e-07	4973.87	5186.81	6074.2	6151.34	Up
Pdia5	420.644	0.763497	2.55954e-06	3.89367e-05	307.003	316.736	509.709	549.126	Up
Pdia3	9215.13	0.400462	3.04541e-25	3.8523e-23	7894.66	7994.06	10343.8	10628	Up
Spata13	802.479	-0.806674	4.85977e-12	1.84922e-10	1026.54	1015.78	587.445	580.156	Down
Sft2d2	3031.85	-0.325513	1.89078e-07	3.59248e-06	3417.53	3327.75	2643.99	2738.11	Down
Fcer1g	348.681	-0.935842	1.20305e-07	2.36583e-06	450.91	465.017	237.143	241.653	Down
Fcer1a	60.913	2.71544	7.88239e-09	1.90493e-07	18.1217	14.122	102.335	109.073	Up
Capn5	1156.68	-0.420291	1.90537e-05	0.000233857	1356.99	1291.15	978.091	1000.46	Down
Gtf3a	1244.46	0.499843	1.19093e-07	2.34857e-06	1016.95	1045.03	1440.57	1475.31	Up
Cd163	210.923	-0.979398	4.13043e-05	0.000470742	263.297	296.562	123.983	159.848	Down
Csf3r	2542.49	0.361423	1.05838e-07	2.11089e-06	2207.65	2243.38	2923.45	2795.47	Up
Aarsd1	1151.48	0.444507	5.91052e-06	8.17632e-05	980.702	970.383	1300.84	1354.01	Up
Ndufs1	1999.52	0.342182	1.39296e-05	0.000176521	1822.83	1704.73	2168.72	2301.82	Up
Ndufs2	2843.12	0.408854	1.08285e-09	3.07781e-08	2426.17	2459.25	3366.25	3120.8	Up
Ndufs3	1067.9	0.322949	0.00138861	0.00980758	945.525	952.226	1176.86	1196.98	Up
Ndufs5	177.272	-3.56209	2.25503e-07	4.23301e-06	300.607	353.05	41.3278	14.1043	Down
Ndufs6	626.1	0.571206	1.50067e-05	0.000188133	502.077	505.366	762.596	734.362	Up
Ndufs7	1412.8	0.365591	4.68788e-05	0.000527424	1199.23	1269.97	1610.8	1571.22	Up
Ndufs8	1579.23	0.382596	1.02996e-05	0.000133904	1314.35	1427.33	1805.63	1769.62	Up
Rin3	940.739	-0.501555	3.85806e-06	5.5904e-05	1072.38	1132.79	777.356	780.436	Down
Dnajb9	700.462	-0.853067	1.9335e-11	6.83835e-10	938.063	865.477	501.837	496.47	Down
Ssr1	4829.67	0.185616	0.000199195	0.00187586	4559.2	4479.7	5177.78	5101.98	Up
Ssr4	1073.31	0.436328	2.14134e-05	0.000259867	891.16	933.061	1266.4	1202.62	Up
Pfkl	4732.89	0.161356	0.00125494	0.00903624	4462.2	4474.66	5026.25	4968.46	Up
Msh6	4607.86	0.176909	0.000633366	0.00508758	4346	4305.19	4981.97	4798.27	Up
Mapkapk2	4566.82	0.191686	0.000160537	0.00155348	4242.6	4285.02	4872.74	4866.91	Up
Ppp1r3d	347.246	-0.921055	4.49095e-07	7.98195e-06	455.174	453.921	219.431	260.459	Down
Anxa6	1595.23	-0.612967	8.71101e-13	3.61868e-11	1957.14	1901.43	1218.19	1304.17	Down
Gramd1a	1064.61	-0.37992	0.000182277	0.00173633	1224.81	1183.22	929.875	920.539	Down
Cct6a	8606.81	0.42023	4.52988e-24	5.39018e-22	7474.66	7249.63	10059.4	9643.56	Up
Pink1	2605.4	-0.627066	3.60484e-21	3.44323e-19	3172.36	3153.24	2077.21	2018.79	Down
Sla	1319.17	-0.301863	0.000939935	0.00707648	1467.86	1445.49	1194.57	1168.77	Down
Tmem98	1044.13	0.443578	2.214e-05	0.000267069	848.521	920.956	1204.41	1202.62	Up
Fam43a	426.993	-0.802325	2.58459e-06	3.9261e-05	589.487	496.287	290.278	331.92	Down
Nucks1	5446.42	0.259564	4.40374e-08	9.29818e-07	4930.16	4985.07	5997.45	5873.02	Up
Abcf2	2135.9	0.319433	1.43225e-05	0.000180434	1853.74	1946.82	2354.7	2388.32	Up
Blmh	2175.29	0.300088	3.12067e-05	0.000366672	1974.2	1925.64	2418.66	2382.68	Up
Furin	1374.27	-0.577123	5.49163e-10	1.60959e-08	1610.7	1680.52	1057.79	1148.09	Down
Ccl4	246.732	-1.37506	3.73237e-10	1.11979e-08	357.104	355.067	152.519	122.237	Down
Ccl9	322.35	-0.634778	0.000541442	0.00445365	383.753	400.46	259.775	245.414	Down
Fam63b	572.487	-0.536494	0.000114083	0.00115074	688.624	666.76	485.109	449.456	Down
Rad51	1969	0.535669	1.3558e-12	5.53394e-11	1625.62	1589.73	2320.26	2340.37	Up
Atp5g2	2653.5	0.27488	0.000212329	0.00198358	2247.09	2555.07	2919.51	2892.32	Up
Gfi1b	1183.42	-0.650587	1.96967e-11	6.94878e-10	1419.89	1471.71	911.179	930.882	Down
Adgrl4	15923.6	0.299687	8.99042e-23	9.71034e-21	14201	14350	17579.1	17564.5	Up
Hist3h2a	416.534	0.56262	0.000968817	0.00725502	315.53	357.085	457.558	535.962	Up
Uqcr10	1058.94	0.465167	6.79258e-06	9.25968e-05	859.181	919.947	1241.8	1214.85	Up
Uqcr11	951.366	0.569233	2.90653e-07	5.32775e-06	724.867	806.971	1143.4	1130.22	Up
Cycs	3005.17	0.512889	1.35445e-16	7.95728e-15	2461.35	2491.52	3569.93	3497.86	Up
Eif4ebp1	1026.17	0.377933	0.000274358	0.00247585	874.104	910.869	1143.4	1176.3	Up
Cyc1	2847.71	0.694381	3.22473e-26	4.23163e-24	2153.28	2196.98	3613.23	3427.34	Up
Insig1	738.089	-1.01629	1.0452e-16	6.27163e-15	988.164	987.531	480.189	496.47	Down
Kdm5b	1322.73	-0.535302	4.30231e-09	1.08454e-07	1570.19	1560.48	1089.28	1070.98	Down
Epc1	421.274	-0.592463	0.00022102	0.00204977	495.681	517.47	330.622	341.323	Down
Ube2l6	2623.29	-0.274222	5.18489e-05	0.000571886	2808.86	2934.35	2425.55	2324.38	Down
Slfn2	231.447	0.877564	5.76487e-05	0.000628669	157.765	168.455	309.958	289.608	Up
Slfn5	246.423	-0.934028	8.77461e-06	0.000116754	327.256	319.762	173.183	165.49	Down
Unc93b1	1250.36	-0.414851	2.86559e-05	0.000340116	1347.4	1510.05	1082.39	1061.58	Down
Aldh6a1	711.729	-0.406086	0.00127654	0.00915889	813.343	808.989	642.549	582.036	Down
Ssbp4	1415.56	0.372557	4.37292e-05	0.000495563	1181.11	1286.11	1606.86	1588.14	Up
Rad54l	1556.39	0.309596	0.000426769	0.00364271	1364.46	1415.23	1792.84	1653.02	Up
Hdc	191.898	-1.11753	4.48791e-06	6.40394e-05	281.419	244.109	115.127	126.938	Down
Ppat	2420.57	0.305535	1.20865e-05	0.000155125	2113.84	2216.15	2713.86	2638.44	Up
Ppa1	2515.57	0.560938	1.28373e-16	7.6054e-15	2005.11	2059.79	3032.67	2964.72	Up
Mrfap1	5968.76	0.244358	1.09533e-06	1.78832e-05	5421.58	5506.57	6712.81	6234.09	Up
Mrc1	103.043	-2.39274	7.93952e-10	2.30328e-08	176.953	169.464	19.6799	46.0739	Down
Tmem194	808.228	0.410514	0.000700486	0.00550085	691.822	696.013	979.075	866.002	Up
Tra2b	5701.9	0.429483	6.3567e-16	3.52784e-14	5083.66	4636.05	6627.21	6460.7	Up
Nsmce4a	2520.44	0.224058	0.00098097	0.00732649	2373.94	2276.67	2690.24	2740.93	Up
Sigmar1	843.008	0.525496	3.88831e-06	5.62263e-05	681.162	701.056	998.755	991.06	Up
Runx2	886.861	-0.610493	4.02233e-08	8.55721e-07	1090.5	1053.1	698.636	705.213	Down
Runx1	2213.23	-0.475105	1.96583e-10	6.09321e-09	2586.07	2563.14	1776.11	1927.58	Down
Dck	2528.04	0.278137	4.86001e-05	0.000543358	2239.63	2330.13	2823.08	2719.3	Up
Slc40a1	500.33	-2.17998	3.82436e-43	1.19328e-40	850.653	788.815	186.959	174.893	Down
Mrpl20	724.66	0.509679	4.31989e-05	0.000490741	571.366	624.394	847.22	855.659	Up
Mrpl28	1650.74	0.514653	9.44216e-10	2.70566e-08	1332.48	1385.97	1994.56	1889.97	Up
Myo1f	1344.51	-0.628084	4.59631e-12	1.75372e-10	1655.47	1609.91	1054.84	1057.82	Down
Akt1	6735.54	0.163086	0.000233598	0.00215078	6435.33	6275.21	7227.44	7004.18	Up
Naa10	1236.62	0.330464	0.000436023	0.00370817	1093.7	1097.48	1381.53	1373.76	Up
Fubp1	2010.63	0.26367	0.00052927	0.0043666	1850.54	1804.59	2138.22	2249.16	Up
Pde3b	462.171	-1.00262	5.63932e-10	1.64619e-08	647.05	586.063	331.606	283.966	Down
Mad2l1	1952.61	0.444518	4.66882e-09	1.16041e-07	1648.01	1660.34	2222.84	2279.25	Up
Agpat5	1341.75	0.429542	3.21066e-06	4.75036e-05	1131.01	1155.99	1494.69	1585.32	Up
Agpat3	641.344	-0.424141	0.00106213	0.00784505	735.527	734.344	552.021	543.485	Down
Lcn2	446.878	-1.00532	4.61377e-10	1.36097e-08	557.508	635.49	302.086	292.429	Down
Hba-a1	1110.19	-2.26961	3.90671e-77	4.21955e-74	1798.31	1880.24	330.622	431.591	Down
Hba-a2	6253.22	-1.99646	3.05075e-53	1.33861e-50	9357.18	10642.9	2669.58	2343.19	Down
Tomm40l	749.977	0.513109	2.20138e-05	0.000266211	604.411	631.455	890.515	873.524	Up
Igtp	1299.57	0.502971	1.65715e-07	3.17004e-06	1087.3	1063.18	1595.06	1452.74	Up
Mogs	5021.43	0.398882	3.45245e-16	1.96258e-14	4303.37	4359.66	5738.66	5684.02	Up
Irf7	676.834	-0.744063	2.46029e-08	5.46597e-07	831.465	863.459	544.149	468.262	Down
Irf5	407.069	-0.734331	1.04573e-05	0.000135828	528.727	488.218	320.782	290.548	Down
Vim	4877.05	0.21217	0.00015435	0.00149981	4302.3	4734.9	5227.96	5243.03	Up
Htr2a	88.4785	-1.28071	0.000411826	0.00352374	121.522	129.115	60.0237	43.2531	Down
Rrp12	1097.81	0.432324	1.59897e-05	0.000199211	916.744	952.226	1258.53	1263.74	Up
Sptb	68.0281	-4.7721	7.37286e-16	4.07568e-14	136.446	126.089	3.93598	5.64171	Down
Hmga2	67.0471	-1.46644	0.000544717	0.00447797	117.258	79.6884	37.3918	33.8502	Down
Cd48	1782.24	0.702071	6.61172e-18	4.50656e-16	1404.96	1309.31	2202.18	2212.49	Up
Cd44	2274.85	-0.3024	4.17197e-05	0.000475091	2437.9	2586.34	2094.93	1980.24	Down
Cd47	8336.39	-0.257649	1.1321e-10	3.62093e-09	9074.7	9082.46	7704.68	7483.73	Down
Kansl1	1641.09	-0.349094	5.8618e-05	0.000638523	1865.47	1811.65	1515.35	1371.88	Down
Kif4	1145.03	0.362059	0.000453656	0.00384525	996.692	1007.71	1213.27	1362.47	Up
Ehbp1l1	995.731	-0.475531	5.44336e-06	7.62776e-05	1159.79	1157	824.588	841.555	Down
Twsg1	2340.55	0.259289	0.000489912	0.00409212	2108.51	2152.6	2668.59	2432.52	Up
Trap1	3394.93	0.438355	2.76693e-13	1.22944e-11	2873.88	2891.98	4002.89	3810.97	Up
Rhag	61.3256	-2.80502	2.34485e-09	6.24744e-08	108.73	105.915	12.7919	17.8654	Down
Sdcbp	10708	0.336858	3.04684e-20	2.65719e-18	9549.06	9378.02	12108.1	11796.8	Up
Mif	4919.88	0.748208	3.41899e-45	1.2297e-42	3541.19	3801.84	6158.82	6177.67	Up
Cd24a	3748.74	-0.246416	1.3372e-05	0.000169915	3991.03	4144.81	3444.97	3414.17	Down
Sh2b1	1038.03	-0.463053	7.78246e-06	0.000104869	1174.71	1231.64	860.011	885.748	Down
Kif20a	1807.23	0.478442	9.00226e-09	2.15701e-07	1577.65	1443.47	2053.6	2154.19	Up
Ube2d3	6861.51	0.224415	1.16879e-06	1.89285e-05	6387.36	6270.17	7614.15	7174.37	Up
Fkbp1a	3970.1	0.18368	0.000799055	0.0061376	3717.08	3718.12	4287.27	4157.94	Up
Nudc	4398.46	0.351262	7.69984e-11	2.50263e-09	3800.22	3930.96	4826.49	5036.16	Up
Txnl1	2957.39	0.213637	0.00085779	0.00652097	2701.2	2775.98	3256.04	3096.36	Up
Pgpep1	397.629	-0.724477	1.4232e-05	0.000179544	491.417	499.314	314.878	284.906	Down
Slc4a1	400.748	-2.8671	5.55326e-54	2.51527e-51	725.933	683.908	93.4795	99.6702	Down
Cul2	999.378	0.347949	0.000941251	0.00708259	896.49	862.451	1137.5	1101.07	Up
Osgin1	266.009	-1.17208	8.24259e-09	1.98515e-07	367.763	369.189	166.295	160.789	Down
Txn2	2453.87	0.241326	0.000964766	0.00723239	2136.23	2361.4	2657.77	2660.07	Up
Txn1	3555.91	0.465586	3.72281e-15	1.92886e-13	2908	3065.48	4172.14	4078.01	Up
Gltscr1	410.733	-0.607332	0.000196106	0.00185049	513.803	478.131	324.718	326.279	Down
Gltscr2	2382.08	-0.284959	3.99959e-05	0.000458061	2567.95	2665.02	2141.17	2154.19	Down
Hist2h2ac	257.841	0.908468	2.92834e-05	0.000346393	173.755	184.595	375.886	297.13	Up
Noc2l	4301.14	0.286178	4.10166e-08	8.71277e-07	3865.25	3886.58	4721.21	4731.51	Up
Ckb	92.0131	-2.15806	2.47002e-09	6.53138e-08	151.369	149.29	35.4238	31.9697	Down
Stxbp2	2833.71	-0.222868	0.000556038	0.00454042	3097.74	3006.98	2567.24	2662.89	Down
Stxbp4	884.495	1.07776	3.30401e-21	3.19942e-19	575.63	561.854	1163.08	1237.41	Up
Ppih	582.744	0.569119	3.70339e-05	0.000427978	458.372	480.148	675.02	717.437	Up
Ppie	1799.27	0.250817	0.00140021	0.00986963	1655.47	1631.09	1966.02	1944.51	Up
Ppid	1850.32	0.26629	0.000738401	0.00575355	1688.51	1671.44	2074.26	1967.08	Up
Ppia	40748.2	0.334204	2.35665e-43	7.52041e-41	35608	36489.2	45706.6	45189.1	Up
Grb2	3669.16	-0.213702	0.000138034	0.00136297	3959.05	3921.88	3392.81	3402.89	Down
Nup155	1517.61	0.378295	3.02797e-05	0.000357494	1391.11	1248.79	1744.62	1685.93	Up
Wbscr22	930.697	0.566215	4.01898e-07	7.21617e-06	749.385	751.492	1058.78	1163.13	Up
Camp	605.398	-1.66155	1.53607e-27	2.1145e-25	839.993	999.636	315.862	266.101	Down
Plxna3	78.2464	-1.38551	0.000558983	0.00456054	139.644	86.7494	44.2798	42.3128	Down
Shisa8	634.535	-0.929171	1.0807e-11	3.90081e-10	805.882	858.416	409.342	464.501	Down
Psmb9	2596	0.359569	1.96677e-07	3.73182e-06	2224.7	2323.07	3003.15	2833.08	Up
Psmb8	6733.73	0.396466	1.24069e-18	9.02618e-17	5711.53	5916.11	7777.5	7529.8	Up
Psmb7	1628.39	0.390833	3.77176e-06	5.48801e-05	1425.22	1393.03	1905.01	1790.3	Up
Psmb6	2560.07	0.385615	8.36082e-09	2.01018e-07	2184.2	2255.48	2899.83	2900.78	Up
Psmb5	2167.36	0.451912	1.5998e-09	4.39584e-08	1787.65	1873.18	2576.1	2432.52	Up
Psmb4	2276.58	0.286235	7.42371e-05	0.000785503	2018.97	2084	2436.37	2566.98	Up
Psmb3	1963.98	0.623791	8.82989e-16	4.84299e-14	1495.57	1595.79	2395.04	2369.52	Up
Psmb2	2851.23	0.360217	7.92827e-08	1.61101e-06	2395.26	2598.45	3183.22	3228	Up
Psmb1	3089.09	0.297288	3.15246e-06	4.67375e-05	2674.55	2868.78	3401.67	3411.35	Up
Trib2	202.353	-0.862984	0.000302988	0.00269427	276.089	246.126	157.439	129.759	Down
Prex1	2179.63	-0.424781	2.5239e-08	5.5896e-07	2474.14	2521.79	1947.33	1775.26	Down
1700017B05Rik	1970.92	-0.915183	2.28865e-32	3.87167e-30	2522.11	2629.72	1341.18	1390.68	Down
Hist1h2ap	6162.28	0.850789	2.103e-10	6.48972e-09	4016.62	4775.25	8219.31	7637.93	Up
Hist1h2an	1549.39	0.840289	8.07294e-17	4.92836e-15	1014.81	1205.41	2093.94	1883.39	Up
Hist1h2ah	1748.54	0.847047	3.70514e-18	2.57544e-16	1136.34	1361.76	2362.57	2133.51	Up
Hist1h2ae	2049.83	0.828738	1.39798e-16	8.17877e-15	1333.54	1618.99	2836.86	2409.95	Up
Hist1h2ad	1780.7	0.847227	1.2344e-18	9.02618e-17	1161.92	1381.94	2407.84	2171.12	Up
Hist1h2ag	2676.5	0.843382	3.20985e-24	3.95346e-22	1750.34	2079.97	3584.69	3291	Up
Hist1h2af	1159.83	0.845619	3.34792e-14	1.59892e-12	764.308	893.721	1579.31	1401.96	Up
Hist1h2ac	2206.69	0.844635	8.80249e-22	8.95622e-20	1443.34	1712.8	2957.89	2712.72	Up
Hist1h2ab	1678.06	0.846013	1.13885e-18	8.46066e-17	1124.61	1274.01	2298.61	2015.03	Up
Slc25a39	3006.46	0.219961	0.000652097	0.00520233	2700.13	2854.66	3302.29	3168.76	Up
Eno1	9888.11	0.459668	1.44063e-30	2.19868e-28	8090.8	8559.95	11517.7	11384	Up
Srsf5	4899.88	-0.509839	3.57178e-20	3.00307e-18	6006.8	5507.58	4013.71	4071.43	Down
Srsf7	4973.78	0.259757	5.96205e-07	1.03095e-05	4582.65	4471.63	5573.35	5267.47	Up
Srsf6	4674.27	0.340806	1.17183e-09	3.30395e-08	4296.97	3953.15	5300.78	5146.18	Up
Srsf1	5607.24	0.339711	3.75131e-11	1.27845e-09	4877.93	5021.38	6485.51	6044.15	Up
Srsf3	11546	0.37496	3.47373e-22	3.66726e-20	9757.99	10348.4	13183.6	12894.1	Up
Srsf2	10614.2	0.290499	2.75528e-15	1.44895e-13	9512.81	9584.8	11866	11493.1	Up
Prkcq	932.376	-0.353726	0.00140194	0.00987686	1051.06	1040.99	856.076	781.377	Down
Ncapd2	6253.54	0.362433	1.32881e-15	7.12133e-14	5373.61	5570.12	7027.69	7042.73	Up
Ncapd3	1859.51	0.316383	5.72058e-05	0.000624593	1700.24	1612.93	2049.66	2075.21	Up
Rrm2	3421.98	0.525738	3.11802e-19	2.39236e-17	2774.75	2835.5	4078.66	3999.03	Up
Rrm1	10340.6	0.481641	1.10152e-40	2.97433e-38	8653.63	8607.36	11979.2	12122.1	Up
Srsf10	2258.91	0.244915	0.000815905	0.00624312	2137.29	1998.26	2482.62	2417.47	Up
Azin1	1928.54	0.271273	0.000514251	0.00425743	1769.53	1725.91	2172.66	2046.06	Up
Kmt2c	1260.4	-0.716133	5.4947e-13	2.35936e-11	1655.47	1478.78	941.683	965.672	Down
Kmt2a	1308.39	-0.354553	0.000200203	0.00188282	1515.82	1421.28	1106.99	1189.46	Down
Kmt2e	1180.43	-0.420901	2.45904e-05	0.000295599	1385.78	1317.38	968.251	1050.3	Down
Kmt2d	1486.51	-0.447824	2.55125e-07	4.72401e-06	1750.34	1680.52	1268.37	1246.82	Down
Slc35f2	504.696	0.569524	0.000181829	0.00173442	383.753	428.704	633.693	572.633	Up
Topbp1	2978.06	0.234374	0.000216325	0.00201822	2749.16	2724.54	3141.9	3296.64	Up
Lppr3	2713.24	0.468623	8.06448e-13	3.36004e-11	2305.72	2247.42	3109.42	3190.39	Up
Col1a2	197.059	-1.00684	2.39408e-05	0.000288296	256.901	269.327	140.711	121.297	Down
Ran	13436.3	0.569873	4.17125e-54	1.95228e-51	10721.6	10910.3	16504.5	15608.7	Up
Mcpt4	6.49991	6.09055	0.00139498	0.00983775	0	0	13.7759	12.2237	Up
Tars2	1461.42	0.439106	1.134e-06	1.84715e-05	1193.9	1287.12	1721.99	1642.68	Up
Ndufc1	572.953	0.472811	0.000750155	0.00583218	498.879	460.982	688.796	643.155	Up
Ndufc2	1247.28	0.392081	3.5589e-05	0.000411775	1067.05	1090.42	1449.42	1382.22	Up
Ash1l	747.305	-0.398795	0.00130275	0.00930884	871.972	828.154	613.029	676.065	Down
Nbeal2	1725.75	-0.403839	3.98825e-06	5.7376e-05	1973.13	1957.91	1581.28	1390.68	Down
Nsun2	5218.84	0.346711	2.12108e-12	8.53353e-11	4499.51	4689.51	5810.49	5875.84	Up
Eef1a1	66626.6	0.133387	9.94319e-09	2.35832e-07	63559.1	63539.9	68455.5	70952	Up
Gnl3	701.611	0.411541	0.00108284	0.0079561	621.467	583.037	818.684	783.257	Up
1300017J02Rik	6.49058	-6.19679	0.00116641	0.00849563	13.8578	12.1046	0	0	Down
Rbl1	2176.44	0.340775	1.96809e-06	3.07385e-05	1914.5	1926.64	2424.56	2440.04	Up
Fam136a	972.877	0.399293	0.000160066	0.00154999	839.993	838.242	1097.15	1116.12	Up
Sh2d3c	791.854	-0.7072	2.84026e-09	7.41264e-08	964.713	999.636	581.541	621.528	Down
Cenpn	687.438	0.467175	0.000216831	0.0020216	567.102	587.072	781.292	814.287	Up
Cenpm	880.596	0.426217	0.00012273	0.00123089	749.385	753.51	1010.56	1008.93	Up
Cenpl	696.596	0.476967	0.000165965	0.00160049	600.147	564.88	832.46	788.899	Up
Cenpi	526.247	0.511877	0.000470835	0.00396342	457.306	410.547	628.773	608.364	Up
Nop2	2053.68	0.255064	0.000634376	0.00508987	1834.55	1910.5	2212.02	2257.62	Up
Cenpa	1759.38	0.387963	1.34793e-06	2.15569e-05	1499.84	1548.38	2025.06	1964.25	Up
Cenpv	422.33	1.54589	8.33531e-21	7.59974e-19	209.998	220.908	620.901	637.513	Up
Idh2	6149.84	0.267226	4.93953e-09	1.22105e-07	5479.14	5684.1	6718.72	6717.39	Up
Idh1	521.309	-0.495241	0.000609803	0.0049265	626.797	593.124	429.022	436.292	Down
Ruvbl2	2575.73	0.463557	5.44759e-12	2.05066e-10	2127.7	2203.03	2951.98	3020.19	Up
Pmpca	2177.87	0.323147	1.55724e-05	0.000194357	2009.37	1861.08	2401.93	2439.1	Up
Ddx56	2114.3	0.32143	1.46262e-05	0.000183691	1852.67	1906.47	2400.95	2297.12	Up
Ypel5	708.344	-0.413588	0.000928001	0.00699037	834.663	783.771	615.981	598.961	Down
Ypel3	973.187	-0.511249	2.29209e-06	3.53662e-05	1105.42	1182.21	784.244	820.868	Down
Lgals3bp	5969.69	0.237703	6.57348e-07	1.12148e-05	5324.57	5632.66	6458.94	6462.58	Up
Ssb	2355.27	0.274113	0.000138587	0.00136746	2158.61	2106.2	2492.46	2663.83	Up
Exosc8	1047.38	0.380808	0.000278395	0.00250253	884.764	935.078	1146.35	1223.31	Up
Exosc7	1079.23	0.329511	0.0010652	0.0078488	968.977	944.157	1194.57	1209.21	Up
Exosc5	1679.84	0.314718	0.000331771	0.00292246	1412.42	1581.66	1902.06	1823.21	Up
Ppp1cc	6273.16	0.292774	1.40347e-10	4.43832e-09	5713.66	5564.07	7011.95	6802.96	Up
Ppp1ca	8414.53	0.291946	3.56867e-10	1.07527e-08	7338.21	7792.32	9572.3	8955.27	Up
Zbtb7a	1606.46	-0.365794	5.99449e-05	0.000649951	1723.69	1894.37	1335.28	1472.49	Down
Lats2	364.262	-0.612588	0.000401792	0.00345049	457.306	423.66	289.294	286.787	Down
Eif4a1	9293.37	0.342008	5.91727e-14	2.78807e-12	7974.6	8417.72	10772.8	10008.4	Up
Eif4a3	3717.41	0.288867	6.08873e-07	1.04641e-05	3297.08	3395.33	4181.98	3995.27	Up
Eif4a2	999.321	-0.480748	7.27724e-06	9.85339e-05	1214.15	1114.63	835.412	833.092	Down
Cpt1a	3564.85	0.458786	3.44511e-15	1.79825e-13	2950.64	3054.39	4182.96	4071.43	Up
Gm5523	1355.6	0.492289	1.16115e-07	2.2963e-06	1093.7	1159.01	1629.5	1540.19	Up
Hprt	4804.2	0.444938	3.63e-18	2.53576e-16	4028.34	4109.5	5642.23	5436.73	Up
[truncated: 8 more rows]

## Sheet: DEGs in MPP3
Supplementary Table 1. Differentially expressed genes (DEGs) between young and aged MPP3
Column	Description
Gene	Differentially expressed genes (q<0.01) .
Base Mean	Average of the normalized count values, dividing by size factors, taken over all samples
log2 fold change	Log2 fold change (Aged / Young)
p-value	P-values were calculated by Generalized linear model.
q-value	Multiple comparisons are corrected as q-values by Benjamini-Hochberg method
Gene Expression	Normalized count from Deseq2
type	Up or Down during aging
Up-regulated and down-regulated genes in Aged cells are indicated in red and black, respectively.
					Gene expression
ID	baseMean	log2FoldChange	pvalue	padj	Young_1	Young_2	Aged_1	Aged_2	type
Plekhg1	36.3909	-3.05526	3.85163e-06	6.88117e-05	73.3411	56.6036	8.50465	7.11435	Down
Mllt3	460.365	-1.08006	4.50566e-10	2.11016e-08	645.594	604.483	297.663	293.721	Down
Btg2	3771.44	-0.659479	5.39044e-09	1.95128e-07	4413.01	4824.12	2669.52	3179.1	Down
Btg1	1383.9	-0.598607	3.65609e-06	6.58286e-05	1710	1623.35	1011.11	1191.15	Down
Arhgef28	116.3	1.08244	0.000943038	0.00774366	72.376	76.8954	163.478	152.45	Up
Usp1	2907.28	0.389016	0.000135144	0.00152304	2465.61	2569.59	3095.69	3498.23	Up
Usp5	3874	0.304508	0.000828927	0.00695956	3309.03	3624.76	4176.73	4385.49	Up
Anp32e	4624.87	0.342168	2.14879e-05	0.00030601	4202.64	3954.77	5168.94	5173.15	Up
Fam13b	730.092	-0.505118	0.000284814	0.00288106	869.478	843.713	608.555	598.622	Down
Bcas3	734.291	-0.537174	0.000111546	0.00128112	857.897	881.093	606.665	591.507	Down
Pebp1	7621.05	0.335463	1.44389e-06	2.90627e-05	6663.42	6814.85	8536.78	8469.13	Up
Abhd17b	1305.67	0.418087	0.000695784	0.00601331	1158.98	1076.54	1572.42	1414.74	Up
BC026585	412.835	-0.675345	0.000881706	0.00733147	472.857	542.54	286.323	349.62	Down
Pold1	4806.25	0.499235	9.94847e-11	5.19122e-09	3925.68	4040.21	5555.43	5703.68	Up
Pold2	2421.36	0.575391	1.90735e-08	6.14798e-07	1902.04	1987.53	2748.89	3046.97	Up
Pold3	1743.63	0.388991	0.000277402	0.00281226	1462.96	1557.13	1912.6	2041.82	Up
Hdac6	995.156	0.541508	2.33751e-05	0.000328487	779.731	841.577	1151.91	1207.41	Up
Gmps	2286.49	0.340333	0.00022698	0.00235107	2052.58	1983.26	2557.07	2553.04	Up
H2afx	3945.57	0.636491	7.94767e-15	8.20152e-13	3009.88	3168.73	4799.46	4804.22	Up
H2afz	17005.1	0.775904	2.92339e-22	7.48604e-20	13033.5	12044.8	22313.4	20628.6	Up
Fgf11	45.5482	-1.96263	0.000228013	0.00236	72.376	72.6234	18.8992	18.294	Down
Limd2	5408.24	-0.54993	4.80128e-12	3.17666e-10	6418.31	6434.65	4240.04	4539.97	Down
Nop58	2827.81	0.33773	0.000337133	0.00331571	2592.99	2402.98	3084.35	3230.93	Up
Ltbp2	17.2291	-7.57864	6.24689e-06	0.000103949	34.7405	34.1757	0	0	Down
Phb	3186.95	0.560014	2.51134e-11	1.45911e-09	2571.76	2580.27	3744.88	3850.9	Up
Nfic	2562.82	-0.414116	9.40827e-06	0.000150055	2836.18	3020.28	2163.96	2230.86	Down
D19Bwg1357e	2091.97	0.386341	3.81699e-05	0.000504601	1820.98	1805.97	2358.62	2382.29	Up
Uqcrc1	6703.16	0.420038	1.41744e-08	4.72298e-07	5724.46	5743.66	7483.15	7861.36	Up
Sdpr	36.0241	-2.75064	1.57085e-05	0.000234575	65.6209	59.8075	8.50465	10.1634	Down
3110082I17Rik	666.557	0.669303	1.32055e-05	0.000201551	502.772	526.52	772.034	864.902	Up
Supt16	1682.21	0.433871	0.000389883	0.00371814	1527.62	1333.92	1841.73	2025.56	Up
Ide	3261.57	0.365903	4.5908e-05	0.000591627	2882.5	2817.36	3534.16	3812.28	Up
Myd88	1160.12	0.438794	0.000170813	0.00183578	995.894	974.008	1309.72	1360.87	Up
Stard7	3610.08	0.331553	4.57332e-05	0.000590476	3232.8	3161.26	4064.28	3982	Up
Dock9	435.313	0.781254	0.000209272	0.00218941	366.705	273.406	572.647	528.495	Up
Nup210	10639.8	0.556432	3.94561e-11	2.19116e-09	8966.91	8258.78	13209.6	12123.9	Up
Slc23a2	733.981	-0.594778	1.82591e-05	0.000267181	871.408	894.977	582.096	587.442	Down
Bbx	996.808	-0.476233	0.000210369	0.00219877	1107.84	1212.17	841.961	825.265	Down
Cdk2ap1	3102.7	0.497669	0.000968321	0.00792304	2896.01	2249.19	4025.54	3240.08	Up
Pdk2	521.666	-0.832627	1.49718e-06	2.98745e-05	625.329	711.282	390.269	359.783	Down
Prkrir	1394.29	0.351759	0.00111344	0.00889463	1239.08	1211.1	1564.86	1562.11	Up
Bop1	2172.28	0.476736	8.29108e-07	1.79983e-05	1803.61	1829.47	2452.18	2603.85	Up
Soga1	346.874	-0.796531	0.000716903	0.00616885	506.632	373.797	270.259	236.806	Down
Grwd1	1402	0.600695	3.06456e-08	9.37537e-07	1103.98	1124.6	1666.91	1712.53	Up
Nudcd2	1158.88	0.603391	4.07699e-07	9.67009e-06	889.743	950.513	1381.53	1413.72	Up
Nudcd1	806.258	0.626267	3.31386e-06	6.03676e-05	639.804	627.979	958.191	999.058	Up
Prep	2367.43	0.341351	0.000202466	0.00212743	2130.75	2046.27	2642.11	2650.6	Up
Hmga1	873.391	1.33368	1.22599e-08	4.18591e-07	458.382	533.996	942.127	1559.06	Up
Slc25a21	17.5733	-7.60658	5.63495e-06	9.49088e-05	31.8455	38.4477	0	0	Down
Nt5dc2	1811.88	0.66933	1.26992e-11	7.77014e-10	1403.13	1394.8	2246.17	2203.42	Up
Psap	5620.14	-0.362245	0.000378696	0.00364159	6840.02	5803.47	5019.64	4817.43	Down
Fam64a	766.817	0.732329	9.77957e-08	2.70464e-06	567.428	585.259	971.421	943.16	Up
Zyx	5794.01	-0.617608	2.33785e-15	2.73964e-13	6820.72	7211.08	4638.82	4505.42	Down
Sec13	1678.42	0.434256	0.000142288	0.00159219	1511.21	1343.53	1885.2	1973.72	Up
Tinagl1	123.778	-2.24506	2.30153e-11	1.34854e-09	212.303	196.51	41.5783	44.7188	Down
Mrpl2	837.153	0.541378	0.000151569	0.00167537	649.454	714.486	944.962	1039.71	Up
Mrpl3	1289.49	0.458606	3.87617e-05	0.000510473	1088.54	1084.01	1514.77	1470.64	Up
BC055324	522.778	0.846044	1.65448e-07	4.30041e-06	371.53	375.933	658.638	685.01	Up
Gins2	732.054	0.513622	0.000352261	0.00344488	585.763	620.503	830.621	891.327	Up
Gins1	464.826	0.737958	5.12618e-05	0.00065164	377.32	319.329	592.491	570.164	Up
Galk1	2119.24	0.754814	1.12866e-14	1.13095e-12	1544.99	1609.46	2597.7	2724.8	Up
Fem1c	990.705	-0.457768	0.000214312	0.00223473	1158.98	1134.21	850.465	819.167	Down
4930549G23Rik	38.9434	-3.27284	7.96733e-07	1.73773e-05	67.551	73.6914	9.44962	5.08168	Down
H2-Ab1	2321.68	1.35484	2.79017e-40	1.83726e-37	1278.64	1331.79	3189.25	3487.05	Up
Plekho2	2251.45	-0.485628	4.28883e-06	7.58388e-05	2487.81	2766.1	1821.89	1930.02	Down
Pa2g4	3457.03	0.648207	1.66438e-14	1.62077e-12	2761.87	2624.06	4205.08	4237.1	Up
Acox1	1508.61	-0.41859	6.18202e-05	0.000763259	1730.27	1721.6	1290.82	1291.76	Down
Rnf167	1017.91	-0.408285	0.000957173	0.00784576	1128.1	1194.01	869.365	880.147	Down
Alg8	725.739	0.549193	0.000158451	0.0017307	562.603	616.231	882.594	841.526	Up
Slc16a11	206.614	-1.12662	5.1254e-06	8.7474e-05	282.749	284.086	128.515	131.107	Down
Pcna	4921.32	0.525309	3.97527e-11	2.1988e-09	4067.53	4002.83	5971.21	5643.71	Up
Mtmr3	3109.4	-0.366051	1.56863e-05	0.000234498	3463.43	3540.39	2752.67	2681.09	Down
Cars	648.731	0.632023	6.33101e-05	0.000778872	524.003	493.412	738.015	839.493	Up
Car2	12609.7	-0.651641	2.17333e-20	4.4855e-18	15185.5	15634.3	9546	10072.9	Down
Car1	290.41	-3.30561	1.22398e-41	8.90801e-39	522.073	532.928	54.8078	51.8331	Down
Pgk1	5365.32	0.508243	3.57128e-09	1.35669e-07	4421.69	4438.57	6613.79	5987.23	Up
Actl6a	2685.5	0.484393	5.63965e-08	1.64179e-06	2289.01	2188.31	3122.15	3142.51	Up
Mbp	2033.6	-0.336623	0.000393927	0.00374637	2245.59	2294.05	1789.76	1805.01	Down
Dpep1	8.52774	-6.56198	0.00069211	0.00599656	10.6152	23.4958	0	0	Down
Hells	1178.18	0.653327	2.79187e-05	0.000384521	869.478	962.26	1269.08	1611.91	Up
Ska3	456.547	0.623803	0.000721898	0.0062041	384.076	334.281	524.454	583.377	Up
Cops3	2277.14	0.627007	1.52104e-11	9.18466e-10	1803.61	1776.07	2717.71	2811.18	Up
Cops6	1892.08	0.414878	2.06649e-05	0.000297971	1639.56	1604.12	2178.14	2146.5	Up
Cops4	1901.7	0.46116	1.33946e-05	0.000203763	1562.36	1638.3	2108.21	2297.94	Up
Cops5	1255.77	0.372156	0.00109278	0.00875999	1100.12	1089.35	1452.41	1381.2	Up
Brca1	670.164	0.630041	2.20933e-05	0.000313018	540.408	511.568	787.153	841.526	Up
Tnfsf13	298.44	1.42523	5.64195e-11	3.04753e-09	167.912	155.927	458.306	411.616	Up
Tnfsf12	46.7142	-2.1317	0.000735998	0.00630959	86.8513	65.1475	9.44962	25.4084	Down
Gcnt2	8176.52	-0.63017	8.10847e-19	1.43749e-16	9881.74	9986.79	6281.16	6556.38	Down
Ndufv1	2561.45	0.465685	1.78982e-07	4.61746e-06	2126.89	2176.57	3003.09	2939.24	Up
Wdhd1	1247.1	0.562	2.43604e-06	4.60815e-05	989.139	1025.27	1424.06	1549.91	Up
Cdc20	1890.29	0.697156	1.20382e-11	7.43146e-10	1444.63	1439.65	2250.9	2425.99	Up
Zbtb20	449.42	-1.02725	3.76937e-09	1.41638e-07	619.539	586.327	291.993	299.819	Down
Otud1	429.385	-0.633483	0.000315292	0.00314163	521.108	523.316	345.856	327.26	Down
Vps35	4228.16	0.356195	5.78832e-05	0.000725197	3660.3	3757.19	4527.31	4967.85	Up
Hmgn2	20650.6	0.438242	4.86361e-08	1.4279e-06	17388.6	17687	22406.9	25119.8	Up
Hmgn1	3425.11	0.459495	1.65368e-06	3.26207e-05	2904.69	2863.29	3741.1	4191.37	Up
Cd74	2822.3	0.939596	2.64956e-17	3.98241e-15	1854.76	2014.23	3445.33	3974.89	Up
Nudt21	1978.45	0.39393	0.000126678	0.00143465	1782.38	1637.23	2274.52	2219.68	Up
Nop56	3573.76	0.338527	0.000523313	0.00473275	3063.92	3248.83	3767.56	4214.74	Up
Gucy1a3	333.7	-0.982987	2.38979e-05	0.000335153	417.851	468.848	257.03	191.071	Down
Tbcd	1826.6	0.342872	0.000796294	0.00673877	1598.06	1623.35	2108.21	1976.77	Up
Rpl5	7062.12	0.376371	5.44964e-07	1.24352e-05	6134.59	6158.04	8216.44	7739.4	Up
Espl1	1186.36	0.84071	4.51843e-08	1.33792e-06	752.711	948.377	1609.27	1435.07	Up
Dnmt1	8058.71	0.600735	1.56446e-07	4.08947e-06	6034.23	6775.34	8745.62	10679.7	Up
Tspan7	26.5397	-2.42225	0.000755749	0.00645092	42.4606	46.9916	7.55969	9.14702	Down
4930579G24Rik	680.2	0.548289	0.000263052	0.00268647	552.953	552.152	851.41	764.285	Up
Msmo1	586.5	-0.747932	6.72773e-06	0.00011062	772.011	698.466	464.921	410.6	Down
Itih5	2654.09	-0.387789	0.000403826	0.00382735	2912.41	3104.65	2134.67	2464.61	Down
Bod1l	408.497	-0.632869	0.00106905	0.00861468	458.382	535.064	306.168	334.374	Down
Ercc6l	722.669	0.788474	4.61416e-08	1.35754e-06	513.387	546.812	941.182	889.294	Up
Tor4a	1647.7	-0.34808	0.00069552	0.00601331	1819.05	1872.19	1467.53	1432.02	Down
Fignl1	2081.58	0.834307	1.83394e-13	1.50951e-11	1592.27	1399.07	2768.74	2566.25	Up
Nrk	44.7568	-3.83035	3.19041e-09	1.23232e-07	83.9562	83.3033	5.66977	6.09801	Down
Rars	1467.1	0.447364	4.46991e-05	0.000579287	1244.87	1237.8	1637.62	1748.1	Up
Rqcd1	1754.29	0.503432	5.71611e-05	0.000717914	1446.56	1455.67	1872.91	2242.04	Up
Ghitm	5078.8	0.331472	0.000298865	0.00300283	4466.08	4529.35	5317.3	6002.48	Up
Tspyl1	2396.5	-0.324161	0.00106133	0.00856746	2778.28	2550.36	2086.48	2170.89	Down
Sqstm1	3454.93	-0.326384	0.000335431	0.00330131	3694.07	3994.29	2989.86	3141.49	Down
Stom	936.436	-0.492549	8.93708e-05	0.00105186	1078.89	1110.71	778.648	777.497	Down
Alas2	291.641	-1.87244	2.90902e-17	4.32536e-15	459.347	457.1	133.24	116.879	Down
Smu1	2804.25	0.320778	0.00062629	0.00551965	2526.41	2460.65	2989.86	3240.08	Up
Calcoco1	721.444	-0.804202	7.36454e-08	2.09541e-06	948.609	886.433	553.748	496.988	Down
Nup160	1853.22	0.458061	2.61823e-05	0.000363869	1644.38	1478.1	2187.59	2102.8	Up
Gm10069	31.2806	-4.63823	1.12331e-06	2.3288e-05	62.7259	57.6715	4.72481	0	Down
Gusb	2310.08	0.397052	3.80406e-05	0.000503374	1973.45	2015.3	2715.82	2535.76	Up
Pgs1	736.986	0.506397	0.000931015	0.00765858	619.539	598.075	800.383	929.947	Up
Tubb4b	10550.9	0.605303	6.20781e-14	5.46762e-12	8390.8	8348.49	13387.3	12077.1	Up
Pf4	126.012	-2.71598	6.53268e-15	6.94876e-13	203.618	233.89	34.0186	32.5227	Down
C1qbp	3103.27	0.484009	4.12116e-08	1.22818e-06	2520.62	2655.03	3685.35	3552.09	Up
Psmg2	920.385	0.419769	0.000988031	0.00806999	772.976	802.062	1067.81	1038.7	Up
Psmg3	445.821	0.752482	1.7207e-05	0.000254208	319.42	344.961	552.803	566.099	Up
Nutf2-ps1	3211.22	0.629614	3.00502e-13	2.37448e-11	2472.37	2570.66	3828.98	3972.86	Up
Apbb1	99.3714	-1.70777	7.2483e-06	0.000118475	130.277	174.083	45.3582	47.7678	Down
Gm21992	148.156	2.02273	4.41889e-05	0.000573212	30.8804	86.5073	301.443	173.793	Up
Ifit3	110.084	-1.76476	3.85104e-07	9.22914e-06	165.017	175.151	46.3031	53.8658	Down
Gsn	634.211	-1.31479	7.0604e-17	9.76312e-15	855.967	953.716	370.425	356.734	Down
Mmp8	84.8382	-2.3205	1.73522e-08	5.68592e-07	141.857	140.975	32.1287	24.3921	Down
Mmp9	150.492	-1.98355	9.70342e-11	5.10186e-09	220.988	259.522	60.4775	60.9801	Down
Mmp2	433.714	-1.64152	4.72336e-17	6.8036e-15	609.889	703.806	196.552	224.61	Down
Capza1	5801.32	0.276874	0.00014597	0.00162257	5214.94	5278.01	6418.18	6294.17	Up
Mrpl50	856.766	0.501753	0.000240418	0.00248097	695.775	723.03	1049.85	958.405	Up
4930427A07Rik	1191.98	0.59793	1.99842e-06	3.87033e-05	896.498	1000.71	1391.93	1478.77	Up
Skil	376.639	-0.766299	0.000373181	0.00360864	520.143	428.265	253.25	304.901	Down
Eri1	2435	0.503411	2.17484e-06	4.15383e-05	1881.78	2147.73	2815.99	2894.52	Up
Vasp	1718.21	-0.456752	0.00112383	0.00895698	2164.53	1811.31	1568.64	1328.35	Down
Rftn2	49.3623	-2.35306	7.59836e-06	0.000123903	83.9562	81.1674	16.0643	16.2614	Down
Ctla2b	652.025	-0.519764	0.000513647	0.00466057	742.096	794.586	549.023	522.397	Down
Rgs1	3383.06	-1.60195	1.65521e-31	6.93584e-29	4820.24	5358.11	1453.35	1900.55	Down
Rgs2	3362.28	-1.14089	1.6401e-14	1.60846e-12	4469.94	4782.47	1759.52	2437.17	Down
Lgals3	84.6532	-1.32221	0.00113173	0.00900432	104.222	137.771	52.9179	43.7024	Down
Lgals1	688.559	-0.70673	5.13922e-06	8.7474e-05	878.163	829.829	559.417	486.825	Down
Rbm12	1376.81	0.385358	0.000523282	0.00473275	1158.02	1230.33	1563.91	1554.99	Up
Tcp11l2	812.492	-0.915609	4.03164e-11	2.21228e-09	1065.38	1058.38	536.738	589.475	Down
Hmg20a	1378.46	-0.414122	0.000359785	0.00350853	1533.41	1616.94	1231.29	1132.2	Down
Thoc6	690.097	0.555168	9.84138e-05	0.00114455	563.568	554.288	832.511	810.02	Up
B3galt1	28.8324	3.38187	1.21227e-05	0.000187291	5.79008	4.27197	59.5326	45.7351	Up
Wnk1	1442.33	-0.704818	0.000287319	0.00289792	1877.92	1698.11	1331.45	861.853	Down
Mertk	19.71	-3.94397	0.000533025	0.00481115	26.0554	48.0596	4.72481	0	Down
Clec14a	52.7183	-3.43447	1.40139e-07	3.72661e-06	104.222	88.6433	3.77985	14.2287	Down
Lrpprc	1697.76	0.536672	4.4093e-07	1.0387e-05	1329.79	1441.79	2007.1	2012.34	Up
Tnc	21.4525	-7.89707	4.4904e-06	7.84996e-05	66.586	19.2238	0	0	Down
Nfkbiz	1790.99	-0.529534	0.000595622	0.00528643	2039.07	2192.59	1249.24	1683.05	Down
Yif1b	1551.52	0.383777	0.000277391	0.00281226	1315.31	1377.71	1768.02	1745.05	Up
Arl2	564.013	0.540192	0.000533672	0.00481384	452.592	466.712	655.803	680.945	Up
Clip3	31.5032	-2.92443	4.17998e-05	0.00054529	67.551	43.7877	7.55969	7.11435	Down
Sepp1	3566.73	-0.527036	9.32227e-10	4.00138e-08	4207.46	4214.29	2822.6	3022.58	Down
Dhfr	971.943	0.638624	2.99478e-07	7.39497e-06	774.906	745.458	1179.31	1188.1	Up
Ddx20	888.723	0.421251	0.00108817	0.00872811	748.851	771.09	1032.84	1002.11	Up
Adrb2	645.295	-0.857509	3.23343e-08	9.82678e-07	814.472	849.053	485.71	431.943	Down
Birc5	1328.83	0.82026	1.75625e-12	1.23905e-10	953.434	968.668	1767.08	1626.14	Up
Tpsb2	1854.91	-0.621941	4.80261e-09	1.76155e-07	2234.97	2262.01	1390.04	1532.63	Down
Inadl	482.864	-0.553364	0.000893077	0.00739932	585.763	562.832	386.489	396.371	Down
Tpi1	9050.45	0.4033	3.118e-09	1.20772e-07	7723.97	7863.62	10403.1	10211.1	Up
Dazap1	1222.77	0.515388	9.35888e-05	0.0010958	1083.71	929.153	1480.75	1397.46	Up
Fmo1	8.39902	-6.54157	0.000589779	0.00524467	15.4402	18.1559	0	0	Down
Fmo5	295.138	-1.05675	1.03691e-05	0.000163681	343.545	453.896	188.992	194.12	Down
Hmox1	274.499	-2.64129	4.27589e-29	1.55597e-26	468.997	477.392	78.4318	73.1762	Down
Ackr1	27.4254	-3.69903	5.19043e-06	8.81735e-05	46.3207	55.5356	3.77985	4.06534	Down
1110059E24Rik	590.32	0.507819	0.000963073	0.00788553	502.772	472.052	697.382	689.076	Up
Tomm40	2347.23	0.584758	1.24184e-08	4.21654e-07	1790.1	1966.17	2729.99	2902.66	Up
Hnf4a	790.335	-0.681366	1.02071e-06	2.15159e-05	960.189	986.824	581.151	633.177	Down
S1pr1	870.939	-1.23764	3.14777e-21	7.25455e-19	1225.57	1220.71	514.059	523.413	Down
Atad2	3061.43	0.601615	7.35975e-13	5.44228e-11	2424.11	2440.36	3691.97	3689.3	Up
Ptges3	5067.6	0.545183	5.14287e-10	2.37052e-08	4109.99	4133.13	6324.63	5702.66	Up
Sqle	1069.39	-0.603659	4.06943e-07	9.66874e-06	1284.43	1295.47	856.135	841.526	Down
Fbln5	32.3924	-4.1502	5.36514e-07	1.23307e-05	52.1108	70.4874	1.88992	5.08168	Down
Hey1	24.6299	-3.34215	4.62877e-05	0.000595411	40.5306	49.1276	3.77985	5.08168	Down
Cdkn1a	454.273	-0.633785	0.000320116	0.00317772	534.618	570.308	340.186	371.979	Down
Txnip	4418.83	-0.528927	1.55434e-11	9.34494e-10	5230.38	5209.66	3687.24	3548.03	Down
Klc4	369.487	-0.661405	0.000475634	0.00437015	441.011	464.576	293.883	278.476	Down
Map4k2	964.05	-0.466176	0.000874954	0.00728982	1041.25	1196.15	837.236	781.562	Down
Dtx3	588.638	-0.593655	9.32974e-05	0.00109332	711.215	704.874	465.866	472.596	Down
Smchd1	1490.7	0.401179	0.000384433	0.0036814	1336.54	1232.46	1651.79	1742	Up
Fbl	4104.89	0.611153	1.26507e-12	9.06396e-11	3172.97	3323.59	4796.63	5126.4	Up
Serpinf1	971.062	-0.924013	2.75773e-13	2.1916e-11	1243.9	1299.75	658.638	681.961	Down
Chst15	447.306	-0.61592	0.000734143	0.0062976	512.422	570.308	334.516	371.979	Down
Nsl1	738.067	0.752807	8.63399e-07	1.86257e-05	557.778	541.472	858.025	994.993	Up
H2-Aa	1049	1.06072	7.8083e-18	1.24107e-15	666.825	693.127	1446.74	1389.33	Up
Fbxo5	603.064	0.809818	1.08767e-06	2.27539e-05	459.347	416.517	717.226	819.167	Up
Mr1	252.136	-0.840856	0.000331623	0.00326615	331.965	315.058	165.368	196.153	Down
Arhgef18	1566.6	-0.416186	0.000375987	0.00362186	1819.05	1763.25	1426.89	1257.21	Down
Mab21l2	33.7671	3.62812	9.59077e-07	2.04033e-05	5.79008	4.27197	53.8628	71.1435	Up
Dusp5	1482.9	-1.17005	4.97132e-28	1.71858e-25	2050.65	2055.88	905.273	919.784	Down
Dusp6	2241.11	-0.571487	7.26974e-10	3.23234e-08	2669.23	2689.2	1775.58	1830.42	Down
Dusp1	17737.4	0.350426	0.000326016	0.0032201	15123.7	16063.7	18188.6	21573.8	Up
Dusp2	4929.19	-0.998564	7.86621e-40	4.94427e-37	6509.02	6631.16	3271.46	3305.12	Down
Ubr7	1596.03	0.476568	1.68544e-05	0.000249799	1353.91	1315.77	1940.95	1773.51	Up
Angptl4	358.074	0.739044	0.000122768	0.00139608	276.959	259.522	438.462	457.351	Up
Sdhb	2529.81	0.379063	2.6724e-05	0.000369121	2196.37	2202.2	2802.76	2917.9	Up
Sdhd	3549.24	0.507018	1.3386e-09	5.57534e-08	2946.19	2917.75	4264.61	4068.39	Up
Mms22l	1014.41	0.470804	0.000131043	0.00148165	867.548	833.033	1195.38	1161.67	Up
Ppp3ca	1754.73	-0.431461	0.000337532	0.00331726	2008.19	2021.71	1373.03	1615.97	Down
Pbxip1	852.231	-0.647938	0.000110456	0.00126965	957.294	1123.53	595.326	732.778	Down
Fabp4	60.4519	-2.98186	6.78363e-08	1.94614e-06	109.047	105.731	18.8992	8.13069	Down
Suclg2	2640.24	0.385486	2.12239e-05	0.000303499	2318.93	2259.87	2919.93	3062.22	Up
Sdsl	1150.26	0.55784	5.87588e-06	9.82487e-05	957.294	903.521	1316.33	1423.89	Up
Atp13a2	3920.89	-0.47183	3.9112e-07	9.34095e-06	4366.69	4746.15	3160.9	3409.81	Down
Pkd1	1017.41	-0.747009	2.98582e-05	0.000405578	1207.23	1343.53	881.649	637.243	Down
Gpx3	73.2587	-2.78747	1.60029e-09	6.54699e-08	122.557	133.499	21.7341	15.245	Down
Gpx4	3086.45	0.329167	0.000530504	0.00479151	2814.95	2656.1	3293.19	3581.57	Up
Rybp	369.422	-0.980528	3.53456e-05	0.00047132	547.163	433.605	283.488	213.431	Down
Nynrin	1279.23	-0.552611	0.000464945	0.00429189	1641.49	1401.2	1158.52	915.719	Down
P2rx1	463.041	-0.818197	3.7807e-06	6.77196e-05	585.763	595.939	313.727	356.734	Down
Klf13	843.069	-0.622964	9.14558e-06	0.000146527	972.734	1072.26	686.987	640.292	Down
Klf12	66.3031	-1.78554	6.65388e-05	0.000812091	94.5714	111.071	32.1287	27.4411	Down
Klf11	1263.06	-0.475828	0.00104552	0.00846752	1394.45	1544.32	948.741	1164.72	Down
Ldlr	1074.14	-1.31104	3.30758e-25	1.03948e-22	1465.86	1596.65	616.115	617.932	Down
Prelid1	2677.44	0.513135	1.47435e-08	4.8657e-07	2186.72	2225.69	3066.4	3230.93	Up
Hat1	2142.88	0.529828	2.77689e-08	8.66791e-07	1782.38	1724.81	2489.97	2574.38	Up
Il11ra1	949.96	0.425204	0.0011768	0.00932536	782.626	839.441	1052.69	1125.08	Up
Usmg5	836.729	0.529261	0.000273576	0.00278162	717.97	651.475	932.677	1044.79	Up
Abhd11	675.843	0.56668	0.000180396	0.00193374	516.282	573.511	785.263	828.314	Up
Rtel1	568.286	0.758296	1.61442e-05	0.000240562	378.285	466.712	710.611	717.533	Up
Cox7b	1060.27	0.439287	0.000502803	0.00458021	937.029	862.937	1253.02	1188.1	Up
Cox7c	794.159	0.54338	0.000154201	0.00169364	626.294	666.427	892.989	990.927	Up
Fam107b	9085.97	-0.521073	7.2005e-15	7.48636e-13	10741.6	10676.7	7445.35	7480.23	Down
Mdga1	1239.72	-0.461424	0.000430371	0.00402485	1471.65	1401.2	1123.56	962.47	Down
Pygl	1758.64	-0.559728	3.56018e-08	1.0679e-06	2079.61	2111.42	1388.15	1455.39	Down
Pygm	170.17	-1.32814	1.05408e-05	0.000166012	240.288	246.706	113.395	80.2905	Down
Gemin6	446.102	0.604773	0.000687422	0.00597419	374.425	333.213	532.013	544.756	Up
Gemin4	1457.48	0.503347	4.10304e-05	0.000535758	1165.74	1246.35	1818.11	1599.71	Up
Bgn	198.396	-1.18623	1.94439e-05	0.000283619	246.079	305.446	132.295	109.764	Down
Fkbp4	6838.3	0.43222	1.65518e-05	0.000245841	5729.29	5913.47	7199.66	8510.8	Up
Ctsf	456.849	-1.2909	1.84357e-12	1.28981e-10	603.134	694.195	261.754	268.313	Down
Nipbl	563.017	-0.683028	3.6364e-05	0.000483037	663.93	724.098	455.472	408.567	Down
Ap1s1	1578.44	0.493988	6.00765e-06	0.00010021	1326.89	1294.41	1774.64	1917.83	Up
Evi2b	1509.75	-0.361656	0.000879513	0.00731763	1663.68	1732.28	1284.2	1358.84	Down
Uchl5	1877.49	0.590497	5.13751e-08	1.5027e-06	1458.14	1538.98	2148.84	2364	Up
Uchl3	693.603	0.541595	0.000149237	0.00165356	561.638	568.172	805.107	839.493	Up
Arx	8.35336	6.48289	0.000669675	0.00584613	0	0	15.1194	18.294	Up
Hspbp1	2043.57	0.315171	0.00100683	0.00818002	1793	1849.76	2291.53	2240	Up
Rpa1	2843.91	0.43692	3.48609e-07	8.41286e-06	2397.09	2436.09	3265.79	3276.67	Up
Rpa2	2620.68	0.511004	2.83801e-08	8.79911e-07	2158.74	2163.75	2984.19	3176.05	Up
Ccr9	23.7242	-2.95901	0.000307273	0.00307509	32.8105	51.2636	4.72481	6.09801	Down
Wdr36	2010.98	0.447346	9.90037e-06	0.000156998	1670.44	1733.35	2401.15	2238.99	Up
Zfp9	10.5703	-6.87456	0.000158804	0.00173282	24.1253	18.1559	0	0	Down
Jarid2	802.658	-0.461855	0.000609623	0.00539339	943.784	916.337	688.877	661.635	Down
Rfc3	714.033	0.699638	2.19159e-05	0.000311463	562.603	525.452	798.493	969.584	Up
Rfc2	5098.51	0.317654	2.24642e-05	0.000317298	4514.34	4564.6	5594.17	5720.95	Up
Ngp	3612.19	-2.34581	1.94461e-12	1.35126e-10	5927.12	6146.29	912.833	1462.51	Down
Cfh	18.8053	-7.70459	3.43142e-06	6.22699e-05	35.7055	39.5157	0	0	Down
Cfp	447.205	-0.811487	4.83315e-06	8.32288e-05	551.023	588.463	310.892	338.44	Down
Kel	13.7485	-7.25251	2.93441e-05	0.000399774	25.0904	29.9038	0	0	Down
Plxdc2	443.582	-1.66426	2.04361e-20	4.28168e-18	672.615	676.039	204.112	221.561	Down
Glrx3	2517.26	0.440373	8.68207e-07	1.87003e-05	2151.02	2121.03	2936	2860.99	Up
Lair1	674.804	0.531328	0.000406441	0.00384686	531.723	572.443	828.731	766.317	Up
Bub1	1076.55	0.86328	1.16625e-11	7.23933e-10	781.661	745.458	1326.73	1452.34	Up
Bub3	2843.8	0.400929	4.73373e-06	8.21305e-05	2472.37	2429.68	3174.13	3299.03	Up
Ear10	13.8302	-4.14914	0.000699699	0.0060396	29.9154	22.4278	0.944962	2.03267	Down
Ywhaq	8808.75	0.308379	2.50045e-05	0.000348199	7976.81	7764.3	9478.91	10015	Up
Ywhah	6521.66	0.338889	7.513e-06	0.000122656	5694.55	5823.76	7089.1	7479.22	Up
Ywhae	8825.6	0.385667	1.53497e-08	5.05372e-07	7745.2	7560.31	9977.85	10019	Up
Pear1	2185.88	-0.453296	5.12049e-06	8.7474e-05	2425.08	2628.33	1859.68	1830.42	Down
Hn1	3296.87	0.307102	0.00018764	0.00199438	2950.05	2944.45	3622.98	3669.99	Up
Phf5a	872.913	0.447268	0.00120735	0.00952377	714.11	763.614	1055.52	958.405	Up
Slco2b1	98.0328	-1.38747	0.000513156	0.00465918	124.487	159.131	43.4682	65.0455	Down
Slmo2	1108.17	0.579962	2.25174e-05	0.000317469	918.693	857.597	1228.45	1427.95	Up
Me2	1523.75	0.533435	1.96319e-05	0.000285068	1169.6	1321.11	1703.77	1900.55	Up
Hs6st2	116.75	1.3905	4.0564e-05	0.00053067	62.7259	66.2155	153.084	184.973	Up
Alox15	52.9545	-9.19908	1.6244e-09	6.60653e-08	116.767	95.0513	0	0	Down
Csf1r	317.856	-1.30303	5.32557e-10	2.43848e-08	437.151	467.78	193.717	172.777	Down
Sesn1	1806.7	-0.405536	5.50813e-05	0.000694949	2051.62	2066.56	1592.26	1516.37	Down
Sparc	150.89	-0.990295	0.000610656	0.00539563	201.688	199.714	95.4411	106.715	Down
Tomm70a	2896.52	0.403707	1.48854e-05	0.000223734	2450.17	2537.55	3171.29	3427.08	Up
Mrps18b	656.686	0.525121	0.000439352	0.0040884	557.778	519.044	793.768	756.154	Up
Actr3	9707.12	0.256615	0.000188142	0.00199818	8774.87	8917.73	10748.9	10387	Up
Chek1	749.504	0.723674	1.40872e-06	2.83962e-05	606.994	523.316	932.677	935.029	Up
Lrrc40	1186.1	0.474744	4.27009e-05	0.000556521	968.874	1016.73	1379.64	1379.17	Up
Utp20	1066.78	0.647483	6.9246e-07	1.52961e-05	841.492	821.286	1379.64	1224.68	Up
Lpin1	645.654	-1.08011	2.6692e-12	1.83267e-10	851.142	902.453	434.682	394.338	Down
Themis2	391.459	-0.669767	0.000363979	0.00353945	466.102	495.548	316.562	287.623	Down
Cse1l	4151.26	0.57513	2.87236e-12	1.94701e-10	3344.74	3324.66	5114.13	4821.5	Up
Cbx5	2295.72	0.830122	1.23565e-14	1.22925e-12	1682.98	1622.28	2756.45	3121.17	Up
Slc43a2	929.359	-0.638193	3.02285e-06	5.56592e-05	1126.17	1137.41	773.924	679.929	Down
Cdca7l	3175.99	0.425954	0.00034551	0.00338605	2572.73	2848.33	3312.09	3970.82	Up
Rorb	14.9896	4.81213	0.000422186	0.00396334	0	2.13598	28.3488	29.4737	Up
Rora	191.766	-1.54116	5.24319e-09	1.913e-07	275.029	295.834	93.5512	102.65	Down
D17H6S56E-5	18439.1	0.814687	4.75398e-39	2.62952e-36	13268.9	13465.2	23580.6	23441.8	Up
Cirh1a	1324.43	0.426746	0.000144	0.00160453	1153.19	1106.44	1490.2	1547.88	Up
Cdk16	1112.58	0.431673	0.000601693	0.00533005	908.078	986.824	1233.17	1322.25	Up
Nudt19	1367.52	0.45277	0.000155676	0.00170848	1123.28	1186.54	1662.19	1498.08	Up
Slc14a1	730.754	-0.851783	1.23684e-08	4.21257e-07	910.973	969.736	490.435	551.87	Down
Ppp1r18	1217.09	-0.429019	0.000160214	0.00174344	1415.68	1377.71	1041.35	1033.61	Down
Eef2k	4187.66	-0.289736	0.000466121	0.00429988	4471.87	4741.88	3717.48	3819.39	Down
Taf7	551.561	-0.787907	4.43503e-06	7.79258e-05	712.18	684.583	370.425	439.057	Down
Taf2	973.524	0.426222	0.00073408	0.0062976	855.967	805.266	1103.72	1129.15	Up
Morf4l2	3542.1	0.334264	5.97002e-05	0.000741054	3203.85	3063	3975.45	3926.11	Up
Tbl3	1918.41	0.604003	3.43759e-08	1.03562e-06	1462	1583.83	2416.27	2211.55	Up
Nasp	1274.9	0.558508	6.49814e-07	1.44466e-05	1042.22	1019.93	1498.71	1538.73	Up
Timm23	2635.23	0.533352	3.28612e-09	1.26224e-07	2205.06	2101.81	3137.27	3096.78	Up
Nkx2-3	819.226	-1.34352	3.54362e-18	5.83347e-16	1133.89	1216.44	421.453	505.119	Down
Chmp1b	791.743	-0.446498	0.00108786	0.00872811	885.883	940.901	677.538	662.651	Down
Dnph1	1098.88	0.800575	3.4458e-11	1.94484e-09	809.647	793.518	1433.51	1358.84	Up
Zfp367	1449.65	0.515726	1.06603e-05	0.000167512	1154.16	1232.46	1626.28	1785.7	Up
Gart	5577.87	0.573608	2.31187e-14	2.18963e-12	4507.58	4458.86	6545.75	6799.29	Up
Gars	3043	0.462479	1.94357e-07	4.96779e-06	2479.12	2640.08	3492.58	3560.22	Up
Arid3a	246.501	-1.3267	4.76362e-06	8.25455e-05	387.936	317.193	170.093	110.781	Down
Adsl	3073.69	0.492963	7.2548e-09	2.55917e-07	2531.23	2576	3538.88	3648.65	Up
Uhrf1	6419.65	0.65569	8.79088e-20	1.71212e-17	5047.02	4923.44	7809.16	7898.96	Up
Rpp30	568.751	0.537333	0.000661869	0.00579845	482.507	445.352	666.198	680.945	Up
Rhoa	7941.13	0.316914	7.99493e-06	0.000129758	7217.34	6926.99	8800.43	8819.76	Up
Rhof	641.622	-0.678406	6.95532e-06	0.00011382	760.431	819.15	483.82	503.086	Down
G6pc3	1498.75	0.389984	0.000840407	0.00703885	1313.38	1281.59	1798.26	1601.75	Up
Mafk	1336.97	-0.601903	1.50343e-06	2.9956e-05	1557.53	1666.07	994.1	1130.17	Down
Mafb	89.5434	-1.95059	4.96653e-07	1.15037e-05	136.067	148.451	34.0186	39.6371	Down
Ly86	84.0527	-1.85713	4.35927e-06	7.69859e-05	123.522	139.907	32.1287	40.6534	Down
Ahsa1	2615.1	0.394101	0.000142316	0.00159219	2229.18	2290.84	2786.69	3153.69	Up
Spta1	26.0441	-2.73843	0.000502027	0.00457615	51.1457	39.5157	9.44962	4.06534	Down
Akap8l	337.618	-0.803678	0.00050917	0.0046321	391.796	466.712	214.506	277.46	Down
Npr2	231.436	-1.04141	0.000271252	0.00276409	345.475	277.678	178.598	123.993	Down
Ccne2	250.55	0.79546	0.000459331	0.00424859	191.073	175.151	312.782	323.195	Up
Ccne1	253.121	0.80908	0.00038649	0.00369598	186.248	181.559	305.223	339.456	Up
Nup133	1969.75	0.503691	3.88158e-07	9.28624e-06	1595.17	1663.93	2359.57	2260.33	Up
H2-T9	496.568	-1.07511	0.000124959	0.0014175	487.332	859.733	283.488	355.718	Down
Adcy7	1452.88	-0.497496	4.78932e-06	8.26801e-05	1738.96	1662.86	1224.67	1185.05	Down
Slc7a5	2622.91	0.656765	8.65582e-08	2.42784e-06	2177.07	1894.62	3461.39	2958.55	Up
Stub1	2000.54	0.418123	3.02914e-05	0.000410656	1667.54	1757.91	2232	2344.69	Up
Psmd8	2695.78	0.306032	0.000515656	0.00467304	2382.62	2439.29	2941.67	3019.53	Up
Psmd6	1791.42	0.544643	2.9772e-07	7.3647e-06	1486.12	1427.9	2041.12	2210.53	Up
Psmd1	4068.01	0.371498	9.78411e-05	0.0011398	3330.26	3764.67	4513.14	4663.97	Up
Psmd3	3625.89	0.306126	0.000564469	0.00504882	3146.91	3338.54	3885.68	4132.42	Up
Psmd2	6009	0.430897	5.99123e-07	1.34491e-05	5058.6	5177.62	6540.08	7259.69	Up
Atp5f1	4469.44	0.521994	1.34066e-10	6.86619e-09	3702.76	3636.51	5421.24	5117.25	Up
Rfc5	3114.58	0.655595	2.94318e-14	2.71322e-12	2405.78	2431.82	3724.09	3896.63	Up
Rfc4	1103.47	0.640949	8.5496e-08	2.40782e-06	884.918	839.441	1341.85	1347.66	Up
Slc6a15	212.221	0.980075	7.16407e-05	0.000869752	135.102	150.587	280.654	282.541	Up
Nckap1l	4303.49	-0.288997	0.000515697	0.00467304	4573.2	4893.54	3906.47	3840.73	Down
Sdc1	454.881	-0.58512	0.000695561	0.00601331	526.898	564.968	363.81	363.848	Down
Sdc3	514.694	-0.676185	3.5559e-05	0.000473709	612.784	653.611	394.994	397.387	Down
Sdc4	70.9814	-1.44529	0.000788517	0.00668169	115.802	91.8473	39.6884	36.5881	Down
Kif22	1301.66	0.79177	5.47914e-12	3.59078e-10	940.889	965.464	1597.93	1702.36	Up
Adipoq	36.1984	-8.64983	2.8048e-08	8.73531e-07	74.3061	70.4874	0	0	Down
Kif2c	732.202	0.91776	7.09832e-11	3.77521e-09	509.527	504.092	936.457	978.731	Up
Spag5	667.328	0.666364	4.06604e-06	7.21761e-05	508.562	523.316	819.282	818.15	Up
Gpc3	146.735	1.48732	1.09957e-06	2.29335e-05	74.3061	80.0994	234.35	198.185	Up
Prkar2a	919.991	0.497781	0.000252874	0.00259594	808.682	716.622	1089.54	1065.12	Up
Znfx1	367.794	-0.670336	0.000919628	0.00758295	463.207	440.013	257.975	309.982	Down
Ppp1r15a	5301.34	-0.764365	1.5479e-07	4.05385e-06	6332.42	7014.57	3296.03	4562.33	Down
Hmgcr	1793.53	-0.451688	0.000192758	0.00203937	2003.37	2141.32	1631.95	1397.46	Down
Get4	1460.6	0.519052	2.03951e-06	3.93338e-05	1173.46	1228.19	1756.68	1684.07	Up
Lyz2	5255.2	-1.02519	3.43557e-34	1.58357e-31	7114.08	6980.39	3310.2	3616.12	Down
Lyz1	870.864	-1.02405	3.74961e-13	2.9129e-11	1179.25	1155.57	535.793	612.85	Down
Dennd5b	197.513	1.02403	7.23502e-05	0.000877595	131.242	129.227	281.599	247.986	Up
Chp2	8.93302	-6.63019	0.000426151	0.00399513	15.4402	20.2918	0	0	Down
Clec1a	130.518	2.6943	3.19886e-13	2.49908e-11	36.6705	33.1077	188.047	264.247	Up
Lst1	200.782	-1.28819	1.47773e-06	2.96723e-05	273.099	296.902	129.46	103.666	Down
Dok3	144.989	-1.055	0.000485545	0.00444938	203.618	187.967	103.001	85.3722	Down
Melk	684.449	0.902224	6.56804e-10	2.9584e-08	485.402	468.848	916.613	866.934	Up
Rangap1	2491.45	0.457169	2.27402e-05	0.000320215	1949.33	2251.33	2859.45	2905.7	Up
Scd2	8125.15	-0.350213	2.75575e-07	6.91589e-06	9080.78	9132.4	7175.09	7112.32	Down
Neurl3	1121.87	-0.487692	0.000630285	0.00555133	1321.1	1298.68	1027.17	840.51	Down
Efcc1	299.471	-1.17891	1.45021e-07	3.8388e-06	380.215	450.692	173.873	193.104	Down
Polr1b	1728.69	0.404027	0.00048445	0.00444229	1499.63	1477.03	2101.59	1836.52	Up
Polr1c	582.922	0.51564	0.0012503	0.00981768	506.632	452.828	697.382	674.847	Up
Smpdl3a	1061.04	-0.421025	0.000455618	0.00421705	1211.09	1218.58	924.172	890.31	Down
Paics	8199.16	0.506544	4.64918e-13	3.55187e-11	6671.14	6877.87	9536.55	9711.09	Up
Adgrf5	18.9957	-3.88744	0.000497896	0.00454449	32.8105	38.4477	4.72481	0	Down
Bank1	24.7432	-2.90877	0.000397548	0.00377821	41.4956	45.9236	8.50465	3.04901	Down
Aqp1	201.62	-2.47084	1.09743e-14	1.11583e-12	365.74	317.193	46.3031	77.2415	Down
Cox6a1	2294.03	0.475777	1.77112e-07	4.57776e-06	1911.69	1926.66	2664.79	2672.96	Up
Ppp2r2b	14.0155	-7.28016	2.61292e-05	0.000363496	25.0904	30.9718	0	0	Down
Rab43	1245.37	-0.45158	9.14562e-05	0.00107505	1396.38	1481.3	1063.08	1040.73	Down
Nuf2	871.41	0.879937	2.68334e-11	1.55252e-09	597.344	630.115	1145.29	1112.89	Up
Ssna1	929.561	0.468139	0.000610323	0.00539563	763.326	796.722	1015.83	1142.36	Up
Heatr3	1662.39	0.356123	0.000583825	0.00520176	1420.5	1496.26	1859.68	1873.11	Up
Heatr1	2224.69	0.575223	3.36927e-07	8.18809e-06	1912.66	1660.73	2747.95	2577.43	Up
Noc4l	1269.48	0.790714	3.62797e-09	1.37446e-07	871.408	988.96	1509.1	1708.46	Up
Cdkn2c	644.174	1.03032	3.51331e-11	1.97488e-09	441.976	404.769	899.603	830.346	Up
Dars	4796.86	0.378394	1.01219e-06	2.13689e-05	4249.92	4092.54	5467.55	5377.43	Up
Prps2	2205.22	0.385435	7.59727e-05	0.000915911	1949.33	1875.39	2572.19	2423.96	Up
Prps1	1951.75	0.504788	1.81521e-07	4.66555e-06	1589.38	1638.3	2291.53	2287.77	Up
Klf3	449.574	-0.690117	0.000367993	0.00357095	504.702	605.551	323.177	364.865	Down
Klf2	4869.15	1.19086	3.30934e-53	4.57615e-50	3026.28	2906.01	6773.49	6770.83	Up
Klf1	82.1213	-2.75967	1.85122e-10	9.30863e-09	140.892	145.247	17.9543	24.3921	Down
Rest	1321.23	-0.435101	0.00036532	0.00355	1461.03	1577.42	1179.31	1067.15	Down
Serpine2	111.794	-1.33768	0.000114308	0.00131066	150.542	169.811	56.6977	70.1272	Down
Tsc22d3	2305.84	-0.546408	7.33791e-08	2.09214e-06	2806.26	2667.84	1789.76	1959.5	Down
Mpp6	1466.76	0.433506	6.64024e-05	0.000811859	1269.96	1226.05	1724.56	1646.46	Up
Emg1	1425.16	0.486245	0.000170262	0.00183506	1227.5	1147.02	1794.48	1531.62	Up
Erh	5331.61	0.612665	8.04257e-14	6.90761e-12	4324.23	4107.5	6250.92	6643.79	Up
Hnrnpll	1512	0.392254	0.000320646	0.00318069	1268.03	1347.81	1749.12	1683.05	Up
Samd9l	669.569	-0.638186	6.58977e-05	0.000806401	749.816	881.093	531.068	516.299	Down
Pkm	22682.7	0.455874	5.7608e-08	1.66654e-06	18672.1	19584.8	24630.4	27843.5	Up
Mad1l1	995.216	0.441004	0.000583212	0.00519965	841.492	846.917	1095.21	1197.24	Up
Aff4	1087.06	-0.481947	0.00104043	0.00843815	1399.27	1134.21	907.163	907.588	Down
Smarcb1	2527.9	0.311174	0.000691561	0.00599555	2228.22	2284.43	2731.88	2867.08	Up
Bub1b	2165.44	0.662814	4.05705e-11	2.21743e-09	1644.38	1708.79	2553.29	2755.29	Up
Cdt1	1606.06	0.395638	0.000264634	0.00270063	1402.17	1372.37	1896.54	1753.18	Up
Nrip1	2647.71	-0.611628	1.2421e-11	7.63368e-10	3277.19	3123.88	2079.86	2109.91	Down
Zbp1	233.494	-0.799177	0.000929621	0.00765167	295.294	297.97	185.212	155.499	Down
Ckap2	495.805	0.619772	0.000590643	0.00524898	380.215	401.565	549.968	651.471	Up
Ddx39b	5283.15	0.412915	1.3788e-05	0.000208601	4773.92	4290.12	6302.89	5765.67	Up
Ecsit	605.674	0.599751	0.000185435	0.00198007	449.696	513.704	715.336	743.958	Up
Igll1	13.697	-7.24753	2.93886e-05	0.000399985	27.0204	27.7678	0	0	Down
Dpp4	1002.29	-0.511782	0.00022415	0.00232524	1169.6	1186.54	760.694	892.343	Down
Slc39a8	489.789	0.806932	2.5881e-06	4.85594e-05	335.825	377.001	628.399	617.932	Up
Slc39a4	93.1162	-1.39943	0.000297066	0.00298968	132.207	137.771	42.5233	59.9638	Down
Flot2	1592.06	0.567501	5.37916e-07	1.23355e-05	1245.83	1320.04	1813.38	1988.97	Up
Gzmb	269.786	1.62885	3.13404e-13	2.46236e-11	131.242	132.431	398.774	416.698	Up
Pitrm1	2330.56	0.431615	0.000156454	0.0017143	1929.06	2039.86	2472.02	2881.31	Up
Aldh18a1	2936.84	0.380047	6.98709e-05	0.000849011	2443.42	2661.44	3232.71	3409.81	Up
C330027C09Rik	398.582	0.864355	1.23448e-05	0.000189882	310.734	254.182	513.114	516.299	Up
Ints10	1325.11	0.364598	0.00103231	0.00837724	1132.93	1184.4	1491.15	1491.98	Up
Tk1	1819.26	1.01423	5.90622e-24	1.63342e-21	1195.65	1214.31	2477.69	2389.41	Up
Ppp4c	3268.08	0.379612	8.98829e-06	0.000144494	2877.67	2803.48	3776.07	3615.11	Up
Dok2	1007.58	-0.660529	4.37623e-07	1.03267e-05	1260.31	1207.9	739.905	822.216	Down
Mycn	954.075	-0.991569	4.64847e-14	4.14703e-12	1246.8	1292.27	609.5	667.733	Down
Cyp4f18	26.2792	-2.87773	0.000694518	0.00601331	32.8105	59.8075	9.44962	3.04901	Down
Bzw1	7624.26	0.338846	3.85726e-06	6.88235e-05	6627.72	6838.35	8326.06	8704.92	Up
Bzw2	3106.89	0.355741	2.92699e-05	0.000399774	2697.21	2754.35	3433.05	3542.95	Up
Ephb4	136.328	-1.23912	0.000108893	0.00125272	194.933	187.967	69.9272	92.4866	Down
Cox8a	2369.07	0.346532	0.00112748	0.00898087	1954.15	2218.22	2601.48	2702.44	Up
Ctps	1273.09	0.481799	2.66928e-05	0.000369108	1044.15	1080.81	1443.9	1523.49	Up
Ube2n	3002.95	0.340252	5.4534e-05	0.000688672	2658.61	2642.21	3335.71	3375.25	Up
Ube2c	1210.56	0.74634	2.70716e-09	1.06651e-07	854.037	954.784	1471.31	1562.11	Up
Ube2s	1666.24	0.478126	0.00110375	0.00883256	1395.41	1389.46	1685.81	2194.27	Up
Ube2t	363.312	0.750174	7.60801e-05	0.000916408	266.344	275.542	447.912	463.449	Up
Gab1	494.338	-0.906889	5.72195e-08	1.65877e-06	655.244	634.387	354.361	333.358	Down
Hspe1	1357.21	0.586657	1.52488e-06	3.02525e-05	1145.47	1024.2	1684.87	1574.3	Up
Maged2	547.431	-0.769068	3.94968e-06	7.0291e-05	648.489	731.574	394.994	414.665	Down
Foxp1	2136.35	-0.473092	2.18789e-06	4.17298e-05	2490.7	2476.67	1863.46	1714.56	Down
Gtse1	496.062	0.654306	9.32523e-05	0.00109332	370.565	400.497	596.271	616.916	Up
2410015M20Rik	602.936	0.547461	0.000838255	0.00702509	509.527	469.916	669.033	763.268	Up
Cep350	673.02	-0.637281	0.000133812	0.00151049	888.778	749.73	556.582	496.988	Down
Ermap	81.6864	-3.67571	1.48136e-12	1.05589e-10	154.402	148.451	6.61473	17.2777	Down
Bckdk	2751.53	0.35208	5.91064e-05	0.000734342	2388.41	2446.77	3124.99	3045.96	Up
Ndrg1	3143.89	0.403184	1.87444e-06	3.66616e-05	2720.37	2694.54	3639.05	3521.6	Up
Cmah	1637.67	0.757896	7.9189e-13	5.8246e-11	1197.58	1236.73	2002.37	2113.98	Up
Foxo1	484.892	-0.67986	5.57262e-05	0.000701805	587.693	606.619	386.489	358.767	Down
Ifitm1	4369.83	0.462809	3.74302e-09	1.41031e-07	3620.73	3729.43	5121.69	5007.49	Up
Farsb	2190.85	0.321794	0.000556423	0.0049833	1919.41	1975.78	2422.88	2445.3	Up
Farsa	2325.97	0.384635	3.67812e-05	0.000487642	2017.84	2017.44	2571.24	2697.36	Up
Rbmxl1	3339.58	0.422377	1.28607e-06	2.62298e-05	2758.01	2950.86	3814.81	3834.64	Up
Tgm1	198.155	1.46186	4.39299e-08	1.30357e-06	114.837	96.1192	305.223	276.443	Up
Kars	2660.37	0.373198	3.14277e-05	0.000425227	2332.44	2303.66	2935.05	3070.35	Up
Sgsh	386.852	-0.874894	2.16196e-06	4.13493e-05	503.737	497.684	279.709	266.28	Down
Sae1	5008.65	0.522517	7.86312e-10	3.44086e-08	4029.9	4192.93	5665.99	6145.78	Up
Igsf6	147.405	-1.32414	1.15427e-05	0.000179744	193.968	227.482	87.8814	80.2905	Down
Aldh16a1	2163.44	0.317223	0.000632203	0.00556467	1912.66	1940.54	2403.04	2397.54	Up
Gbp9	85.0869	-1.77831	1.7512e-05	0.000258162	123.522	139.907	31.1837	45.7351	Down
Gbp3	1051.15	0.521212	0.00018632	0.00198645	788.416	938.765	1243.57	1233.83	Up
Gbp6	241.014	-1.41154	9.10599e-09	3.15583e-07	318.455	382.341	134.185	129.075	Down
Hbb-b1	4116.18	-2.01467	8.62312e-82	2.98101e-78	6908.53	6290.47	1746.29	1519.42	Down
Hbb-b2	3302.71	-2.1364	8.28725e-79	2.29192e-75	5744.73	5018.49	1301.21	1146.43	Down
Hbb-bs	367.427	-9.54998	6.70253e-20	1.34323e-17	837.632	630.115	0.944962	1.01634	Down
Pxn	2499.42	-0.345554	0.000165066	0.00178882	2768.62	2825.91	2147.9	2255.25	Down
2410006H16Rik	343.672	-1.05391	1.2908e-07	3.46586e-06	484.437	443.217	217.341	229.692	Down
H2-Eb1	700.286	1.45753	8.31343e-24	2.25408e-21	368.635	379.137	1017.72	1035.65	Up
Tmem109	1172.43	0.568796	7.69308e-06	0.0001253	895.533	993.232	1346.57	1454.38	Up
Prps1l3	1865.3	0.400693	6.55149e-05	0.000803138	1653.07	1562.47	2133.72	2111.95	Up
Tcn2	1003.94	-0.700402	1.36394e-08	4.57781e-07	1245.83	1239.94	748.41	781.562	Down
Herc4	966.035	0.45663	0.00045103	0.0041858	828.947	799.926	1166.08	1069.19	Up
Igf1	28.3522	-3.94523	4.78099e-06	8.26801e-05	43.4256	63.0115	1.88992	5.08168	Down
Apob	93.4457	1.65408	8.45502e-06	0.000136744	46.3207	43.7877	146.469	137.205	Up
Antxr2	930.484	-0.575787	1.13228e-05	0.000176718	1084.68	1142.75	720.061	774.448	Down
Tfrc	642.253	1.00106	3.80932e-10	1.81421e-08	459.347	396.225	875.979	837.461	Up
Gps1	2451.97	0.398482	1.0176e-05	0.000161	2148.12	2082.58	2778.19	2798.99	Up
Fstl1	271.832	-1.28001	5.33384e-09	1.93685e-07	378.285	391.953	161.588	155.499	Down
Plk2	549.526	-1.39731	1.2169e-12	8.7642e-11	734.376	858.665	264.589	340.472	Down
Plk4	812.769	0.772912	2.57483e-06	4.84418e-05	572.253	627.979	916.613	1134.23	Up
Meis1	4169.36	-0.402862	2.85065e-07	7.11367e-06	4752.69	4742.95	3641.88	3539.9	Down
Aaas	1216.87	0.481182	3.49022e-05	0.000466758	997.824	1033.82	1382.48	1453.36	Up
Med18	284.261	0.753356	0.000416301	0.00392943	205.548	217.87	347.746	365.881	Up
Lrrc32	14.1953	-4.82266	0.000498811	0.00454984	26.0554	28.8358	1.88992	0	Down
Igfbp5	65.1089	-4.28718	4.86291e-13	3.69475e-11	139.927	107.867	7.55969	5.08168	Down
Cdc45	1136.42	0.520804	1.36147e-05	0.000206203	961.154	905.657	1361.69	1317.17	Up
Dnajc9	2451.52	0.499193	1.50756e-05	0.000226102	1967.66	2095.4	2641.17	3101.86	Up
Tyrobp	305.261	-0.807797	0.000254792	0.00261369	406.271	370.593	201.277	242.904	Down
Fam102a	948.133	-0.538648	1.69076e-05	0.000250319	1139.68	1106.44	772.979	773.432	Down
Fastkd2	741.945	0.65822	3.26195e-06	5.9507e-05	594.449	556.424	892.044	924.866	Up
[truncated: 1,273 more rows]

## Sheet: DEGs in MPP4
Supplementary Table 1. Differentially expressed genes (DEGs) between young and aged MPP4
[truncated: 1,877 more rows]

[truncated: 6 more sheets: DEGs in GMPs, DEGs in MEPs, DEGs in CLPs, Shared DEGs with Wahlestedt et , Shared DEGs with Suvenson et al, DEGs common in MPPs]
