# Supplementary material for: Epigenetic traits inscribed in chromatin accessibility in aged hematopoietic stem cells
Source: Nat Commun. 2022 May 16;13:2691. doi: 10.1038/s41467-022-30440-2 (PMC9110722; doi:10.1038/s41467-022-30440-2)
Supplement: Supplementary file 4 — Supplementary Data 2 [file 41467_2022_30440_MOESM4_ESM.xlsx]

## Sheet: GO up in HSCs
Supplementary Table 2. GO analysis of aged up DEGs in HSCs
P-values were derived from Fisher's Exact test. No adjustments were made for multiple comparisons.
Category	Term	Count	%	PValue	Genes	List Total	Pop Hits	Pop Total	Fold Enrichment	Bonferroni	Benjamini	FDR
UP_KEYWORDS	Glycoprotein	97	33.564	9.79059e-13	CHRM3, SPON1, MCPT8, COL16A1, CSF3R, PROS1, ITGA2B, CLU, C4B, ALCAM, KLRB1C, CYSLTR2, LEPR, GGT1, SYNPO, ENPP5, CD177, IL13RA1, SEMA6B, ENTPD2, CYBB, EPDR1, H2-T3, TM4SF1, BCAM, SPINT1, FETUB, ERP27, PRTN3, LY6A, ROR2, EPHA2, LY6E, LTBP4, TACSTD2, LPL, ADGRG2, APOB, PROM2, H2-EB1, ABCA4, SELP, BMP4, SELL, GPR183, LCN2, PLXNB2, LRRN1, H2-AB1, BMPR1A, LGALS3BP, COL18A1, PTPRU, ITGAM, GPAA1, ITGB3, …	282	3815	22680	2.0449	2.46735e-10	1.93456e-10	1.72728e-10
UP_KEYWORDS	Disulfide bond	85	29.4118	1.53536e-12	LGALS3BP, COL18A1, PTPRU, CHRM3, SPON1, MCPT8, ITGAM, CSF3R, ITGB3, PROS1, ITGA2B, CTSW, PTPRK, VLDLR, CLU, CYR61, NRGN, C4B, ALCAM, KLRB1C, CLEC1A, CYSLTR2, LEPR, MUC13, EMILIN2, CD38, GGT1, NEO1, CAMP, IL13RA1, SEMA6B, SBSPON, ENTPD2, VWF, LSR, H2-T3, OSMR, AGTR1A, CD200R4, BACE2, BCAM, MMP14, SPINT1, NRG4, NGP, FETUB, PRTN3, CHIL3, ROR2, LY6A, MATN4, EPHA2, LY6E, LTF, PTGER4, RAMP2, PTGER3, NT…	282	3124	22680	2.18827	3.86903e-10	1.93456e-10	1.72728e-10
UP_SEQ_FEATURE	disulfide bond	76	26.2976	3.93057e-11	LGALS3BP, COL18A1, PTPRU, CHRM3, SPON1, MCPT8, ITGAM, CSF3R, ITGB3, PROS1, ITGA2B, CTSW, PTPRK, VLDLR, CLU, CYR61, NRGN, C4B, ALCAM, KLRB1C, CLEC1A, CYSLTR2, LEPR, MUC13, EMILIN2, CD38, NEO1, CAMP, IL13RA1, SEMA6B, SBSPON, VWF, LSR, H2-T3, OSMR, AGTR1A, CD200R4, BACE2, BCAM, MMP14, SPINT1, NRG4, FETUB, PRTN3, CHIL3, ROR2, LY6A, MATN4, EPHA2, LY6E, LTF, PTGER4, RAMP2, PTGER3, NTN4, LTBP4, TACSTD2,…	252	2510	18012	2.16422	3.67508e-08	3.67901e-08	3.66329e-08
GOTERM_CC_DIRECT	GO:0009986~cell surface	34	11.7647	9.33345e-11	IFITM3, RAMP2, ITGAM, ITGB3, ITGA2B, PTGER3, LPL, PTPRK, VLDLR, CLU, MUC1, ADGRG2, EPCAM, CD38, NEO1, PROM2, CD53, CD74, HSP90AA1, ENTPD2, EMP2, SULF2, BACE2, BCAM, SLCO3A1, SELL, FCGR4, NCL, PLXNB2, DSG2, ROR2, EPHA2, LTF, H2-AB1	279	629	19662	3.80936	3.00537e-08	3.00537e-08	2.83737e-08
UP_SEQ_FEATURE	glycosylation site:N-linked (GlcNAc...)	93	32.1799	2.99418e-10	LGALS3BP, COL18A1, PTPRU, CHRM3, SPON1, MCPT8, ITGAM, CSF3R, COL16A1, GPAA1, ITGB3, PROS1, ITGA2B, CTSW, PTPRK, VLDLR, CLU, C4B, ALCAM, KLRB1C, CLEC1A, CYSLTR2, B3GALT1, LEPR, MUC13, EMILIN2, CD38, RNF150, GGT1, NEO1, ENPP5, CD177, IL13RA1, SEMA6B, SBSPON, CD53, ENTPD2, VWF, CYBB, EPDR1, EMP2, H2-T3, OSMR, AGTR1A, TM4SF1, CD200R4, BACE2, BCAM, SPINT1, NRG4, FETUB, ERP27, DSG2, PRTN3, ROR2, MATN4,…	252	3563	18012	1.86564	2.79955e-07	1.40127e-07	1.39529e-07
GOTERM_CC_DIRECT	GO:0070062~extracellular exosome	77	26.6436	9.2118e-10	IFITM3, LGALS3BP, COL18A1, CPNE8, ITGAM, NUMA1, GDA, ITGB3, PROS1, RPL34, ITGA2B, HSPB1, CLU, SYNE2, C4B, ALCAM, BASP1, HIST1H2AE, MUC13, CD38, HIST1H2AG, GGT1, CAMP, CD177, TGM2, CD53, HSP90AA1, ENTPD2, VWF, GPX3, H2AFZ, MYOF, NME2, EPDR1, LSR, NME1, DNM3, EEF1G, CLDN5, PLSCR1, BCAM, SPINT1, FCGR4, NCL, ALDH1A1, S100A6, FETUB, MYH9, DSG2, PRTN3, GPRC5C, ASPA, S100A9, S100A8, LTF, LTBP4, TACSTD2,…	279	2674	19662	2.02933	2.9662e-07	1.4831e-07	1.40019e-07
UP_SEQ_FEATURE	topological domain:Extracellular	67	23.1834	2.199e-09	PTPRU, CHRM3, ITGAM, CSF3R, ITGB3, ITGA2B, PTPRK, VLDLR, ALCAM, KLRB1C, CLEC1A, CYSLTR2, LEPR, MUC13, CD38, RNF150, GGT1, NEO1, IL13RA1, SEMA6B, CD53, ENTPD2, TRPC1, MYOF, CYBB, LSR, H2-T3, OSMR, AGTR1A, TM4SF1, CLDN5, CD200R4, BACE2, PLSCR1, BCAM, MMP14, PLSCR2, NRG4, DSG2, ROR2, GPRC5C, EPHA2, PTGER4, RAMP2, PTGER3, TACSTD2, ATP10A, MUC1, ADGRG2, EPCAM, JAM2, PROM2, CD74, H2-EB1, GABRA4, ABCA4,…	252	2256	18012	2.12274	2.05606e-06	6.86087e-07	6.83155e-07
UP_KEYWORDS	Cell adhesion	24	8.3045	1.66813e-08	LGALS3BP, PTPRU, COL18A1, SPON1, ITGAM, CSF3R, COL16A1, VWF, ITGB3, PCDH7, ITGA2B, CYR61, PCDHGA9, SELP, BCAM, ALCAM, SELL, PERP, EMILIN2, MYH9, DSG2, PCDHA8, NEO1, EPHA2	282	459	22680	4.20526	4.20368e-06	1.40123e-06	1.2511e-06
UP_KEYWORDS	Phosphoprotein	140	48.4429	2.36729e-08	IFITM3, CPNE8, CHRM3, EXOC3L4, GDA, RPL34, MKI67, CLU, RPS6KA3, ZFP36, BASP1, HIST1H2AE, LEPR, HIST1H2AG, PIM2, SYNPO, CPT1A, LIG1, ARID5A, CYBB, BCAM, SDPR, NCL, MAP1B, AKAP9, S100A6, FETUB, PGR, ROR2, NUPR1, S100A9, ATF3, EPHA2, DNMT1, ARHGEF28, ANKRD11, LTBP4, NDRG1, PRKCZ, SULT1A1, SDCBP, FUT8, LDHA, ADGRG2, UBC, TPR, APOB, PROM2, WWTR1, GSTM2, JUN, JUND, FUS, FANCA, MT2, FHDC1, BMP4, EHD3, R…	282	7617	22680	1.47822	5.96556e-06	1.4914e-06	1.3316e-06
UP_KEYWORDS	Signal	95	32.872	7.74944e-08	LGALS3BP, COL18A1, PTPRU, SPON1, MCPT8, SYNM, ITGAM, CSF3R, COL16A1, ITGB3, PROS1, ITGA2B, CTSW, PTPRK, VLDLR, CLU, CYR61, C4B, ALCAM, LEPR, MUC13, EMILIN2, RNF150, NEO1, ENPP5, CAMP, CD177, IL13RA1, SEMA6B, SBSPON, APOBEC3, ENTPD2, THA1, VWF, GPX3, EPDR1, LSR, H2-T3, OSMR, PCDHGA9, CD200R4, BACE2, BCAM, MMP14, SPINT1, FCGR4, NGP, FETUB, ERP27, DSG2, PRTN3, CHIL3, ZG16, ROR2, LY6A, MATN4, GPRC5C,…	282	4543	22680	1.6818	1.95284e-05	3.90572e-06	3.48725e-06
UP_SEQ_FEATURE	topological domain:Cytoplasmic	74	25.6055	1.08963e-07	PTPRU, CHRM3, ITGAM, CSF3R, GPAA1, ITGB3, ITGA2B, PTPRK, VLDLR, ALCAM, KLRB1C, CLEC1A, CYSLTR2, B3GALT1, LEPR, MUC13, CD38, RNF150, GGT1, NEO1, IL13RA1, SEMA6B, CD53, CPT1A, ENTPD2, TRPC1, MYOF, CYBB, LSR, H2-T3, OSMR, AGTR1A, TM4SF1, CLDN5, CD200R4, BACE2, PLSCR1, BCAM, MMP14, PLSCR2, NRG4, DSG2, ROR2, GPRC5C, EPHA2, PTGER4, RAMP2, PTGER3, TACSTD2, ATP10A, RRBP1, MUC1, FUT8, ADGRG2, EPCAM, ABCB1…	252	2880	18012	1.83654	0.000101875	2.53937e-05	2.52852e-05
UP_SEQ_FEATURE	signal peptide	78	26.9896	1.3565e-07	LGALS3BP, COL18A1, PTPRU, SPON1, MCPT8, ITGAM, CSF3R, COL16A1, ITGB3, PROS1, ITGA2B, CTSW, PTPRK, VLDLR, CLU, CYR61, C4B, ALCAM, LEPR, MUC13, EMILIN2, RNF150, NEO1, ENPP5, CAMP, CD177, IL13RA1, SEMA6B, SBSPON, VWF, GPX3, EPDR1, LSR, H2-T3, OSMR, CD200R4, BACE2, BCAM, MMP14, SPINT1, FETUB, ERP27, DSG2, PRTN3, CHIL3, ZG16, ROR2, LY6A, MATN4, GPRC5C, EPHA2, LY6E, LTF, RAMP2, NTN4, LTBP4, TACSTD2, LP…	252	3124	18012	1.78462	0.000126825	2.53937e-05	2.52852e-05
GOTERM_CC_DIRECT	GO:0031012~extracellular matrix	19	6.57439	2.21024e-07	SBSPON, LGALS3BP, COL18A1, SPON1, HSP90AA1, VWF, LTBP4, HSPB1, LPL, CLU, CYR61, MMP14, PLSCR1, EMILIN2, MYH9, PRTN3, ZG16, S100A9, TGM2	279	294	19662	4.55439	7.11672e-05	2.37233e-05	2.23971e-05
GOTERM_BP_DIRECT	GO:0007155~cell adhesion	23	7.95848	2.1722e-06	LGALS3BP, PTPRU, COL18A1, SPON1, ITGAM, CSF3R, COL16A1, VWF, ITGB3, ITGA2B, EMP2, PTPRK, CYR61, SELP, BCAM, ALCAM, SELL, PERP, EMILIN2, MYH9, DSG2, NEO1, EPHA2	261	485	18082	3.28543	0.00393263	0.00394038	0.00392517
GOTERM_MF_DIRECT	GO:0005515~protein binding	90	31.1419	1.49439e-05	LGALS3BP, CHRM3, SYNM, CSF3R, CITED2, ITGB3, RORB, VLDLR, YBX3, CLU, ZFP36, ALCAM, CASP12, BASP1, LEPR, MEIOB, PIM2, NEO1, APOBEC3, HSP90AA1, ENTPD2, VWF, TRPC1, CYBB, NEAT1, CCNA2, DNM3, CLDN5, CD200R4, EVC, PLSCR2, NCL, MAP1B, AKAP9, S100A6, BIRC5, MYH9, PRTN3, MALAT1, PGR, ROR2, NUPR1, ASPA, EPHA2, DNMT1, CEBPD, UHRF1, ARHGEF28, PTGER3, LPL, RRBP1, PRKCZ, AURKB, FYB, SDCBP, SBNO2, NTF3, UBC, T…	254	4092	17446	1.51067	0.00757763	0.00760643	0.0075616
GOTERM_CC_DIRECT	GO:0016324~apical plasma membrane	17	5.88235	1.8995e-05	HSP90AA1, ITGB3, EMP2, OSMR, PRKCZ, MUC1, ADGRG2, SLCO3A1, EPCAM, MUC13, BIRC5, DSG2, AMOTL2, ABCB1B, SPTBN2, HSPA1A, PROM2	279	328	19662	3.65257	0.00609777	0.0015291	0.00144362
GOTERM_BP_DIRECT	GO:0042493~response to drug	17	5.88235	3.41333e-05	COL18A1, DNMT1, JUN, CPT1A, HSP90AA1, JUND, SRD5A1, CYBB, LPL, TYMS, ALDH3A1, ALDH1A1, LCN2, FOSB, CD38, GCLM, ABCB1B	261	339	18082	3.4742	0.0600408	0.0309589	0.0308394
GOTERM_CC_DIRECT	GO:0009897~external side of plasma membrane	16	5.53633	4.91053e-05	CD74, ITGAM, VWF, ITGB3, ITGA2B, OSMR, H2-AA, SELP, CD200R4, KLRB1C, ALCAM, SELL, FCGR4, LY6A, BMPR1A, H2-AB1	279	317	19662	3.557	0.0156879	0.00304996	0.00287947
UP_KEYWORDS	Ubl conjugation	38	13.1488	5.33099e-05	IFITM3, RBM25, DNMT1, CEBPD, UHRF1, MCM10, RRBP1, VLDLR, MKI67, CLU, AURKB, ZFP36, LDHA, BASP1, UBC, HIST1H2AE, HIST1H2AG, JUN, HSP90AA1, H2-EB1, H2AFZ, KCNIP3, RIPK4, KLF4, KLF2, NME1, CCNA2, EEF1G, EHD3, NCL, BCL3, BHLHE40, HNRNPD, BIRC5, MYH9, PGR, EPHA2, H2-AB1	282	1505	22680	2.03068	0.0133446	0.00223902	0.00199912
GOTERM_CC_DIRECT	GO:0005886~plasma membrane	99	34.2561	5.68315e-05	IFITM3, CHRM3, ALCAM, KLRB1C, CYSLTR2, BASP1, LEPR, GGT1, SYNPO, ENPP5, CD177, TGM2, SEMA6B, ENTPD2, CYBB, H2-T3, ALDH3A1, CLDN5, BCAM, SPINT1, MAP1B, S100A6, PRTN3, PGR, LY6A, ROR2, S100A9, S100A8, EPHA2, LY6E, ARHGEF28, ANKRD11, TACSTD2, LPL, NDRG1, PRKCZ, SDCBP, ADGRG2, APOB, PCDHA8, SPTBN2, PROM2, GSTM2, SLC16A12, EHD3, SELL, GPR183, PLXNB2, H2-AB1, BMPR1A, PTPRU, ITGB3, HSPB1, SYNE2, MUC13, …	279	4874	19662	1.43144	0.0181338	0.00304996	0.00287947
GOTERM_MF_DIRECT	GO:0005509~calcium ion binding	25	8.65052	8.55531e-05	PROS1, LTBP4, VLDLR, HPGDS, PCDHA8, TGM2, RCVRN, PCDH7, KCNIP3, SYT15, EPDR1, PCDHGA9, SULF2, SELP, PLSCR1, EHD3, MMP14, NCL, S100A6, DSG2, PADI4, ADGRL4, MATN4, S100A9, S100A8	254	699	17446	2.45655	0.0426138	0.0217733	0.0216449
UP_SEQ_FEATURE	transmembrane region	87	30.1038	0.00013188	PTPRU, CHRM3, ITGAM, CSF3R, GPAA1, SLC35F2, ITGB3, ITGA2B, PTPRK, VLDLR, ALCAM, KLRB1C, CLEC1A, CYSLTR2, B3GALT1, LEPR, MUC13, CD38, RNF150, GGT1, NEO1, ENPP5, IL13RA1, SEMA6B, CD53, CPT1A, ENTPD2, SPNS3, TRPC1, MYOF, CYBB, EMP2, LSR, H2-T3, OSMR, AGTR1A, TM4SF1, CLDN5, CD200R4, BACE2, PLSCR1, BCAM, MMP14, EVC, PLSCR2, NRG4, DSG2, ROR2, GPRC5C, EPHA2, PTGER4, RAMP2, PTGER3, TACSTD2, ATP10A, RRBP1…	252	4312	18012	1.44212	0.116015	0.0205732	0.0204853
GOTERM_CC_DIRECT	GO:0005887~integral component of plasma membrane	33	11.4187	0.000136626	PTGER4, CHRM3, GPAA1, PTGER3, TACSTD2, CYSLTR2, ALCAM, KLRB1C, EPCAM, PERP, LEPR, GGT1, CLCA3A1, NEO1, ENPP5, PROM2, SEMA6B, CD53, CD74, PCDH7, TRPC1, ABCA4, SLC16A12, CYBB, GPR4, OSMR, TM4SF1, PLSCR1, BCAM, SLCO3A1, PLXNB2, ROR2, EPHA2	279	1126	19662	2.06538	0.0430428	0.0062848	0.00593347
GOTERM_BP_DIRECT	GO:0060348~bone development	7	2.42215	0.000148328	PTGER4, BMP4, MMP14, SRD5A1, ANKRD11, WHSC1, SULF2	261	56	18082	8.65996	0.235923	0.0896888	0.0893427
GOTERM_CC_DIRECT	GO:0005615~extracellular space	40	13.8408	0.000170288	LGALS3BP, COL18A1, SPON1, ITGAM, PROS1, LTBP4, TACSTD2, HSPB1, LPL, CTSW, VLDLR, CLU, IRF2BPL, C4B, SDCBP, SERPINB1A, FAM184A, UBC, LEPR, MUC13, GGT1, APOB, CAMP, SPTBN2, VWF, GPX3, PRSS34, SULF2, SELP, BMP4, ALDH3A1, SPINT1, NRG4, NGP, LCN2, FETUB, PRTN3, S100A9, S100A8, LTF	279	1504	19662	1.87429	0.0533609	0.00685408	0.00647094
GOTERM_BP_DIRECT	GO:0009615~response to virus	8	2.76817	0.000206861	EEF1G, IFITM3, BCL3, LCN2, HSPB1, PIM2, APOB, CLU	261	84	18082	6.59807	0.312907	0.0938117	0.0934497
GOTERM_CC_DIRECT	GO:0043025~neuronal cell body	20	6.92042	0.000229791	PTGER4, DNMT1, HSP90AA1, NUMA1, SRD5A1, FUS, KCNB2, PTGER3, CYBB, PTPRK, NRGN, C4B, ALCAM, MAP1B, AKAP9, ROR2, APOB, NEO1, BMPR1A, SPTBN2	279	534	19662	2.63944	0.0713294	0.00822141	0.00776183
UP_KEYWORDS	Cell junction	21	7.26644	0.000236972	CD53, PTPRU, CHRM3, SYNM, ITGB3, GABRA4, PRKCZ, FYB, NRGN, C4B, SDCBP, CLDN5, MYO1E, EPCAM, PERP, MAP1B, DSG2, PHACTR1, SYNPO, JAM2, EPHA2	282	661	22680	2.55512	0.0579755	0.00853098	0.00761695
KEGG_PATHWAY	mmu05150:Staphylococcus aureus infection	7	2.42215	0.00023891	SELP, C4B, H2-EB1, ITGAM, FCGR4, H2-AA, H2-AB1	138	50	7691	7.80246	0.0446116	0.0388495	0.0384427
UP_KEYWORDS	VLDL	4	1.38408	0.00028844	LPL, LSR, VLDLR, APOB	282	11	22680	29.2456	0.0701177	0.00908585	0.00811236
UP_KEYWORDS	Isopeptide bond	26	8.99654	0.000361803	IFITM3, RBM25, DNMT1, CEBPD, UHRF1, MCM10, RRBP1, VLDLR, MKI67, BASP1, UBC, HIST1H2AE, HIST1H2AG, VWF, LIG1, H2AFZ, KCNIP3, RIPK4, KLF4, NME1, EEF1G, EHD3, NCL, BHLHE40, HNRNPD, PGR	282	953	22680	2.19419	0.0871565	0.0101305	0.00904507
GOTERM_BP_DIRECT	GO:0045669~positive regulation of osteoblast differentiation	7	2.42215	0.00043314	PTGER4, BMP4, JUND, CEBPD, CYR61, BMPR1A, LTF	261	68	18082	7.13173	0.544284	0.157143	0.156537
GOTERM_CC_DIRECT	GO:0016020~membrane	127	43.9446	0.00047996	IFITM3, CHRM3, CSF3R, ITGA2B, MKI67, CLU, ALCAM, KLRB1C, CYSLTR2, BASP1, LEPR, GGT1, SYNPO, ENPP5, CD177, IL13RA1, TGM2, SEMA6B, CPT1A, ENTPD2, SPNS3, CYBB, TM4SF1, CLDN5, BCAM, SDPR, NCL, S100A6, LY6A, ROR2, S100A9, S100A8, EPHA2, LY6E, ARHGEF28, TACSTD2, LPL, NDRG1, SDCBP, FUT8, LDHA, ADGRG2, TPR, PCDHA8, PROM2, H2-EB1, SRD5A1, ABCA4, SLC16A12, SELP, EHD3, SELL, GOLGB1, GPR183, PLXNB2, LRRN1, H…	279	6998	19662	1.27895	0.143229	0.0147762	0.0139502
UP_KEYWORDS	Immunity	15	5.19031	0.000511575	IFITM3, CD74, H2-EB1, APOBEC3, H2-T3, H2-AA, C4B, ALCAM, GPR183, LCN2, PADI4, S100A9, S100A8, LTF, H2-AB1	282	401	22680	3.00844	0.120982	0.0128917	0.0115104
GOTERM_BP_DIRECT	GO:0045944~positive regulation of transcription from RNA polymerase II promoter	29	10.0346	0.000542167	CEBPD, CITED2, CYR61, IRF2BPL, RPS6KA3, SBNO2, EPCAM, NTF3, WWTR1, JUN, JUND, EGR4, H2AFZ, ARID5A, PBX3, NME2, KLF4, KLF2, BMP4, PLSCR1, KLF6, SDPR, NCL, BCL3, FOSB, PGR, ATF3, SSBP4, BMPR1A	261	995	18082	2.01921	0.626096	0.163915	0.163283
GOTERM_CC_DIRECT	GO:0042613~MHC class II protein complex	4	1.38408	0.000559663	CD74, H2-EB1, H2-AA, H2-AB1	279	12	19662	23.491	0.164949	0.0147762	0.0139502
GOTERM_CC_DIRECT	GO:0030054~cell junction	23	7.95848	0.000592803	CD53, PTPRU, CHRM3, SYNM, ITGB3, GABRA4, PRKCZ, FYB, NRGN, C4B, SDCBP, CLDN5, MYO1E, BASP1, EPCAM, PERP, MAP1B, DSG2, PHACTR1, SYNPO, JAM2, SPTBN2, EPHA2	279	718	19662	2.2575	0.173817	0.0147762	0.0139502
GOTERM_CC_DIRECT	GO:0005578~proteinaceous extracellular matrix	14	4.84429	0.000596556	SBSPON, LGALS3BP, COL18A1, SPON1, COL16A1, VWF, NTN4, LTBP4, PRSS34, CYR61, BMP4, EMILIN2, ZG16, TGM2	279	316	19662	3.12223	0.174816	0.0147762	0.0139502
KEGG_PATHWAY	mmu04514:Cell adhesion molecules (CAMs)	11	3.80623	0.000600337	SELP, CLDN5, H2-EB1, ITGAM, ALCAM, SELL, H2-T3, H2-AA, NEO1, JAM2, H2-AB1	138	162	7691	3.78426	0.108365	0.0388495	0.0384427
KEGG_PATHWAY	mmu04612:Antigen processing and presentation	8	2.76817	0.000610202	CD74, H2-EB1, HSP90AA1, H2-T3, H2-AA, HSPA1B, H2-AB1, HSPA1A	138	82	7691	5.43726	0.110045	0.0388495	0.0384427
GOTERM_CC_DIRECT	GO:0030425~dendrite	18	6.22837	0.000647295	CHRM3, RCVRN, NUMA1, FUS, KCNIP3, KCNB2, CYBB, HSPB1, PTPRK, AGTR1A, NRGN, C4B, ALCAM, MAP1B, PGR, ROR2, SYNPO, BMPR1A	279	490	19662	2.58881	0.188196	0.0148878	0.0140555
GOTERM_BP_DIRECT	GO:0010628~positive regulation of gene expression	16	5.53633	0.000695986	PTGER4, RAMP2, DNMT1, CITED2, ITGB3, ARX, PTGER3, KLF4, BMP4, MAPK11, CYP26B1, PLSCR1, LCN2, HNRNPD, APOB, ATF3	261	399	18082	2.77813	0.717184	0.18036	0.179664
UP_KEYWORDS	Extracellular matrix	11	3.80623	0.000735066	SBSPON, LGALS3BP, BMP4, COL18A1, SPON1, COL16A1, VWF, NTN4, LTBP4, EMILIN2, ZG16	282	235	22680	3.7646	0.169149	0.0168397	0.0150354
GOTERM_BP_DIRECT	GO:0032570~response to progesterone	5	1.7301	0.000852862	RAMP2, FOSB, CD38, DSG2, TYMS	261	30	18082	11.5466	0.787274	0.19173	0.19099
GOTERM_CC_DIRECT	GO:0005634~nucleus	111	38.4083	0.000862014	IFITM3, RORB, MKI67, CLU, RPS6KA3, ZFP36, BASP1, HIST1H2AE, MEIOB, HIST1H2AG, SYNPO, LIG1, ARID5A, XLR3C, NCL, S100A6, CHIL3, PGR, PADI4, NUPR1, TOX, S100A9, ATF3, S100A8, C130026I21RIK, DNMT1, ANKRD11, ARX, TACSTD2, NDRG1, PRKCZ, SDCBP, LDHA, UBC, TPR, WWTR1, JUN, JUND, EGR4, FUS, FANCA, PBX3, TDRD9, MT2, MT1, GADD45G, BCL3, BHLHE40, HNRNPD, RBM25, ITGAM, NUMA1, CITED2, ITGB3, CITED4, HSPB1, MCM…	279	6019	19662	1.29964	0.242467	0.0185046	0.0174701
KEGG_PATHWAY	mmu05140:Leishmaniasis	7	2.42215	0.000919437	MAPK11, H2-EB1, JUN, ITGAM, FCGR4, H2-AA, H2-AB1	138	64	7691	6.09567	0.161125	0.0439031	0.0434434
GOTERM_BP_DIRECT	GO:0019886~antigen processing and presentation of exogenous peptide antigen via MHC class II	4	1.38408	0.000951252	CD74, H2-EB1, H2-AA, H2-AB1	261	14	18082	19.7942	0.822075	0.19173	0.19099
UP_KEYWORDS	Secreted	37	12.8028	0.000973312	LGALS3BP, COL18A1, MCPT8, SPON1, COL16A1, PROS1, NTN4, LTBP4, LPL, CLU, CYR61, C4B, SDCBP, NTF3, LEPR, MUC13, EMILIN2, APOB, ENPP5, CAMP, SBSPON, VWF, GPX3, EPDR1, BMP4, ABHD17B, SPINT1, NRG4, NGP, LCN2, FETUB, CHIL3, ZG16, MATN4, S100A9, S100A8, LTF	282	1685	22680	1.76602	0.217604	0.0204395	0.0182496
GOTERM_MF_DIRECT	GO:0001948~glycoprotein binding	7	2.42215	0.00100661	SELP, SDCBP, HSP90AA1, ITGAM, VWF, VLDLR, BMPR1A	254	79	17446	6.08602	0.401076	0.170788	0.169781
UP_KEYWORDS	Cytoplasm	77	26.6436	0.00110115	RBM25, SYNM, CITED4, HSPB1, YBX3, CLU, SYNE2, NRGN, RPS6KA3, ZFP36, HPGDS, RBPMS2, MEIOB, PHACTR1, TK1, CCDC92, SYNPO, APOBEC3, HSP90AA1, RIPK4, NME2, NAV1, EMP2, NME1, CCNA2, DNM3, ALDH3A1, MMP14, EVC, SDPR, NCL, MAP1B, ALDH1A1, AKAP9, S100A6, BIRC5, MYH9, PGR, CHIL3, PADI4, ASPA, S100A9, S100A8, DNMT1, ARHGEF28, TYMS, NDRG1, PRKCZ, AURKB, FYB, SULT1A1, SDCBP, SERPINB1A, MUC1, LDHA, UBC, TPR, TR…	282	4404	22680	1.40617	0.242432	0.0213453	0.0190583
UP_SEQ_FEATURE	domain:Fibronectin type-III 4	6	2.07612	0.00126752	PTPRU, CSF3R, LEPR, PTPRK, OSMR, NEO1	252	58	18012	7.39409	0.694522	0.169485	0.168761
GOTERM_BP_DIRECT	GO:0008285~negative regulation of cell proliferation	15	5.19031	0.00139398	IFITM3, PTPRU, JUN, CDKN2C, SLFN2, ERDR1, PTPRK, KLF4, NDRG1, BMP4, HIST1H2AE, HIST1H2AG, ROR2, PIM2, HSPA1A	261	384	18082	2.70624	0.920376	0.252868	0.251892
GOTERM_MF_DIRECT	GO:0019899~enzyme binding	15	5.19031	0.00151073	GSTM2, JUN, JUND, ITGB3, NME2, MCM10, NME1, ZFP36, PLSCR1, HIST1H2AE, BIRC5, PGR, PRTN3, HIST1H2AG, HSPA1A	254	384	17446	2.68301	0.536776	0.192241	0.191108
UP_KEYWORDS	Calcium	22	7.61246	0.00158149	RCVRN, ENTPD2, ITGAM, PCDH7, KCNIP3, TRPC1, PROS1, ITGA2B, SULF2, PCDHGA9, EHD3, MMP14, PLSCR1, PLSCR2, S100A6, DSG2, PADI4, ADGRL4, S100A9, PCDHA8, S100A8, TGM2	282	827	22680	2.13949	0.328909	0.0269048	0.0240221
UP_KEYWORDS	Nucleus	78	26.9896	0.00160148	RBM25, CITED2, CITED4, HSPB1, MCM10, RORB, MKI67, PHF11D, YBX3, CLU, SYNE2, IRF2BPL, RPS6KA3, ZFP36, NFKBIZ, HIST1H2AE, MEIOB, HIST1H2AG, PHACTR1, WHSC1, LIG1, H2AFZ, MYOF, NME2, ARID5A, EMP2, SMC1A, NME1, CCNA2, PLSCR1, NCL, S100A6, BIRC5, PGR, CHIL3, PADI4, NUPR1, TOX, ASPA, ATF3, DNMT1, CEBPD, UHRF1, ANKRD11, ARX, TYMS, FAM169A, NDRG1, AURKB, FYB, SDCBP, MUC1, UBC, TPR, TRIM47, EVC2, WWTR1, CE…	282	4534	22680	1.38359	0.332286	0.0269048	0.0240221
GOTERM_BP_DIRECT	GO:0071354~cellular response to interleukin-6	4	1.38408	0.00172129	SELP, SBNO2, ENTPD2, CAMP	261	17	18082	16.3011	0.956068	0.283856	0.28276
GOTERM_BP_DIRECT	GO:0070527~platelet aggregation	5	1.7301	0.0020996	ITGB3, PLEK, ITGA2B, HSPB1, MYH9	261	38	18082	9.11575	0.977911	0.315495	0.314278
GOTERM_BP_DIRECT	GO:0008284~positive regulation of cell proliferation	18	6.22837	0.00226099	PTGER4, WWTR1, COL18A1, JUN, EMP2, OSMR, PRKCZ, CLU, AGTR1A, BMP4, SDCBP, ALDH3A1, EPCAM, MAB21L2, NTF3, PGR, ATF3, CAMP	261	542	18082	2.3008	0.983528	0.315495	0.314278
GOTERM_CC_DIRECT	GO:0034361~very-low-density lipoprotein particle	4	1.38408	0.00229101	LPL, LSR, VLDLR, APOB	279	19	19662	14.8364	0.522194	0.0461065	0.0435292
UP_KEYWORDS	Stress response	6	2.07612	0.00239862	MAPK11, RPS6KA3, HSP90AA1, HSPB1, HSPA1B, HSPA1A	282	75	22680	6.43404	0.454023	0.0377783	0.0337306
INTERPRO	IPR003529:Long hematopoietin receptor, Gp130 family 2, conserved site	3	1.03806	0.00259071	CSF3R, LEPR, OSMR	277	6	20594	37.1733	0.817629	1	1
GOTERM_BP_DIRECT	GO:0030335~positive regulation of cell migration	10	3.46021	0.00273676	SEMA6B, BMP4, SDCBP, COL18A1, MMP14, ITGB3, NTF3, ROR2, CYR61, SYNE2	261	203	18082	3.41279	0.993066	0.354606	0.353238
GOTERM_MF_DIRECT	GO:0042803~protein homodimerization activity	23	7.95848	0.00299001	WWTR1, GSTM2, JUN, HSP90AA1, CEBPD, VWF, PLEK, TYMS, SULT1A1, BMP4, SDCBP, HPGDS, KLRB1C, TPR, BHLHE40, RBPMS2, S100A6, LCN2, MUC13, BIRC5, MYH9, ATF3, BMPR1A	254	798	17446	1.97964	0.782204	0.304383	0.302589
UP_SEQ_FEATURE	domain:Ig-like C2-type	7	2.42215	0.00320006	PTPRU, CD200R4, CSF3R, LRRN1, ROR2, PTPRK, JAM2	252	103	18012	4.85761	0.950056	0.374406	0.372806
GOTERM_BP_DIRECT	GO:0043066~negative regulation of apoptotic process	18	6.22837	0.00351639	CD74, JUN, CITED2, NME2, YBX3, PRKCZ, CLU, CYR61, BMP4, EPCAM, NCL, BCL3, CD38, BIRC5, PGR, PIM2, HSPA1B, LTF	261	566	18082	2.20324	0.998322	0.425249	0.423608
GOTERM_MF_DIRECT	GO:0004896~cytokine receptor activity	5	1.7301	0.00403645	CD74, CSF3R, LEPR, OSMR, IL13RA1	254	45	17446	7.63167	0.872381	0.330462	0.328514
UP_SEQ_FEATURE	domain:Fibronectin type-III 3	6	2.07612	0.0041751	PTPRU, CSF3R, LEPR, PTPRK, OSMR, NEO1	252	76	18012	5.64286	0.979997	0.43421	0.432355
GOTERM_BP_DIRECT	GO:0043627~response to estrogen	6	2.07612	0.00450323	MMP14, HSP90AA1, CITED2, SRD5A1, CITED4, AGTR1A	261	75	18082	5.54238	0.999722	0.474385	0.472554
GOTERM_BP_DIRECT	GO:0007179~transforming growth factor beta receptor signaling pathway	6	2.07612	0.00450323	CLDN5, FUT8, JUN, CITED2, LTBP4, PTPRK	261	75	18082	5.54238	0.999722	0.474385	0.472554
GOTERM_MF_DIRECT	GO:0042802~identical protein binding	19	6.57439	0.00454466	JUN, CPT1A, HSP90AA1, ENTPD2, VWF, UHRF1, ITGB3, ITGA2B, HSPB1, MCM10, NME1, SDCBP, CLDN5, NCL, ALDH1A1, BIRC5, AMOTL2, TK1, ATF3	254	625	17446	2.08803	0.901579	0.330462	0.328514
GOTERM_BP_DIRECT	GO:0016337~single organismal cell-cell adhesion	7	2.42215	0.00470724	SELP, CD53, CLDN5, PTPRU, ITGAM, MYH9, CYR61	261	108	18082	4.49035	0.999808	0.474385	0.472554
UP_KEYWORDS	Activator	17	5.88235	0.00510344	WWTR1, DNMT1, JUN, CEBPD, CITED2, CITED4, PBX3, RORB, KLF4, PHF11D, KLF2, SBNO2, KLF6, BCL3, NFKBIZ, NUPR1, MAMLD1	282	624	22680	2.19108	0.724553	0.0756509	0.0675455
GOTERM_CC_DIRECT	GO:0008305~integrin complex	4	1.38408	0.00510854	ITGAM, ITGB3, ITGA2B, MYH9	279	25	19662	11.2757	0.80779	0.0967618	0.0913527
GOTERM_BP_DIRECT	GO:0006749~glutathione metabolic process	5	1.7301	0.00532869	EEF1G, GSTM2, GPX3, GGT1, GCLM	261	49	18082	7.06936	0.999938	0.508749	0.506786
UP_SEQ_FEATURE	short sequence motif:Box 1 motif	4	1.38408	0.0054857	CSF3R, LEPR, OSMR, IL13RA1	252	26	18012	10.9963	0.994161	0.513461	0.511267
GOTERM_BP_DIRECT	GO:0008584~male gonad development	7	2.42215	0.00561355	MMP14, CITED2, SRD5A1, FANCA, NUPR1, YBX3, MAMLD1	261	112	18082	4.32998	0.999963	0.509149	0.507185
INTERPRO	IPR004827:Basic-leucine zipper domain	5	1.7301	0.00590262	JUN, JUND, CEBPD, FOSB, ATF3	277	54	20594	6.88394	0.979423	1	1
UP_KEYWORDS	Transmembrane helix	107	37.0242	0.00609712	IFITM3, CHRM3, CSF3R, PROS1, ITGA2B, ALCAM, KLRB1C, CYSLTR2, LEPR, GGT1, ENPP5, IL13RA1, SEMA6B, CPT1A, ENTPD2, SPNS3, CYBB, H2-T3, TM4SF1, CLDN5, BCAM, SPINT1, FCGR4, PGR, ROR2, EPHA2, LY6E, ANKRD11, TACSTD2, SDCBP, FUT8, LDHA, ADGRG2, PCDHA8, PROM2, H2-EB1, SRD5A1, ABCA4, SLC16A12, SELP, SELL, GOLGB1, GPR183, PLXNB2, LRRN1, H2-AB1, BMPR1A, PTPRU, ITGAM, SLC35F2, GPAA1, ITGB3, PTPRK, VLDLR, SYNE…	282	6938	22680	1.24035	0.785871	0.0795782	0.071052
GOTERM_CC_DIRECT	GO:0005737~cytoplasm	115	39.7924	0.00635517	IFITM3, MCPT8, MKI67, CLU, RPS6KA3, ZFP36, HPGDS, BASP1, MEIOB, PIM2, SYNPO, CCDC92, TGM2, CYBB, DHX40, ALDH3A1, SDPR, NCL, MAP1B, AKAP9, S100A6, CHIL3, PGR, PADI4, ROR2, NUPR1, S100A9, S100A8, DNMT1, ARHGEF28, ANKRD11, NDRG1, PRKCZ, SULT1A1, SDCBP, FUT8, LDHA, UBC, TPR, APOB, SPTBN2, WWTR1, GSTM2, SRD5A1, FUS, FANCA, TDRD9, MT2, MT1, GADD45G, SELP, BMP4, EHD3, BCL3, GIPC2, BHLHE40, HNRNPD, TUBA8…	279	6631	19662	1.2222	0.871637	0.113687	0.107332
UP_KEYWORDS	Chylomicron	3	1.03806	0.00644611	LPL, LSR, APOB	282	10	22680	24.1277	0.804007	0.0795782	0.071052
GOTERM_MF_DIRECT	GO:0008201~heparin binding	8	2.76817	0.00654864	SELP, BMP4, ITGAM, LPL, APOB, PRSS34, CYR61, LTF	254	151	17446	3.63894	0.964712	0.332854	0.330892
GOTERM_BP_DIRECT	GO:0031532~actin cytoskeleton reorganization	5	1.7301	0.00658475	PLEK, MYH9, PHACTR1, S100A9, PRKCZ	261	52	18082	6.66151	0.999994	0.568586	0.566391
UP_KEYWORDS	Transmembrane	107	37.0242	0.006597	IFITM3, CHRM3, CSF3R, PROS1, ITGA2B, ALCAM, KLRB1C, CYSLTR2, LEPR, GGT1, ENPP5, IL13RA1, SEMA6B, CPT1A, ENTPD2, SPNS3, CYBB, H2-T3, TM4SF1, CLDN5, BCAM, SPINT1, FCGR4, PGR, ROR2, EPHA2, LY6E, ANKRD11, TACSTD2, SDCBP, FUT8, LDHA, ADGRG2, PCDHA8, PROM2, H2-EB1, SRD5A1, ABCA4, SLC16A12, SELP, SELL, GOLGB1, GPR183, PLXNB2, LRRN1, H2-AB1, BMPR1A, PTPRU, ITGAM, SLC35F2, GPAA1, ITGB3, PTPRK, VLDLR, SYNE…	282	6955	22680	1.23732	0.811367	0.0795782	0.071052
UP_KEYWORDS	Acetylation	55	19.0311	0.00663152	RBM25, SLC35F2, RPL34, PLEK, HSPB1, MKI67, YBX3, NRGN, ACADL, RBPMS2, HIST1H2AE, PBK, HIST1H2AG, TK1, TGM2, HSP90AA1, CPT1A, LIG1, H2AFZ, MYOF, NAV1, SMC1A, NME1, CCNA2, EEF1G, ALDH3A1, SDPR, NCL, MAP1B, ALDH1A1, S100A6, BIRC5, MYH9, S100A9, DNMT1, CEBPD, UHRF1, RRBP1, SDSL, NDRG1, FYB, SDCBP, LDHA, TPR, LDHD, APOB, JUN, MT2, MT1, EHD3, HNRNPD, GCLM, CYB561, HSPA1B, HSPA1A	282	3125	22680	1.41549	0.813012	0.0795782	0.071052
GOTERM_CC_DIRECT	GO:0044327~dendritic spine head	3	1.03806	0.00671593	DNM3, FUS, NRGN	279	9	19662	23.491	0.885802	0.113817	0.107455
GOTERM_BP_DIRECT	GO:0002504~antigen processing and presentation of peptide or polysaccharide antigen via MHC class II	3	1.03806	0.00693664	H2-EB1, H2-AA, H2-AB1	261	9	18082	23.0932	0.999997	0.568586	0.566391
UP_KEYWORDS	EGF-like domain	9	3.11419	0.00701749	SELP, SELL, NRG4, PROS1, LTBP4, MUC13, VLDLR, ADGRL4, MATN4	282	224	22680	3.23138	0.830456	0.0803821	0.0717697
GOTERM_MF_DIRECT	GO:0019215~intermediate filament binding	3	1.03806	0.00705111	SYNM, NME2, NME1	254	9	17446	22.895	0.972723	0.332854	0.330892
GOTERM_MF_DIRECT	GO:0003697~single-stranded DNA binding	6	2.07612	0.00714797	NCL, MEIOB, MCM10, YBX3, SSBP4, NME1	254	83	17446	4.96518	0.974045	0.332854	0.330892
GOTERM_MF_DIRECT	GO:0002020~protease binding	7	2.42215	0.00719331	CASP12, VWF, SELL, ITGB3, UBC, LCN2, HSPA1A	254	117	17446	4.10936	0.974641	0.332854	0.330892
GOTERM_BP_DIRECT	GO:0007140~male meiosis	4	1.38408	0.00738174	CYP26B1, TDRD9, FANCA, MEIOB	261	28	18082	9.8971	0.999999	0.568586	0.566391
GOTERM_BP_DIRECT	GO:0003151~outflow tract morphogenesis	5	1.7301	0.00752263	BMP4, JUN, CITED2, DHRS3, BMPR1A	261	54	18082	6.41479	0.999999	0.568586	0.566391
INTERPRO	IPR003961:Fibronectin, type III	9	3.11419	0.00777138	PTPRU, CSF3R, LEPR, LRRN1, PTPRK, OSMR, NEO1, IL13RA1, EPHA2	277	211	20594	3.17118	0.994012	1	1
UP_KEYWORDS	MHC II	3	1.03806	0.00781448	H2-EB1, H2-AA, H2-AB1	282	11	22680	21.9342	0.861514	0.0856195	0.076446
UP_SEQ_FEATURE	domain:Fibronectin type-III 2	7	2.42215	0.00785983	PTPRU, CSF3R, LEPR, PTPRK, OSMR, NEO1, EPHA2	252	124	18012	4.03495	0.999375	0.636676	0.633955
GOTERM_BP_DIRECT	GO:0001525~angiogenesis	10	3.46021	0.00797109	BMP4, COL18A1, RAMP2, MMP14, JUN, NCL, TNFAIP2, LEPR, MYH9, EPHA2	261	239	18082	2.89873	1	0.578382	0.57615
UP_SEQ_FEATURE	domain:Fibronectin type-III 1	7	2.42215	0.00816251	PTPRU, CSF3R, LEPR, PTPRK, OSMR, NEO1, EPHA2	252	125	18012	4.00267	0.99953	0.636676	0.633955
INTERPRO	IPR009030:Insulin-like growth factor binding protein, N-terminal	7	2.42215	0.00821288	PROS1, LTBP4, MUC13, VLDLR, MATN4, CYR61, EPHA2	277	130	20594	4.00328	0.995528	1	1
GOTERM_MF_DIRECT	GO:0046982~protein heterodimerization activity	16	5.53633	0.00830511	GSTM2, JUN, ITGAM, CEBPD, H2AFZ, KCNB2, CYBB, SMC1A, H2-AA, AGTR1A, SDCBP, BHLHE40, GCLM, ATF3, JAM2, H2-AB1	254	514	17446	2.13806	0.985664	0.352275	0.350199
UP_KEYWORDS	Methylation	22	7.61246	0.00864431	SEMA6B, CENPV, SYNM, DNMT1, H2AFZ, FUS, HSPB1, NAV1, YBX3, NRGN, NCL, MAP1B, TPR, HNRNPD, HIST1H2AE, TRIM47, HIST1H2AG, ROR2, SYNPO, S100A9, HSPA1B, HSPA1A	282	960	22680	1.84309	0.887841	0.0907652	0.0810404
GOTERM_CC_DIRECT	GO:0005576~extracellular region	38	13.1488	0.00905416	LGALS3BP, COL18A1, MCPT8, SPON1, COL16A1, PROS1, NTN4, LTBP4, LPL, CLU, APOL7E, CYR61, C4B, SDCBP, NTF3, LEPR, MUC13, EMILIN2, APOB, ENPP5, CAMP, SBSPON, VWF, GPX3, EPDR1, BMP4, ABHD17B, SPINT1, NRG4, NGP, LCN2, FETUB, CHIL3, ZG16, MATN4, S100A9, S100A8, LTF	279	1753	19662	1.52765	0.946534	0.145772	0.137623
INTERPRO	IPR014745:MHC class II, alpha/beta chain, N-terminal	3	1.03806	0.00908801	H2-EB1, H2-AA, H2-AB1	277	11	20594	20.2763	0.997494	1	1
KEGG_PATHWAY	mmu05202:Transcriptional misregulation in cancer	9	3.11419	0.00911405	FUT8, CDKN2C, ITGAM, SPINT1, FUS, NFKBIZ, PBX3, NUPR1, WHSC1	138	165	7691	3.03992	0.826011	0.348157	0.344511
UP_KEYWORDS	DNA-binding	32	11.0727	0.0093233	DNMT1, CEBPD, UHRF1, ARX, MCM10, RORB, MKI67, YBX3, ZFP36, HIST1H2AE, MEIOB, HIST1H2AG, WHSC1, JUN, JUND, EGR4, H2AFZ, FUS, ARID5A, PBX3, KLF4, KLF2, PLSCR1, KLF6, NCL, BHLHE40, HNRNPD, FOSB, PGR, NUPR1, TOX, ATF3	282	1604	22680	1.6045	0.905626	0.0939788	0.0839097
GOTERM_BP_DIRECT	GO:0000122~negative regulation of transcription from RNA polymerase II promoter	20	6.92042	0.00937289	WWTR1, DNMT1, JUN, JUND, CITED2, UHRF1, KCNIP3, ARX, VLDLR, KLF4, YBX3, AURKB, IRF2BPL, BMP4, ZFP36, IFI27, TPR, BHLHE40, WHSC1, ATF3	261	729	18082	1.90068	1	0.647765	0.645266
GOTERM_BP_DIRECT	GO:0002376~immune system process	13	4.49827	0.00972414	IFITM3, CD74, H2-EB1, APOBEC3, H2-AA, ALCAM, GPR183, LCN2, PADI4, S100A9, S100A8, LTF, H2-AB1	261	383	18082	2.35153	1	0.647765	0.645266
GOTERM_CC_DIRECT	GO:0048471~perinuclear region of cytoplasm	19	6.57439	0.0098212	HSP90AA1, SRD5A1, FUS, NME2, CYBB, MT2, MT1, VLDLR, NDRG1, PRKCZ, CLU, NME1, DNM3, EHD3, MAP1B, BCL3, S100A6, SPTBN2, HSPA1A	279	692	19662	1.93496	0.958334	0.150592	0.142174
SMART	SM00338:BRLZ	5	1.7301	0.0101809	JUN, JUND, CEBPD, FOSB, ATF3	175	51	10425	5.84034	0.820783	1	1
GOTERM_BP_DIRECT	GO:0060349~bone morphogenesis	4	1.38408	0.0107157	CYP26B1, CITED2, DHRS3, LTF	261	32	18082	8.65996	1	0.647765	0.645266
GOTERM_BP_DIRECT	GO:0045071~negative regulation of viral genome replication	4	1.38408	0.0107157	IFITM3, PLSCR1, APOBEC3, LTF	261	32	18082	8.65996	1	0.647765	0.645266
INTERPRO	IPR002035:von Willebrand factor, type A	6	2.07612	0.0107334	CPNE8, ITGAM, VWF, ITGB3, CLCA3A1, MATN4	277	99	20594	4.50585	0.999158	1	1
GOTERM_BP_DIRECT	GO:0007229~integrin-mediated signaling pathway	6	2.07612	0.0110211	FUT8, ITGAM, ITGB3, PLEK, ITGA2B, NME2	261	93	18082	4.46966	1	0.647765	0.645266
UP_KEYWORDS	ATP-binding	28	9.68858	0.0110513	ATP10A, MKI67, PRKCZ, AURKB, RPS6KA3, PBK, PIM2, TK1, ABCB1B, HSP90AA1, ENTPD2, LIG1, RIPK4, ABCA4, TDRD9, NME2, SMC1A, NME1, DHX40, MAPK11, MYO1E, EHD3, MYH9, ROR2, HSPA1B, BMPR1A, EPHA2, HSPA1A	282	1363	22680	1.65218	0.939217	0.107113	0.0956365
GOTERM_BP_DIRECT	GO:0050727~regulation of inflammatory response	5	1.7301	0.0114845	SBNO2, FANCA, GGT1, S100A9, S100A8	261	61	18082	5.67866	1	0.647765	0.645266
UP_SEQ_FEATURE	short sequence motif:WSXWS motif	4	1.38408	0.0116366	CSF3R, LEPR, OSMR, IL13RA1	252	34	18012	8.40896	0.999982	0.837838	0.834257
GOTERM_BP_DIRECT	GO:0071392~cellular response to estradiol stimulus	4	1.38408	0.0116642	CCNA2, SRD5A1, H2AFZ, HNRNPD	261	33	18082	8.39754	1	0.647765	0.645266
GOTERM_CC_DIRECT	GO:0072562~blood microparticle	7	2.42215	0.0116668	C4B, LGALS3BP, SDCBP, PROS1, ITGA2B, CLU, HSPA1A	279	133	19662	3.70911	0.97715	0.1647	0.155493
GOTERM_CC_DIRECT	GO:0005829~cytosol	38	13.1488	0.0117643	NDRG1, PRKCZ, CLU, FYB, SULT1A1, SDCBP, ZFP36, LDHA, CASP12, UBC, MUC13, PHACTR1, TGM2, GSTM2, JUN, HSP90AA1, THA1, KCNIP3, TDRD9, MT2, EMP2, MT1, NME1, MAPK11, ALDH3A1, PLSCR1, EHD3, SDPR, MAP1B, HNRNPD, S100A6, LCN2, BIRC5, MYH9, PRTN3, PGR, ASPA, HSPA1A	279	1784	19662	1.50111	0.977864	0.1647	0.155493
GOTERM_BP_DIRECT	GO:0001889~liver development	6	2.07612	0.0120082	JUN, VWF, CITED2, SRD5A1, HNRNPD, LSR	261	95	18082	4.37556	1	0.647765	0.645266
GOTERM_BP_DIRECT	GO:0072659~protein localization to plasma membrane	5	1.7301	0.0121411	RAMP2, KCNIP3, EMP2, PRKCZ, FYB	261	62	18082	5.58707	1	0.647765	0.645266
GOTERM_BP_DIRECT	GO:0009612~response to mechanical stimulus	5	1.7301	0.0128214	MMP14, JUN, JUND, CITED2, FOSB	261	63	18082	5.49839	1	0.664514	0.66195
UP_KEYWORDS	Chromosome	12	4.15225	0.0135521	CENPV, H2AFZ, TPR, HIST1H2AE, BIRC5, MEIOB, HIST1H2AG, WHSC1, MKI67, SMC1A, SPC24, AURKB	282	409	22680	2.35967	0.967887	0.120901	0.107947
UP_SEQ_FEATURE	domain:Ig-like C1-type	4	1.38408	0.0136054	H2-EB1, H2-T3, H2-AA, H2-AB1	252	36	18012	7.9418	0.999997	0.867812	0.864103
INTERPRO	IPR011162:MHC classes I/II-like antigen recognition protein	5	1.7301	0.0138133	H2-EB1, H2-T3, H2-AA, H2-AB1, GM8909	277	69	20594	5.38743	0.999891	1	1
UP_KEYWORDS	Membrane	127	43.9446	0.013992	IFITM3, CHRM3, CSF3R, PROS1, ITGA2B, CLU, ALCAM, KLRB1C, CYSLTR2, BASP1, LEPR, GGT1, SYNPO, ENPP5, CD177, IL13RA1, SEMA6B, CPT1A, ENTPD2, SPNS3, CYBB, H2-T3, TM4SF1, CLDN5, BCAM, SPINT1, SDPR, FCGR4, S100A6, PGR, LY6A, ROR2, S100A9, S100A8, EPHA2, LY6E, ARHGEF28, ANKRD11, TACSTD2, LPL, NDRG1, SDCBP, FUT8, LDHA, ADGRG2, TPR, PCDHA8, PROM2, H2-EB1, SRD5A1, ABCA4, SLC16A12, SELP, EHD3, SELL, GOLGB1,…	282	8683	22680	1.17633	0.971301	0.120901	0.107947
UP_SEQ_FEATURE	cross-link:Glycyl lysine isopeptide (Lys-Gly) (interchain with G-Cter in ubiquitin)	11	3.80623	0.0140148	RBM25, LIG1, VWF, H2AFZ, UHRF1, UBC, HIST1H2AE, MCM10, HIST1H2AG, KLF4, NME1	252	318	18012	2.47245	0.999998	0.867812	0.864103
GOTERM_CC_DIRECT	GO:0042627~chylomicron	3	1.03806	0.0140192	LPL, LSR, APOB	279	13	19662	16.263	0.989392	0.188091	0.177577
UP_KEYWORDS	Palmitate	10	3.46021	0.0141112	SELP, IFITM3, MUC1, PLSCR1, PLSCR2, KCNIP3, PTGER3, PGR, APOB, AGTR1A	282	304	22680	2.64558	0.972162	0.120901	0.107947
UP_KEYWORDS	Cell membrane	62	21.4533	0.014393	IFITM3, PTPRU, CHRM3, ITGB3, SYNE2, ALCAM, CYSLTR2, BASP1, LEPR, MUC13, GGT1, SYNPO, NEO1, CD177, SEMA6B, CD53, HSP90AA1, ENTPD2, MYOF, CYBB, EMP2, LSR, AGTR1A, PCDHGA9, CLDN5, EVC, NRG4, S100A6, DSG2, ROR2, LY6A, GPRC5C, S100A9, S100A8, EPHA2, LY6E, PTGER4, ARHGEF28, PTGER3, LPL, ATP10A, NDRG1, SDCBP, MUC1, ADGRG2, EPCAM, PERP, PCDHA8, ABCB1B, JAM2, PROM2, EVC2, KCNIP3, KCNB2, GABRA4, SLC16A12, …	282	3759	22680	1.32652	0.974097	0.120901	0.107947
GOTERM_BP_DIRECT	GO:0033690~positive regulation of osteoblast proliferation	3	1.03806	0.0144711	ITGB3, CYR61, LTF	261	13	18082	15.9876	1	0.709475	0.706738
GOTERM_BP_DIRECT	GO:0002523~leukocyte migration involved in inflammatory response	3	1.03806	0.0144711	ITGAM, S100A9, S100A8	261	13	18082	15.9876	1	0.709475	0.706738
INTERPRO	IPR000742:Epidermal growth factor-like domain	9	3.11419	0.0149254	SELP, SELL, NRG4, PROS1, LTBP4, MUC13, VLDLR, ADGRL4, MATN4	277	237	20594	2.82329	0.999948	1	1
GOTERM_CC_DIRECT	GO:0000775~chromosome, centromeric region	7	2.42215	0.0152024	CENPV, TPR, BIRC5, MKI67, SMC1A, SPC24, AURKB	279	141	19662	3.49867	0.992793	0.195807	0.184861
GOTERM_MF_DIRECT	GO:0005178~integrin binding	6	2.07612	0.0152241	MMP14, COL16A1, VWF, ITGB3, EMP2, CYR61	254	100	17446	4.1211	0.999594	0.593942	0.590442
UP_SEQ_FEATURE	region of interest:Connecting peptide	4	1.38408	0.0157521	H2-EB1, H2-T3, H2-AA, H2-AB1	252	38	18012	7.52381	1	0.867812	0.864103
UP_SEQ_FEATURE	domain:Thyroglobulin type-1	3	1.03806	0.0157615	CD74, EPCAM, TACSTD2	252	14	18012	15.3163	1	0.867812	0.864103
KEGG_PATHWAY	mmu05322:Systemic lupus erythematosus	8	2.76817	0.0157739	C4B, H2-EB1, FCGR4, H2AFZ, HIST1H2AE, HIST1H2AG, H2-AA, H2-AB1	138	147	7691	3.03303	0.952013	0.418824	0.414439
UP_KEYWORDS	Polymorphism	8	2.76817	0.0157841	ALDH3A1, APOBEC3, KCNIP3, B3GALT1, LEPR, TK1, LY6A, MATN4	282	209	22680	3.07849	0.981854	0.12831	0.114562
KEGG_PATHWAY	mmu00480:Glutathione metabolism	5	1.7301	0.0162999	GSTM2, RRM2, GPX3, GGT1, GCLM	138	55	7691	5.06653	0.956671	0.418824	0.414439
GOTERM_BP_DIRECT	GO:0006955~immune response	10	3.46021	0.0171557	SBSPON, CD74, PLSCR1, H2-EB1, MCPT8, CTSW, H2-AA, FYB, H2-AB1, BMPR1A	261	272	18082	2.54705	1	0.81896	0.8158
INTERPRO	IPR013032:EGF-like, conserved site	8	2.76817	0.0172137	SELP, SELL, NRG4, PROS1, LTBP4, VLDLR, ADGRL4, MATN4	277	197	20594	3.01915	0.999989	1	1
UP_KEYWORDS	Zymogen	8	2.76817	0.0174173	BACE2, MMP14, MCPT8, CASP12, PROS1, PRTN3, CTSW, GGT1	282	213	22680	3.02068	0.98806	0.133543	0.119235
UP_KEYWORDS	Immunoglobulin domain	13	4.49827	0.0174878	PTPRU, CSF3R, LSR, PTPRK, H2-AA, CD200R4, BCAM, ALCAM, LEPR, LRRN1, ROR2, NEO1, JAM2	282	481	22680	2.17366	0.988274	0.133543	0.119235
GOTERM_MF_DIRECT	GO:0001102~RNA polymerase II activating transcription factor binding	4	1.38408	0.0174987	JUN, IFI27, CITED2, BHLHE40	254	38	17446	7.23	0.999875	0.593942	0.590442
GOTERM_MF_DIRECT	GO:0003729~mRNA binding	7	2.42215	0.0175032	ZFP36, RBM25, HSP90AA1, TPR, RBPMS2, HNRNPD, TYMS	254	142	17446	3.38588	0.999875	0.593942	0.590442
KEGG_PATHWAY	mmu04640:Hematopoietic cell lineage	6	2.07612	0.0175424	H2-EB1, ITGAM, CSF3R, ITGB3, ITGA2B, CD38	138	85	7691	3.93402	0.965964	0.418824	0.414439
UP_SEQ_FEATURE	calcium-binding region:1; low affinity	3	1.03806	0.018021	RCVRN, S100A9, S100A8	252	15	18012	14.2952	1	0.887773	0.883979
UP_SEQ_FEATURE	calcium-binding region:2; high affinity	3	1.03806	0.018021	RCVRN, S100A9, S100A8	252	15	18012	14.2952	1	0.887773	0.883979
UP_SEQ_FEATURE	domain:EGF-like 1	6	2.07612	0.0196224	PROS1, LTBP4, MUC13, VLDLR, ADGRL4, MATN4	252	111	18012	3.86358	1	0.918328	0.914403
GOTERM_BP_DIRECT	GO:0007623~circadian rhythm	6	2.07612	0.0199097	JUN, CPT1A, JUND, BHLHE40, UBC, TYMS	261	108	18082	3.84887	1	0.920092	0.916542
GOTERM_BP_DIRECT	GO:0045892~negative regulation of transcription, DNA-templated	16	5.53633	0.0202887	DNMT1, JUN, CEBPD, CITED2, KCNIP3, PTPRK, RORB, KLF4, BMP4, SBNO2, BASP1, BCL3, BHLHE40, CD38, BIRC5, ATF3	261	579	18082	1.91446	1	0.920092	0.916542
INTERPRO	IPR000716:Thyroglobulin type-1	3	1.03806	0.0213167	CD74, EPCAM, TACSTD2	277	17	20594	13.12	0.999999	1	1
GOTERM_BP_DIRECT	GO:0071356~cellular response to tumor necrosis factor	6	2.07612	0.0213676	ZFP36, LCN2, APOB, YBX3, KLF2, CAMP	261	110	18082	3.77889	1	0.934756	0.931149
GOTERM_BP_DIRECT	GO:0032270~positive regulation of cellular protein metabolic process	3	1.03806	0.0216427	UHRF1, KLF4, AGTR1A	261	16	18082	12.9899	1	0.934756	0.931149
GOTERM_CC_DIRECT	GO:0031410~cytoplasmic vesicle	17	5.88235	0.0218628	IFITM3, UHRF1, MYOF, EMP2, CLU, AGTR1A, MYO1E, EHD3, MMP14, NGP, NTF3, AMOTL2, CHIL3, ZG16, ADGRL4, CYB561, PROM2	279	646	19662	1.85456	0.99919	0.270763	0.255627
GOTERM_MF_DIRECT	GO:0019838~growth factor binding	4	1.38408	0.0228311	SDCBP, LTBP4, OSMR, CYR61	254	42	17446	6.54143	0.999992	0.726315	0.722035
GOTERM_BP_DIRECT	GO:0043065~positive regulation of apoptotic process	11	3.80623	0.0235678	BMP4, PLSCR1, JUN, CASP12, ALDH1A1, NTF3, NUPR1, CLU, CYR61, TGM2, GADD45G	261	335	18082	2.27486	1	0.941571	0.937938
INTERPRO	IPR001751:S100/Calbindin-D9k, conserved site	3	1.03806	0.0237721	S100A6, S100A9, S100A8	277	18	20594	12.3911	1	1	1
GOTERM_CC_DIRECT	GO:0005925~focal adhesion	12	4.15225	0.0238726	SDCBP, EHD3, MMP14, ALCAM, ITGB3, ITGA2B, HSPB1, MYH9, SYNE2, TGM2, EPHA2, HSPA1A	279	391	19662	2.16286	0.999582	0.276139	0.260702
GOTERM_BP_DIRECT	GO:0030224~monocyte differentiation	3	1.03806	0.0242988	BMP4, JUN, MYH9	261	17	18082	12.2258	1	0.941571	0.937938
GOTERM_BP_DIRECT	GO:0014002~astrocyte development	3	1.03806	0.0242988	ROR2, S100A9, S100A8	261	17	18082	12.2258	1	0.941571	0.937938
KEGG_PATHWAY	mmu04380:Osteoclast differentiation	7	2.42215	0.02474	MAPK11, JUN, JUND, FCGR4, ITGB3, CYBB, FOSB	138	126	7691	3.09622	0.991644	0.525037	0.519539
GOTERM_CC_DIRECT	GO:0005635~nuclear envelope	7	2.42215	0.0250472	RRM2, TPR, S100A6, CYBB, CHIL3, PRKCZ, SYNE2	279	158	19662	3.12223	0.999716	0.276139	0.260702
GOTERM_CC_DIRECT	GO:0032587~ruffle membrane	5	1.7301	0.0257152	HSP90AA1, ITGB3, PLEK, NME1, EPHA2	279	79	19662	4.46032	0.999773	0.276139	0.260702
GOTERM_CC_DIRECT	GO:0016323~basolateral plasma membrane	8	2.76817	0.0257272	CHRM3, HSP90AA1, EPCAM, TRPC1, LEPR, AGTR1A, PROM2, HSPA1A	279	203	19662	2.77727	0.999773	0.276139	0.260702
UP_KEYWORDS	Centromere	6	2.07612	0.0258707	CENPV, TPR, BIRC5, SMC1A, SPC24, AURKB	282	134	22680	3.60114	0.998647	0.190611	0.170188
GOTERM_BP_DIRECT	GO:0007160~cell-matrix adhesion	5	1.7301	0.0260195	BCAM, ITGB3, ITGA2B, EPDR1, EMP2	261	78	18082	4.44101	1	0.941571	0.937938
UP_KEYWORDS	Cytoskeleton	22	7.61246	0.0264737	EVC2, CENPV, SYNM, HSPB1, NAV1, NDRG1, SYNE2, AURKB, DNM3, SDCBP, MYO1E, EVC, MAP1B, AKAP9, TPR, BIRC5, MYH9, CCDC92, SYNPO, S100A9, S100A8, TUBA8	282	1073	22680	1.64899	0.998842	0.190611	0.170188
INTERPRO	IPR026501:Limbin/Ellis-van Creveld protein	2	0.692042	0.026625	EVC2, EVC	277	2	20594	74.3466	1	1	1
INTERPRO	IPR001894:Cathelicidin	2	0.692042	0.026625	NGP, CAMP	277	2	20594	74.3466	1	1	1
GOTERM_BP_DIRECT	GO:0045429~positive regulation of nitric oxide biosynthetic process	4	1.38408	0.0267615	HSP90AA1, KLF4, CLU, KLF2	261	45	18082	6.15819	1	0.941571	0.937938
GOTERM_MF_DIRECT	GO:0042605~peptide antigen binding	4	1.38408	0.0273459	H2-T3, H2-AA, H2-AB1, GM8909	254	45	17446	6.10534	0.999999	0.818769	0.813943
INTERPRO	IPR003006:Immunoglobulin/major histocompatibility complex, conserved site	5	1.7301	0.0274462	H2-EB1, H2-T3, H2-AA, H2-AB1, GM8909	277	85	20594	4.37333	1	1	1
INTERPRO	IPR001881:EGF-like calcium-binding	6	2.07612	0.0274908	SELP, PROS1, LTBP4, VLDLR, ADGRL4, MATN4	277	126	20594	3.54031	1	1	1
GOTERM_BP_DIRECT	GO:0006954~inflammatory response	11	3.80623	0.0276742	SELP, C4B, CYP26B1, NFKBIZ, CYBB, CHIL3, S100A9, PRKCZ, AGTR1A, S100A8, EPHA2	261	344	18082	2.21534	1	0.941571	0.937938
UP_SEQ_FEATURE	region of interest:Nonhelical region 10 (NC10)	2	0.692042	0.0276769	COL18A1, COL16A1	252	2	18012	71.4762	1	1	0.996791
UP_SEQ_FEATURE	region of interest:Nonhelical region 9 (NC9)	2	0.692042	0.0276769	COL18A1, COL16A1	252	2	18012	71.4762	1	1	0.996791
GOTERM_CC_DIRECT	GO:0000776~kinetochore	6	2.07612	0.0279327	CENPV, TPR, BIRC5, SMC1A, SPC24, AURKB	279	120	19662	3.52366	0.999891	0.286359	0.270352
GOTERM_BP_DIRECT	GO:0048661~positive regulation of smooth muscle cell proliferation	5	1.7301	0.0282228	BMP4, JUN, ITGB3, RBPMS2, TGM2	261	80	18082	4.32998	1	0.941571	0.937938
GOTERM_BP_DIRECT	GO:0045597~positive regulation of cell differentiation	4	1.38408	0.0283325	BMP4, JUN, CLU, CYR61	261	46	18082	6.02432	1	0.941571	0.937938
GOTERM_BP_DIRECT	GO:0070488~neutrophil aggregation	2	0.692042	0.0285519	S100A9, S100A8	261	2	18082	69.2797	1	0.941571	0.937938
GOTERM_BP_DIRECT	GO:0002792~negative regulation of peptide secretion	2	0.692042	0.0285519	PTGER4, CD74	261	2	18082	69.2797	1	0.941571	0.937938
GOTERM_BP_DIRECT	GO:0043524~negative regulation of neuron apoptotic process	7	2.42215	0.0285851	JUN, NTF3, BIRC5, MT1, GCLM, OXR1, AGTR1A	261	160	18082	3.03099	1	0.941571	0.937938
GOTERM_CC_DIRECT	GO:0031258~lamellipodium membrane	3	1.03806	0.0290742	ITGB3, SYNE2, EPHA2	279	19	19662	11.1273	0.999925	0.286359	0.270352
GOTERM_CC_DIRECT	GO:0031982~vesicle	7	2.42215	0.0293474	BMP4, DNAJC6, BASP1, SPNS3, GGT1, GPRC5C, PRKCZ	279	164	19662	3.008	0.999932	0.286359	0.270352
GOTERM_BP_DIRECT	GO:0034097~response to cytokine	5	1.7301	0.0293649	JUN, JUND, IFI27, TYMS, OSMR	261	81	18082	4.27652	1	0.941571	0.937938
GOTERM_BP_DIRECT	GO:0001701~in utero embryonic development	10	3.46021	0.0293855	MYO1E, MUC1, CITED2, ANKRD11, MYH9, APOB, YBX3, KLF2, BMPR1A, LY6E	261	299	18082	2.31705	1	0.941571	0.937938
GOTERM_BP_DIRECT	GO:0007265~Ras protein signal transduction	4	1.38408	0.0299515	CCNA2, SDCBP, DNMT1, JUN	261	47	18082	5.89614	1	0.941571	0.937938
GOTERM_BP_DIRECT	GO:0032870~cellular response to hormone stimulus	4	1.38408	0.0299515	RAMP2, JUN, JUND, FOSB	261	47	18082	5.89614	1	0.941571	0.937938
UP_KEYWORDS	Metal-binding	55	19.0311	0.0301249	COL18A1, SPON1, ITGAM, GDA, ITGA2B, MCM10, RORB, PHF11D, IRF2BPL, ZFP36, CYP26B1, WHSC1, RNF150, TK1, ENPP5, TGM2, APOBEC3, LIG1, NME2, CYBB, NME1, MMP14, PLSCR2, S100A6, BIRC5, DSG2, PGR, PADI4, ROR2, ASPA, S100A9, S100A8, LTF, DNMT1, UHRF1, ARHGEF28, ATP10A, PRKCZ, AURKB, TRIM47, RCVRN, RRM2, EGR4, FUS, KCNIP3, MT2, MT1, KLF4, KLF2, SULF2, KLF6, EHD3, RPS27, CYB561, BMPR1A	282	3395	22680	1.30292	0.999551	0.210874	0.18828
GOTERM_BP_DIRECT	GO:0051216~cartilage development	5	1.7301	0.0305341	BMP4, EVC, TYMS, BMPR1A, SULF2	261	82	18082	4.22437	1	0.941571	0.937938
GOTERM_BP_DIRECT	GO:0045766~positive regulation of angiogenesis	6	2.07612	0.0306244	RAMP2, CYSLTR2, ITGB3, CYBB, HSPB1, CAMP	261	121	18082	3.43536	1	0.941571	0.937938
SMART	SM00327:VWA	5	1.7301	0.0306769	CPNE8, ITGAM, VWF, CLCA3A1, MATN4	175	71	10425	4.19517	0.99467	1	1
SMART	SM00211:TY	3	1.03806	0.0319622	CD74, EPCAM, TACSTD2	175	17	10425	10.5126	0.995735	1	1
BIOCARTA	m_monocytePathway:Monocyte and its Surface Molecules	3	1.03806	0.0320084	SELP, ITGAM, SELL	35	11	1289	10.0442	0.920935	1	1
SMART	SM00181:EGF	8	2.76817	0.0321065	SELP, NRG4, PROS1, LTBP4, MUC13, VLDLR, ADGRL4, MATN4	175	181	10425	2.63299	0.995841	1	1
GOTERM_BP_DIRECT	GO:0071222~cellular response to lipopolysaccharide	8	2.76817	0.032141	SBNO2, PLSCR1, ZFP36, FCGR4, PLSCR2, NCL, LCN2, CAMP	261	209	18082	2.65185	1	0.97173	0.96798
UP_KEYWORDS	Chaperone	7	2.42215	0.0322643	CD74, HSP90AA1, DNAJC6, HSPB1, CLU, HSPA1B, HSPA1A	282	191	22680	2.94753	0.999743	0.219746	0.196202
KEGG_PATHWAY	mmu04145:Phagosome	8	2.76817	0.0327842	H2-EB1, ITGAM, FCGR4, ITGB3, H2-T3, H2-AA, TUBA8, H2-AB1	138	171	7691	2.60734	0.998282	0.622069	0.615555
GOTERM_BP_DIRECT	GO:0030819~positive regulation of cAMP biosynthetic process	4	1.38408	0.0333329	PTGER4, RAMP2, PTGER3, NME2	261	49	18082	5.65549	1	0.975257	0.971494
GOTERM_BP_DIRECT	GO:0009566~fertilization	4	1.38408	0.0333329	TDRD9, MEIOB, APOB, YBX3	261	49	18082	5.65549	1	0.975257	0.971494
UP_KEYWORDS	Lipoprotein	17	5.88235	0.0348098	IFITM3, RCVRN, APOBEC3, KCNIP3, PTGER3, LPL, AGTR1A, SELP, MUC1, PLSCR1, PLSCR2, BASP1, PGR, LY6A, APOB, LY6E, CD177	282	780	22680	1.75286	0.999867	0.230844	0.206111
UP_SEQ_FEATURE	domain:EGF-like 2; calcium-binding	4	1.38408	0.0358327	PROS1, LTBP4, VLDLR, ADGRL4	252	52	18012	5.49817	1	1	0.996791
GOTERM_BP_DIRECT	GO:0051591~response to cAMP	4	1.38408	0.0369042	ALDH3A1, JUN, JUND, FOSB	261	51	18082	5.4337	1	1	0.996691
KEGG_PATHWAY	mmu05152:Tuberculosis	8	2.76817	0.037455	CD74, MAPK11, H2-EB1, ITGAM, FCGR4, H2-AA, CAMP, H2-AB1	138	176	7691	2.53327	0.999319	0.622069	0.615555
UP_KEYWORDS	Coiled coil	50	17.301	0.0375861	RBM25, SYNM, NUMA1, MCM10, RORB, CLU, SYNE2, IRF2BPL, CLEC1A, EMILIN2, PHACTR1, CCDC92, HSP90AA1, NAV1, SMC1A, GBP11, EVC, XLR3C, SDPR, MAP1B, AKAP9, BIRC5, MYH9, MATN4, ATF3, CEBPD, ARHGEF28, ANKRD11, RRBP1, FYB, FUT8, FAM184A, TPR, TRIM47, APOB, SPTBN2, PROM2, EVC2, WWTR1, JUN, JUND, ERDR1, PLCL1, SULF2, EHD3, GOLGB1, FOSB, AMOTL2, MAMLD1, SPC24	282	3076	22680	1.30731	0.999936	0.238552	0.212993
UP_KEYWORDS	SH3-binding	4	1.38408	0.0383827	FUT8, PLSCR1, PLSCR2, DNAJC6	282	60	22680	5.3617	0.999948	0.238552	0.212993
GOTERM_CC_DIRECT	GO:0005923~bicellular tight junction	6	2.07612	0.0385823	CLDN5, EPCAM, AMOTL2, SYNPO, PRKCZ, JAM2	279	131	19662	3.22778	0.999997	0.365397	0.344971
UP_KEYWORDS	Transcription regulation	32	11.0727	0.038812	DNMT1, CEBPD, CITED2, UHRF1, CITED4, ARX, RORB, PHF11D, YBX3, SBNO2, NFKBIZ, WHSC1, WWTR1, JUN, JUND, EGR4, KCNIP3, ARID5A, PBX3, KLF4, KLF2, MAPK11, KLF6, BCL3, BHLHE40, HNRNPD, BIRC5, PGR, PADI4, NUPR1, MAMLD1, ATF3	282	1799	22680	1.43058	0.999953	0.238552	0.212993
KEGG_PATHWAY	mmu05145:Toxoplasmosis	6	2.07612	0.0390829	MAPK11, H2-EB1, H2-AA, HSPA1B, H2-AB1, HSPA1A	138	105	7691	3.18468	0.999507	0.622069	0.615555
GOTERM_BP_DIRECT	GO:1902895~positive regulation of pri-miRNA transcription from RNA polymerase II promoter	3	1.03806	0.039384	BMP4, JUN, BMPR1A	261	22	18082	9.44723	1	1	0.996691
GOTERM_BP_DIRECT	GO:0002687~positive regulation of leukocyte migration	3	1.03806	0.039384	SELP, ITGB3, ITGA2B	261	22	18082	9.44723	1	1	0.996691
GOTERM_BP_DIRECT	GO:0007568~aging	7	2.42215	0.0395869	ALDH3A1, JUN, JUND, GCLM, TYMS, AGTR1A, AURKB	261	173	18082	2.80322	1	1	0.996691
INTERPRO	IPR005643:Jun-like transcription factor	2	0.692042	0.0396714	JUN, JUND	277	3	20594	49.5644	1	1	1
INTERPRO	IPR007576:CITED	2	0.692042	0.0396714	CITED2, CITED4	277	3	20594	49.5644	1	1	1
INTERPRO	IPR002396:Selectin superfamily	2	0.692042	0.0396714	SELP, SELL	277	3	20594	49.5644	1	1	1
INTERPRO	IPR002112:Transcription factor Jun	2	0.692042	0.0396714	JUN, JUND	277	3	20594	49.5644	1	1	1
INTERPRO	IPR013783:Immunoglobulin-like fold	23	7.95848	0.03985	PTPRU, H2-EB1, CSF3R, LSR, PTPRK, H2-T3, OSMR, H2-AA, GM8909, CD200R4, BCAM, ALCAM, FCGR4, LEPR, PLXNB2, LRRN1, ROR2, NEO1, JAM2, IL13RA1, EPHA2, H2-AB1, TGM2	277	1099	20594	1.55593	1	1	1
GOTERM_BP_DIRECT	GO:0071277~cellular response to calcium ion	4	1.38408	0.0406636	JUN, JUND, FUS, FOSB	261	53	18082	5.22866	1	1	0.996691
UP_SEQ_FEATURE	chain:Heat shock 70 kDa protein 1B	2	0.692042	0.0412279	HSPA1B, HSPA1A	252	3	18012	47.6508	1	1	0.996791
UP_SEQ_FEATURE	chain:Heat shock 70 kDa protein 1-like	2	0.692042	0.0412279	HSPA1B, HSPA1A	252	3	18012	47.6508	1	1	0.996791
UP_SEQ_FEATURE	region of interest:Nonhelical region 7 (NC7)	2	0.692042	0.0412279	COL18A1, COL16A1	252	3	18012	47.6508	1	1	0.996791
UP_SEQ_FEATURE	region of interest:Nonhelical region 8 (NC8)	2	0.692042	0.0412279	COL18A1, COL16A1	252	3	18012	47.6508	1	1	0.996791
UP_SEQ_FEATURE	region of interest:Nonhelical region 5 (NC5)	2	0.692042	0.0412279	COL18A1, COL16A1	252	3	18012	47.6508	1	1	0.996791
UP_SEQ_FEATURE	region of interest:Alpha	2	0.692042	0.0412279	MT2, MT1	252	3	18012	47.6508	1	1	0.996791
UP_SEQ_FEATURE	region of interest:Nonhelical region 6 (NC6)	2	0.692042	0.0412279	COL18A1, COL16A1	252	3	18012	47.6508	1	1	0.996791
UP_SEQ_FEATURE	chain:Heat shock 70 kDa protein 1A	2	0.692042	0.0412279	HSPA1B, HSPA1A	252	3	18012	47.6508	1	1	0.996791
UP_SEQ_FEATURE	region of interest:Beta	2	0.692042	0.0412279	MT2, MT1	252	3	18012	47.6508	1	1	0.996791
GOTERM_CC_DIRECT	GO:0043235~receptor complex	6	2.07612	0.0418625	RAMP2, ITGB3, TRPC1, LEPR, VLDLR, GPRC5C	279	134	19662	3.15551	0.999999	0.385135	0.363606
GOTERM_BP_DIRECT	GO:0031577~spindle checkpoint	2	0.692042	0.0425218	BIRC5, AURKB	261	3	18082	46.1865	1	1	0.996691
GOTERM_BP_DIRECT	GO:0002762~negative regulation of myeloid leukocyte differentiation	2	0.692042	0.0425218	NME2, NME1	261	3	18082	46.1865	1	1	0.996691
GOTERM_BP_DIRECT	GO:0071409~cellular response to cycloheximide	2	0.692042	0.0425218	KLF4, KLF2	261	3	18082	46.1865	1	1	0.996691
GOTERM_BP_DIRECT	GO:0010840~regulation of circadian sleep/wake cycle, wakefulness	2	0.692042	0.0425218	PTGER4, PTGER3	261	3	18082	46.1865	1	1	0.996691
GOTERM_BP_DIRECT	GO:0019882~antigen processing and presentation	4	1.38408	0.042613	CD74, H2-EB1, H2-AA, H2-AB1	261	54	18082	5.13183	1	1	0.996691
GOTERM_MF_DIRECT	GO:0018479~benzaldehyde dehydrogenase (NAD+) activity	2	0.692042	0.0428802	ALDH3A1, ALDH1A1	254	3	17446	45.79	1	1	0.996063
INTERPRO	IPR000152:EGF-type aspartate/asparagine hydroxylation site	5	1.7301	0.0428828	PROS1, LTBP4, VLDLR, ADGRL4, MATN4	277	98	20594	3.79319	1	1	1
SMART	SM00060:FN3	7	2.42215	0.0430025	PTPRU, CSF3R, LEPR, PTPRK, OSMR, NEO1, EPHA2	175	153	10425	2.72549	0.999379	1	1
GOTERM_CC_DIRECT	GO:0000790~nuclear chromatin	8	2.76817	0.044034	JUN, JUND, CITED2, H2AFZ, UHRF1, HIST1H2AE, HIST1H2AG, KLF4	279	228	19662	2.47274	0.999999	0.393859	0.371842
UP_KEYWORDS	Nucleotide-binding	31	10.7266	0.0455604	ATP10A, MKI67, PRKCZ, AURKB, RPS6KA3, PBK, PIM2, TK1, ABCB1B, HSP90AA1, ENTPD2, LIG1, RIPK4, ABCA4, TDRD9, NME2, SMC1A, NME1, DNM3, DHX40, MAPK11, MYO1E, GBP11, EHD3, MYH9, ROR2, HSPA1B, BMPR1A, EPHA2, HSPA1A, TUBA8	282	1754	22680	1.42143	0.999992	0.273362	0.244073
GOTERM_BP_DIRECT	GO:0097193~intrinsic apoptotic signaling pathway	3	1.03806	0.0461867	PLSCR1, CASP12, CLU	261	24	18082	8.65996	1	1	0.996691
GOTERM_BP_DIRECT	GO:0034394~protein localization to cell surface	3	1.03806	0.0461867	PTPRU, EMP2, PTPRK	261	24	18082	8.65996	1	1	0.996691
INTERPRO	IPR003597:Immunoglobulin C1-set	5	1.7301	0.0470151	H2-EB1, H2-T3, H2-AA, H2-AB1, GM8909	277	101	20594	3.68052	1	1	1
GOTERM_MF_DIRECT	GO:0003690~double-stranded DNA binding	6	2.07612	0.0481961	DNMT1, KLF6, JUN, JUND, FOSB, KLF4	254	136	17446	3.03022	1	1	0.996063
UP_KEYWORDS	Metal-thiolate cluster	2	0.692042	0.0486488	MT2, MT1	282	4	22680	40.2128	0.999997	0.285105	0.254558
INTERPRO	IPR013787:S100/CaBP-9k-type, calcium binding, subdomain	3	1.03806	0.0504228	S100A6, S100A9, S100A8	277	27	20594	8.26073	1	1	1
GOTERM_MF_DIRECT	GO:0098641~cadherin binding involved in cell-cell adhesion	9	3.11419	0.0513023	EEF1G, SDCBP, LDHA, EPCAM, MYH9, NDRG1, SPTBN2, EPHA2, HSPA1A	254	279	17446	2.21565	1	1	0.996063
INTERPRO	IPR001244:Prostaglandin DP receptor	2	0.692042	0.0525435	PTGER4, PTGER3	277	4	20594	37.1733	1	1	1
INTERPRO	IPR000006:Metallothionein, vertebrate	2	0.692042	0.0525435	MT2, MT1	277	4	20594	37.1733	1	1	1
INTERPRO	IPR010457:Immunoglobulin C2-set-like, ligand-binding	2	0.692042	0.0525435	CSF3R, LEPR	277	4	20594	37.1733	1	1	1
INTERPRO	IPR018064:Metallothionein, vertebrate, metal binding site	2	0.692042	0.0525435	MT2, MT1	277	4	20594	37.1733	1	1	1
INTERPRO	IPR023587:Metallothionein domain, vertebrate	2	0.692042	0.0525435	MT2, MT1	277	4	20594	37.1733	1	1	1
INTERPRO	IPR003019:Metallothionein superfamily, eukaryotic	2	0.692042	0.0525435	MT2, MT1	277	4	20594	37.1733	1	1	1
INTERPRO	IPR017854:Metallothionein domain	2	0.692042	0.0525435	MT2, MT1	277	4	20594	37.1733	1	1	1
GOTERM_BP_DIRECT	GO:0002244~hematopoietic progenitor cell differentiation	5	1.7301	0.0529557	BMP4, APOBEC3, CEBPD, CITED2, PLEK	261	98	18082	3.53468	1	1	0.996691
GOTERM_BP_DIRECT	GO:0034341~response to interferon-gamma	3	1.03806	0.053384	IFITM3, H2-EB1, H2-AA	261	26	18082	7.99381	1	1	0.996691
GOTERM_BP_DIRECT	GO:0001954~positive regulation of cell-matrix adhesion	3	1.03806	0.053384	ITGB3, EMP2, PRKCZ	261	26	18082	7.99381	1	1	0.996691
GOTERM_BP_DIRECT	GO:0043488~regulation of mRNA stability	3	1.03806	0.053384	MAPK11, ZFP36, HNRNPD	261	26	18082	7.99381	1	1	0.996691
UP_SEQ_FEATURE	metal ion-binding site:Divalent metal cation; cluster A	2	0.692042	0.0545907	MT2, MT1	252	4	18012	35.7381	1	1	0.996791
UP_SEQ_FEATURE	region of interest:Beta-2	2	0.692042	0.0545907	H2-EB1, H2-AB1	252	4	18012	35.7381	1	1	0.996791
UP_SEQ_FEATURE	region of interest:Beta-1	2	0.692042	0.0545907	H2-EB1, H2-AB1	252	4	18012	35.7381	1	1	0.996791
UP_SEQ_FEATURE	metal ion-binding site:Divalent metal cation; cluster B	2	0.692042	0.0545907	MT2, MT1	252	4	18012	35.7381	1	1	0.996791
UP_KEYWORDS	Hydrolase	29	10.0346	0.0548921	PTPRU, MCPT8, GDA, LPL, ATP10A, CTSW, PTPRK, CASP12, CD38, MEIOB, GGT1, ABCB1B, ENPP5, APOBEC3, ENTPD2, TDRD9, PRSS34, SULF2, DNM3, DHX40, BACE2, MMP14, ABHD17B, DNAJC6, PRTN3, CHIL3, PADI4, ASPA, LTF	282	1646	22680	1.41697	0.999999	0.311752	0.27835
GOTERM_CC_DIRECT	GO:0031966~mitochondrial membrane	5	1.7301	0.0551631	DNM3, ACADL, NME2, CLU, NRGN	279	101	19662	3.48877	1	0.466894	0.440795
GOTERM_BP_DIRECT	GO:0070374~positive regulation of ERK1 and ERK2 cascade	7	2.42215	0.0552634	BMP4, CD74, JUN, CYSLTR2, ITGB3, GPR183, PRKCZ	261	188	18082	2.57956	1	1	0.996691
GOTERM_BP_DIRECT	GO:0007200~phospholipase C-activating G-protein coupled receptor signaling pathway	4	1.38408	0.0552659	CYSLTR2, PTGER3, AGTR1A, TGM2	261	60	18082	4.61865	1	1	0.996691
GOTERM_CC_DIRECT	GO:0043209~myelin sheath	7	2.42215	0.0556691	EHD3, HSP90AA1, SRD5A1, UBC, NME2, NDRG1, NME1	279	192	19662	2.56933	1	0.466894	0.440795
UP_KEYWORDS	Transcription	32	11.0727	0.05567	DNMT1, CEBPD, CITED2, UHRF1, CITED4, ARX, RORB, PHF11D, YBX3, SBNO2, NFKBIZ, WHSC1, WWTR1, JUN, JUND, EGR4, KCNIP3, ARID5A, PBX3, KLF4, KLF2, MAPK11, KLF6, BCL3, BHLHE40, HNRNPD, BIRC5, PGR, PADI4, NUPR1, MAMLD1, ATF3	282	1859	22680	1.38441	0.999999	0.311752	0.27835
GOTERM_BP_DIRECT	GO:0010273~detoxification of copper ion	2	0.692042	0.0562917	MT2, MT1	261	4	18082	34.6398	1	1	0.996691
GOTERM_BP_DIRECT	GO:0002793~positive regulation of peptide secretion	2	0.692042	0.0562917	S100A9, S100A8	261	4	18082	34.6398	1	1	0.996691
GOTERM_BP_DIRECT	GO:0090191~negative regulation of branching involved in ureteric bud morphogenesis	2	0.692042	0.0562917	BMP4, TACSTD2	261	4	18082	34.6398	1	1	0.996691
GOTERM_BP_DIRECT	GO:0048002~antigen processing and presentation of peptide antigen	2	0.692042	0.0562917	H2-AA, H2-AB1	261	4	18082	34.6398	1	1	0.996691
GOTERM_BP_DIRECT	GO:1901491~negative regulation of lymphangiogenesis	2	0.692042	0.0562917	NGP, EPHA2	261	4	18082	34.6398	1	1	0.996691
GOTERM_BP_DIRECT	GO:0045415~negative regulation of interleukin-8 biosynthetic process	2	0.692042	0.0562917	BCL3, KLF4	261	4	18082	34.6398	1	1	0.996691
GOTERM_BP_DIRECT	GO:0098609~cell-cell adhesion	7	2.42215	0.0564287	EEF1G, LDHA, EPCAM, TACSTD2, NDRG1, SPTBN2, HSPA1A	261	189	18082	2.56591	1	1	0.996691
GOTERM_CC_DIRECT	GO:0005694~chromosome	10	3.46021	0.0565493	CENPV, H2AFZ, TPR, BIRC5, MEIOB, WHSC1, MKI67, SMC1A, SPC24, AURKB	279	344	19662	2.04864	1	0.466894	0.440795
GOTERM_BP_DIRECT	GO:0016477~cell migration	7	2.42215	0.0588091	FUT8, MMP14, ITGB3, EMP2, PTPRK, PRKCZ, EPHA2	261	191	18082	2.53905	1	1	0.996691
UP_SEQ_FEATURE	repeat:3	6	2.07612	0.0590642	MUC1, DNMT1, DNAJC6, NCL, RRBP1, NDRG1	252	150	18012	2.85905	1	1	0.996791
UP_KEYWORDS	Differentiation	14	4.84429	0.0590689	SEMA6B, PTPRU, SRD5A1, CITED2, ARHGEF28, ARX, TDRD9, TNFAIP2, NAV1, GADD45G, NME1, BMP4, SBNO2, EPHA2	282	646	22680	1.74297	1	0.323595	0.288924
SMART	SM00179:EGF_CA	6	2.07612	0.059694	SELP, PROS1, LTBP4, VLDLR, ADGRL4, MATN4	175	126	10425	2.83673	0.999968	1	1
GOTERM_MF_DIRECT	GO:0003677~DNA binding	36	12.4567	0.0601069	DNMT1, CEBPD, UHRF1, ARX, MCM10, RORB, MKI67, YBX3, ZFP36, HIST1H2AE, MEIOB, HIST1H2AG, WHSC1, JUN, JUND, EGR4, LIG1, H2AFZ, FUS, KCNIP3, ARID5A, PBX3, KLF4, KLF2, PLSCR1, KLF6, NCL, BCL3, BHLHE40, HNRNPD, FOSB, PGR, NUPR1, TOX, ATF3, C130026I21RIK	254	1847	17446	1.33874	1	1	0.996063
GOTERM_BP_DIRECT	GO:0006357~regulation of transcription from RNA polymerase II promoter	11	3.80623	0.0617243	ZFP36, JUND, CEBPD, CITED2, NFKBIZ, CITED4, FOSB, NUPR1, KLF4, MAMLD1, ATF3	261	397	18082	1.91959	1	1	0.996691
GOTERM_MF_DIRECT	GO:0050840~extracellular matrix binding	3	1.03806	0.061863	ITGB3, ITGA2B, CYR61	254	28	17446	7.35911	1	1	0.996063
GOTERM_CC_DIRECT	GO:0043204~perikaryon	6	2.07612	0.0621347	FUS, KCNB2, MAP1B, HSPB1, PGR, SYNPO	279	150	19662	2.81892	1	0.500185	0.472224
GOTERM_BP_DIRECT	GO:0050729~positive regulation of inflammatory response	4	1.38408	0.0621892	PTGER4, S100A9, S100A8, TGM2	261	63	18082	4.39871	1	1	0.996691
GOTERM_BP_DIRECT	GO:0035556~intracellular signal transduction	11	3.80623	0.0632562	SDCBP, MAPK11, RPS6KA3, ZFP36, NRG4, PLCL1, ARHGEF28, PLEK, HSPB1, PRKCZ, NRGN	261	400	18082	1.90519	1	1	0.996691
UP_KEYWORDS	Protease inhibitor	5	1.7301	0.0638584	SERPINB1A, SPINT1, NGP, BIRC5, FETUB	282	121	22680	3.32337	1	0.338845	0.30254
UP_SEQ_FEATURE	domain:Leucine-zipper	5	1.7301	0.0643778	JUN, JUND, CEBPD, FOSB, ATF3	252	108	18012	3.30908	1	1	0.996791
UP_SEQ_FEATURE	domain:EGF-like 3	4	1.38408	0.064523	LTBP4, MUC13, VLDLR, MATN4	252	66	18012	4.33189	1	1	0.996791
INTERPRO	IPR004046:Glutathione S-transferase, C-terminal	3	1.03806	0.0645284	EEF1G, HPGDS, GSTM2	277	31	20594	7.19483	1	1	1
UP_KEYWORDS	Lectin	6	2.07612	0.0645418	SELP, KLRB1C, CLEC1A, SELL, CHIL3, ZG16	282	173	22680	2.78932	1	0.338845	0.30254
GOTERM_BP_DIRECT	GO:0030316~osteoclast differentiation	3	1.03806	0.0648592	SBNO2, GPR183, EPHA2	261	29	18082	7.16686	1	1	0.996691
KEGG_PATHWAY	mmu05332:Graft-versus-host disease	4	1.38408	0.0649803	H2-EB1, H2-T3, H2-AA, H2-AB1	138	52	7691	4.28707	0.999997	0.796158	0.787821
UP_SEQ_FEATURE	domain:GST N-terminal	3	1.03806	0.0651845	EEF1G, HPGDS, GSTM2	252	30	18012	7.14762	1	1	0.996791
INTERPRO	IPR010326:Exocyst complex component Sec6	2	0.692042	0.0652438	EXOC3L4, TNFAIP2	277	5	20594	29.7386	1	1	1
INTERPRO	IPR023005:Nucleoside diphosphate kinase, active site	2	0.692042	0.0652438	NME2, NME1	277	5	20594	29.7386	1	1	1
UP_SEQ_FEATURE	binding site:ATP	14	4.84429	0.065516	LIG1, RIPK4, NME2, PRKCZ, AURKB, NME1, MAPK11, RPS6KA3, EHD3, PBK, ROR2, PIM2, BMPR1A, EPHA2	252	583	18012	1.71641	1	1	0.996791
GOTERM_BP_DIRECT	GO:0032496~response to lipopolysaccharide	7	2.42215	0.0661635	PTGER4, RPS6KA3, JUN, JUND, PTGER3, APOB, S100A8	261	197	18082	2.46171	1	1	0.996691
GOTERM_BP_DIRECT	GO:0030336~negative regulation of cell migration	5	1.7301	0.066777	PTPRU, ERDR1, CITED2, PTPRK, KLF4	261	106	18082	3.26791	1	1	0.996691
GOTERM_CC_DIRECT	GO:0005719~nuclear euchromatin	3	1.03806	0.0668713	JUN, H2AFZ, KLF4	279	30	19662	7.04731	1	0.51468	0.485909
GOTERM_BP_DIRECT	GO:0048146~positive regulation of fibroblast proliferation	4	1.38408	0.0670178	CCNA2, CD74, JUN, ITGB3	261	65	18082	4.26337	1	1	0.996691
GOTERM_BP_DIRECT	GO:0071300~cellular response to retinoic acid	4	1.38408	0.0670178	MUC1, CYP26B1, RORB, KLF4	261	65	18082	4.26337	1	1	0.996691
KEGG_PATHWAY	mmu05310:Asthma	3	1.03806	0.0673659	H2-EB1, H2-AA, H2-AB1	138	24	7691	6.96649	0.999998	0.796158	0.787821
UP_SEQ_FEATURE	DNA-binding region:Basic motif	6	2.07612	0.0675048	JUN, JUND, CEBPD, BHLHE40, FOSB, ATF3	252	156	18012	2.74908	1	1	0.996791
UP_SEQ_FEATURE	region of interest:Nonhelical region 4 (NC4)	2	0.692042	0.0677681	COL18A1, COL16A1	252	5	18012	28.5905	1	1	0.996791
UP_SEQ_FEATURE	region of interest:Nonhelical region 2 (NC2)	2	0.692042	0.0677681	COL18A1, COL16A1	252	5	18012	28.5905	1	1	0.996791
UP_SEQ_FEATURE	region of interest:Nonhelical region 3 (NC3)	2	0.692042	0.0677681	COL18A1, COL16A1	252	5	18012	28.5905	1	1	0.996791
UP_SEQ_FEATURE	region of interest:Nonhelical region 1 (NC1)	2	0.692042	0.0677681	COL18A1, COL16A1	252	5	18012	28.5905	1	1	0.996791
GOTERM_CC_DIRECT	GO:0032133~chromosome passenger complex	2	0.692042	0.0687305	BIRC5, AURKB	279	5	19662	28.1892	1	0.51468	0.485909
GOTERM_CC_DIRECT	GO:0031983~vesicle lumen	2	0.692042	0.0687305	APOB, AGTR1A	279	5	19662	28.1892	1	0.51468	0.485909
GOTERM_BP_DIRECT	GO:2001244~positive regulation of intrinsic apoptotic signaling pathway	3	1.03806	0.0688521	CLU, S100A9, S100A8	261	30	18082	6.92797	1	1	0.996691
GOTERM_BP_DIRECT	GO:0009314~response to radiation	3	1.03806	0.0688521	JUN, JUND, SMC1A	261	30	18082	6.92797	1	1	0.996691
GOTERM_BP_DIRECT	GO:0021983~pituitary gland development	3	1.03806	0.0688521	BMP4, SRD5A1, BMPR1A	261	30	18082	6.92797	1	1	0.996691
GOTERM_BP_DIRECT	GO:0042981~regulation of apoptotic process	7	2.42215	0.0688523	RBM25, CASP12, SELL, BCL3, NTF3, NME2, NME1	261	199	18082	2.43697	1	1	0.996691
KEGG_PATHWAY	mmu04914:Progesterone-mediated oocyte maturation	5	1.7301	0.0692271	CCNA2, MAPK11, RPS6KA3, HSP90AA1, PGR	138	87	7691	3.20298	0.999999	0.796158	0.787821
SMART	SM01394:SM01394	3	1.03806	0.0693198	S100A6, S100A9, S100A8	175	26	10425	6.87363	0.999994	1	1
GOTERM_BP_DIRECT	GO:0018119~peptidyl-cysteine S-nitrosylation	2	0.692042	0.0698642	S100A9, S100A8	261	5	18082	27.7119	1	1	0.996691
GOTERM_BP_DIRECT	GO:0002934~desmosome organization	2	0.692042	0.0698642	PERP, DSG2	261	5	18082	27.7119	1	1	0.996691
GOTERM_BP_DIRECT	GO:0010572~positive regulation of platelet activation	2	0.692042	0.0698642	SELP, PLEK	261	5	18082	27.7119	1	1	0.996691
GOTERM_BP_DIRECT	GO:2001181~positive regulation of interleukin-10 secretion	2	0.692042	0.0698642	PTGER4, PRKCZ	261	5	18082	27.7119	1	1	0.996691
GOTERM_MF_DIRECT	GO:0035662~Toll-like receptor 4 binding	2	0.692042	0.0704445	S100A9, S100A8	254	5	17446	27.474	1	1	0.996063
GOTERM_MF_DIRECT	GO:0004957~prostaglandin E receptor activity	2	0.692042	0.0704445	PTGER4, PTGER3	254	5	17446	27.474	1	1	0.996063
GOTERM_MF_DIRECT	GO:0004955~prostaglandin receptor activity	2	0.692042	0.0704445	PTGER4, PTGER3	254	5	17446	27.474	1	1	0.996063
GOTERM_MF_DIRECT	GO:0070051~fibrinogen binding	2	0.692042	0.0704445	ITGB3, ITGA2B	254	5	17446	27.474	1	1	0.996063
GOTERM_MF_DIRECT	GO:0008017~microtubule binding	7	2.42215	0.0716204	DNM3, NUMA1, MAP1B, BIRC5, NDRG1, S100A9, S100A8	254	200	17446	2.40398	1	1	0.996063
GOTERM_BP_DIRECT	GO:0043154~negative regulation of cysteine-type endopeptidase activity involved in apoptotic process	4	1.38408	0.0720122	RPS6KA3, BIRC5, KLF4, HSPA1B	261	67	18082	4.1361	1	1	0.996691
INTERPRO	IPR004045:Glutathione S-transferase, N-terminal	3	1.03806	0.0720191	EEF1G, HPGDS, GSTM2	277	33	20594	6.75878	1	1	1
GOTERM_BP_DIRECT	GO:0070372~regulation of ERK1 and ERK2 cascade	3	1.03806	0.0729237	BMP4, CYR61, EPHA2	261	31	18082	6.70449	1	1	0.996691
GOTERM_BP_DIRECT	GO:0051482~positive regulation of cytosolic calcium ion concentration involved in phospholipase C-activating G-protein coupled signaling pathway	3	1.03806	0.0729237	GPR4, AGTR1A, TGM2	261	31	18082	6.70449	1	1	0.996691
UP_KEYWORDS	Osteogenesis	3	1.03806	0.0731789	BMP4, SBNO2, LTF	282	36	22680	6.70213	1	0.376349	0.336026
GOTERM_BP_DIRECT	GO:0045893~positive regulation of transcription, DNA-templated	14	4.84429	0.0735058	JUN, CITED2, CITED4, RORB, KLF4, KLF2, CCNA2, BMP4, BCL3, CD38, PGR, ROR2, PIM2, BMPR1A	261	576	18082	1.68388	1	1	0.996691
GOTERM_BP_DIRECT	GO:0001570~vasculogenesis	4	1.38408	0.0745703	MYO1E, RAMP2, CITED2, EPHA2	261	68	18082	4.07528	1	1	0.996691
GOTERM_BP_DIRECT	GO:0006869~lipid transport	5	1.7301	0.0762749	SPNS3, ATP10A, VLDLR, APOB, APOL7E	261	111	18082	3.12071	1	1	0.996691
KEGG_PATHWAY	mmu04530:Tight junction	5	1.7301	0.076367	CLDN5, MYH9, YBX3, PRKCZ, JAM2	138	90	7691	3.09622	1	0.796158	0.787821
BIOCARTA	m_leptinPathway:Reversal of Insulin Resistance by Leptin	2	0.692042	0.0771205	CPT1A, LEPR	35	3	1289	24.5524	0.998089	1	1
GOTERM_BP_DIRECT	GO:0030593~neutrophil chemotaxis	4	1.38408	0.0771684	ITGAM, CSF3R, S100A9, S100A8	261	69	18082	4.01621	1	1	0.996691
KEGG_PATHWAY	mmu05330:Allograft rejection	4	1.38408	0.0775028	H2-EB1, H2-T3, H2-AA, H2-AB1	138	56	7691	3.98085	1	0.796158	0.787821
INTERPRO	IPR005552:Scramblase	2	0.692042	0.0777744	PLSCR1, PLSCR2	277	6	20594	24.7822	1	1	1
GOTERM_MF_DIRECT	GO:0048306~calcium-dependent protein binding	4	1.38408	0.0786982	SELP, KCNIP3, S100A6, VLDLR	254	69	17446	3.98174	1	1	0.996063
KEGG_PATHWAY	mmu04010:MAPK signaling pathway	9	3.11419	0.0789851	MAPK11, RPS6KA3, JUN, JUND, NTF3, HSPB1, HSPA1B, GADD45G, HSPA1A	138	251	7691	1.99835	1	0.796158	0.787821
UP_KEYWORDS	Cell projection	14	4.84429	0.0797708	EVC2, ITGB3, KCNB2, NME2, NRGN, C4B, EHD3, ALCAM, EVC, BASP1, MAP1B, SYNPO, EPHA2, PROM2	282	678	22680	1.6607	1	0.394295	0.352049
UP_KEYWORDS	Innate immunity	7	2.42215	0.0801173	IFITM3, C4B, APOBEC3, LCN2, PADI4, S100A9, S100A8	282	241	22680	2.33601	1	0.394295	0.352049
GOTERM_MF_DIRECT	GO:0042826~histone deacetylase binding	5	1.7301	0.0801402	DNMT1, HSP90AA1, HNRNPD, KLF4, HSPA1A	254	112	17446	3.0663	1	1	0.996063
GOTERM_BP_DIRECT	GO:0001649~osteoblast differentiation	5	1.7301	0.0802545	BMP4, WWTR1, RRBP1, CYR61, EPHA2	261	113	18082	3.06547	1	1	0.996691
UP_SEQ_FEATURE	region of interest:Triple-helical region 3 (COL3)	2	0.692042	0.0807625	COL18A1, COL16A1	252	6	18012	23.8254	1	1	0.996791
KEGG_PATHWAY	mmu05134:Legionellosis	4	1.38408	0.0807877	EEF1G, ITGAM, HSPA1B, HSPA1A	138	57	7691	3.91101	1	0.796158	0.787821
GOTERM_CC_DIRECT	GO:0030424~axon	10	3.46021	0.0809523	C4B, DNM3, ALCAM, MAP1B, KCNIP3, HSPB1, PGR, PTPRK, SYNPO, NRGN	279	370	19662	1.90468	1	0.592424	0.559307
SMART	SM00407:IGc1	5	1.7301	0.0812485	H2-EB1, H2-T3, H2-AA, H2-AB1, GM8909	175	98	10425	3.03936	0.999999	1	1
GOTERM_BP_DIRECT	GO:0030198~extracellular matrix organization	5	1.7301	0.0822824	COL18A1, SPINT1, BCL3, NTN4, CYR61	261	114	18082	3.03858	1	1	0.996691
GOTERM_MF_DIRECT	GO:0004364~glutathione transferase activity	3	1.03806	0.0824802	EEF1G, HPGDS, GSTM2	254	33	17446	6.24409	1	1	0.996063
GOTERM_BP_DIRECT	GO:0001568~blood vessel development	4	1.38408	0.0824821	BMP4, CITED2, AGTR1A, EPHA2	261	71	18082	3.90308	1	1	0.996691
GOTERM_BP_DIRECT	GO:0007224~smoothened signaling pathway	4	1.38408	0.0824821	EVC2, BMP4, EVC, ROR2	261	71	18082	3.90308	1	1	0.996691
GOTERM_BP_DIRECT	GO:0019827~stem cell population maintenance	4	1.38408	0.0824821	PADI4, KLF4, SMC1A, BMPR1A	261	71	18082	3.90308	1	1	0.996691
GOTERM_CC_DIRECT	GO:0001772~immunological synapse	3	1.03806	0.0831664	CD53, ALCAM, MYH9	279	34	19662	6.21822	1	0.595102	0.561835
GOTERM_BP_DIRECT	GO:0071499~cellular response to laminar fluid shear stress	2	0.692042	0.0832423	KLF4, KLF2	261	6	18082	23.0932	1	1	0.996691
GOTERM_BP_DIRECT	GO:0046541~saliva secretion	2	0.692042	0.0832423	CHRM3, TRPC1	261	6	18082	23.0932	1	1	0.996691
GOTERM_BP_DIRECT	GO:0035166~post-embryonic hemopoiesis	2	0.692042	0.0832423	MYO1E, KLF4	261	6	18082	23.0932	1	1	0.996691
GOTERM_BP_DIRECT	GO:2000391~positive regulation of neutrophil extravasation	2	0.692042	0.0832423	PTGER4, PTGER3	261	6	18082	23.0932	1	1	0.996691
GOTERM_BP_DIRECT	GO:0061312~BMP signaling pathway involved in heart development	2	0.692042	0.0832423	BMP4, BMPR1A	261	6	18082	23.0932	1	1	0.996691
GOTERM_BP_DIRECT	GO:0001936~regulation of endothelial cell proliferation	2	0.692042	0.0832423	BMP4, BMPR1A	261	6	18082	23.0932	1	1	0.996691
UP_KEYWORDS	Glutathione biosynthesis	2	0.692042	0.0835812	GGT1, GCLM	282	7	22680	22.9787	1	0.394295	0.352049
UP_KEYWORDS	Tight junction	4	1.38408	0.0840984	CLDN5, EPCAM, SYNPO, JAM2	282	83	22680	3.87593	1	0.394295	0.352049
GOTERM_MF_DIRECT	GO:0050839~cell adhesion molecule binding	4	1.38408	0.0841037	SDCBP, SELL, ITGB3, DSG2	254	71	17446	3.86958	1	1	0.996063
UP_KEYWORDS	Apoptosis	11	3.80623	0.0844918	RBM25, CASP12, PERP, KCNIP3, LCN2, BIRC5, PIM2, S100A9, S100A8, GADD45G, EPHA2	282	489	22680	1.80916	1	0.394295	0.352049
KEGG_PATHWAY	mmu05164:Influenza A	7	2.42215	0.0845111	MAPK11, H2-EB1, JUN, H2-AA, HSPA1B, H2-AB1, HSPA1A	138	171	7691	2.28142	1	0.796158	0.787821
GOTERM_MF_DIRECT	GO:0015459~potassium channel regulator activity	3	1.03806	0.086826	KCNIP3, AKAP9, PRKCZ	254	34	17446	6.06044	1	1	0.996063
KEGG_PATHWAY	mmu05321:Inflammatory bowel disease (IBD)	4	1.38408	0.0875356	H2-EB1, JUN, H2-AA, H2-AB1	138	59	7691	3.77843	1	0.796158	0.787821
INTERPRO	IPR013162:CD80-like, immunoglobulin C2-set	3	1.03806	0.0877754	CD200R4, BCAM, ALCAM	277	37	20594	6.0281	1	1	1
GOTERM_BP_DIRECT	GO:0010466~negative regulation of peptidase activity	5	1.7301	0.0885161	SERPINB1A, SPINT1, NGP, BIRC5, FETUB	261	117	18082	2.96067	1	1	0.996691
UP_KEYWORDS	Lipid transport	4	1.38408	0.0888338	SPNS3, ATP10A, VLDLR, APOB	282	85	22680	3.78473	1	0.400565	0.357648
UP_KEYWORDS	Cleavage on pair of basic residues	7	2.42215	0.0890145	C4B, BMP4, MMP14, VWF, PROS1, NTF3, DSG2	282	248	22680	2.27008	1	0.400565	0.357648
GOTERM_MF_DIRECT	GO:0000980~RNA polymerase II distal enhancer sequence-specific DNA binding	4	1.38408	0.0896637	JUN, H2AFZ, ARX, PBX3	254	73	17446	3.76356	1	1	0.996063
GOTERM_BP_DIRECT	GO:0071773~cellular response to BMP stimulus	3	1.03806	0.0899364	BMP4, SPINT1, BMPR1A	261	35	18082	5.93826	1	1	0.996691
GOTERM_BP_DIRECT	GO:0006950~response to stress	3	1.03806	0.0899364	MAPK11, HSP90AA1, GADD45G	261	35	18082	5.93826	1	1	0.996691
INTERPRO	IPR000353:MHC class II, beta chain, N-terminal	2	0.692042	0.0901376	H2-EB1, H2-AB1	277	7	20594	21.2419	1	1	1
GOTERM_BP_DIRECT	GO:0051289~protein homotetramerization	4	1.38408	0.0907383	ACADL, GPX3, ALDH1A1, TK1	261	74	18082	3.74485	1	1	0.996691
UP_KEYWORDS	Cell cycle	13	4.49827	0.0912946	CENPV, CDKN2C, LIG1, UHRF1, MKI67, SMC1A, AURKB, CCNA2, RPS6KA3, TPR, BIRC5, PIM2, SPC24	282	626	22680	1.67018	1	0.403618	0.360373
INTERPRO	IPR016054:Ly-6 antigen / uPA receptor -like	3	1.03806	0.0918621	LY6A, CD177, LY6E	277	38	20594	5.86947	1	1	1
GOTERM_BP_DIRECT	GO:0051384~response to glucocorticoid	4	1.38408	0.0935643	SULT1A1, ALDH3A1, PTPRU, TYMS	261	75	18082	3.69492	1	1	0.996691
UP_SEQ_FEATURE	short sequence motif:SH3-binding 1	2	0.692042	0.0935765	PLSCR1, PLSCR2	252	7	18012	20.4218	1	1	0.996791
UP_SEQ_FEATURE	short sequence motif:SH3-binding 2	2	0.692042	0.0935765	PLSCR1, PLSCR2	252	7	18012	20.4218	1	1	0.996791
UP_SEQ_FEATURE	chain:Component of Sp100-rs	2	0.692042	0.0935765	GM7609, CSPRS	252	7	18012	20.4218	1	1	0.996791
GOTERM_BP_DIRECT	GO:0045786~negative regulation of cell cycle	3	1.03806	0.0943567	BMP4, PTPRK, NUPR1	261	36	18082	5.77331	1	1	0.996691
GOTERM_BP_DIRECT	GO:0030513~positive regulation of BMP signaling pathway	3	1.03806	0.0943567	BMP4, NEO1, CYR61	261	36	18082	5.77331	1	1	0.996691
GOTERM_CC_DIRECT	GO:0031256~leading edge membrane	2	0.692042	0.0948859	PTPRK, EPHA2	279	7	19662	20.1352	1	0.664202	0.627072
BIOCARTA	m_eicosanoidPathway:Eicosanoid Metabolism	3	1.03806	0.0954325	PTGER4, HPGDS, PTGER3	35	20	1289	5.52429	0.9996	1	1
GOTERM_BP_DIRECT	GO:0050679~positive regulation of epithelial cell proliferation	4	1.38408	0.0964262	BMP4, NME2, NME1, BMPR1A	261	76	18082	3.6463	1	1	0.996691
GOTERM_BP_DIRECT	GO:0002043~blood vessel endothelial cell proliferation involved in sprouting angiogenesis	2	0.692042	0.0964286	BMP4, EPHA2	261	7	18082	19.7942	1	1	0.996691
GOTERM_BP_DIRECT	GO:0051346~negative regulation of hydrolase activity	2	0.692042	0.0964286	LEPR, PRKCZ	261	7	18082	19.7942	1	1	0.996691
GOTERM_BP_DIRECT	GO:0010886~positive regulation of cholesterol storage	2	0.692042	0.0964286	LPL, APOB	261	7	18082	19.7942	1	1	0.996691
GOTERM_BP_DIRECT	GO:0031346~positive regulation of cell projection organization	2	0.692042	0.0964286	LCN2, PROM2	261	7	18082	19.7942	1	1	0.996691
UP_KEYWORDS	Signal-anchor	10	3.46021	0.0970773	IFITM3, CD74, FUT8, KLRB1C, CLEC1A, MYOF, B3GALT1, SYT15, CD38, GGT1	282	439	22680	1.83202	1	0.421784	0.376593
KEGG_PATHWAY	mmu04940:Type I diabetes mellitus	4	1.38408	0.0980865	H2-EB1, H2-T3, H2-AA, H2-AB1	138	62	7691	3.59561	1	0.851569	0.842652
GOTERM_BP_DIRECT	GO:0030154~cell differentiation	17	5.88235	0.0986909	SEMA6B, PTPRU, SRD5A1, CITED2, ARHGEF28, ARX, TDRD9, TNFAIP2, NAV1, KLF4, GADD45G, NME1, BMP4, SBNO2, ROR2, BMPR1A, EPHA2	261	780	18082	1.50994	1	1	0.996691
GOTERM_BP_DIRECT	GO:0007346~regulation of mitotic cell cycle	3	1.03806	0.0988383	SDCBP, BIRC5, PIM2	261	37	18082	5.61727	1	1	0.996691
GOTERM_BP_DIRECT	GO:0071549~cellular response to dexamethasone stimulus	3	1.03806	0.0988383	BMP4, SRD5A1, AGTR1A	261	37	18082	5.61727	1	1	0.996691
GOTERM_MF_DIRECT	GO:0001077~transcriptional activator activity, RNA polymerase II core promoter proximal region sequence-specific binding	8	2.76817	0.0988904	PLSCR1, JUN, JUND, CEBPD, FOSB, PGR, KLF4, SSBP4	254	270	17446	2.03511	1	1	0.996063
GOTERM_MF_DIRECT	GO:0019901~protein kinase binding	11	3.80623	0.0991436	CCNA2, RPS6KA3, ZFP36, HSP90AA1, CDKN2C, HSPB1, EMP2, PTPRK, PRKCZ, AGTR1A, NME1	254	434	17446	1.74087	1	1	0.996063

## Sheet: GO down in HSCs
Supplementary Table 2. GO analysis of aged down DEGs in HSCs
P-values were derived from Fisher's Exact test. No adjustments were made for multiple comparisons.
Category	Term	Count	%	PValue	Genes	List Total	Pop Hits	Pop Total	Fold Enrichment	Bonferroni	Benjamini	FDR
GOTERM_BP_DIRECT	GO:0016126~sterol biosynthetic process	7	5.6	1.31348e-08	FDPS, SQLE, INSIG1, MSMO1, MVD, DHCR7, CYP51	113	27	18082	41.4861	1.28983e-05	1.28984e-05	1.28196e-05
UP_KEYWORDS	Sterol metabolism	8	6.4	4.21633e-08	FDPS, IDI1, INSIG1, MSMO1, MVD, DHCR7, LDLR, CYP51	123	62	22680	23.7923	7.67368e-06	7.67371e-06	7.33641e-06
UP_KEYWORDS	Steroid metabolism	8	6.4	1.4628e-07	FDPS, IDI1, INSIG1, MSMO1, MVD, DHCR7, LDLR, CYP51	123	74	22680	19.9341	2.66227e-05	1.33115e-05	1.27264e-05
UP_KEYWORDS	Sterol biosynthesis	6	4.8	2.49206e-07	FDPS, IDI1, MSMO1, MVD, DHCR7, CYP51	123	26	22680	42.5516	4.53545e-05	1.51185e-05	1.4454e-05
UP_KEYWORDS	Cholesterol metabolism	7	5.6	5.00281e-07	FDPS, IDI1, INSIG1, MVD, DHCR7, LDLR, CYP51	123	55	22680	23.4678	9.1047e-05	2.27628e-05	2.17622e-05
GOTERM_BP_DIRECT	GO:0008203~cholesterol metabolic process	8	6.4	1.313e-06	FDPS, SQLE, INSIG1, CAT, MVD, DHCR7, LDLR, CYP51	113	89	18082	14.3836	0.00128853	0.000480706	0.000477769
GOTERM_BP_DIRECT	GO:0006695~cholesterol biosynthetic process	6	4.8	1.46855e-06	FDPS, IDI1, INSIG1, MVD, DHCR7, CYP51	113	32	18082	30.0033	0.00144108	0.000480706	0.000477769
UP_KEYWORDS	Steroid biosynthesis	6	4.8	1.80598e-06	FDPS, IDI1, MSMO1, MVD, DHCR7, CYP51	123	38	22680	29.1142	0.000328635	6.57378e-05	6.28482e-05
GOTERM_BP_DIRECT	GO:0042102~positive regulation of T cell proliferation	7	5.6	2.76215e-06	SASH3, CD86, CD4, VCAM1, IL15, HES1, TNFRSF13C	113	64	18082	17.5019	0.00270876	0.000678108	0.000673964
GOTERM_MF_DIRECT	GO:0042803~protein homodimerization activity	18	14.4	3.0634e-06	CAMK2B, FZD4, MGST1, FAM109B, ARID3A, MYO7A, PYGL, VEGFA, NR4A1, CD4, GLIPR2, CAT, PDGFC, ANXA6, HMOX1, HES1, MVD, JAM3	102	798	17446	3.85803	0.000811472	0.0008118	0.0008118
UP_KEYWORDS	Cholesterol biosynthesis	5	4	3.61204e-06	FDPS, IDI1, MVD, DHCR7, CYP51	123	20	22680	46.0976	0.000657176	0.000109565	0.000104749
GOTERM_BP_DIRECT	GO:0008202~steroid metabolic process	7	5.6	1.35453e-05	FDPS, INSIG1, MSMO1, MVD, DHCR7, LDLR, CYP51	113	84	18082	13.3348	0.0132135	0.00266029	0.00264403
GOTERM_CC_DIRECT	GO:0009986~cell surface	15	12	2.0414e-05	CD86, VCAM1, ITGB5, IL15, FZD4, NFAM1, TRF, ANTXR2, THSD1, CX3CL1, VEGFA, CD4, PDGFC, LDLR, JAM3	117	629	19662	4.00758	0.00334233	0.00334789	0.00332748
UP_KEYWORDS	Lipid biosynthesis	7	5.6	0.000231177	FDPS, IDI1, SCD2, MSMO1, MVD, DHCR7, CYP51	123	160	22680	8.06707	0.0412061	0.00601061	0.00574641
GOTERM_CC_DIRECT	GO:0016020~membrane	61	48.8	0.000261275	CD86, CERK, ITGB5, CD82, LST1, SLC40A1, TRF, MSMO1, TNFRSF13C, ANTXR2, CX3CL1, RGS2, CCND2, GLIPR2, CCRL2, SCD2, ANXA6, DENND5A, SLC16A9, MAP4K2, MAP2K1, NFAM1, MMP2, MAMDC2, ARRDC3, SH2D3C, MTUS1, CAT, LTB, ITGA9, CAMK2B, GYPC, INSIG1, EBI3, AMIGO2, MGST1, THSD1, GNA15, GNG2, MINOS1, PDGFC, CHST15, MAN1C1, PLXNA2, GCNT2, HMOX1, TRPM5, LDLR, CTNNAL1, JAM3, VCAM1, FZD4, PLXDC2, SNX20, CYP51, VEGFA…	117	6998	19662	1.46487	0.0419494	0.0214245	0.0212939
GOTERM_MF_DIRECT	GO:0005178~integrin binding	6	4.8	0.000286778	VCAM1, ITGB5, NOV, IGF1, CX3CL1, JAM3	102	100	17446	10.2624	0.0731904	0.0379981	0.0379981
KEGG_PATHWAY	mmu00100:Steroid biosynthesis	4	3.2	0.000362013	SQLE, MSMO1, DHCR7, CYP51	59	19	7691	27.4434	0.0556028	0.0449004	0.0437637
GOTERM_BP_DIRECT	GO:0006694~steroid biosynthetic process	5	4	0.000590072	FDPS, MSMO1, MVD, DHCR7, CYP51	113	62	18082	12.9047	0.43989	0.0965751	0.095985
GOTERM_BP_DIRECT	GO:0007155~cell adhesion	11	8.8	0.000864628	ISLR, CD4, VCAM1, ITGB5, NOV, AMIGO2, HES1, CTNNAL1, CX3CL1, ITGA9, JAM3	113	485	18082	3.62927	0.572342	0.121295	0.120554
KEGG_PATHWAY	mmu04066:HIF-1 signaling pathway	6	4.8	0.000976012	CAMK2B, MAP2K1, HMOX1, TRF, IGF1, VEGFA	59	102	7691	7.668	0.142972	0.0449004	0.0437637
KEGG_PATHWAY	mmu01130:Biosynthesis of antibiotics	8	6.4	0.00105414	FDPS, IDI1, SQLE, CAT, MSMO1, ALDOC, MVD, CYP51	59	214	7691	4.87312	0.153497	0.0449004	0.0437637
KEGG_PATHWAY	mmu04151:PI3K-Akt signaling pathway	10	8	0.00113672	NR4A1, MAP2K1, CCND2, GNG2, ITGB5, PDGFC, GNB4, IGF1, ITGA9, VEGFA	59	351	7691	3.71384	0.164482	0.0449004	0.0437637
GOTERM_BP_DIRECT	GO:0035767~endothelial cell chemotaxis	3	2.4	0.00165648	NR4A1, NOV, VEGFA	113	10	18082	48.0053	0.803681	0.181057	0.179951
GOTERM_BP_DIRECT	GO:0030335~positive regulation of cell migration	7	5.6	0.00165938	MAP2K1, MMP2, PDGFC, GCNT2, IGF1, CX3CL1, VEGFA	113	203	18082	5.51785	0.80424	0.181057	0.179951
UP_KEYWORDS	Lipid metabolism	9	7.2	0.00190069	FDPS, IDI1, INSIG1, SCD2, MSMO1, MVD, DHCR7, LDLR, CYP51	123	417	22680	3.97965	0.292667	0.0432406	0.0413399
GOTERM_CC_DIRECT	GO:0005769~early endosome	7	5.6	0.00224046	MAP2K1, VCAM1, ARRDC3, FAM109B, TRF, RIN3, LDLR	117	226	19662	5.20513	0.307777	0.122478	0.121732
GOTERM_BP_DIRECT	GO:0006879~cellular iron ion homeostasis	4	3.2	0.00271662	NCOA4, SLC40A1, HMOX1, TRF	113	45	18082	14.2238	0.930842	0.266773	0.265143
KEGG_PATHWAY	mmu05205:Proteoglycans in cancer	7	5.6	0.00405584	CAMK2B, MAP2K1, ITGB5, FZD4, MMP2, IGF1, VEGFA	59	203	7691	4.49503	0.473827	0.117494	0.114519
GOTERM_CC_DIRECT	GO:0005614~interstitial matrix	3	2.4	0.00442904	MAMDC2, IGF1, KAZALD1	117	17	19662	29.6561	0.517114	0.18159	0.180483
KEGG_PATHWAY	mmu04510:Focal adhesion	7	5.6	0.00446179	MAP2K1, CCND2, ITGB5, PDGFC, IGF1, ITGA9, VEGFA	59	207	7691	4.40817	0.506652	0.117494	0.114519
GOTERM_BP_DIRECT	GO:0008299~isoprenoid biosynthetic process	3	2.4	0.00486656	FDPS, IDI1, MVD	113	17	18082	28.2384	0.991693	0.434451	0.431796
UP_KEYWORDS	Glycoprotein	33	26.4	0.00561276	CD86, ITGB5, CD82, EBI3, AMIGO2, SLC40A1, TRF, TNFRSF13C, ANTXR2, THSD1, ISLR, PDGFC, CCRL2, GCNT2, CHST15, PLXNA2, CPXM1, LDLR, JAM3, VCAM1, FZD4, IL15, MMP2, NFAM1, MAMDC2, RNASE6, PLXDC2, KAZALD1, VEGFA, CD4, NOV, LTB, ITGA9	123	3815	22680	1.59499	0.640988	0.103252	0.0987135
UP_KEYWORDS	Microsome	5	4	0.00567319	SQLE, MGST1, SCD2, HMOX1, CYP51	123	132	22680	6.98448	0.644937	0.103252	0.0987135
GOTERM_BP_DIRECT	GO:0010629~negative regulation of gene expression	7	5.6	0.00614636	FLCN, H19, MAP2K1, HES1, IGF1, LDLR, VEGFA	113	265	18082	4.22688	0.997652	0.476491	0.47358
GOTERM_BP_DIRECT	GO:0070374~positive regulation of ERK1 and ERK2 cascade	6	4.8	0.00630793	MAP2K1, GLIPR2, PDGFC, GCNT2, CX3CL1, VEGFA	113	188	18082	5.10695	0.997999	0.476491	0.47358
GOTERM_BP_DIRECT	GO:0001666~response to hypoxia	6	4.8	0.00688143	VCAM1, MMP2, CAT, HMOX1, SOX4, VEGFA	113	192	18082	5.00055	0.998865	0.482683	0.479734
KEGG_PATHWAY	mmu04014:Ras signaling pathway	7	5.6	0.00725342	MAP2K1, GNG2, PDGFC, GNB4, IGF1, RGL1, VEGFA	59	229	7691	3.98468	0.683432	0.16372	0.159575
UP_KEYWORDS	Disulfide bond	28	22.4	0.00782133	CD86, ITGB5, AMIGO2, TRF, TNFRSF13C, ANTXR2, THSD1, CX3CL1, ISLR, PDGFC, CCRL2, CHST15, PLXNA2, CPXM1, LDLR, JAM3, VCAM1, FZD4, IL15, MMP2, NFAM1, RNASE6, IGF1, KAZALD1, VEGFA, CD4, NOV, ITGA9	123	3124	22680	1.65267	0.76047	0.129407	0.123719
GOTERM_BP_DIRECT	GO:0035924~cellular response to vascular endothelial growth factor stimulus	3	2.4	0.00810103	NR4A1, VCAM1, VEGFA	113	22	18082	21.8206	0.99966	0.510187	0.50707
GOTERM_BP_DIRECT	GO:0043154~negative regulation of cysteine-type endopeptidase activity involved in apoptotic process	4	3.2	0.00831262	NR4A1, IGF1, NAIP1, VEGFA	113	67	18082	9.5533	0.999725	0.510187	0.50707
GOTERM_BP_DIRECT	GO:0048844~artery morphogenesis	3	2.4	0.0103946	HES1, VEGFA, SMAD7	113	25	18082	19.2021	0.999965	0.60044	0.596771
GOTERM_BP_DIRECT	GO:0070371~ERK1 and ERK2 cascade	3	2.4	0.0112156	MAP2K1, TRF, IGF1	113	26	18082	18.4636	0.999985	0.611874	0.608136
GOTERM_BP_DIRECT	GO:0060326~cell chemotaxis	4	3.2	0.0125707	VCAM1, NOV, CX3CL1, VEGFA	113	78	18082	8.20604	0.999996	0.649708	0.645738
KEGG_PATHWAY	mmu00900:Terpenoid backbone biosynthesis	3	2.4	0.0127748	FDPS, IDI1, MVD	59	23	7691	17.0029	0.868851	0.252303	0.245915
GOTERM_BP_DIRECT	GO:0048661~positive regulation of smooth muscle cell proliferation	4	3.2	0.013456	HMOX1, IGF1, CX3CL1, VEGFA	113	80	18082	8.00088	0.999998	0.660692	0.656655
GOTERM_CC_DIRECT	GO:0005737~cytoplasm	52	41.6	0.0136522	TNFAIP8, CERK, NRK, LST1, SLA, PYGL, CX3CL1, FAM110A, FLCN, RGS2, CCND2, ANXA6, SOX4, CEP68, MAP4K2, MAP2K1, CAMK1D, IL15, TSC22D3, MMP2, ARRDC3, SH2D3C, MTUS1, MYO7A, DUSP6, CARHSP1, NOV, DDAH2, FSCN1, ALDOC, RIN3, NAIP1, SASH3, CAMK2B, HOMEZ, THSD1, PDGFC, HES1, IGF2BP2, CTNNAL1, SOCS5, FDPS, AFAP1L1, ARID3A, KLHDC8B, IGF1, SNX20, VEGFA, SMAD7, NR4A1, H19, PTPN7	117	6631	19662	1.31785	0.895062	0.416835	0.414293
UP_KEYWORDS	Cytoplasm	35	28	0.0148584	CAMK2B, TNFAIP8, CERK, SLA, FAM110A, FLCN, RGS2, CCND2, PDGFC, ANXA6, IGF2BP2, CTNNAL1, CEP68, MAP4K2, FDPS, MAP2K1, CAMK1D, AFAP1L1, TSC22D3, MMP2, ARRDC3, SH2D3C, ARID3A, KLHDC8B, MYO7A, SNX20, DUSP6, SMAD7, NR4A1, CARHSP1, NOV, DDAH2, FSCN1, RIN3, PTPN7	123	4404	22680	1.46541	0.934422	0.194704	0.186145
GOTERM_CC_DIRECT	GO:0002102~podosome	3	2.4	0.0152501	VCAM1, AFAP1L1, FSCN1	117	32	19662	15.7548	0.919563	0.416835	0.414293
UP_KEYWORDS	Immunoglobulin domain	8	6.4	0.0153671	CD86, ISLR, CD4, VCAM1, NFAM1, AMIGO2, KAZALD1, JAM3	123	481	22680	3.06678	0.940306	0.194704	0.186145
UP_SEQ_FEATURE	glycosylation site:N-linked (GlcNAc...)	33	26.4	0.0158909	CD86, ITGB5, CD82, EBI3, AMIGO2, SLC40A1, TRF, TNFRSF13C, ANTXR2, THSD1, ISLR, PDGFC, CCRL2, GCNT2, CHST15, PLXNA2, CPXM1, LDLR, JAM3, CBX6, VCAM1, FZD4, IL15, MMP2, NFAM1, MAMDC2, RNASE6, PLXDC2, KAZALD1, VEGFA, CD4, NOV, LTB	113	3563	18012	1.47632	0.999198	1	1
UP_KEYWORDS	Iron	7	5.6	0.0159945	CAT, SLC40A1, SCD2, HMOX1, TRF, MSMO1, CYP51	123	375	22680	3.44195	0.946844	0.194704	0.186145
UP_KEYWORDS	Mitogen	3	2.4	0.016047	CAT, PDGFC, VEGFA	123	36	22680	15.3659	0.947358	0.194704	0.186145
UP_SEQ_FEATURE	compositionally biased region:Poly-Asp	4	3.2	0.0164885	CAND2, HOMEZ, DENND5A, ARID3A	113	86	18012	7.41387	0.999388	1	1
INTERPRO	IPR008424:Immunoglobulin C2-set	2	1.6	0.017236	CD4, VCAM1	120	3	20594	114.411	0.997146	1	1
GOTERM_BP_DIRECT	GO:0034395~regulation of transcription from RNA polymerase II promoter in response to iron	2	1.6	0.0184682	SLC40A1, HMOX1	113	3	18082	106.678	1	0.863607	0.85833
UP_SEQ_FEATURE	domain:Ras-associating	3	2.4	0.0188851	RASSF4, RIN3, RGL1	113	34	18012	14.0645	0.999793	1	1
UP_KEYWORDS	SH2 domain	4	3.2	0.0191326	SH2D3C, SLA, RIN3, SOCS5	123	105	22680	7.02439	0.970278	0.217633	0.208067
GOTERM_BP_DIRECT	GO:0008284~positive regulation of cell proliferation	9	7.2	0.0194531	CCND2, IL15, PDGFC, GCNT2, HES1, MVD, IGF1, SOX4, VEGFA	113	542	18082	2.65712	1	0.868317	0.863011
UP_SEQ_FEATURE	disulfide bond	25	20	0.0194655	CD86, ITGB5, AMIGO2, TRF, TNFRSF13C, ANTXR2, THSD1, CX3CL1, ISLR, PDGFC, CCRL2, CPXM1, LDLR, JAM3, VCAM1, FZD4, IL15, MMP2, NFAM1, RNASE6, IGF1, KAZALD1, VEGFA, CD4, NOV	113	2510	18012	1.58763	0.999841	1	1
UP_SEQ_FEATURE	domain:SH2	4	3.2	0.0202672	SH2D3C, SLA, RIN3, SOCS5	113	93	18012	6.85584	0.99989	1	1
SMART	SM00314:RA	3	2.4	0.0206498	RASSF4, RIN3, RGL1	81	29	10425	13.3142	0.885829	1	1
GOTERM_CC_DIRECT	GO:0005834~heterotrimeric G-protein complex	3	2.4	0.0211253	GNA15, GNG2, GNB4	117	38	19662	13.2672	0.969853	0.47504	0.472143
GOTERM_BP_DIRECT	GO:0007568~aging	5	4	0.0226304	CD86, VCAM1, IL15, CAT, ALDOC	113	173	18082	4.62479	1	0.927189	0.921524
UP_KEYWORDS	Phosphoprotein	53	42.4	0.0229223	CERK, ITGB5, NRK, LST1, SLA, TRF, PYGL, ANTXR2, FLCN, RGS2, CCND2, RASSF4, ANXA6, DENND5A, CEP68, MAP4K2, MAP2K1, CAMK1D, TSC22D3, NFAM1, MMP2, SH2D3C, MTUS1, MYO7A, CARHSP1, BANK1, CAT, FSCN1, ALDOC, SASH3, CAMK2B, HOMEZ, GYPC, SATB1, THSD1, PLXNA2, HMOX1, IGF2BP2, LDLR, CTNNAL1, CBX6, AFAP1L1, ARID3A, PLXDC2, SNX20, SMAD7, NR4A1, ARHGAP30, SYT12, GNB4, PTPN7, DHCR7, RGL1	123	7617	22680	1.28301	0.985307	0.245403	0.234616
GOTERM_BP_DIRECT	GO:0060412~ventricular septum morphogenesis	3	2.4	0.0231212	HES1, SOX4, SMAD7	113	38	18082	12.633	1	0.927189	0.921524
GOTERM_CC_DIRECT	GO:0005794~Golgi apparatus	14	11.2	0.0231727	MAP4K2, MAP2K1, VCAM1, MTUS1, FAM109B, ARID3A, GLIPR2, CAT, GCNT2, CHST15, MAN1C1, DENND5A, LDLR, JAM3	117	1190	19662	1.97707	0.978615	0.47504	0.472143
INTERPRO	IPR000159:Ras-association	3	2.4	0.0234448	RASSF4, RIN3, RGL1	120	41	20594	12.5573	0.999663	1	1
KEGG_PATHWAY	mmu05323:Rheumatoid arthritis	4	3.2	0.0236769	CD86, IL15, LTB, VEGFA	59	82	7691	6.35883	0.977313	0.395698	0.38568
GOTERM_BP_DIRECT	GO:0006629~lipid metabolic process	8	6.4	0.02409	FDPS, INSIG1, SCD2, MSMO1, MVD, DHCR7, LDLR, CYP51	113	459	18082	2.78898	1	0.927189	0.921524
GOTERM_BP_DIRECT	GO:0035910~ascending aorta morphogenesis	2	1.6	0.0245488	HES1, SOX4	113	4	18082	80.0088	1	0.927189	0.921524
UP_SEQ_FEATURE	domain:Ig-like C2-type	4	3.2	0.0264241	CD86, AMIGO2, KAZALD1, JAM3	113	103	18012	6.19022	0.999993	1	1
KEGG_PATHWAY	mmu04925:Aldosterone synthesis and secretion	4	3.2	0.0267916	CAMK2B, NR4A1, CAMK1D, LDLR	59	86	7691	6.06307	0.986306	0.395698	0.38568
INTERPRO	IPR000980:SH2 domain	4	3.2	0.0278275	SH2D3C, SLA, RIN3, SOCS5	120	113	20594	6.07493	0.999926	1	1
GOTERM_BP_DIRECT	GO:0055072~iron ion homeostasis	3	2.4	0.0278692	SLC40A1, HMOX1, TRF	113	42	18082	11.4298	1	1	0.994903
INTERPRO	IPR016201:Plexin-like fold	3	2.4	0.0278866	ITGB5, PLXNA2, PLXDC2	120	45	20594	11.4411	0.999927	1	1
KEGG_PATHWAY	mmu05200:Pathways in cancer	8	6.4	0.0280667	MAP2K1, GNG2, FZD4, MMP2, NCOA4, GNB4, IGF1, VEGFA	59	395	7691	2.64012	0.988868	0.395698	0.38568
UP_SEQ_FEATURE	domain:Ig-like V-type	4	3.2	0.0298371	CD86, CD4, NFAM1, JAM3	113	108	18012	5.90364	0.999999	1	1
GOTERM_BP_DIRECT	GO:0016477~cell migration	5	4	0.0310319	MMP2, FSCN1, HES1, VEGFA, JAM3	113	191	18082	4.18895	1	1	0.994903
UP_KEYWORDS	Growth factor	4	3.2	0.0312716	NOV, PDGFC, IGF1, VEGFA	123	127	22680	5.80757	0.996918	0.30246	0.289165
UP_KEYWORDS	Ubl conjugation	15	12	0.0315755	CD86, HOMEZ, CEP68, MAP4K2, CAMK1D, SATB1, FZD4, INSIG1, ARID3A, SMAD7, CAND2, CCND2, PDGFC, FSCN1, LDLR	123	1505	22680	1.83778	0.99709	0.30246	0.289165
GOTERM_BP_DIRECT	GO:0051781~positive regulation of cell division	3	2.4	0.031664	CAT, PDGFC, VEGFA	113	45	18082	10.6678	1	1	0.994903
GOTERM_BP_DIRECT	GO:0048469~cell maturation	3	2.4	0.031664	IL15, HES1, VEGFA	113	45	18082	10.6678	1	1	0.994903
GOTERM_CC_DIRECT	GO:0005886~plasma membrane	39	31.2	0.0323524	CD86, GYPC, ITGB5, AMIGO2, SLC40A1, PYGL, CX3CL1, FLCN, RGS2, GNG2, PDGFC, CCRL2, PLXNA2, HMOX1, SLC16A9, TRPM5, LDLR, CTNNAL1, JAM3, MAP4K2, MAP2K1, VCAM1, AFAP1L1, FZD4, MMP2, NFAM1, ARRDC3, MTUS1, IGF1, PLXDC2, SNX20, CYP51, VEGFA, SMAD7, CD4, SYT12, CAT, FSCN1, LTB	117	4874	19662	1.34469	0.995454	0.498257	0.495218
GOTERM_CC_DIRECT	GO:0005829~cytosol	18	14.4	0.0326132	CAMK2B, MAP2K1, FAM109B, MYO7A, DUSP6, SMAD7, CARHSP1, RGS2, CCND2, CAT, PDGFC, ANXA6, FSCN1, HMOX1, DENND5A, MVD, PTPN7, CTNNAL1	117	1784	19662	1.69558	0.995651	0.498257	0.495218
KEGG_PATHWAY	mmu04514:Cell adhesion molecules (CAMs)	5	4	0.0333979	CD86, CD4, VCAM1, ITGA9, JAM3	59	162	7691	4.02333	0.995332	0.395698	0.38568
GOTERM_CC_DIRECT	GO:0043231~intracellular membrane-bounded organelle	10	8	0.0336804	CD86, SQLE, ARHGAP30, NOV, CAT, MGST1, SCD2, HMOX1, DHCR7, CYP51	117	751	19662	2.2377	0.996371	0.498257	0.495218
UP_SEQ_FEATURE	compositionally biased region:Poly-Thr	3	2.4	0.0345435	FAM110A, RIN3, MVD	113	47	18012	10.1744	1	1	1
KEGG_PATHWAY	mmu04978:Mineral absorption	3	2.4	0.0346528	SLC40A1, HMOX1, TRF	59	39	7691	10.0274	0.996198	0.395698	0.38568
GOTERM_MF_DIRECT	GO:0005125~cytokine activity	5	4	0.0357813	IL15, EBI3, LTB, CX3CL1, VEGFA	102	214	17446	3.99624	0.999936	1	1
GOTERM_BP_DIRECT	GO:0048858~cell projection morphogenesis	2	1.6	0.0365983	CAMK2B, ITGA9	113	6	18082	53.3392	1	1	0.994903
GOTERM_BP_DIRECT	GO:0061304~retinal blood vessel morphogenesis	2	1.6	0.0365983	FZD4, VEGFA	113	6	18082	53.3392	1	1	0.994903
UP_SEQ_FEATURE	topological domain:Extracellular	22	17.6	0.0371988	CD86, CBX6, VCAM1, GYPC, ITGB5, CD82, FZD4, NFAM1, AMIGO2, TNFRSF13C, ANTXR2, PLXDC2, THSD1, CX3CL1, CD4, CCRL2, PLXNA2, LTB, SLC16A9, TRPM5, LDLR, JAM3	113	2256	18012	1.55442	1	1	1
SMART	SM00423:PSI	3	2.4	0.037586	ITGB5, PLXNA2, PLXDC2	81	40	10425	9.65278	0.981394	1	1
KEGG_PATHWAY	mmu05219:Bladder cancer	3	2.4	0.0379831	MAP2K1, MMP2, VEGFA	59	41	7691	9.53824	0.997798	0.395698	0.38568
KEGG_PATHWAY	mmu04672:Intestinal immune network for IgA production	3	2.4	0.0396926	CD86, IL15, TNFRSF13C	59	42	7691	9.31114	0.998337	0.395698	0.38568
GOTERM_CC_DIRECT	GO:0009897~external side of plasma membrane	6	4.8	0.0398563	CD86, CD4, VCAM1, TNFRSF13C, ANTXR2, LDLR	117	317	19662	3.18078	0.998732	0.498257	0.495218
KEGG_PATHWAY	mmu04010:MAPK signaling pathway	6	4.8	0.0400707	NR4A1, MAP4K2, DUSP2, MAP2K1, PTPN7, DUSP6	59	251	7691	3.11608	0.998438	0.395698	0.38568
GOTERM_CC_DIRECT	GO:0071437~invadopodium	2	1.6	0.0405802	AFAP1L1, FSCN1	117	7	19662	48.0147	0.998879	0.498257	0.495218
GOTERM_BP_DIRECT	GO:0030324~lung development	4	3.2	0.0418367	HES1, DHCR7, IGF1, VEGFA	113	124	18082	5.16186	1	1	0.994903
UP_SEQ_FEATURE	signal peptide	28	22.4	0.0424146	CD86, ITGB5, EBI3, AMIGO2, TRF, ANTXR2, THSD1, CX3CL1, ISLR, PDGFC, PLXNA2, CPXM1, LDLR, JAM3, CTLA2A, VCAM1, FZD4, IL15, MMP2, NFAM1, MAMDC2, RNASE6, IGF1, PLXDC2, KAZALD1, VEGFA, CD4, NOV	113	3124	18012	1.42867	1	1	1
GOTERM_CC_DIRECT	GO:0005777~peroxisome	4	3.2	0.0425341	FDPS, IDI1, CAT, MVD	117	131	19662	5.13134	0.999198	0.498257	0.495218
GOTERM_MF_DIRECT	GO:0004702~receptor signaling protein serine/threonine kinase activity	3	2.4	0.0431041	MAP4K2, MAP2K1, NRK	102	57	17446	9.00206	0.999992	1	1
GOTERM_BP_DIRECT	GO:0007165~signal transduction	14	11.2	0.0465852	IL15, FZD4, NFAM1, ARRDC3, SH2D3C, GNA15, GNG2, ARHGAP30, RASSF4, CCRL2, GNB4, PLXNA2, RIN3, RGL1	113	1255	18082	1.78506	1	1	0.994903
GOTERM_BP_DIRECT	GO:0045785~positive regulation of cell adhesion	3	2.4	0.0471501	FLCN, CX3CL1, VEGFA	113	56	18082	8.57238	1	1	0.994903
UP_KEYWORDS	Isoprene biosynthesis	2	1.6	0.0473922	FDPS, IDI1	123	9	22680	40.9756	0.999855	0.431269	0.412312
UP_SEQ_FEATURE	topological domain:Cytoplasmic	26	20.8	0.0485421	CD86, GYPC, ITGB5, CD82, INSIG1, AMIGO2, TNFRSF13C, ANTXR2, THSD1, CX3CL1, CCRL2, GCNT2, CHST15, PLXNA2, SLC16A9, TRPM5, LDLR, JAM3, CBX6, VCAM1, FZD4, NFAM1, PLXDC2, CD4, SYT12, LTB	113	2880	18012	1.43901	1	1	1
KEGG_PATHWAY	mmu04668:TNF signaling pathway	4	3.2	0.0487232	MAP2K1, VCAM1, IL15, CX3CL1	59	109	7691	4.7837	0.999626	0.452839	0.441375
GOTERM_BP_DIRECT	GO:0006979~response to oxidative stress	4	3.2	0.049714	MAP2K1, MMP2, CAT, HMOX1	113	133	18082	4.81256	1	1	0.994903
GOTERM_BP_DIRECT	GO:0042542~response to hydrogen peroxide	3	2.4	0.0502109	MMP2, CAT, HMOX1	113	58	18082	8.27678	1	1	0.994903
INTERPRO	IPR000072:Platelet-derived growth factor (PDGF)	2	1.6	0.0508291	PDGFC, VEGFA	120	9	20594	38.137	1	1	1
INTERPRO	IPR013151:Immunoglobulin	3	2.4	0.0514617	CD4, VCAM1, AMIGO2	120	63	20594	8.17222	1	1	1
INTERPRO	IPR003598:Immunoglobulin subtype 2	5	4	0.0519542	ISLR, VCAM1, AMIGO2, KAZALD1, JAM3	120	242	20594	3.5458	1	1	1
GOTERM_MF_DIRECT	GO:0008083~growth factor activity	4	3.2	0.0520092	NOV, PDGFC, IGF1, VEGFA	102	145	17446	4.71832	0.999999	1	1
PIR_SUPERFAMILY	PIRSF000939:dual specificity protein phosphatase (MAP kinase phosphatase)	2	1.6	0.0520349	DUSP2, DUSP6	17	6	1807	35.4314	0.596847	0.884594	0.884594
KEGG_PATHWAY	mmu04725:Cholinergic synapse	4	3.2	0.0532188	CAMK2B, MAP2K1, GNG2, GNB4	59	113	7691	4.61437	0.999823	0.467107	0.455282
GOTERM_BP_DIRECT	GO:0060346~bone trabecula formation	2	1.6	0.0543964	MMP2, VEGFA	113	9	18082	35.5595	1	1	0.994903
GOTERM_BP_DIRECT	GO:0060426~lung vasculature development	2	1.6	0.0543964	IGF1, VEGFA	113	9	18082	35.5595	1	1	0.994903
GOTERM_BP_DIRECT	GO:0007043~cell-cell junction assembly	2	1.6	0.0543964	FLCN, FSCN1	113	9	18082	35.5595	1	1	0.994903
GOTERM_BP_DIRECT	GO:0045906~negative regulation of vasoconstriction	2	1.6	0.0543964	MMP2, CX3CL1	113	9	18082	35.5595	1	1	0.994903
GOTERM_BP_DIRECT	GO:0002250~adaptive immune response	4	3.2	0.055339	CD86, CD4, TNFRSF13C, JAM3	113	139	18082	4.60483	1	1	0.994903
KEGG_PATHWAY	mmu05166:HTLV-I infection	6	4.8	0.0561711	FDPS, VCAM1, CCND2, IL15, FZD4, TNFRSF13C	59	276	7691	2.83382	0.999892	0.467107	0.455282
INTERPRO	IPR008343:Mitogen-activated protein (MAP) kinase phosphatase	2	1.6	0.0563162	DUSP2, DUSP6	120	10	20594	34.3233	1	1	1
GOTERM_BP_DIRECT	GO:0001932~regulation of protein phosphorylation	3	2.4	0.0565395	FLCN, MAP2K1, IGF1	113	62	18082	7.74279	1	1	0.994903
UP_SEQ_FEATURE	domain:Tyrosine-protein phosphatase	3	2.4	0.0569273	DUSP2, PTPN7, DUSP6	113	62	18012	7.71282	1	1	1
GOTERM_BP_DIRECT	GO:0043065~positive regulation of apoptotic process	6	4.8	0.0573495	NR4A1, CAMK1D, MMP2, HMOX1, DUSP6, SOX4	113	335	18082	2.86599	1	1	0.994903
UP_KEYWORDS	Signal	33	26.4	0.0579684	CD86, ITGB5, EBI3, LST1, AMIGO2, TRF, ANTXR2, THSD1, CX3CL1, ISLR, PDGFC, PLXNA2, CPXM1, LDLR, JAM3, MAP4K2, FDPS, CTLA2A, VCAM1, FZD4, IL15, MMP2, NFAM1, MAMDC2, RNASE6, IGF1, PLXDC2, SHISA8, KAZALD1, VEGFA, CD4, NOV, ITGA9	123	4543	22680	1.3394	0.999981	0.502393	0.48031
GOTERM_BP_DIRECT	GO:0014068~positive regulation of phosphatidylinositol 3-kinase signaling	3	2.4	0.0598031	CAT, PDGFC, IGF1	113	64	18082	7.50083	1	1	0.994903
UP_SEQ_FEATURE	short sequence motif:Histidine box-2	2	1.6	0.0604841	SCD2, MSMO1	113	10	18012	31.8796	1	1	1
UP_SEQ_FEATURE	short sequence motif:Histidine box-1	2	1.6	0.0604841	SCD2, MSMO1	113	10	18012	31.8796	1	1	1
UP_SEQ_FEATURE	short sequence motif:Histidine box-3	2	1.6	0.0604841	SCD2, MSMO1	113	10	18012	31.8796	1	1	1
GOTERM_BP_DIRECT	GO:0001525~angiogenesis	5	4	0.0613758	NOV, MMP2, HMOX1, VEGFA, JAM3	113	239	18082	3.34765	1	1	0.994903
GOTERM_MF_DIRECT	GO:0005085~guanyl-nucleotide exchange factor activity	4	3.2	0.0620285	FLCN, SH2D3C, DENND5A, RGL1	102	156	17446	4.38562	1	1	1
GOTERM_BP_DIRECT	GO:0043066~negative regulation of apoptotic process	8	6.4	0.0620765	CAMK1D, CCND2, AMIGO2, CAT, SLC40A1, IGF1, NAIP1, VEGFA	113	566	18082	2.26173	1	1	0.994903
GOTERM_BP_DIRECT	GO:0070373~negative regulation of ERK1 and ERK2 cascade	3	2.4	0.0631302	FLCN, IGF1, DUSP6	113	66	18082	7.27353	1	1	0.994903
UP_SEQ_FEATURE	compositionally biased region:Poly-Pro	6	4.8	0.0642562	HOMEZ, NR4A1, SATB1, ARID3A, ANTXR2, SMAD7	113	345	18012	2.77214	1	1	1
GOTERM_BP_DIRECT	GO:0060174~limb bud formation	2	1.6	0.0660804	PLXNA2, SOX4	113	11	18082	29.0941	1	1	0.994903
GOTERM_BP_DIRECT	GO:0030166~proteoglycan biosynthetic process	2	1.6	0.0660804	MAN1C1, IGF1	113	11	18082	29.0941	1	1	0.994903
SMART	SM00141:PDGF	2	1.6	0.0670072	PDGFC, VEGFA	81	9	10425	28.6008	0.999263	1	1
UP_KEYWORDS	NADP	4	3.2	0.0686309	SQLE, CAT, DHCR7, CYP51	123	175	22680	4.21463	0.999998	0.544177	0.520257
UP_KEYWORDS	Secreted	15	12	0.0687696	CTLA2A, IL15, MMP2, EBI3, MAMDC2, TRF, IGF1, KAZALD1, CX3CL1, VEGFA, ISLR, NOV, PDGFC, CPXM1, JAM3	123	1685	22680	1.64146	0.999998	0.544177	0.520257
GOTERM_BP_DIRECT	GO:0001568~blood vessel development	3	2.4	0.0717123	FZD4, DHCR7, VEGFA	113	71	18082	6.76131	1	1	0.994903
GOTERM_BP_DIRECT	GO:0071333~cellular response to glucose stimulus	3	2.4	0.0717123	VCAM1, IGF1, SOX4	113	71	18082	6.76131	1	1	0.994903
GOTERM_BP_DIRECT	GO:0061051~positive regulation of cell growth involved in cardiac muscle cell development	2	1.6	0.0718686	FDPS, IGF1	113	12	18082	26.6696	1	1	0.994903
GOTERM_BP_DIRECT	GO:0060740~prostate gland epithelium morphogenesis	2	1.6	0.0718686	MMP2, IGF1	113	12	18082	26.6696	1	1	0.994903
GOTERM_MF_DIRECT	GO:0017017~MAP kinase tyrosine/serine/threonine phosphatase activity	2	1.6	0.0727254	DUSP2, DUSP6	102	13	17446	26.3137	1	1	1
UP_KEYWORDS	Membrane	56	44.8	0.0737251	CD86, CERK, ITGB5, CD82, LST1, SLC40A1, MSMO1, TNFRSF13C, ANTXR2, CX3CL1, RGS2, CCND2, GLIPR2, CCRL2, SCD2, DENND5A, SLC16A9, MAP4K2, MAP2K1, NFAM1, KCNK12, MMP2, ARRDC3, SH2D3C, MTUS1, SHISA8, LTB, ITGA9, CAMK2B, GYPC, INSIG1, AMIGO2, MGST1, THSD1, GNG2, MINOS1, PDGFC, CHST15, MAN1C1, PLXNA2, GCNT2, HMOX1, TRPM5, LDLR, CTNNAL1, JAM3, VCAM1, FZD4, PLXDC2, SNX20, CYP51, VEGFA, SQLE, CD4, SYT12, DH…	123	8683	22680	1.1892	0.999999	0.559082	0.534507
GOTERM_CC_DIRECT	GO:0005902~microvillus	3	2.4	0.0741951	VCAM1, FSCN1, MYO7A	117	76	19662	6.6336	0.999997	0.758776	0.754149
GOTERM_BP_DIRECT	GO:0002523~leukocyte migration involved in inflammatory response	2	1.6	0.0776213	CX3CL1, JAM3	113	13	18082	24.6181	1	1	0.994903
UP_SEQ_FEATURE	domain:PSI	2	1.6	0.0779119	ITGB5, PLXDC2	113	13	18012	24.5228	1	1	1
GOTERM_BP_DIRECT	GO:0007179~transforming growth factor beta receptor signaling pathway	3	2.4	0.0788336	ITGB5, GCNT2, SMAD7	113	75	18082	6.40071	1	1	0.994903
KEGG_PATHWAY	mmu04068:FoxO signaling pathway	4	3.2	0.0799163	MAP2K1, CCND2, CAT, IGF1	59	134	7691	3.89122	0.999998	0.631338	0.615355
GOTERM_BP_DIRECT	GO:0050679~positive regulation of epithelial cell proliferation	3	2.4	0.0806475	CCND2, IGF1, VEGFA	113	76	18082	6.31649	1	1	0.994903
INTERPRO	IPR000387:Protein-tyrosine/Dual specificity phosphatase	3	2.4	0.0816079	DUSP2, PTPN7, DUSP6	120	82	20594	6.27866	1	1	1
GOTERM_BP_DIRECT	GO:0043069~negative regulation of programmed cell death	2	1.6	0.0833386	AMIGO2, VEGFA	113	14	18082	22.8597	1	1	0.994903
GOTERM_BP_DIRECT	GO:0032793~positive regulation of CREB transcription factor activity	2	1.6	0.0833386	CAMK1D, VEGFA	113	14	18082	22.8597	1	1	0.994903
GOTERM_MF_DIRECT	GO:0043539~protein serine/threonine kinase activator activity	2	1.6	0.0834391	MAP2K1, IGF1	102	15	17446	22.8052	1	1	1
GOTERM_MF_DIRECT	GO:0005161~platelet-derived growth factor receptor binding	2	1.6	0.0834391	PDGFC, VEGFA	102	15	17446	22.8052	1	1	1
GOTERM_BP_DIRECT	GO:0007160~cell-matrix adhesion	3	2.4	0.0843139	VCAM1, ITGB5, JAM3	113	78	18082	6.15453	1	1	0.994903
KEGG_PATHWAY	mmu05214:Glioma	3	2.4	0.0859961	CAMK2B, MAP2K1, IGF1	59	65	7691	6.01643	0.999999	0.63595	0.61985
INTERPRO	IPR001180:Citron-like	2	1.6	0.0885843	MAP4K2, NRK	120	16	20594	21.4521	1	1	1
GOTERM_BP_DIRECT	GO:0006955~immune response	5	4	0.0888365	CD4, IL15, LST1, LTB, CX3CL1	113	272	18082	2.9415	1	1	0.994903
GOTERM_BP_DIRECT	GO:0010812~negative regulation of cell-substrate adhesion	2	1.6	0.0890208	FZD4, GCNT2	113	15	18082	21.3357	1	1	0.994903
UP_SEQ_FEATURE	domain:Rhodanese	2	1.6	0.089352	DUSP2, DUSP6	113	15	18012	21.2531	1	1	1
UP_SEQ_FEATURE	domain:CNH	2	1.6	0.089352	MAP4K2, NRK	113	15	18012	21.2531	1	1	1
GOTERM_CC_DIRECT	GO:0005783~endoplasmic reticulum	13	10.4	0.0903041	MAP2K1, VCAM1, INSIG1, MAMDC2, MGST1, MSMO1, CYP51, SQLE, CAT, SCD2, MAN1C1, HMOX1, DHCR7	117	1323	19662	1.6513	1	0.758776	0.754149
GOTERM_CC_DIRECT	GO:0000139~Golgi membrane	6	4.8	0.0903984	MAP4K2, GLIPR2, CHST15, GCNT2, MAN1C1, DENND5A	117	403	19662	2.502	1	0.758776	0.754149
GOTERM_BP_DIRECT	GO:0008285~negative regulation of cell proliferation	6	4.8	0.0904051	H19, MAP2K1, NRK, HMOX1, IGF1, SOX4	113	384	18082	2.50028	1	1	0.994903
KEGG_PATHWAY	mmu04115:p53 signaling pathway	3	2.4	0.0905569	CCND2, CD82, IGF1	59	67	7691	5.83683	1	0.63595	0.61985
UP_KEYWORDS	Endosome	6	4.8	0.0912177	ARRDC3, FAM109B, SLA, RIN3, LDLR, SNX20	123	443	22680	2.49738	1	0.654213	0.625457
GOTERM_CC_DIRECT	GO:0005576~extracellular region	16	12.8	0.0917468	CTLA2A, IL15, MMP2, EBI3, MAMDC2, TRF, IGF1, KAZALD1, CX3CL1, VEGFA, ISLR, NOV, GLIPR2, PDGFC, CPXM1, JAM3	117	1753	19662	1.53384	1	0.758776	0.754149
KEGG_PATHWAY	mmu05211:Renal cell carcinoma	3	2.4	0.0928639	FLCN, MAP2K1, VEGFA	59	68	7691	5.751	1	0.63595	0.61985
UP_KEYWORDS	Cytokine	4	3.2	0.0934591	IL15, EBI3, LTB, CX3CL1	123	200	22680	3.6878	1	0.654213	0.625457
GOTERM_BP_DIRECT	GO:0042491~auditory receptor cell differentiation	2	1.6	0.0946681	HES1, MYO7A	113	16	18082	20.0022	1	1	0.994903
UP_SEQ_FEATURE	domain:TSP type-1	2	1.6	0.0950192	NOV, THSD1	113	16	18012	19.9248	1	1	1
SMART	SM00036:CNH	2	1.6	0.0953461	MAP4K2, NRK	81	13	10425	19.8006	0.99997	1	1
GOTERM_CC_DIRECT	GO:0044291~cell-cell contact zone	2	1.6	0.0957352	FLCN, JAM3	117	17	19662	19.7707	1	0.758776	0.754149
UP_SEQ_FEATURE	active site:Phosphocysteine intermediate	3	2.4	0.0962308	DUSP2, PTPN7, DUSP6	113	84	18012	5.69279	1	1	1
UP_KEYWORDS	Adaptive immunity	3	2.4	0.0978279	CD86, CD4, TNFRSF13C	123	98	22680	5.6446	1	0.659432	0.630446
KEGG_PATHWAY	mmu05218:Melanoma	3	2.4	0.0998869	MAP2K1, PDGFC, IGF1	59	71	7691	5.508	1	0.63595	0.61985

## Sheet: GO up in MPPs
Supplementary Table 2. GO analysis of aged up DEGs common in MPPs
P-values were derived from Fisher's Exact test. No adjustments were made for multiple comparisons.
Category	Term	Count	%	PValue	Genes	List Total	Pop Hits	Pop Total	Fold Enrichment	Bonferroni	Benjamini	FDR
UP_KEYWORDS	Acetylation	339	55.8484	2.05829e-136	EIF4A1, RPL5, NUP107, EIF4A3, ATP5C1, ENO1, NUDT5, PHB2, NUBP1, CDC20, SNRPD2, PSMD2, PSMD1, SNRPD3, WDHD1, CPT1A, SMARCC1, CTPS, MIF, DDX39B, MTHFD1, KARS, EWSR1, PPA1, MTHFD2, UQCRC1, VDAC3, PSME2, VDAC1, TAGLN2, RPL27, KIF20A, PFN1, SET, RPN1, COPS7A, ATP5H, AAAS, ATP5O, MRPL12, NCAPH, ATP5B, LDHA, PPP4C, RACGAP1, LARS, NUP85, PRDX1, ATP5E, APOB, NAA50, TRAP1, PA2G4, PAICS, HNRNPL, CS, CCT6A, …	603	3125	22680	4.08014	6.4836e-134	6.4836e-134	4.89872e-134
UP_KEYWORDS	Phosphoprotein	415	68.369	2.05141e-71	RPL5, NUP107, ATP5C1, ENO1, NOC2L, PHB2, WDR90, PSMD2, PSMD3, AP1S1, PSMD1, GTSE1, WDHD1, NUP210, AARSD1, WDR77, NUP93, DDX39B, MTHFD1, EWSR1, UQCRC1, PSME2, TARS2, ASF1B, SLBP, SET, CDCA3, CDCA5, CDCA7, CDCA8, COPS7A, AAAS, SKA3, NCAPH, LDHA, PRDX1, SSR1, BTF3, NAA50, SIVA1, PLK1, PA2G4, HNRNPL, CS, TBL3, EIF6, HNRNPF, PSMG2, RAD18, NCAPG2, ADK, WDR46, TUBA1C, TUBA1B, CASP12, TUBA1A, NUF2, PBK, …	603	7617	22680	2.04923	6.46194e-69	3.23097e-69	2.44118e-69
GOTERM_CC_DIRECT	GO:0005634~nucleus	367	60.4613	1.89454e-58	RPL5, NUP107, EIF4A3, ENO1, NUDT5, NOC2L, PHB2, NUBP1, PSMD8, CDC20, SNRPD2, SNRPD1, PSMD2, PSMD3, LONP1, PSMD1, RCC1, FBXO5, SNRPD3, WDHD1, SMARCC1, NUP210, AARSD1, MIF, WDR77, NUP93, DDX39B, EWSR1, GRWD1, VDAC3, VDAC1, RPL27, PFN1, ASF1B, SLBP, RTEL1, SET, RPN2, CDCA4, CDCA5, SHMT1, CDCA7, CDCA8, COPS7A, AAAS, ATP5O, OSGEP, NCAPH, ATP5B, LDHA, PPP4C, RACGAP1, LARS, NUP85, ERI1, PRDX1, WBSCR22, …	588	6019	19662	2.03888	9.70003e-56	9.70003e-56	8.01389e-56
UP_KEYWORDS	Nucleus	291	47.9407	6.38094e-56	RPL5, NUP107, EIF4A3, NUDT5, NOC2L, PHB2, NUBP1, SNRPD2, SNRPD1, RCC1, FBXO5, SNRPD3, WDHD1, SMARCC1, NUP210, WDR77, NUP93, DDX39B, EWSR1, GRWD1, ASF1B, SLBP, RTEL1, SET, CDCA4, CDCA5, CDCA7, CDCA8, COPS7A, AAAS, OSGEP, NCAPH, PPP4C, RACGAP1, NUP85, ERI1, WBSCR22, CTC1, BTF3, SIVA1, PNO1, PLK1, PA2G4, HNRNPL, POLA1, TPX2, POLA2, TBL3, EIF6, HNRNPF, PSMG2, HIST1H4D, RAD18, TOP2A, DAZAP1, CLIC4, FE…	603	4534	22680	2.414	2.01e-53	6.69999e-54	5.06221e-54
GOTERM_MF_DIRECT	GO:0044822~poly(A) RNA binding	138	22.7348	2.17282e-46	TXN1, EIF4A1, RPL5, EIF4A3, PEBP1, ATP5C1, NUCKS1, ENO1, NOC2L, IPO5, EFTUD2, FBL, PPP1CC, SNRPD2, SNRPD1, NUSAP1, SNRPD3, KPNA2, PDIA3, 2700094K13RIK, ILF2, FTSJ3, TUFM, DHX40, DDX39B, EWSR1, GRWD1, MRTO4, NHP2, SRSF2, SRSF3, ERH, RPL27, FKBP4, PFN1, SRSF7, PPIA, SNRPB, SLBP, LRRC59, DDX1, RPN1, NOP2, NOP9, GSPT1, EMG1, PRDX1, G3BP1, WBSCR22, UTP20, BRIX1, YARS, BTF3, HSPA9, TRAP1, CPSF6, API5, …	546	1113	17446	3.96175	1.66872e-43	1.66872e-43	1.55356e-43
GOTERM_CC_DIRECT	GO:0070062~extracellular exosome	204	33.6079	1.51147e-39	EIF4A1, RPL5, ATP5C1, ENO1, NUDT5, PHB2, NUBP1, PSMD8, C4B, PSMD6, SNRPD2, PSMD2, PSMD3, BSG, PSMD1, AP1S1, SNRPD3, MOGS, MIF, MTHFD1, PPA1, VDAC3, PSME2, VDAC1, TAGLN2, RPL27, PFN1, SHMT1, ATP5H, ATP5O, ATP5B, LDHA, RACGAP1, PRDX1, APOB, NAA50, TRAP1, H2-EB1, TNFSF13, PA2G4, PAICS, HNRNPL, CS, CCT6A, EIF6, CALR, HIST1H4D, AARS, CLIC4, ENO1B, OLA1, MYDGF, TUBA1B, HINT1, TUBA1A, NUDCD2, MUC13, TSP…	588	2674	19662	2.55105	7.73875e-37	3.86938e-37	3.19677e-37
UP_KEYWORDS	Cytoplasm	255	42.0099	8.54596e-39	RPL5, EIF4A3, ENO1, PHB2, NUBP1, CDC20, SNRPD2, SNRPD1, RCC1, FBXO5, SNRPD3, GTSE1, AARSD1, MIF, WDR77, DDX39B, MTHFD1, KARS, EWSR1, PPA1, KIF20A, PFN1, SLBP, SET, CDCA3, CDCA5, SHMT1, CDCA7, CDCA8, COPS7A, SKA3, OSGEP, NCAPH, LDHA, PPP4C, RACGAP1, LARS, NUP85, ERI1, PRDX1, WBSCR22, APOB, BTF3, NAA50, SIVA1, PLK1, PA2G4, HNRNPL, CCT6A, TPX2, EIF6, RAD18, AARS, DAZAP1, CLIC4, ENO1B, ADK, OLA1, IDE…	603	4404	22680	2.1778	2.69198e-36	6.72995e-37	5.08485e-37
UP_KEYWORDS	Mitochondrion	107	17.6277	3.61744e-33	MTCH1, MTCH2, NDUFA12, NDUFA10, ATP5C1, PARK7, COX6A1, PHB2, PPP1CC, CHCHD2, CHCHD3, CHCHD6, LONP1, PMPCA, TMEM14C, CPT1A, MRPS18B, SDHD, SDHB, TIMM8A1, TUFM, COX6B1, MTHFD2, UQCRC1, VDAC3, VDAC1, TARS2, FKBP4, MRPL18, AK2, COX7A2, PHB, ATP5H, ATP5O, MRPL12, TIMM50, ATP5B, PITRM1, ATP5E, CYC1, NDUFV1, HSPA9, TRAP1, PRELID1, IDH2, GOT2, MRPL28, CS, UQCRQ, CDK1, CYCS, SFXN1, ALDH18A1, ACO2, MIPEP, …	603	1058	22680	3.80385	1.13949e-30	2.27899e-31	1.7219e-31
UP_KEYWORDS	Isopeptide bond	97	15.9802	3.57839e-30	RPL5, EIF4A3, PARK7, EFTUD2, CDC20, TUBB5, PSMD3, HIST1H2AE, HIST1H2AD, HIST1H2AG, HIST1H2AF, HIST1H2AC, HIST1H2AB, WDHD1, SMARCC1, HIST1H2AN, HIST1H2AI, LIG1, HIST1H2AH, HIST1H2AK, RBMXL1, DDX39B, FANCD2, NHP2, VDAC3, ERH, VDAC1, FKBP4, PFN1, PPIA, MAD1L1, DNMT1, SET, RPN2, RPN1, NOP2, PRDX1, BRIX1, EIF2B5, CBX5, PLK1, HPRT, HNRNPL, TPX2, NASP, UQCRQ, HNRNPF, UBE2N, CDK1, UBA2, ACO2, HIST1H4D, T…	603	953	22680	3.82829	1.12719e-27	1.87865e-28	1.41943e-28
GOTERM_CC_DIRECT	GO:0005654~nucleoplasm	153	25.2059	4.11714e-30	ERCC6L, NUP107, CSE1L, EIF4A3, NOC2L, IPO5, EFTUD2, CDC20, FBL, RUVBL2, PSMD3, LONP1, RCC1, BANF1, SNRPD3, FBXO5, KPNA2, WDHD1, SMARCC1, LIG1, MRPS18B, MIF, SDHB, ILF2, WDR77, MSH6, DDX39B, MRTO4, HAT1, NHP2, GEMIN6, FKBP4, SRSF7, ASF1B, NUP205, DNMT1, SET, RNASEH2A, CDCA5, DDX1, CDCA7, COPS7A, PHB, ATP5H, AAAS, PMF1, TIMM50, RACGAP1, TRAP1, PRELID1, CPSF6, SIVA1, API5, FANCA, PA2G4, HNRNPL, SELP…	588	1935	19662	2.644	2.10797e-27	6.09513e-28	5.03562e-28
GOTERM_CC_DIRECT	GO:0005737~cytoplasm	331	54.5305	4.76182e-30	EIF4A1, RPL5, EIF4A3, ENO1, NOC2L, PHB2, NUBP1, CDC20, SNRPD2, SNRPD1, PSMD3, LONP1, RCC1, FBXO5, SNRPD3, GTSE1, AARSD1, MIF, WDR77, DHX40, DDX39B, MTHFD1, KARS, EWSR1, PPA1, GRWD1, PSME2, TARS2, KIF20A, PFN1, SLBP, NUP205, SET, CDCA3, CDCA5, SHMT1, CDCA7, CDCA8, NCAPG, COPS7A, ATP5H, AAAS, SKA3, OSGEP, NCAPH, LDHA, PPP4C, RACGAP1, LARS, NUP85, ERI1, PRDX1, WBSCR22, APOB, BTF3, NAA50, SIVA1, PLK1…	588	6631	19662	1.66917	2.43805e-27	6.09513e-28	5.03562e-28
GOTERM_CC_DIRECT	GO:0005739~mitochondrion	138	22.7348	1.71074e-27	TXN1, MTCH1, MTCH2, NDUFA12, NDUFA10, PEBP1, ATP5C1, PARK7, COX6A1, PHB2, PPP1CC, CHCHD2, CHCHD3, CHCHD6, BSG, LONP1, PMPCA, TMEM14C, PDIA3, CPT1A, LIG1, MRPS18B, TAP1, SDHD, SDHB, TIMM8A1, TUFM, COX6B1, KARS, MTHFD1, MTHFD2, UQCRC1, VDAC3, VDAC1, TARS2, FKBP4, MRPL18, SHMT1, AK2, COX7A2, PHB, ATP5H, ATP5O, MRPL12, TIMM50, ATP5B, LDHA, PITRM1, PRDX1, ATP5E, CYC1, NDUFV1, HSPA9, TRAP1, PRELID1, ID…	588	1721	19662	2.68132	8.75901e-25	1.7518e-25	1.44729e-25
UP_KEYWORDS	Ubl conjugation	118	19.4399	1.33505e-26	RPL5, EIF4A3, BUB1B, PARK7, ENO1, EFTUD2, CDC20, TUBB5, PSMD3, NUSAP1, HIST1H2AE, HIST1H2AD, HIST1H2AG, FBXO5, HIST1H2AF, HIST1H2AC, HIST1H2AB, WDHD1, SMARCC1, HIST1H2AN, HIST1H2AI, HIST1H2AH, HIST1H2AK, RBMXL1, DDX39B, FANCD2, NHP2, VDAC3, ERH, VDAC1, FKBP4, PFN1, PPIA, MAD1L1, DNMT1, SET, RPN2, CDCA3, CDCA5, RPN1, NOP2, CDCA8, CCNB1, LDHA, PRDX1, WBSCR22, BRIX1, EIF2B5, H2-EB1, CBX5, UBE2C, PLK…	603	1505	22680	2.94898	4.20541e-24	6.00773e-25	4.53917e-25
GOTERM_CC_DIRECT	GO:0043209~myelin sheath	44	7.24876	1.32504e-25	SLC25A3, NDUFA10, ENO1B, ATP5A1, PEBP1, ATP5C1, ENO1, PHB, ATP5H, ATP5O, COX5B, COX6A1, NDRG1, COX5A, HSPD1, ATP5B, TUBA1B, TUBA1A, PRDX1, PHGDH, CCT5, IDH3A, NSF, HSPA9, PDIA3, CCT3, MDH2, PGAM1, GOT2, NME2, MIF, TUBB4B, ATP5F1, TUFM, NME1, PKM, TCP1, UQCRC1, CYCS, VDAC1, ACO2, SLC25A5, PPIA, GAPDH	588	192	19662	7.66305	6.78419e-23	1.1307e-23	9.34152e-24
GOTERM_MF_DIRECT	GO:0000166~nucleotide binding	147	24.2175	2.55232e-25	CARS, EIF4A1, ERCC6L, PEBP1, BUB1B, NUBP1, EFTUD2, TUBB5, RUVBL2, LONP1, NEK2, NSF, LIG1, TAP1, AARSD1, CTPS, TUBA4A, TUFM, MSH6, DHX40, RBMXL1, KARS, DDX39B, MTHFD1, EWSR1, VDAC3, SRSF2, SRSF3, VDAC1, TARS2, KIF20A, SRSF7, RTEL1, DDX1, AK2, GMPS, GSPT1, ATP5B, LARS, G3BP1, YARS, HSPA9, TRAP1, CPSF6, UBE2C, HSPA4, ALYREF, ABCA4, PLK1, ASNS, HPRT, PAICS, HNRNPL, CCT6A, POLA1, CDK4, HNRNPF, UBE2N, …	546	1936	17446	2.42614	1.96018e-22	9.80092e-23	9.12456e-23
UP_KEYWORDS	Nucleotide-binding	126	20.7578	4.80338e-25	CARS, EIF4A1, ERCC6L, EIF4A3, PEBP1, BUB1B, NUBP1, EFTUD2, TUBB5, RUVBL2, LONP1, NEK2, NSF, LIG1, TAP1, CTPS, TUBA4A, TUFM, MSH6, DHX40, KARS, DDX39B, MTHFD1, VDAC3, VDAC1, TARS2, KIF20A, RTEL1, DDX1, AK2, GMPS, GSPT1, ATP5B, LARS, G3BP1, PGK1, YARS, HSPA9, TRAP1, UBE2C, HSPA4, ABCA4, PLK1, ASNS, HPRT, PAICS, CCT6A, CDK4, UBE2N, CDK1, UBA2, ALDH18A1, IARS, GALK1, BMPR1A, AARS, TOP2A, MCM7, ADK, O…	603	1754	22680	2.70188	1.51307e-22	1.89133e-23	1.42901e-23
GOTERM_CC_DIRECT	GO:0005743~mitochondrial inner membrane	59	9.71993	1.38594e-24	MTCH1, COX7B, MTCH2, SLC25A3, NDUFA12, ATP5C1, COX6A1, PHB2, CHCHD3, CHCHD6, PMPCA, TMEM14C, COX8A, CPT1A, TIMM23, SDHD, ATP5F1, SDHB, TIMM8A1, TUFM, COX6B1, UQCRC1, VDAC3, NDUFS2, VDAC1, SLC25A5, STOML2, NDUFB8, NDUFB6, ATP5A1, TIMM13, AK2, UQCR11, COX7A2, UQCR10, PHB, ATP5H, TYMS, ATP5O, COX5B, COX5A, HSPD1, TIMM50, ATP5B, SAMM50, ATP5E, CYC1, NDUFV1, NDUFA9, TRAP1, MDH2, IDH2, GOT2, COX6C, GAT…	588	387	19662	5.0979	7.09603e-22	1.01372e-22	8.37505e-23
UP_KEYWORDS	ATP-binding	106	17.4629	1.63958e-23	CARS, EIF4A1, ERCC6L, EIF4A3, PEBP1, BUB1B, NUBP1, RUVBL2, LONP1, NEK2, NSF, LIG1, TAP1, CTPS, MSH6, DHX40, KARS, DDX39B, MTHFD1, TARS2, KIF20A, RTEL1, DDX1, AK2, GMPS, ATP5B, LARS, G3BP1, PGK1, YARS, HSPA9, TRAP1, UBE2C, HSPA4, ABCA4, PLK1, ASNS, PAICS, CCT6A, CDK4, UBE2N, CDK1, UBA2, ALDH18A1, IARS, GALK1, BMPR1A, AARS, TOP2A, MCM7, ADK, OLA1, NAT10, IDE, KIF11, CHTF18, KIF15, PBK, DHX15, TK1, …	603	1363	22680	2.92507	5.16469e-21	5.73854e-22	4.33579e-22
UP_KEYWORDS	Mitochondrion inner membrane	45	7.41351	2.26407e-23	MTCH1, NDUFB8, COX7B, STOML2, MTCH2, SLC25A3, NDUFB6, NDUFA12, ATP5A1, TIMM13, ATP5C1, COX7A2, UQCR11, UQCR10, PHB, ATP5H, TYMS, ATP5O, COX5B, COX6A1, PHB2, COX5A, TIMM50, ATP5B, CHCHD3, CHCHD6, ATP5E, PMPCA, CYC1, NDUFV1, COX8A, TRAP1, TIMM23, SDHD, COX6C, ATP5F1, SDHB, TIMM8A1, GATM, SLC25A39, UQCRQ, UQCRC1, NDUFS2, ALDH18A1, SLC25A5	603	254	22680	6.66353	7.13182e-21	7.13182e-22	5.38849e-22
UP_KEYWORDS	Cell division	53	8.73147	6.00176e-23	ERCC6L, NCAPG2, BUB1B, KIF11, USP39, CKS1B, CDC20, PPP1CC, NUF2, NUSAP1, RCC1, NEK2, KNTC1, FBXO5, NUDC, LIG1, NSUN2, HAUS4, CCNA2, INCENP, BIRC5, ANAPC5, MCM5, KIF2C, ANAPC1, MAD1L1, CDCA3, CDCA5, CDCA8, SKA3, PMF1, AURKB, NCAPH, AURKA, CCNB1, RACGAP1, NUP43, ECT2, BUB1, CENPV, UBE2C, PLK1, PPP1CA, TPX2, CDK4, PRC1, TACC3, CDK1, NCAPD2, NCAPD3, SPC24, RAN, MAD2L1	603	372	22680	5.35869	1.89055e-20	1.71869e-21	1.29856e-21
UP_KEYWORDS	Cell cycle	68	11.2026	1.32029e-22	ERCC6L, MCM7, SUV39H1, NCAPG2, BUB1B, BRCA1, KIF11, USP39, CHTF18, CKS1B, CDC20, PPP1CC, NUF2, NUSAP1, RCC1, NEK2, KNTC1, FBXO5, NUDC, LIG1, DUSP1, NSUN2, H2AFX, HAUS4, CCNA2, TFDP1, INCENP, FANCD2, BIRC5, ANAPC5, ERH, MCM5, KIF2C, MCM6, ANAPC1, MAD1L1, CDCA3, UHRF1, CDCA5, CDCA8, SKA3, PMF1, AURKB, NCAPH, AURKA, CCNB1, RACGAP1, NUP43, ECT2, BUB1, E2F8, CENPV, CDKN2C, UBE2C, PLK1, PPP1CA, TPX2, N…	603	626	22680	4.08564	4.1589e-20	3.46575e-21	2.61857e-21
UP_KEYWORDS	Proteasome	24	3.95387	5.01595e-22	PSMD14, PSMD13, UCHL5, PSMB8, PSMB9, PSMB6, PSMA5, PSMD8, PSMA6, PSMD6, PSMC5, PSMA3, PSMB5, PSMA1, PSMB2, PSMC3, PSMB3, PSMC4, PSMA2, PSMD2, PSMD3, PSMC2, PSMD1, PSME2	603	56	22680	16.1194	1.58003e-19	1.2154e-20	9.18305e-21
UP_KEYWORDS	Chromosome	54	8.89621	8.01304e-22	ERCC6L, NUP107, SUV39H1, BUB1B, BRCA1, HMGB1, PPP1CC, NUDCD2, NUF2, HIST1H2AE, NUSAP1, HIST1H2AD, BANF1, HIST1H2AG, NEK2, KNTC1, TOPBP1, HIST1H2AF, HIST1H2AC, HIST1H2AB, HIST1H2AN, HIST1H2AI, NUP133, HIST1H2AH, H2AFZ, HIST1H2AK, H2AFX, RANGAP1, MSH6, INCENP, BIRC5, KIF2C, DTL, MAD1L1, CDCA5, CDCA8, SKA3, PMF1, AURKB, NCAPH, NUP85, PES1, NUP43, BUB1, CTC1, CENPV, CBX5, PLK1, CENPM, NCAPD2, CENPN, …	603	409	22680	4.96588	2.52411e-19	1.80293e-20	1.36222e-20
GOTERM_CC_DIRECT	GO:0000502~proteasome complex	26	4.28336	1.44547e-21	PSMD14, PSMD13, PSMD8, PSMB6, PSMD6, PSMB5, PSMB2, PSMB3, PSMD2, PSMD3, PSMD1, UCHL5, PSMB8, PSMB9, PSMA5, PSMA6, PSMA3, PSMC5, PSMA1, PSMC3, PSMA2, PSMC4, PSMC2, PSMG3, PSME2, PSMG2	588	66	19662	13.1729	7.40081e-19	9.25101e-20	7.64293e-20
UP_KEYWORDS	RNA-binding	65	10.7084	1.63477e-21	RPL5, EIF4A1, DAZAP1, EIF4A3, YBX1, PARK7, NUDT5, ELAVL1, PTBP1, FBL, SYNCRIP, XPO1, SNRNP70, XPO5, SNRPD3, EIF5A, CLUH, DIS3, NSUN2, DDX56, GTF3A, RBMXL1, DDX39B, EWSR1, SRSF2, NHP2, SRSF3, SNRPE, SNRPA1, SNRPF, SRSF7, SNRPB, SLBP, ARHGEF28, DDX1, MRPL18, NOP2, SRSF1, NOP9, EMG1, EXOSC5, ERI1, TRA2B, EXOSC8, G3BP1, SRSF10, EIF4E, YARS, NPM1, CPSF6, PNO1, ALYREF, PA2G4, HNRNPAB, EIF2S1, LRPPRC, H…	603	601	22680	4.06785	5.14953e-19	3.43302e-20	2.59384e-20
GOTERM_MF_DIRECT	GO:0003723~RNA binding	81	13.3443	1.86474e-21	RPL5, EIF4A1, DAZAP1, ENO1B, BRCA1, YBX1, PARK7, ENO1, NUDT5, ELAVL1, PTBP1, FBL, SYNCRIP, MRPL2, XPO1, SNRNP70, SNRPD1, XPO5, SNRPD3, EIF5A, WDHD1, CLUH, NCBP1, DIS3, NSUN2, DDX56, GTF3A, ILF2, PSMA6, RBMXL1, DDX39B, EWSR1, SRSF2, NHP2, SRSF3, SNRPE, SNRPA1, TARS2, SNRPF, SRSF7, SKIV2L2, SNRPB, SLBP, DNMT1, SF3B3, RNASEH2A, ARHGEF28, DDX1, MRPL18, NOP2, SRSF1, NOP9, EMG1, EXOSC5, ERI1, PES1, TRA…	546	780	17446	3.31813	1.43212e-18	4.77373e-19	4.44429e-19
UP_KEYWORDS	Mitosis	43	7.08402	3.14602e-21	ERCC6L, CDCA3, CDCA5, NCAPG2, BUB1B, CDCA8, KIF11, SKA3, PMF1, AURKB, NCAPH, AURKA, CDC20, CCNB1, NUF2, NUSAP1, RCC1, NEK2, NUP43, KNTC1, FBXO5, BUB1, NUDC, CENPV, UBE2C, NSUN2, PLK1, HAUS4, CCNA2, TPX2, INCENP, TACC3, CDK1, BIRC5, ANAPC5, NCAPD2, KIF2C, NCAPD3, ANAPC1, MAD1L1, SPC24, RAN, MAD2L1	603	259	22680	6.24445	9.90996e-19	6.19372e-20	4.6797e-20
UP_KEYWORDS	Transit peptide	58	9.55519	2.96194e-20	MIPEP, COX7B, SLC25A3, NDUFA10, ATP5C1, ETFA, ATP5G3, COX6A1, MRPL42, MRPL2, ACADL, C1QBP, LONP1, PMPCA, ME2, IDH3A, COX8A, MRPS18B, DARS2, SDHD, ATP5F1, SDHB, FH1, TUFM, MTHFD2, UQCRC1, NDUFS2, TARS2, STOML2, NDUFB8, MRPL18, ATP5A1, COX7A2, ATP5O, COX5B, MRPL12, COX5A, HSPD1, TIMM50, ATP5B, MTHFD1L, PITRM1, CYC1, NDUFV1, HSPA9, NDUFA9, TRAP1, PRELID1, MDH2, IDH3G, IDH2, GOT2, MRPL28, LRPPRC, CS,…	603	510	22680	4.27744	9.33011e-18	5.4883e-19	4.14671e-19
UP_KEYWORDS	Chaperone	36	5.93081	1.168e-19	SET, MRPL18, TIMM13, PARK7, HSPD1, CCT8, RBBP7, CCT7, CCT5, CCT4, HSPA9, CCT3, BTF3, CD74, TRAP1, NPM1, ALYREF, TBCD, AHSA1, HSPE1, TIMM8A1, PDIA6, CCT6A, TCP1, PSMG3, PPIH, DNAJC9, P4HB, CALR, PSMG2, ABCE1, FKBP4, PFDN6, HSPA1B, HSPA1A, ASF1B	603	191	22680	7.08916	3.6792e-17	2.044e-18	1.54436e-18
GOTERM_BP_DIRECT	GO:0007049~cell cycle	68	11.2026	2.85344e-19	ERCC6L, MCM7, SUV39H1, NCAPG2, BUB1B, BRCA1, KIF11, USP39, CHTF18, CKS1B, CDC20, PPP1CC, NUF2, NUSAP1, RCC1, MYBL2, NEK2, KNTC1, FBXO5, NUDC, LIG1, DUSP1, NSUN2, H2AFX, HAUS4, CCNA2, TFDP1, INCENP, FANCD2, BIRC5, ANAPC5, ERH, MCM5, KIF2C, MCM6, ANAPC1, MAD1L1, CDCA3, UHRF1, CDCA5, CDCA8, SKA3, PMF1, AURKB, NCAPH, AURKA, CCNB1, RACGAP1, NUP43, ECT2, BUB1, E2F8, CENPV, CDKN2C, UBE2C, PLK1, PPP1CA, …	570	614	18082	3.51328	6.03503e-16	4.11127e-16	3.97909e-16
GOTERM_BP_DIRECT	GO:0007067~mitotic nuclear division	45	7.41351	4.52935e-19	ERCC6L, CDCA3, CDCA5, NCAPG2, BUB1B, CDCA8, KIF11, SKA3, PMF1, AURKB, NCAPH, AURKA, CDC20, CCNB1, NUF2, NUSAP1, RCC1, NEK2, NUP43, KNTC1, FBXO5, BUB1, NUDC, CENPV, UBE2C, NSUN2, PLK1, HAUS4, CCNA2, TPX2, ESPL1, INCENP, SRSF2, CDK1, BIRC5, ANAPC5, NCAPD2, KIF2C, CENPN, NCAPD3, ANAPC1, MAD1L1, SPC24, RAN, MAD2L1	570	277	18082	5.15352	9.57958e-16	4.11127e-16	3.97909e-16
GOTERM_BP_DIRECT	GO:0051301~cell division	52	8.56672	5.8316e-19	ERCC6L, NCAPG2, BUB1B, KIF11, USP39, CKS1B, CDC20, PPP1CC, NUF2, NUSAP1, RCC1, NEK2, KNTC1, FBXO5, NUDC, LIG1, NSUN2, HAUS4, CCNA2, INCENP, BIRC5, ANAPC5, MCM5, KIF2C, ANAPC1, MAD1L1, CDCA3, CDCA5, CDCA8, SKA3, PMF1, AURKB, NCAPH, AURKA, CCNB1, RACGAP1, NUP43, ECT2, BUB1, CENPV, UBE2C, PLK1, PPP1CA, TPX2, CDK4, PRC1, CDK1, NCAPD2, NCAPD3, SPC24, RAN, MAD2L1	570	374	18082	4.41066	1.23338e-15	4.11127e-16	3.97909e-16
KEGG_PATHWAY	mmu03050:Proteasome	23	3.78913	5.21128e-18	PSMD14, PSMD13, PSMB8, PSMB9, PSMB6, PSMA5, PSMD8, PSMA6, PSMD6, PSMC5, PSMA3, PSMB5, PSMA1, PSMB2, PSMC3, PSMB3, PSMC4, PSMA2, PSMD2, PSMD3, PSMC2, PSMD1, PSME2	364	45	7691	10.7993	1.08916e-15	1.08916e-15	9.53665e-16
GOTERM_MF_DIRECT	GO:0005524~ATP binding	111	18.2867	9.33468e-18	CARS, EIF4A1, ERCC6L, EIF4A3, PEBP1, BUB1B, NUBP1, RUVBL2, LONP1, NEK2, NSF, LIG1, TAP1, AARSD1, CTPS, ILF2, MSH6, DHX40, KARS, DDX39B, MTHFD1, TARS2, KIF20A, FKBP4, RTEL1, DDX1, AK2, GMPS, ATP5B, LARS, G3BP1, PGK1, YARS, HSPA9, TRAP1, UBE2C, HSPA4, ABCA4, PLK1, ASNS, PAICS, CCT6A, CDK4, UBE2N, CDK1, UBA2, ALDH18A1, IARS, GALK1, BMPR1A, AARS, TOP2A, MCM7, ADK, OLA1, NAT10, IDE, KIF11, CHTF18, KIF…	546	1507	17446	2.35349	7.16903e-15	1.79226e-15	1.66857e-15
UP_SEQ_FEATURE	transit peptide:Mitochondrion	59	9.71993	1.06397e-17	MIPEP, COX7B, SLC25A3, NDUFA10, ATP5C1, ETFA, ATP5G3, COX6A1, MRPL42, MRPL2, CHCHD2, CHCHD3, ACADL, C1QBP, LONP1, PMPCA, ME2, IDH3A, COX8A, MRPS18B, DARS2, SDHD, ATP5F1, SDHB, FH1, TUFM, MTHFD2, UQCRC1, NDUFS2, TARS2, NDUFB8, MRPL18, ATP5A1, COX7A2, ATP5O, COX5B, MRPL12, COX5A, HSPD1, TIMM50, ATP5B, MTHFD1L, PITRM1, CYC1, NDUFV1, HSPA9, NDUFA9, TRAP1, PRELID1, MDH2, IDH3G, IDH2, GOT2, MRPL28, LRP…	582	496	18012	3.68137	1.48423e-14	1.4853e-14	1.47891e-14
GOTERM_CC_DIRECT	GO:0000776~kinetochore	29	4.77759	1.30078e-17	ERCC6L, NUP107, BUB1B, TTK, SKA3, PMF1, NUP160, AURKB, XPO1, NUDCD2, NUP85, NUF2, NEK2, NUP43, KNTC1, BUB1, CENPV, CBX5, NUP133, PLK1, RANGAP1, INCENP, CENPM, BIRC5, KIF2C, CENPN, MAD1L1, SPC24, MAD2L1	588	120	19662	8.08104	6.65998e-15	7.39998e-16	6.11366e-16
UP_KEYWORDS	Centromere	29	4.77759	1.48836e-17	ERCC6L, NUP107, SUV39H1, BUB1B, CDCA8, SKA3, PMF1, AURKB, PPP1CC, NUDCD2, NUP85, NUF2, NEK2, NUP43, KNTC1, BUB1, CENPV, CBX5, NUP133, PLK1, RANGAP1, INCENP, CENPM, BIRC5, KIF2C, CENPN, MAD1L1, SPC24, MAD2L1	603	134	22680	8.1399	4.68834e-15	2.46755e-16	1.86437e-16
UP_KEYWORDS	Kinetochore	25	4.11862	2.96501e-17	ERCC6L, NUP107, BUB1B, SKA3, PMF1, PPP1CC, NUDCD2, NUP85, NUF2, NEK2, NUP43, KNTC1, BUB1, CENPV, NUP133, PLK1, RANGAP1, INCENP, CENPM, BIRC5, KIF2C, CENPN, MAD1L1, SPC24, MAD2L1	603	95	22680	9.89788	9.33979e-15	4.6699e-16	3.52837e-16
GOTERM_BP_DIRECT	GO:0006457~protein folding	30	4.94234	3.11161e-17	TXN1, HSPD1, TUBA1B, TUBB5, NUDCD2, CCT8, CCT7, CCT5, CCT4, HSPA9, PDIA3, CCT3, CD74, TRAP1, PPIL1, NUDC, TBCD, AHSA1, HSPE1, PDIA6, CCT6A, TCP1, STUB1, PPIH, P4HB, CALR, FKBP4, PPIA, PFDN6, AARS	570	128	18082	7.43503	6.58106e-14	1.64526e-14	1.59237e-14
GOTERM_CC_DIRECT	GO:0005730~nucleolus	75	12.3558	4.06501e-17	TOP2A, RPL5, FEN1, SLC25A3, OLA1, NAT10, MCM10, NOC2L, WDR46, FBL, PPP1CC, XPO1, C1QBP, DHX15, NUSAP1, NEK2, RRP12, WDR36, PRMT7, DIS3, NSUN2, DDX56, ILF2, GNL3, FTSJ3, DHX40, SAPCD2, FANCD2, EWSR1, EEF1D, POLR1B, GRWD1, MRTO4, NHP2, DTL, SKIV2L2, SF3B3, HEATR1, NOP2, TIMM13, CDCA8, NOC4L, TYMS, EMG1, EXOSC5, ERI1, PES1, PRDX1, EXOSC8, WBSCR22, UTP20, BRIX1, CCT5, HSPA9, NOP58, NPM1, CBX5, NAA10,…	588	842	19662	2.97851	2.08129e-14	2.08129e-15	1.7195e-15
GOTERM_CC_DIRECT	GO:0005694~chromosome	46	7.57825	5.48117e-17	ERCC6L, NUP107, CDCA5, SUV39H1, BUB1B, CDCA8, BRCA1, HMGB1, SKA3, PMF1, AURKB, NCAPH, FBL, NUDCD2, NUP85, PES1, NUF2, NUSAP1, BANF1, NEK2, NUP43, KNTC1, HIST1H2AF, TOPBP1, BUB1, CTC1, CENPV, CBX5, NUP133, HIST1H2AH, H2AFZ, HIST1H2AK, PLK1, H2AFX, RANGAP1, MSH6, INCENP, CENPM, BIRC5, NCAPD2, KIF2C, CENPN, DTL, MAD1L1, SPC24, MAD2L1	588	344	19662	4.47146	2.80636e-14	2.55124e-15	2.10776e-15
GOTERM_CC_DIRECT	GO:0030529~intracellular ribonucleoprotein complex	44	7.24876	1.02332e-16	RPL5, SLBP, DDX1, MRPL18, EIF4A3, RPS27L, YBX1, BRCA1, MRPL12, MRPL42, SYNCRIP, FBL, MRPL3, MRPL2, XPO1, SNRPD2, SNRNP70, SNRPD1, RUVBL2, SNRPD3, NPM1, NOP58, CPSF6, NCBP1, MRPS18B, MRPL28, PA2G4, ILF2, HNRNPAB, LRPPRC, HNRNPL, BOP1, RBMXL1, HNRNPF, HNRNPA2B1, NHP2, SNRPE, RPL27, SNRPA1, PRPF31, SNRPF, GAPDH, NOP10, SNRPB	588	320	19662	4.59783	5.68434e-14	4.36618e-15	3.60721e-15
UP_KEYWORDS	mRNA splicing	36	5.93081	2.01817e-16	SF3B3, SRSF1, EIF4A3, YBX1, USP39, EFTUD2, PTBP1, SYNCRIP, SNRPD2, SNRPD1, C1QBP, TRA2B, DHX15, SNRPD3, SRSF10, DDX39, PPIL1, NCBP1, ALYREF, RBMXL1, PHF5A, DDX39B, HNRNPF, HNRNPA2B1, SRSF2, SRSF3, STRAP, SNRPE, GEMIN6, SNRPA1, PPIH, PRPF31, SNRPF, SRSF7, SKIV2L2, SNRPB	603	240	22680	5.64179	6.99441e-14	3.02725e-15	2.28726e-15
UP_KEYWORDS	mRNA processing	40	6.58979	5.54989e-16	SLBP, SF3B3, DDX1, SRSF1, EIF4A3, YBX1, USP39, EFTUD2, PTBP1, SYNCRIP, SNRPD2, SNRPD1, C1QBP, TRA2B, DHX15, SNRPD3, SRSF10, DDX39, PPIL1, CPSF6, NCBP1, ALYREF, NUDT21, RBMXL1, PHF5A, DDX39B, HNRNPF, HNRNPA2B1, SRSF2, SRSF3, STRAP, SNRPE, GEMIN6, SNRPA1, PPIH, PRPF31, SNRPF, SRSF7, SKIV2L2, SNRPB	603	307	22680	4.90058	1.7486e-13	7.94643e-15	6.00397e-15
KEGG_PATHWAY	mmu05012:Parkinson's disease	36	5.93081	8.39075e-16	NDUFB8, COX7B, NDUFB6, NDUFA12, NDUFA10, ATP5A1, ATP5C1, COX7A2, UQCR11, ATP5G3, PARK7, UQCR10, ATP5H, ATP5O, COX5B, COX6A1, COX5A, ATP5B, ATP5E, CYC1, NDUFV1, COX8A, NDUFA9, SDHD, COX6C, ATP5F1, SDHB, COX6B1, UQCRQ, NDUFAB1, UQCRC1, VDAC3, CYCS, NDUFS2, VDAC1, SLC25A5	364	149	7691	5.10502	1.85629e-13	8.76833e-14	7.67754e-14
GOTERM_CC_DIRECT	GO:0000775~chromosome, centromeric region	29	4.77759	1.22928e-15	ERCC6L, NUP107, SUV39H1, BUB1B, CDCA8, SKA3, PMF1, AURKB, NUDCD2, NUP85, NUF2, NEK2, NUP43, KNTC1, BUB1, WDHD1, CENPV, CBX5, NUP133, PLK1, RANGAP1, INCENP, CENPM, BIRC5, KIF2C, CENPN, MAD1L1, SPC24, MAD2L1	588	141	19662	6.87748	6.25278e-13	4.84147e-14	3.99988e-14
UP_KEYWORDS	Methylation	72	11.8616	5.43908e-15	MTCH1, FEN1, DAZAP1, SLC25A3, NUP107, ETFB, ELAVL1, FBL, SYNCRIP, TUBA1B, TUBB5, SNRPD1, HIST1H2AE, CASP1, HIST1H2AD, RCC1, HIST1H2AG, SNRPD3, HIST1H2AF, HIST1H2AC, HIST1H2AB, PDIA3, SMARCC1, PRMT7, HIST1H2AN, TPI1, HIST1H2AI, NUP133, HIST1H2AH, H2AFZ, HIST1H2AK, ILF2, PKM, RBMXL1, EWSR1, NDUFS2, TAGLN2, FKBP4, SLC25A5, GAPDH, SNRPB, DNMT1, SET, PCNA, ATP5A1, SRSF1, HDAC6, SAMM50, PPP4C, POLD1, T…	603	960	22680	2.8209	1.71363e-12	7.44917e-14	5.62826e-14
UP_KEYWORDS	mRNA transport	22	3.62438	6.56834e-15	EIF5A, NDC1, NXT1, NUP107, NCBP1, NUP210, NUP155, NUP133, ALYREF, EIF4A3, SRSF1, AAAS, LRPPRC, NUP160, NUP93, XPO1, DDX39B, NUP85, HNRNPA2B1, SRSF3, NUP43, SRSF7	603	86	22680	9.62166	2.06335e-12	8.62094e-14	6.5136e-14
GOTERM_BP_DIRECT	GO:0051028~mRNA transport	23	3.78913	2.62368e-14	EIF5A, NDC1, SLBP, NXT1, NUP107, NCBP1, NUP210, NUP155, NUP133, ALYREF, EIF4A3, SRSF1, AAAS, LRPPRC, NUP160, NUP93, XPO1, DDX39B, NUP85, HNRNPA2B1, SRSF3, NUP43, SRSF7	570	88	18082	8.29119	5.54157e-11	1.10981e-11	1.07413e-11
GOTERM_CC_DIRECT	GO:0000777~condensed chromosome kinetochore	22	3.62438	3.75855e-14	ERCC6L, CENPV, NUP107, NUP133, BUB1B, RANGAP1, PPP1CC, NUDCD2, NUP85, INCENP, NUF2, CENPM, BIRC5, KIF2C, NEK2, KNTC1, NUP43, CENPN, BUB1, MAD1L1, SPC24, MAD2L1	588	84	19662	8.75777	1.92699e-11	1.37456e-12	1.13562e-12
GOTERM_BP_DIRECT	GO:0008380~RNA splicing	36	5.93081	3.85551e-14	SF3B3, SRSF1, EIF4A3, YBX1, USP39, EFTUD2, PTBP1, SYNCRIP, SNRPD2, SNRPD1, C1QBP, TRA2B, DHX15, SNRPD3, SRSF10, DDX39, PPIL1, NCBP1, ALYREF, RBMXL1, PHF5A, DDX39B, HNRNPF, HNRNPA2B1, SRSF2, SRSF3, STRAP, SNRPE, GEMIN6, SNRPA1, PPIH, PRPF31, SNRPF, SRSF7, SKIV2L2, SNRPB	570	241	18082	4.73868	8.14798e-11	1.35907e-11	1.31537e-11
UP_KEYWORDS	DNA replication	22	3.62438	5.54491e-14	RFC5, GINS1, PRIM2, RRM1, FEN1, RRM2, RFC4, PCNA, MCM7, LIG1, RFC2, MCM10, CHTF18, POLA1, POLA2, NASP, POLD1, POLD2, MCM5, MCM6, RBBP7, DTL	603	95	22680	8.71013	1.7451e-11	6.98658e-13	5.27875e-13
GOTERM_BP_DIRECT	GO:0006397~mRNA processing	41	6.75453	1.13974e-13	SLBP, SF3B3, DDX1, SRSF1, EIF4A3, YBX1, USP39, EFTUD2, PTBP1, SYNCRIP, SNRPD2, SNRPD1, C1QBP, TRA2B, DHX15, SNRPD3, SRSF10, DDX39, PPIL1, CPSF6, NCBP1, ALYREF, HNRNPL, NUDT21, RBMXL1, PHF5A, DDX39B, HNRNPF, HNRNPA2B1, SRSF2, SRSF3, STRAP, SNRPE, GEMIN6, SNRPA1, PPIH, PRPF31, SNRPF, SRSF7, SKIV2L2, SNRPB	570	322	18082	4.03924	2.41152e-10	3.44365e-11	3.33293e-11
KEGG_PATHWAY	mmu00190:Oxidative phosphorylation	32	5.27183	1.86491e-13	NDUFB8, COX7B, NDUFB6, NDUFA12, NDUFA10, ATP5A1, ATP5C1, COX7A2, UQCR11, ATP5G3, UQCR10, ATP5H, ATP5O, COX5B, COX6A1, COX5A, ATP5B, ATP5E, CYC1, NDUFV1, COX8A, NDUFA9, SDHD, COX6C, ATP5F1, SDHB, COX6B1, UQCRQ, PPA1, NDUFAB1, UQCRC1, NDUFS2	364	139	7691	4.86426	3.89822e-11	1.15496e-11	1.01128e-11
KEGG_PATHWAY	mmu05010:Alzheimer's disease	36	5.93081	2.21045e-13	NDUFB8, COX7B, NDUFB6, NDUFA12, NDUFA10, ATP5A1, ATP5C1, COX7A2, UQCR11, ATP5G3, UQCR10, IDE, ATP5H, ATP5O, COX5B, COX6A1, COX5A, ATP5B, CASP12, CASP8, ATP5E, CYC1, NDUFV1, COX8A, NDUFA9, SDHD, COX6C, ATP5F1, SDHB, COX6B1, UQCRQ, NDUFAB1, UQCRC1, CYCS, NDUFS2, GAPDH	364	177	7691	4.29745	4.61985e-11	1.15496e-11	1.01128e-11
GOTERM_CC_DIRECT	GO:0005681~spliceosomal complex	26	4.28336	2.74019e-13	SF3B3, SRSF1, USP39, EFTUD2, SYNCRIP, SNRPD2, SNRNP70, SNRPD1, DHX15, SNRPD3, DDX39, PPIL1, API5, ALYREF, PHF5A, DDX39B, HNRNPF, HNRNPA2B1, SRSF2, SNRPE, SNRPA1, PPIH, PRPF31, SNRPF, SKIV2L2, SNRPB	588	136	19662	6.39271	1.4029e-10	9.35319e-12	7.72734e-12
GOTERM_BP_DIRECT	GO:0006260~DNA replication	25	4.11862	6.29927e-13	PRIM2, FEN1, RTEL1, 2810417H13RIK, PCNA, MCM7, MCM10, BRCA1, CHTF18, POLD1, POLD2, RBBP7, RFC5, GINS1, RRM1, RRM2, RFC4, LIG1, RFC2, POLA1, POLA2, NASP, MCM5, MCM6, DTL	570	123	18082	6.44773	1.33232e-09	1.66537e-10	1.61183e-10
GOTERM_CC_DIRECT	GO:0005829~cytosol	109	17.9572	6.62908e-13	TXN1, CSE1L, PARK7, NUBP1, PSMD8, TUBB5, SNRPD2, SNRPD1, AP1S1, SNRPD3, KPNA2, WDR77, MTHFD1, IGTP, SNRPE, GEMIN6, SNRPF, FKBP4, PFN1, PPIA, SNRPB, SET, CDCA3, PSMD13, SHMT1, AK2, GMPS, NDRG1, GSPT1, LDHA, LARS, PRDX1, G3BP1, SMYD2, PGK1, HSPA4, IDH2, ASNS, HPRT, PAICS, HNRNPL, GM4737, EIF6, CDK4, CYCS, UBA2, CALR, PSMG2, IARS, SAE1, AARS, YWHAE, CLIC4, MCM7, ADK, IDE, ELAVL1, TUBA1B, CASP12, CAS…	588	1784	19662	2.04306	3.39412e-10	2.1213e-11	1.75256e-11
UP_KEYWORDS	rRNA processing	20	3.29489	7.14312e-13	DIS3, SUV39H1, DDX56, EIF4A3, NOP2, NAT10, PA2G4, FTSJ3, FBL, BOP1, EMG1, EXOSC5, ERI1, PES1, EXOSC8, NHP2, WBSCR22, UTP20, NOP10, SKIV2L2	603	85	22680	8.84987	2.2501e-10	8.65416e-12	6.5387e-12
UP_KEYWORDS	Protein biosynthesis	25	4.11862	1.03311e-12	CARS, EIF4A1, GSPT1, EFTUD2, LARS, EIF4E, YARS, EIF5A, EIF2B5, DARS2, AARSD1, EIF2S1, TUFM, EEF1G, EIF6, KARS, EIF3L, EEF1D, MARS, ETF1, GARS, TARS2, IARS, EIF3B, AARS	603	147	22680	6.39659	3.25415e-10	1.2053e-11	9.10671e-12
GOTERM_MF_DIRECT	GO:0051082~unfolded protein binding	20	3.29489	1.03817e-12	HSPA9, CCT3, TRAP1, NPM1, NUDC, PTGES3, HSPE1, CCT6A, NUDCD2, TCP1, HEATR3, CCT8, CALR, CCT7, UGGT1, SRSF10, PFDN6, CCT5, HSPA1A, CCT4	546	75	17446	8.52063	7.97314e-10	1.59462e-10	1.48458e-10
GOTERM_CC_DIRECT	GO:0005643~nuclear pore	18	2.9654	3.54564e-12	EIF5A, NDC1, NUP205, NXT1, NUP107, NUP210, NUP155, NUP133, AAAS, RANGAP1, NUP160, NUP93, NUP85, NUP43, KPNA2, MAD1L1, RAN, MAD2L1	588	64	19662	9.40466	1.81535e-09	1.06786e-10	8.82239e-11
UP_KEYWORDS	Spliceosome	22	3.62438	4.12484e-12	PPIL1, SF3B3, ALYREF, EIF4A3, SRSF1, USP39, EFTUD2, SYNCRIP, PHF5A, SNRPD2, DDX39B, SNRPD1, HNRNPF, HNRNPA2B1, SNRPE, SNRPA1, PPIH, PRPF31, SNRPD3, SNRPF, SKIV2L2, SNRPB	603	117	22680	7.07233	1.29932e-09	4.64044e-11	3.50611e-11
KEGG_PATHWAY	mmu05016:Huntington's disease	36	5.93081	6.79748e-12	NDUFB8, COX7B, NDUFB6, NDUFA12, NDUFA10, ATP5A1, ATP5C1, COX7A2, UQCR11, ATP5G3, UQCR10, ATP5H, ATP5O, COX5B, COX6A1, COX5A, ATP5B, CASP8, ATP5E, CYC1, NDUFV1, COX8A, NDUFA9, SDHD, COX6C, ATP5F1, SDHB, COX6B1, UQCRQ, NDUFAB1, UQCRC1, VDAC3, CYCS, NDUFS2, VDAC1, SLC25A5	364	198	7691	3.84166	1.42067e-09	2.84135e-10	2.48788e-10
GOTERM_BP_DIRECT	GO:0006364~rRNA processing	24	3.95387	8.18781e-12	RPL5, WDR36, DIS3, SUV39H1, DDX56, EIF4A3, NOP2, NAT10, PA2G4, FTSJ3, FBL, BOP1, EMG1, TBL3, EXOSC5, ERI1, PES1, EXOSC8, MRTO4, NHP2, WBSCR22, UTP20, NOP10, SKIV2L2	570	126	18082	6.04244	1.73172e-08	1.92413e-09	1.86227e-09
GOTERM_CC_DIRECT	GO:0022624~proteasome accessory complex	11	1.81219	8.40037e-12	PSMD8, PSMC5, PSMD6, PSMD14, PSMC3, PSMC4, PSMD13, PSMD2, PSMD3, PSMC2, PSMD1	588	17	19662	21.6369	4.301e-09	2.38944e-10	1.97409e-10
KEGG_PATHWAY	mmu03040:Spliceosome	29	4.77759	1.2816e-11	SF3B3, SRSF1, EIF4A3, USP39, EFTUD2, SNRPD2, SNRNP70, SNRPD1, TRA2B, DHX15, SNRPD3, SRSF10, PPIL1, NCBP1, ALYREF, RBMXL1, PHF5A, DDX39B, SRSF2, SRSF3, SNRPE, SNRPA1, PPIH, PRPF31, SNRPF, SRSF7, HSPA1B, HSPA1A, SNRPB	364	133	7691	4.6071	2.67856e-09	4.46425e-10	3.90889e-10
GOTERM_MF_DIRECT	GO:0019899~enzyme binding	41	6.75453	2.49215e-11	TOP2A, TXN1, YWHAE, PCNA, PEBP1, MCM10, BRCA1, PARK7, PHB, CDC20, POLD1, HIST1H2AE, HIST1H2AD, BANF1, HIST1H2AG, SNRPD3, EIF4E, HIST1H2AC, HIST1H2AB, YWHAH, RFC5, HSPA9, NPM1, HIST1H2AN, RFC4, HIST1H2AI, RFC2, PRMT1, PTGES3, CAD, H2AFX, GOT2, NME2, TIMM23, TUBA4A, NME1, BIRC5, STUB1, P4HB, GAPDH, HSPA1A	546	384	17446	3.41158	1.91397e-08	3.18995e-09	2.96981e-09
UP_KEYWORDS	Electron transport	20	3.29489	5.30153e-11	TXN1, NDUFA9, NDUFB8, NDUFB6, NDUFA12, NDUFA10, UQCR11, ETFA, UQCR10, ETFB, SDHD, SDHB, UQCRQ, NDUFAB1, UQCRC1, CYCS, NDUFS2, CYC1, CYB561, NDUFV1	603	107	22680	7.03027	1.66998e-08	5.75856e-10	4.35091e-10
GOTERM_CC_DIRECT	GO:0005839~proteasome core complex	11	1.81219	7.35912e-11	PSMB6, PSMA5, PSMA6, PSMA3, PSMB5, PSMA1, PSMB2, PSMA2, PSMB3, PSMB8, PSMB9	588	20	19662	18.3913	3.76787e-08	1.98309e-09	1.63837e-09
UP_KEYWORDS	Threonine protease	11	1.81219	7.82219e-11	PSMB6, PSMA5, PSMA6, PSMA3, PSMB5, PSMA1, PSMB2, PSMA2, PSMB3, PSMB8, PSMB9	603	22	22680	18.806	2.46399e-08	8.2133e-10	6.20561e-10
INTERPRO	IPR001353:Proteasome, subunit alpha/beta	11	1.81219	8.29639e-11	PSMB6, PSMA5, PSMA6, PSMA3, PSMB5, PSMA1, PSMB2, PSMA2, PSMB3, PSMB8, PSMB9	585	21	20594	18.4399	1.00303e-07	1.00303e-07	9.657e-08
GOTERM_BP_DIRECT	GO:1904874~positive regulation of telomerase RNA localization to Cajal body	10	1.64745	1.20169e-10	CCT6A, CCT3, RUVBL2, TCP1, NHP2, CCT8, CCT7, CCT5, NOP10, CCT4	570	15	18082	21.1485	2.54157e-07	2.54157e-08	2.45985e-08
GOTERM_MF_DIRECT	GO:0016887~ATPase activity	28	4.61285	1.5328e-10	EIF4A1, ATP5A1, OLA1, ATP5C1, IDE, ATP5H, ATP5O, KIF15, ATP5B, RUVBL2, ATP5E, LONP1, ABCF2, NSF, DDX39, ATAD2, ABCA4, TAP1, KIF22, ATP5F1, MSH6, PSMC5, DDX39B, PSMC2, KIF2C, KIF20A, ABCE1, HSPA1A	546	200	17446	4.47333	1.17719e-07	1.6817e-08	1.56564e-08
KEGG_PATHWAY	mmu03030:DNA replication	15	2.47117	1.9963e-10	RFC5, PRIM2, FEN1, RFC4, PCNA, RNASEH2A, MCM7, LIG1, RFC2, POLA1, POLA2, POLD1, POLD2, MCM5, MCM6	364	35	7691	9.05534	4.17227e-08	5.96039e-09	5.2189e-09
GOTERM_CC_DIRECT	GO:0034709~methylosome	9	1.4827	2.6818e-10	SNRPD2, SNRPD1, PRMT1, SNRPE, ERH, SNRPD3, SNRPF, WDR77, SNRPB	588	12	19662	25.0791	1.37308e-07	6.86129e-09	5.66861e-09
GOTERM_CC_DIRECT	GO:0005874~microtubule	35	5.76606	2.8142e-10	KIF11, SKA3, NDRG1, HDAC6, KIF15, AURKA, TUBA1C, TUBA1B, TUBB5, TUBA1A, NUSAP1, NEK2, CCT8, CCT7, GTSE1, CCT5, CCT4, CCT3, NUDC, HAUS4, TBCD, KIF22, TUBB4B, TUBG1, TUBA4A, LRPPRC, CCT6A, TPX2, PRC1, INCENP, TCP1, BIRC5, KIF2C, KIF20A, FKBP4	588	327	19662	3.57907	1.44087e-07	6.86129e-09	5.66861e-09
UP_KEYWORDS	Transport	97	15.9802	6.03502e-10	TXN1, MTCH1, MTCH2, NUP107, NDUFA12, CSE1L, EIF4A3, NDUFA10, ATP5C1, IPO5, AP1S1, KPNA2, NSF, CPT1A, NUP210, TAP1, ATP1B3, SDHD, SDHB, TIMM8A1, NUP93, DDX39B, UQCRC1, VDAC3, SRSF3, VDAC1, KIF20A, SRSF7, MRPL18, ATP5H, ATP5O, AAAS, NUP160, TIMM50, ATP5B, RACGAP1, NUP85, ATP5E, G3BP1, CYC1, ECT2, APOB, NDUFV1, BTF3, PRELID1, NUP155, ALYREF, ABCA4, GOT2, NASP, UQCRQ, CYCS, SFXN1, CLIC4, SLC25A3, NXT…	603	1901	22680	1.91918	1.90103e-07	6.13236e-09	4.63334e-09
GOTERM_MF_DIRECT	GO:0004298~threonine-type endopeptidase activity	11	1.81219	6.47097e-10	PSMB6, PSMA5, PSMA6, PSMA3, PSMB5, PSMA1, PSMB2, PSMA2, PSMB3, PSMB8, PSMB9	546	23	17446	15.2816	4.9697e-07	6.21213e-08	5.78343e-08
GOTERM_BP_DIRECT	GO:0002479~antigen processing and presentation of exogenous peptide antigen via MHC class I, TAP-dependent	12	1.97694	8.63823e-10	PSMB6, PSMA5, PSMA6, PSMA3, PSMB5, PSMA1, PSMB2, PSMA2, PSMB3, CALR, PSMB8, PSMB9	570	30	18082	12.6891	1.82698e-06	1.6609e-07	1.6075e-07
UP_SEQ_FEATURE	cross-link:Glycyl lysine isopeptide (Lys-Gly) (interchain with G-Cter in ubiquitin)	35	5.76606	9.61572e-10	SET, PCNA, RPN2, UHRF1, MCM10, YBX1, HMGB1, SYNCRIP, TUBA1B, TUBB5, HIST1H2AE, HIST1H2AD, HIST1H2AG, HIST1H2AF, CCT8, RBBP7, HIST1H2AC, HIST1H2AB, HIST1H2AN, HIST1H2AI, LIG1, HIST1H2AH, H2AFZ, HIST1H2AK, H2AFX, NME1, PSMA6, PSMA1, FANCD2, UQCRQ, CDK1, ACO2, PFN1, PPIA, RAN	582	318	18012	3.40628	1.34139e-06	6.71177e-07	6.68292e-07
UP_KEYWORDS	Ribonucleoprotein	31	5.10708	1.03361e-09	RPL5, SLBP, MRPL18, RPS27L, MRPL12, MRPL42, SYNCRIP, FBL, MRPL3, MRPL2, SNRPD2, SNRNP70, SNRPD1, SNRPD3, NOP58, MRPS18B, MRPL28, PA2G4, HNRNPAB, HNRNPL, RBMXL1, HNRNPF, HNRNPA2B1, NHP2, SNRPE, RPL27, SNRPA1, PRPF31, SNRPF, NOP10, SNRPB	603	308	22680	3.78562	3.25586e-07	1.01746e-08	7.68745e-09
SMART	SM00382:AAA	21	3.45964	1.38483e-09	NSF, RFC5, RFC4, MCM7, RFC2, ABCA4, ATAD2, TAP1, CHTF18, NUBP1, ATP5B, PSMC5, RAD51, PSMC3, PSMC4, RUVBL2, PSMC2, LONP1, TRIP13, ABCE1, ABCF2	280	144	10425	5.42969	2.71426e-07	2.71426e-07	2.60347e-07
KEGG_PATHWAY	mmu01100:Metabolic pathways	105	17.2982	1.96243e-09	NDUFA12, NDUFA10, ATP5C1, ENO1, COX6A1, PPAT, ALG8, MOGS, CTPS, SDHD, SDHB, COX6B1, MTHFD1, MTHFD2, UQCRC1, ISYNA1, DNMT1, RPN2, SHMT1, RPN1, AK2, GMPS, ATP5H, ATP5O, ATP5B, FUT8, LDHA, ATP5E, PGK1, CYC1, NDUFV1, IDH2, GOT2, ASNS, HPRT, PAICS, CS, POLA1, POLA2, UQCRQ, ALDH18A1, ACO2, GCLM, GALK1, COX7B, GPAA1, ENO1B, ADK, ATP5G3, ACADL, PHGDH, TK1, PGLS, GUSB, NANS, IDH3A, COX8A, ADSL, TPI1, PGAM…	364	1269	7691	1.74827	4.10147e-07	5.12684e-08	4.48905e-08
GOTERM_CC_DIRECT	GO:0005687~U4 snRNP	8	1.31796	2.26492e-09	SNRPD2, DDX39B, SNRPD1, SNRPE, PRPF31, SNRPD3, SNRPF, SNRPB	588	10	19662	26.751	1.15964e-06	5.27109e-08	4.35483e-08
INTERPRO	IPR027417:P-loop containing nucleoside triphosphate hydrolase	60	9.88468	2.79748e-09	EIF4A1, ERCC6L, MCM7, EIF4A3, NDUFA10, OLA1, KIF11, CHTF18, NUBP1, KIF15, EFTUD2, RUVBL2, DHX15, LONP1, TK1, NSF, RFC5, RFC4, RFC2, DDX56, TAP1, KIF22, CTPS, DCK, TUFM, GNL3, MSH6, DHX40, DDX39B, MTHFD1, IGTP, MCM5, KIF2C, KIF20A, MCM6, SKIV2L2, RTEL1, DDX1, ATP5A1, AK2, GSPT1, ATP5B, SBNO2, MTHFD1L, RAD54L, ABCF2, GBP3, DDX39, ABCA4, ATAD2, IFI47, MPP6, PSMC5, RAD51, PSMC3, PSMC4, PSMC2, TRIP13,…	585	909	20594	2.32366	3.38215e-06	1.42062e-06	1.36775e-06
GOTERM_CC_DIRECT	GO:0071013~catalytic step 2 spliceosome	18	2.9654	3.30143e-09	PPIL1, SF3B3, EIF4A3, SRSF1, EFTUD2, SYNCRIP, RBMXL1, PHF5A, SNRPD2, SNRPD1, HNRNPF, HNRNPA2B1, SNRPE, SNRPA1, SNRPD3, SNRPF, SKIV2L2, SNRPB	588	96	19662	6.26977	1.69033e-06	7.34928e-08	6.07177e-08
GOTERM_MF_DIRECT	GO:0005515~protein binding	188	30.972	3.66639e-09	TXN1, EIF4A1, RPL5, CSE1L, MRFAP1, BUB1B, PARK7, PHB2, NUBP1, IPO5, EFTUD2, CDC20, PPP1CC, CHCHD3, PSMD2, RUVBL2, PSMD3, PSMD1, AP1S1, NEK2, FBXO5, KPNA2, HMGN1, NSF, PDIA3, WDHD1, SMARCC1, ATP1B3, WDR77, RBMXL1, FRMD6, FANCD2, EWSR1, UQCRC1, NHP2, SRSF2, PSME2, VDAC1, GEMIN6, CLEC4E, PFN1, SRSF7, PPIA, ANAPC1, SNRPB, RTEL1, DNMT1, PSMD14, ARHGEF28, CDCA5, DDX1, CDCA8, PMF1, ATP5B, SBNO2, CCNB1, …	546	4092	17446	1.468	2.81578e-06	3.12865e-07	2.91274e-07
UP_SEQ_FEATURE	chain:Histone H2A type 1	8	1.31796	3.8671e-09	HIST1H2AN, HIST1H2AI, HIST1H2AH, HIST1H2AE, HIST1H2AD, HIST1H2AG, HIST1H2AC, HIST1H2AB	582	10	18012	24.7588	5.39459e-06	1.34962e-06	1.34382e-06
UP_SEQ_FEATURE	chain:Histone H2A type 1-H	8	1.31796	3.8671e-09	HIST1H2AN, HIST1H2AI, HIST1H2AH, HIST1H2AE, HIST1H2AD, HIST1H2AG, HIST1H2AC, HIST1H2AB	582	10	18012	24.7588	5.39459e-06	1.34962e-06	1.34382e-06
INTERPRO	IPR017998:Chaperone tailless complex polypeptide 1 (TCP-1)	8	1.31796	4.25478e-09	CCT6A, CCT3, TCP1, CCT8, CCT7, CCT5, CCT4, HSPD1	585	11	20594	25.6025	5.14401e-06	1.42062e-06	1.36775e-06
INTERPRO	IPR003593:AAA+ ATPase domain	21	3.45964	4.70016e-09	NSF, RFC5, RFC4, MCM7, RFC2, ABCA4, ATAD2, TAP1, CHTF18, NUBP1, ATP5B, PSMC5, RAD51, PSMC3, PSMC4, RUVBL2, PSMC2, LONP1, TRIP13, ABCE1, ABCF2	585	144	20594	5.13383	5.68248e-06	1.42062e-06	1.36775e-06
UP_KEYWORDS	Respiratory chain	14	2.30643	7.19663e-09	NDUFA9, NDUFB8, NDUFB6, NDUFA12, NDUFA10, UQCR11, UQCR10, UQCRQ, NDUFAB1, UQCRC1, CYCS, NDUFS2, CYC1, NDUFV1	603	62	22680	8.49302	2.26694e-06	6.86951e-08	5.1903e-08
GOTERM_CC_DIRECT	GO:0005759~mitochondrial matrix	24	3.95387	1.06286e-08	MIPEP, NDUFA9, TRAP1, MDH2, NDUFA10, GOT2, DARS2, PARK7, ETFB, BRCA1, HSPE1, TYMS, HSPD1, CS, RAD51, ACADL, PITRM1, C1QBP, PRDX1, LONP1, PMPCA, TARS2, ME2, HSPA1B	588	188	19662	4.26878	5.44185e-06	2.26744e-07	1.8733e-07
GOTERM_MF_DIRECT	GO:0004175~endopeptidase activity	19	3.13015	1.13068e-08	PSMD14, PSMD13, PSMB8, PSMB9, PSMB6, PSMA5, PSMA6, PSMA3, PSMB5, CASP12, CASP8, PSMA1, PSMB2, PSMB3, PSMA2, PSMD2, CASP1, PSMD1, PMPCA	546	112	17446	5.42049	8.68356e-06	8.6836e-07	8.08434e-07
GOTERM_CC_DIRECT	GO:0070469~respiratory chain	14	2.30643	1.20669e-08	NDUFA9, NDUFB8, NDUFB6, NDUFA12, NDUFA10, UQCR11, UQCR10, UQCRQ, NDUFAB1, UQCRC1, CYCS, NDUFS2, CYC1, NDUFV1	588	58	19662	8.07143	6.17823e-06	2.4713e-07	2.04172e-07
UP_SEQ_FEATURE	nucleotide phosphate-binding region:ATP	66	10.8731	1.32061e-08	TOP2A, EIF4A1, ERCC6L, MCM7, EIF4A3, OLA1, NAT10, BUB1B, KIF11, CHTF18, NUBP1, KIF15, RUVBL2, DHX15, LONP1, PBK, NEK2, TK1, NSF, RFC5, RFC4, RFC2, DDX56, TAP1, KIF22, DCK, MSH6, DHX40, KARS, DDX39B, MTHFD1, GARS, MCM5, KIF2C, KIF20A, MCM6, GART, SKIV2L2, RTEL1, DDX1, ATP5A1, GMPS, AK2, TTK, AURKB, AURKA, ATP5B, MTHFD1L, PGK1, RAD54L, BUB1, DDX39, IDH3G, PLK1, ATAD2, PSMC5, RAD51, PSMC3, CDK4, PSM…	582	963	18012	2.12108	1.84224e-05	3.68715e-06	3.6713e-06
UP_KEYWORDS	Translocation	15	2.47117	1.59049e-08	EIF5A, NDC1, NUP107, NUP210, NUP155, NUP133, TIMM13, TIMM23, AAAS, TIMM8A1, NUP160, TIMM50, NUP93, NUP85, NUP43	603	78	22680	7.23307	5.01003e-06	1.47354e-07	1.11334e-07
GOTERM_BP_DIRECT	GO:0051603~proteolysis involved in cellular protein catabolic process	14	2.30643	1.77977e-08	IDE, PSMB8, PSMB9, PSMB6, PSMA5, PSMA6, PSMA3, PSMB5, CASP8, PSMA1, PSMB2, PSMB3, PSMA2, LONP1	570	57	18082	7.79157	3.76413e-05	3.13684e-06	3.03598e-06
KEGG_PATHWAY	mmu03013:RNA transport	28	4.61285	2.13236e-08	EIF4A1, NUP205, NXT1, NUP107, EIF4A3, AAAS, NUP160, XPO1, NUP85, XPO5, NUP43, EIF4E, NDC1, EIF2B5, NUP155, NCBP1, NUP210, NUP133, ALYREF, RANGAP1, EIF2S1, NUP93, DDX39B, TACC3, STRAP, GEMIN6, RAN, EIF3B	364	170	7691	3.48009	4.45663e-06	4.95182e-07	4.33581e-07
SMART	SM00414:H2A	12	1.97694	2.40573e-08	HIST1H2AN, HIST1H2AI, HIST1H2AH, H2AFZ, HIST1H2AK, H2AFX, HIST1H2AE, HIST1H2AD, HIST1H2AG, HIST1H2AF, HIST1H2AC, HIST1H2AB	280	46	10425	9.71273	4.71522e-06	2.35761e-06	2.26139e-06
GOTERM_BP_DIRECT	GO:1904871~positive regulation of protein localization to Cajal body	7	1.15321	2.51032e-08	CCT6A, CCT3, TCP1, CCT8, CCT7, CCT5, CCT4	570	8	18082	27.7575	5.30919e-05	4.0841e-06	3.95279e-06
UP_KEYWORDS	Citrullination	16	2.63591	2.58217e-08	HIST1H2AN, HIST1H2AI, HIST1H2AH, HIST1H2AK, ALYREF, NOP2, CDCA8, FTSJ3, MYBBP1A, HIST1H2AE, HIST1H2AD, HIST1H2AG, HIST1H2AF, HIST1H4D, HIST1H2AC, HIST1H2AB	603	94	22680	6.40203	8.13381e-06	2.32396e-07	1.75588e-07
GOTERM_CC_DIRECT	GO:0002199~zona pellucida receptor complex	8	1.31796	2.99474e-08	CCT6A, CCT3, TCP1, CCT8, CCT7, CCT5, HSPA1B, CCT4	588	13	19662	20.5777	1.53329e-05	5.89733e-07	4.87221e-07
INTERPRO	IPR027409:GroEL-like apical domain	8	1.31796	4.10789e-08	CCT6A, CCT3, TCP1, CCT8, CCT7, CCT5, CCT4, HSPD1	585	14	20594	20.1162	4.96631e-05	8.2774e-06	7.9693e-06
INTERPRO	IPR027413:GroEL-like equatorial domain	8	1.31796	4.10789e-08	CCT6A, CCT3, TCP1, CCT8, CCT7, CCT5, CCT4, HSPD1	585	14	20594	20.1162	4.96631e-05	8.2774e-06	7.9693e-06
UP_KEYWORDS	Ribosome biogenesis	13	2.14168	4.79867e-08	NOP58, DDX56, FTSJ3, BOP1, EMG1, EIF6, C1QBP, PES1, MRTO4, NHP2, WBSCR22, BRIX1, NOP10	603	60	22680	8.14925	1.51157e-05	4.19884e-07	3.17246e-07
GOTERM_CC_DIRECT	GO:0005689~U12-type spliceosomal complex	10	1.64745	5.13715e-08	SF3B3, PHF5A, SNRPD2, SNRPD1, DHX15, SNRPE, YBX1, SNRPD3, SNRPF, SNRPB	588	27	19662	12.3847	2.63018e-05	9.74155e-07	8.0482e-07
GOTERM_CC_DIRECT	GO:0005832~chaperonin-containing T-complex	7	1.15321	5.37183e-08	CCT6A, CCT3, TCP1, CCT8, CCT7, CCT5, CCT4	588	9	19662	26.0079	2.75034e-05	9.82278e-07	8.1153e-07
GOTERM_BP_DIRECT	GO:0006412~translation	36	5.93081	5.57856e-08	CARS, RPL5, EIF4A1, SLC25A3, MRPL18, RPS27L, MRPL12, GSPT1, MRPL3, MRPL2, LARS, EIF4E, YARS, EIF5A, EIF2B5, MRPS18B, DARS2, AARSD1, EIF2S1, TUFM, EEF1G, SLC25A39, EIF6, KARS, EIF3L, EEF1D, MARS, NHP2, ETF1, GARS, RPL27, TARS2, IARS, SLC25A5, EIF3B, AARS	570	401	18082	2.84793	0.00011798	8.42761e-06	8.15665e-06
INTERPRO	IPR002119:Histone H2A	12	1.97694	5.98793e-08	HIST1H2AN, HIST1H2AI, HIST1H2AH, H2AFZ, HIST1H2AK, H2AFX, HIST1H2AE, HIST1H2AD, HIST1H2AG, HIST1H2AF, HIST1H2AC, HIST1H2AB	585	47	20594	8.98811	7.23914e-05	1.01703e-05	9.79178e-06
KEGG_PATHWAY	mmu01130:Biosynthesis of antibiotics	31	5.10708	6.49387e-08	ISYNA1, SHMT1, ENO1B, AK2, ENO1, LDHA, PPAT, PGK1, PHGDH, PGLS, IDH3A, ADSL, TPI1, MDH2, IDH3G, PGAM1, IDH2, GOT2, NME2, SDHD, SDHB, PAICS, FH1, NME1, CS, PKM, PSAT1, ACO2, GAPDH, GART, ALDH9A1	364	214	7691	3.06076	1.35721e-05	1.30363e-06	1.14146e-06
KEGG_PATHWAY	mmu04932:Non-alcoholic fatty liver disease (NAFLD)	26	4.28336	6.86122e-08	NDUFB8, COX7B, NDUFB6, NDUFA12, NDUFA10, COX7A2, UQCR11, UQCR10, COX5B, COX6A1, COX5A, CASP8, CYC1, NDUFV1, COX8A, NDUFA9, SDHD, COX6C, SDHB, EIF2S1, COX6B1, UQCRQ, NDUFAB1, UQCRC1, CYCS, NDUFS2	364	157	7691	3.49909	1.43398e-05	1.30363e-06	1.14146e-06
INTERPRO	IPR002423:Chaperonin Cpn60/TCP-1	8	1.31796	7.51388e-08	CCT6A, CCT3, TCP1, CCT8, CCT7, CCT5, CCT4, HSPD1	585	15	20594	18.7752	9.08387e-05	1.01703e-05	9.79178e-06
INTERPRO	IPR003959:ATPase, AAA-type, core	12	1.97694	7.57097e-08	NSF, RFC5, PSMC5, RFC4, PSMC3, RFC2, PSMC4, ATAD2, PSMC2, LONP1, TRIP13, CHTF18	585	48	20594	8.80085	9.15288e-05	1.01703e-05	9.79178e-06
GOTERM_MF_DIRECT	GO:0046933~proton-transporting ATP synthase activity, rotational mechanism	8	1.31796	7.92649e-08	ATP5B, ATP5E, ATP5A1, ATP5C1, ATP5G3, ATP5H, ATP5O, ATP5F1	546	14	17446	18.2585	6.08736e-05	5.53413e-06	5.15222e-06
KEGG_PATHWAY	mmu01200:Carbon metabolism	22	3.62438	8.31979e-08	TPI1, MDH2, IDH3G, SHMT1, PGAM1, ENO1B, IDH2, GOT2, SDHD, ENO1, SDHB, FH1, CS, PKM, PSAT1, PGK1, PHGDH, ACO2, ME2, PGLS, GAPDH, IDH3A	364	116	7691	4.00725	1.73882e-05	1.44903e-06	1.26877e-06
UP_KEYWORDS	Nuclear pore complex	11	1.81219	8.60537e-08	NDC1, EIF5A, NUP93, NUP107, NUP133, NUP210, NUP155, NUP85, NUP43, AAAS, NUP160	603	41	22680	10.091	2.71065e-05	7.32619e-07	5.53535e-07
INTERPRO	IPR002194:Chaperonin TCP-1, conserved site	7	1.15321	9.66261e-08	CCT6A, CCT3, TCP1, CCT8, CCT7, CCT5, CCT4	585	10	20594	24.6424	0.000116814	1.06201e-05	1.02248e-05
INTERPRO	IPR027410:TCP-1-like chaperonin intermediate domain	7	1.15321	9.66261e-08	CCT6A, CCT3, TCP1, CCT8, CCT7, CCT5, CCT4	585	10	20594	24.6424	0.000116814	1.06201e-05	1.02248e-05
BIOCARTA	m_ranMSPathway:Role of Ran in mitotic spindle regulation	8	1.31796	1.09246e-07	TPX2, RANBP1, RCC1, KPNA2, RANGAP1, RAN, KIF15, AURKA	71	10	1289	14.5239	1.01598e-05	1.00506e-05	9.94137e-06
GOTERM_CC_DIRECT	GO:0031597~cytosolic proteasome complex	7	1.15321	1.30898e-07	PSMC5, PSMD14, PSMC3, PSMC4, PSMC2, IDE, UCHL5	588	10	19662	23.4071	6.70177e-05	2.31103e-06	1.90931e-06
UP_KEYWORDS	Tricarboxylic acid cycle	9	1.4827	1.7074e-07	CS, MDH2, IDH3G, IDH2, ACO2, SDHD, SDHB, FH1, IDH3A	603	25	22680	13.5403	5.37816e-05	1.41534e-06	1.06937e-06
UP_KEYWORDS	Microtubule	25	4.11862	1.79204e-07	KIF11, SKA3, NDRG1, KIF15, AURKA, TUBA1C, TUBA1B, TUBB5, TUBA1A, NUSAP1, NEK2, GTSE1, NUDC, HAUS4, KIF22, TUBB4B, TUBG1, TUBA4A, TPX2, PRC1, INCENP, BIRC5, KIF2C, KIF20A, FKBP4	603	264	22680	3.56174	5.64478e-05	1.44742e-06	1.09361e-06
GOTERM_CC_DIRECT	GO:0034719~SMN-Sm protein complex	8	1.31796	1.84619e-07	SNRPD2, SNRPD1, STRAP, SNRPE, GEMIN6, SNRPD3, SNRPF, SNRPB	588	16	19662	16.7194	9.45206e-05	3.15084e-06	2.60313e-06
GOTERM_BP_DIRECT	GO:0006406~mRNA export from nucleus	11	1.81219	1.87897e-07	EIF5A, DDX39, NUP107, NCBP1, NUP133, NUP155, DDX39B, NUP85, HNRNPA2B1, SRSF10, NUP160	570	38	18082	9.18292	0.000397324	2.64935e-05	2.56417e-05
UP_KEYWORDS	Cytoskeleton	59	9.71993	2.39563e-07	KIF11, NUBP1, KIF15, CDC20, TUBA1C, TUBA1B, TUBB5, NUDCD2, TUBA1A, NUSAP1, NEK2, KNTC1, TOPBP1, FBXO5, GTSE1, NUDC, NSUN2, HAUS4, KIF22, TUBG1, RANGAP1, TUBA4A, INCENP, TCP1, BIRC5, KIF2C, KIF20A, FKBP4, PFN1, DTL, GAPDH, MAD1L1, STOML2, CDCA8, SKA3, NDRG1, AURKB, AURKA, CCNB1, PPP4C, RACGAP1, NUP85, CCT8, ECT2, CCT5, CCT4, IVNS1ABP, CENPV, NPM1, PLK1, TUBB4B, SHCBP1, TPX2, RAD51, PRC1, TACC3, CD…	603	1073	22680	2.06813	7.54596e-05	1.88656e-06	1.4254e-06
GOTERM_CC_DIRECT	GO:0000784~nuclear chromosome, telomeric region	18	2.9654	2.39767e-07	CTC1, FEN1, CBX5, PCNA, MCM7, HIST1H2AK, NAT10, PPP1CA, DDB1, PPP1CC, RAD51, POLD1, HAT1, NHP2, CDK1, MCM5, MCM6, HIST1H4D	588	127	19662	4.73935	0.000122753	3.96002e-06	3.27166e-06
KEGG_PATHWAY	mmu04110:Cell cycle	22	3.62438	2.71915e-07	YWHAE, CDKN2C, PCNA, MCM7, PLK1, BUB1B, TTK, CCNA2, CDC20, CCNB1, TFDP1, ESPL1, CDK4, CDK1, ANAPC5, MCM5, MCM6, BUB1, MAD1L1, ANAPC1, YWHAH, MAD2L1	364	124	7691	3.74871	5.68285e-05	4.37155e-06	3.82772e-06
KEGG_PATHWAY	mmu01230:Biosynthesis of amino acids	17	2.80066	3.52427e-07	TPI1, IDH3G, SHMT1, PGAM1, ENO1B, IDH2, GOT2, ENO1, CS, PKM, PSAT1, PGK1, PHGDH, ACO2, ALDH18A1, GAPDH, IDH3A	364	76	7691	4.72625	7.36546e-05	5.26124e-06	4.60673e-06
UP_KEYWORDS	Helicase	17	2.80066	3.6893e-07	DDX39, EIF4A1, ERCC6L, RTEL1, MCM7, DDX1, DDX56, EIF4A3, DHX40, DDX39B, RUVBL2, G3BP1, DHX15, RAD54L, MCM5, MCM6, SKIV2L2	603	130	22680	4.91848	0.000116206	2.83446e-06	2.14159e-06
GOTERM_MF_DIRECT	GO:0003729~mRNA binding	19	3.13015	4.67823e-07	RPL5, SLBP, CLUH, CPSF6, EIF4A3, SRSF1, PARK7, YBX1, TYMS, ELAVL1, PTBP1, NUDT21, RBMXL1, SNRNP70, C1QBP, TRA2B, G3BP1, XPO5, CALR	546	142	17446	4.27532	0.000359223	2.99406e-05	2.78744e-05
GOTERM_CC_DIRECT	GO:0005753~mitochondrial proton-transporting ATP synthase complex	8	1.31796	4.87492e-07	ATP5B, 2010107E04RIK, ATP5E, ATP5A1, ATP5C1, ATP5H, ATP5O, ATP5F1	588	18	19662	14.8617	0.000249565	7.79988e-06	6.44404e-06
UP_KEYWORDS	Purine biosynthesis	7	1.15321	4.99444e-07	ADSL, MTHFD1, PPAT, IMPDH2, GMPS, GART, PAICS	603	13	22680	20.2526	0.000157313	3.69916e-06	2.79492e-06
UP_KEYWORDS	Aminoacyl-tRNA synthetase	10	1.64745	5.04965e-07	CARS, YARS, KARS, LARS, MARS, DARS2, GARS, TARS2, IARS, AARS	603	38	22680	9.89788	0.000159051	3.69916e-06	2.79492e-06
GOTERM_BP_DIRECT	GO:0006342~chromatin silencing	13	2.14168	5.18011e-07	HIST1H2AN, HIST1H2AI, HIST1H2AH, H2AFZ, HIST1H2AK, SUV39H1, H2AFX, HIST1H2AE, HIST1H2AD, HIST1H2AG, HIST1H2AF, HIST1H2AC, HIST1H2AB	570	63	18082	6.54598	0.00109499	6.84746e-05	6.62731e-05
GOTERM_BP_DIRECT	GO:0048025~negative regulation of mRNA splicing, via spliceosome	9	1.4827	6.16813e-07	HNRNPL, PTBP1, NPM1, RBMXL1, C1QBP, TRA2B, HNRNPA2B1, SRSF7, SRSF10	570	25	18082	11.4202	0.00130371	7.67388e-05	7.42715e-05
GOTERM_BP_DIRECT	GO:0042254~ribosome biogenesis	15	2.47117	6.9306e-07	NOP58, DDX56, NOC4L, GNL3, FTSJ3, BOP1, EMG1, EIF6, C1QBP, PES1, MRTO4, NHP2, WBSCR22, BRIX1, NOP10	570	89	18082	5.34654	0.00146475	7.71485e-05	7.46681e-05
GOTERM_BP_DIRECT	GO:0007059~chromosome segregation	15	2.47117	6.9306e-07	TOP2A, KIF11, BRCA1, SKA3, PMF1, ESPL1, INCENP, BIRC5, RCC1, KIF2C, NEK2, NUP43, CENPN, SLC25A5, BUB1	570	89	18082	5.34654	0.00146475	7.71485e-05	7.46681e-05
GOTERM_BP_DIRECT	GO:0000387~spliceosomal snRNP assembly	9	1.4827	8.66504e-07	PRMT7, SNRPD2, SNRPD1, STRAP, SNRPE, GEMIN6, SNRPD3, SNRPF, SNRPB	570	26	18082	10.981	0.00183098	9.16328e-05	8.86866e-05
GOTERM_CC_DIRECT	GO:0005813~centrosome	34	5.60132	1.03005e-06	ERCC6L, CLIC4, PCNA, NUP107, OLA1, NCAPG, BRCA1, AAAS, NDRG1, HDAC6, AURKA, CDC20, CCNB1, PSMB5, NEK2, TOPBP1, CCT8, CCT5, CCT4, RANBP1, NPM1, SLC16A1, PLK1, HAUS4, TUBG1, NME1, NUDT21, ESPL1, PSMA1, TCP1, TACC3, CDK1, DTL, RAD18	588	435	19662	2.61361	0.000527249	1.59815e-05	1.32034e-05
GOTERM_CC_DIRECT	GO:0000790~nuclear chromatin	23	3.78913	1.44329e-06	SMARCC1, HIST1H2AN, HIST1H2AI, HIST1H2AH, H2AFZ, UHRF1, HIST1H2AK, CDCA5, H2AFX, ACTL6A, NUCKS1, MSH6, RAD51, NASP, HAT1, HIST1H2AE, HIST1H2AD, RCC1, HIST1H2AG, HIST1H2AF, HIST1H2AC, HIST1H2AB, ASF1B	588	228	19662	3.37321	0.000738692	2.17343e-05	1.79562e-05
GOTERM_MF_DIRECT	GO:1990446~U1 snRNP binding	6	0.988468	1.51327e-06	SNRPD2, SNRPD1, SNRNP70, SNRPE, SNRPD3, SNRPB	546	8	17446	23.9643	0.00116152	8.93994e-05	8.32299e-05
UP_KEYWORDS	Hydrolase	77	12.6853	1.61087e-06	MIPEP, EIF4A1, ERCC6L, FEN1, MCM7, EIF4A3, OLA1, IDE, PARK7, NUDT5, DNPH1, PPP1CC, HINT1, CASP12, CASP8, RUVBL2, DHX15, LONP1, CASP1, PMPCA, PGLS, GUSB, NSF, APOBEC3, DUSP1, DIS3, PGAM1, DDX56, CAD, PLA2G4A, PRSS57, MOGS, UCHL5, DHX40, PSMA5, PSMA6, PSMA3, ESPL1, DDX39B, PSMA1, MTHFD1, PPA1, PSMA2, MTHFD2, GARS, MCM5, MCM6, THOP1, ASPA, DCTPP1, SKIV2L2, RTEL1, AHCY, RNASEH2A, PSMD14, DDX1, HDAC6,…	603	1646	22680	1.75949	0.000507296	1.15324e-05	8.71335e-06
GOTERM_MF_DIRECT	GO:0003697~single-stranded DNA binding	14	2.30643	1.67215e-06	CTC1, PRIM2, MCM7, ALYREF, MCM10, NUCKS1, YBX1, LRPPRC, NME1, PTBP1, RAD51, LONP1, MCM6, SSBP4	546	83	17446	5.38956	0.00128338	9.17291e-05	8.53989e-05
GOTERM_CC_DIRECT	GO:0005819~spindle	16	2.63591	1.90394e-06	NSUN2, PLK1, HAUS4, KIF11, KIF22, SHCBP1, AURKB, KIF15, AURKA, TPX2, NUP85, PRC1, INCENP, NUSAP1, FBXO5, KIF20A	588	116	19662	4.61224	0.000974341	2.78519e-05	2.30104e-05
GOTERM_CC_DIRECT	GO:0000793~condensed chromosome	9	1.4827	1.97038e-06	TOP2A, RAD51, FANCD2, PES1, NCAPG, BANF1, NCAPD2, NCAPD3, BRCA1	588	30	19662	10.0316	0.00100833	2.80232e-05	2.3152e-05
GOTERM_CC_DIRECT	GO:0005758~mitochondrial intermembrane space	13	2.14168	2.10548e-06	PDIA3, TRAP1, STOML2, PRELID1, AK2, TIMM23, PARK7, TIMM8A1, COX6B1, CHCHD2, GATM, CYCS, THOP1	588	75	19662	5.79605	0.00107743	2.85516e-05	2.35885e-05
GOTERM_CC_DIRECT	GO:0005876~spindle microtubule	10	1.64745	2.11906e-06	TPX2, PLK1, CDK1, NUSAP1, BIRC5, KIF11, TUBG1, SKA3, AURKB, AURKA	588	40	19662	8.35969	0.00108437	2.85516e-05	2.35885e-05
GOTERM_BP_DIRECT	GO:0006099~tricarboxylic acid cycle	9	1.4827	2.19008e-06	CS, MDH2, IDH3G, IDH2, ACO2, SDHD, SDHB, FH1, IDH3A	570	29	18082	9.84501	0.00462132	0.000220573	0.000213481
UP_KEYWORDS	4Fe-4S	9	1.4827	2.32129e-06	PRIM2, POLA1, RTEL1, POLD1, NDUFS2, ACO2, SDHB, NDUFV1, NUBP1	603	34	22680	9.9561	0.00073094	1.6249e-05	1.2277e-05
GOTERM_MF_DIRECT	GO:0004812~aminoacyl-tRNA ligase activity	10	1.64745	2.43406e-06	CARS, YARS, KARS, LARS, MARS, DARS2, GARS, TARS2, IARS, AARS	546	39	17446	8.19292	0.00186762	0.000124624	0.000116024
SMART	SM00360:RRM	21	3.45964	3.24687e-06	DAZAP1, CPSF6, ALYREF, SRSF1, ELAVL1, HNRNPAB, HNRNPL, PTBP1, SYNCRIP, RBMXL1, EWSR1, SNRNP70, HNRNPF, TRA2B, G3BP1, HNRNPA2B1, SRSF2, SRSF3, SRSF7, SRSF10, EIF3B	280	229	10425	3.4143	0.000636185	0.000212129	0.00020347
GOTERM_BP_DIRECT	GO:1904851~positive regulation of establishment of protein localization to telomere	6	0.988468	3.44011e-06	CCT6A, TCP1, CCT8, CCT7, CCT5, CCT4	570	9	18082	21.1485	0.00724945	0.00033072	0.000320087
INTERPRO	IPR016024:Armadillo-type fold	28	4.61285	3.53594e-06	CSE1L, HEATR1, NCAPG2, NCAPG, NOC4L, NOC2L, BZW2, HSPBP1, NOP9, IPO5, XPO1, CAND1, AP1G2, PSMD2, XPO5, PSMD1, HEATR3, UTP20, RRP12, KPNA2, EIF2B5, NCBP1, API5, TBCD, MYBBP1A, FANCD2, NCAPD2, NCAPD3	585	354	20594	2.78445	0.00426584	0.000356246	0.000342986
KEGG_PATHWAY	mmu00240:Pyrimidine metabolism	18	2.9654	3.59469e-06	PRIM2, RRM1, DUT, RRM2, CAD, NME2, CTPS, TYMS, DCK, NME1, POLA1, POLA2, POLR1B, POLD1, POLR1C, POLD2, TK1, DCTPP1	364	100	7691	3.80324	0.000751008	5.0086e-05	4.38552e-05
GOTERM_BP_DIRECT	GO:0006974~cellular response to DNA damage stimulus	33	5.43657	4.00075e-06	TOP2A, FEN1, RTEL1, 2810417H13RIK, PCNA, MCM7, PSMD14, UHRF1, SUV39H1, RPS27L, MCM10, BRCA1, RUVBL2, CHCHD6, RAD54L, TOPBP1, CTC1, DDX39, LIG1, ACTL6A, H2AFX, FANCA, UCHL5, DDB1, MSH6, RAD51, DDX39B, FANCD2, BCL3, UBE2N, STUB1, DTL, RAD18	570	420	18082	2.49251	0.0084259	0.000367895	0.000356067
UP_KEYWORDS	Iron-sulfur	11	1.81219	4.2959e-06	PRIM2, POLA1, RTEL1, GLRX3, POLD1, PPAT, NDUFS2, ACO2, SDHB, NDUFV1, NUBP1	603	61	22680	6.78248	0.00135229	2.94175e-05	2.22266e-05
GOTERM_CC_DIRECT	GO:0031965~nuclear membrane	22	3.62438	4.53477e-06	NDC1, NUP205, NUP107, NUP210, NUP155, NUP133, NOC4L, YBX1, AAAS, RANGAP1, IPO5, NUP93, XPO1, NUP85, CDK4, MRTO4, TSPO, RCC1, TMEM109, RRP12, GAPDH, DTL	588	226	19662	3.2551	0.00231911	5.95334e-05	4.91848e-05
GOTERM_BP_DIRECT	GO:0015986~ATP synthesis coupled proton transport	8	1.31796	4.65419e-06	ATP5B, ATP5E, ATP5A1, ATP5C1, ATP5G3, ATP5H, ATP5O, ATP5F1	570	23	18082	11.034	0.00979534	0.00041015	0.000396964
GOTERM_BP_DIRECT	GO:0032212~positive regulation of telomere maintenance via telomerase	9	1.4827	4.9379e-06	CCT6A, CCT3, TCP1, NEK2, CCT8, CCT7, CCT5, AURKB, CCT4	570	32	18082	8.92204	0.0103893	0.000417746	0.000404315
GOTERM_CC_DIRECT	GO:0005838~proteasome regulatory particle	6	0.988468	5.18898e-06	PSMD8, PSMC5, PSMD6, PSMD13, PSMD2, PSMD3	588	10	19662	20.0633	0.00265324	6.64189e-05	5.48735e-05
GOTERM_BP_DIRECT	GO:0006810~transport	92	15.1565	5.58712e-06	TXN1, MTCH1, CLIC4, MTCH2, SLC25A3, NXT1, NUP107, SLC35F2, NDUFA12, CSE1L, NDUFA10, ATP5C1, ETFA, ATP5G3, VLDLR, ETFB, IPO5, XPO1, AP1G2, XPO5, TMED2, TMEM109, TSPO, AP1S1, GET4, NSF, EIF5A, NDC1, CPT1A, NCBP1, NUP210, NUP133, SIGMAR1, TAP1, ATP1B3, SDHD, ATP5F1, SDHB, NUP93, SLC7A5, DDX39B, UQCRC1, VDAC3, SRSF3, NDUFS2, VDAC1, KIF20A, SLC29A1, SLC25A5, SRSF7, NDUFB8, TOMM40, NDUFB6, MRPL18, ATP5…	570	1822	18082	1.60181	0.0117473	0.000454491	0.000439878
UP_KEYWORDS	DNA repair	23	3.78913	6.09699e-06	FEN1, 2810417H13RIK, RTEL1, PCNA, LIG1, PSMD14, UHRF1, H2AFX, ACTL6A, FANCA, HMGB1, BRCA1, UCHL5, DDB1, MSH6, RAD51, FANCD2, RUVBL2, UBE2N, RAD54L, STUB1, TOPBP1, RAD18	603	279	22680	3.10063	0.00191871	4.08628e-05	3.08741e-05
GOTERM_MF_DIRECT	GO:0098641~cadherin binding involved in cell-cell adhesion	25	4.11862	7.70975e-06	YWHAE, LRRC59, ENO1B, OLA1, PARK7, ENO1, BZW2, NDRG1, PSMB6, LDHA, PRDX1, BSG, CCT8, RANBP1, NUDC, AHSA1, RANGAP1, PAICS, EEF1G, PKM, EEF1D, TAGLN2, PFN1, RAN, HSPA1A	546	279	17446	2.86312	0.00590361	0.000370068	0.000344529
GOTERM_CC_DIRECT	GO:0030496~midbody	16	2.63591	7.96537e-06	CLIC4, PLK1, CDCA8, SHCBP1, AURKB, PPP1CC, RACGAP1, PRC1, INCENP, CDK1, BIRC5, ERH, NEK2, KIF20A, ECT2, RAN	588	130	19662	4.11554	0.00406998	9.947e-05	8.21794e-05
UP_KEYWORDS	NAD	18	2.9654	8.24682e-06	ISYNA1, AHCY, MDH2, IDH3G, GM4737, LDHA, MTHFD2, IMPDH2, ALDH1A1, VDAC3, NDUFS2, PHGDH, VDAC1, ME2, GAPDH, NDUFV1, ALDH9A1, IDH3A	603	183	22680	3.69954	0.00259439	5.41198e-05	4.08905e-05
GOTERM_MF_DIRECT	GO:0017056~structural constituent of nuclear pore	7	1.15321	8.34155e-06	NDC1, NUP93, NUP205, NUP107, NUP133, NUP155, NUP85	546	17	17446	13.1569	0.00638586	0.000376842	0.000350836
GOTERM_CC_DIRECT	GO:0032040~small-subunit processome	9	1.4827	8.69835e-06	FBL, NOP58, WDR36, EMG1, TBL3, HEATR1, NOC4L, UTP20, WDR46	588	36	19662	8.35969	0.00444367	0.00010438	8.62356e-05
GOTERM_CC_DIRECT	GO:0072686~mitotic spindle	10	1.64745	8.76627e-06	ESPL1, RACGAP1, CDK1, KIF22, KIF11, ECT2, RANGAP1, MAD1L1, MAD2L1, AURKA	588	47	19662	7.11463	0.00447829	0.00010438	8.62356e-05
UP_KEYWORDS	Ligase	25	4.11862	9.32679e-06	CARS, UHRF1, GMPS, BRCA1, MTHFD1L, LARS, YARS, LIG1, CAD, DARS2, ASNS, CTPS, PAICS, KARS, MTHFD1, MARS, UBA2, GARS, STUB1, TARS2, IARS, SAE1, GART, RAD18, AARS	603	330	22680	2.84939	0.00293364	5.99579e-05	4.53016e-05
SMART	SM00864:SM00864	7	1.15321	9.83853e-06	TUBA1C, TUBA1B, TUBB5, TUBA1A, TUBG1, TUBB4B, TUBA4A	280	20	10425	13.0312	0.0019265	0.00038567	0.000369929
SMART	SM00865:SM00865	7	1.15321	9.83853e-06	TUBA1C, TUBA1B, TUBB5, TUBA1A, TUBG1, TUBB4B, TUBA4A	280	20	10425	13.0312	0.0019265	0.00038567	0.000369929
GOTERM_MF_DIRECT	GO:0031625~ubiquitin protein ligase binding	25	4.11862	1.03891e-05	YWHAE, BRCA1, HDAC6, AURKA, HSPD1, TUBA1B, TUBB5, CASP8, HSPA9, TPI1, UBE2C, PA2G4, TMEM173, RANGAP1, LRPPRC, TCP1, UQCRC1, UBE2N, NDUFS2, STUB1, CALR, SLC25A5, RAD18, HSPA1A, H2-AB1	546	284	17446	2.81271	0.00794714	0.000443269	0.000412679
GOTERM_CC_DIRECT	GO:0071204~histone pre-mRNA 3'end processing complex	5	0.823723	1.12453e-05	SYNCRIP, SLBP, ERI1, YBX1, SNRPB	588	6	19662	27.8656	0.00574109	0.000127947	0.000105706
GOTERM_CC_DIRECT	GO:0034715~pICln-Sm protein complex	5	0.823723	1.12453e-05	SNRPD2, SNRPD1, SNRPE, SNRPD3, SNRPF	588	6	19662	27.8656	0.00574109	0.000127947	0.000105706
GOTERM_MF_DIRECT	GO:0043142~single-stranded DNA-dependent ATPase activity	6	0.988468	1.15455e-05	RFC5, RAD51, RFC4, RFC2, CHTF18, RAD18	546	11	17446	17.4286	0.00882778	0.00046668	0.000434474
INTERPRO	IPR023333:Proteasome B-type subunit	6	0.988468	1.2103e-05	PSMB6, PSMB5, PSMB2, PSMB3, PSMB8, PSMB9	585	12	20594	17.6017	0.014526	0.00101439	0.00097663
GOTERM_BP_DIRECT	GO:0050821~protein stabilization	16	2.63591	1.21863e-05	CCT3, NPM1, ATP1B3, PARK7, PHB, PHB2, HSPD1, CCT6A, TCP1, CCT8, CALR, PFN1, CCT7, GAPDH, CCT5, CCT4	570	128	18082	3.96535	0.0254448	0.000954592	0.0009239
GOTERM_MF_DIRECT	GO:0004386~helicase activity	16	2.63591	1.22477e-05	DDX39, EIF4A1, ERCC6L, RTEL1, MCM7, DDX1, DDX56, DHX40, DDX39B, RUVBL2, G3BP1, DHX15, RAD54L, MCM5, MCM6, SKIV2L2	546	129	17446	3.96309	0.0093622	0.000470312	0.000437856
UP_KEYWORDS	DNA damage	25	4.11862	1.25037e-05	FEN1, RTEL1, 2810417H13RIK, PCNA, PSMD14, UHRF1, MCM10, BRCA1, HMGB1, RUVBL2, RAD54L, TOPBP1, LIG1, ACTL6A, H2AFX, FANCA, UCHL5, DDB1, MSH6, RAD51, FANCD2, UBE2N, STUB1, DTL, RAD18	603	336	22680	2.79851	0.00393095	7.87734e-05	5.95177e-05
GOTERM_BP_DIRECT	GO:0006418~tRNA aminoacylation for protein translation	9	1.4827	1.27139e-05	CARS, YARS, KARS, LARS, MARS, DARS2, GARS, TARS2, IARS	570	36	18082	7.9307	0.0265317	0.000960352	0.000929476
GOTERM_CC_DIRECT	GO:0005685~U1 snRNP	7	1.15321	1.34371e-05	SNRPD2, SNRPD1, SNRNP70, SNRPE, SNRPD3, SNRPF, SNRPB	588	19	19662	12.3195	0.00685622	0.000149561	0.000123563
UP_KEYWORDS	Nucleosome core	13	2.14168	1.37294e-05	HIST1H2AN, HIST1H2AI, HIST1H2AH, H2AFZ, HIST1H2AK, H2AFX, HIST1H2AE, HIST1H2AD, HIST1H2AG, HIST1H2AF, HIST1H4D, HIST1H2AC, HIST1H2AB	603	100	22680	4.88955	0.00431544	8.47989e-05	6.40703e-05
INTERPRO	IPR018316:Tubulin/FtsZ, 2-layer sandwich domain	7	1.15321	1.3993e-05	TUBA1C, TUBA1B, TUBB5, TUBA1A, TUBG1, TUBB4B, TUBA4A	585	20	20594	12.3212	0.0167754	0.00101439	0.00097663
INTERPRO	IPR017975:Tubulin, conserved site	7	1.15321	1.3993e-05	TUBA1C, TUBA1B, TUBB5, TUBA1A, TUBG1, TUBB4B, TUBA4A	585	20	20594	12.3212	0.0167754	0.00101439	0.00097663
INTERPRO	IPR007125:Histone core	12	1.97694	1.54583e-05	HIST1H2AN, HIST1H2AI, HIST1H2AH, H2AFZ, HIST1H2AK, H2AFX, HIST1H2AE, HIST1H2AD, HIST1H2AG, HIST1H2AF, HIST1H2AC, HIST1H2AB	585	80	20594	5.28051	0.0185157	0.00101439	0.00097663
INTERPRO	IPR011989:Armadillo-like helical	20	3.29489	1.66102e-05	API5, CSE1L, HEATR1, NCAPG2, TBCD, NCAPG, HSPBP1, NOP9, IPO5, XPO1, CAND1, AP1G2, XPO5, PSMD1, HEATR3, NCAPD2, UTP20, NCAPD3, RRP12, KPNA2	585	219	20594	3.21492	0.0198817	0.00101439	0.00097663
UP_KEYWORDS	Chromosome partition	9	1.4827	1.79385e-05	ESPL1, INCENP, BIRC5, NEK2, NUP43, KIF2C, SLC25A5, BUB1, PMF1	603	44	22680	7.69335	0.00563473	0.000108666	8.21029e-05
GOTERM_MF_DIRECT	GO:0004129~cytochrome-c oxidase activity	8	1.31796	1.86827e-05	COX8A, COX7B, COX7A2, COX6C, COX5B, COX6A1, COX5A, COX6B1	546	28	17446	9.12925	0.014246	0.000673179	0.000626723
GOTERM_CC_DIRECT	GO:0005686~U2 snRNP	7	1.15321	1.87127e-05	PHF5A, SNRPD2, SNRPD1, SNRPE, SNRPA1, SNRPD3, SNRPB	588	20	19662	11.7036	0.00953526	0.000203849	0.000168415
INTERPRO	IPR000217:Tubulin	7	1.15321	1.9122e-05	TUBA1C, TUBA1B, TUBB5, TUBA1A, TUBG1, TUBB4B, TUBA4A	585	21	20594	11.7345	0.0228535	0.00101439	0.00097663
INTERPRO	IPR003008:Tubulin/FtsZ, GTPase domain	7	1.15321	1.9122e-05	TUBA1C, TUBA1B, TUBB5, TUBA1A, TUBG1, TUBB4B, TUBA4A	585	21	20594	11.7345	0.0228535	0.00101439	0.00097663
INTERPRO	IPR008280:Tubulin/FtsZ, C-terminal	7	1.15321	1.9122e-05	TUBA1C, TUBA1B, TUBB5, TUBA1A, TUBG1, TUBB4B, TUBA4A	585	21	20594	11.7345	0.0228535	0.00101439	0.00097663
INTERPRO	IPR023123:Tubulin, C-terminal	7	1.15321	1.9122e-05	TUBA1C, TUBA1B, TUBB5, TUBA1A, TUBG1, TUBB4B, TUBA4A	585	21	20594	11.7345	0.0228535	0.00101439	0.00097663
INTERPRO	IPR016050:Proteasome, beta-type subunit, conserved site	6	0.988468	1.92085e-05	PSMB6, PSMB5, PSMB2, PSMB3, PSMB8, PSMB9	585	13	20594	16.2477	0.0229558	0.00101439	0.00097663
GOTERM_MF_DIRECT	GO:0070182~DNA polymerase binding	6	0.988468	1.92838e-05	RTEL1, RAD51, PCNA, FANCD2, LONP1, CDK2AP1	546	12	17446	15.9762	0.014701	0.000673179	0.000626723
INTERPRO	IPR000504:RNA recognition motif domain	21	3.45964	1.92977e-05	DAZAP1, CPSF6, ALYREF, SRSF1, ELAVL1, HNRNPAB, HNRNPL, PTBP1, SYNCRIP, RBMXL1, EWSR1, SNRNP70, HNRNPF, TRA2B, G3BP1, HNRNPA2B1, SRSF2, SRSF3, SRSF7, SRSF10, EIF3B	585	241	20594	3.06752	0.023061	0.00101439	0.00097663
GOTERM_CC_DIRECT	GO:0008540~proteasome regulatory particle, base subcomplex	6	0.988468	2.4595e-05	PSMC5, PSMC3, PSMC4, PSMD2, PSMC2, PSMD1	588	13	19662	15.4333	0.0125138	0.000262347	0.000216743
GOTERM_BP_DIRECT	GO:0006611~protein export from nucleus	8	1.31796	2.51435e-05	HSPA9, EIF5A, XPO1, NXT1, CSE1L, XPO5, CALR, RAN	570	29	18082	8.75112	0.05179	0.00177295	0.00171595
GOTERM_BP_DIRECT	GO:0006164~purine nucleotide biosynthetic process	7	1.15321	2.51482e-05	ADSL, MTHFD1, IMPDH2, GMPS, HPRT, GART, PAICS	570	20	18082	11.103	0.0517994	0.00177295	0.00171595
GOTERM_CC_DIRECT	GO:0005697~telomerase holoenzyme complex	7	1.15321	2.55389e-05	PTGES3, NHP2, NAT10, SNRPE, SNRPD3, NOP10, SNRPB	588	21	19662	11.1463	0.012991	0.000266855	0.000220468
GOTERM_CC_DIRECT	GO:0005856~cytoskeleton	59	9.71993	2.61791e-05	KIF11, NUBP1, KIF15, CDC20, TUBA1C, TUBA1B, TUBB5, NUDCD2, TUBA1A, NUSAP1, NEK2, KNTC1, TOPBP1, FBXO5, GTSE1, NUDC, NSUN2, HAUS4, KIF22, TUBG1, RANGAP1, TUBA4A, FRMD6, INCENP, TCP1, BIRC5, KIF2C, KIF20A, FKBP4, PFN1, DTL, MAD1L1, STOML2, CDCA8, SKA3, NDRG1, AURKB, AURKA, CCNB1, PPP4C, RACGAP1, NUP85, CCT8, ECT2, CCT5, CCT4, IVNS1ABP, CENPV, NPM1, PLK1, TUBB4B, SHCBP1, LRPPRC, TPX2, RAD51, PRC1, C…	588	1113	19662	1.77259	0.0133144	0.000268074	0.000221475
GOTERM_BP_DIRECT	GO:0006281~DNA repair	26	4.28336	2.69218e-05	FEN1, RTEL1, 2810417H13RIK, PCNA, PSMD14, UHRF1, RPS27L, BRCA1, RUVBL2, RAD54L, TOPBP1, NPM1, LIG1, ACTL6A, H2AFX, FANCA, KIF22, UCHL5, DDB1, MSH6, RAD51, FANCD2, UBE2N, STUB1, RAD18, HSPA1A	570	318	18082	2.59369	0.0553497	0.00183676	0.00177771
GOTERM_MF_DIRECT	GO:0051536~iron-sulfur cluster binding	11	1.81219	2.70761e-05	PRIM2, POLA1, RTEL1, GLRX3, POLD1, PPAT, NDUFS2, ACO2, SDHB, NDUFV1, NUBP1	546	64	17446	5.49182	0.02058	0.000877394	0.000816845
GOTERM_MF_DIRECT	GO:0051539~4 iron, 4 sulfur cluster binding	9	1.4827	2.74186e-05	PRIM2, POLA1, RTEL1, POLD1, NDUFS2, ACO2, SDHB, NDUFV1, NUBP1	546	40	17446	7.18929	0.0208376	0.000877394	0.000816845
INTERPRO	IPR014729:Rossmann-like alpha/beta/alpha sandwich fold	9	1.4827	2.86987e-05	CARS, YARS, LARS, MARS, GMPS, ASNS, ETFA, ETFB, IARS	585	44	20594	7.2007	0.0341022	0.0014457	0.00139189
GOTERM_CC_DIRECT	GO:0005913~cell-cell adherens junction	25	4.11862	2.99074e-05	YWHAE, LRRC59, ENO1B, OLA1, PARK7, ENO1, BZW2, NDRG1, PSMB6, LDHA, PRDX1, BSG, CCT8, RANBP1, NUDC, AHSA1, RANGAP1, PAICS, EEF1G, PKM, EEF1D, TAGLN2, PFN1, RAN, HSPA1A	588	316	19662	2.64547	0.0151962	0.000300247	0.000248056
GOTERM_BP_DIRECT	GO:0007076~mitotic chromosome condensation	6	0.988468	3.16375e-05	CDCA5, NUSAP1, NCAPG, NCAPD2, NCAPD3, NCAPH	570	13	18082	14.6413	0.0647247	0.00209104	0.00202381
SMART	SM00088:PINT	6	0.988468	3.19143e-05	COPS3, PSMD6, PSMD13, GPS1, PSMD3, COPS7A	280	15	10425	14.8929	0.00623578	0.00104253	0.000999981
KEGG_PATHWAY	mmu00230:Purine metabolism	23	3.78913	3.28746e-05	PRIM2, RRM1, ADSL, RRM2, ADK, GMPS, AK2, NME2, HPRT, NUDT5, PAICS, DCK, NME1, POLA1, POLA2, PKM, IMPDH2, POLR1B, POLD1, PPAT, POLR1C, POLD2, GART	364	179	7691	2.71491	0.00684735	0.000429424	0.000376003
GOTERM_MF_DIRECT	GO:0009055~electron carrier activity	10	1.64745	3.4498e-05	ACADL, GLRX3, NDUFA12, CYCS, COX7A2, UQCR11, ETFA, ETFB, CYC1, SDHB	546	53	17446	6.02875	0.026147	0.00103569	0.000964216
GOTERM_MF_DIRECT	GO:0016787~hydrolase activity	77	12.6853	3.50624e-05	MIPEP, EIF4A1, ERCC6L, FEN1, MCM7, OLA1, IDE, PARK7, NUDT5, DNPH1, HINT1, CASP12, CASP8, RUVBL2, DHX15, LONP1, CASP1, PMPCA, PGLS, GUSB, NSF, APOBEC3, DUSP1, DIS3, PGAM1, DDX56, CAD, PLA2G4A, PRSS57, MOGS, UCHL5, DHX40, PSMA5, PSMA6, PSMA3, ESPL1, DDX39B, PSMA1, MTHFD1, PPA1, PSMA2, MTHFD2, GARS, MCM5, MCM6, THOP1, ASPA, DCTPP1, SKIV2L2, RTEL1, RNASEH2A, PSMD14, DDX1, HDAC6, PSMB6, ATP5B, PPP4C, …	546	1533	17446	1.60491	0.026569	0.00103569	0.000964216
KEGG_PATHWAY	mmu03430:Mismatch repair	8	1.31796	4.5367e-05	RFC5, MSH6, RFC4, PCNA, LIG1, RFC2, POLD1, POLD2	364	22	7691	7.68332	0.00943711	0.000557747	0.000488362
GOTERM_MF_DIRECT	GO:0051287~NAD binding	10	1.64745	4.68278e-05	AHCY, IDH3G, IDH2, NDUFS2, PHGDH, ME2, GAPDH, NDUFV1, ALDH9A1, IDH3A	546	55	17446	5.80952	0.0353255	0.00133199	0.00124007
GOTERM_CC_DIRECT	GO:0042470~melanosome	13	2.14168	4.75122e-05	YWHAE, PDIA3, AHCY, RPN1, NAP1L1, ATP1B3, PDIA6, GM4737, PRDX1, BSG, P4HB, RAN, CCT4	588	101	19662	4.304	0.0240333	0.000467812	0.000386493
INTERPRO	IPR012340:Nucleic acid-binding, OB-fold	12	1.97694	4.75505e-05	EIF5A, YARS, MRPL2, LIG1, MCM7, KARS, DIS3, DARS2, MCM5, YBX1, MCM6, EIF2S1	585	90	20594	4.69379	0.0558686	0.00229954	0.00221395
GOTERM_BP_DIRECT	GO:0000398~mRNA splicing, via spliceosome	14	2.30643	5.08535e-05	DDX39, SF3B3, PHF5A, DDX39B, SNRNP70, TRA2B, HNRNPA2B1, DHX15, SNRPE, SNRPA1, PRPF31, SNRPF, SRSF10, SNRPB	570	112	18082	3.96535	0.101976	0.00325925	0.00315446
GOTERM_CC_DIRECT	GO:0044297~cell body	13	2.14168	5.24119e-05	CCT3, CACYBP, PARK7, HDAC6, CCT6A, TUBB5, CASP8, TCP1, CCT8, CCT7, CCT5, HSPA1B, CCT4	588	102	19662	4.2618	0.0264787	0.000506318	0.000418306
KEGG_PATHWAY	mmu04260:Cardiac muscle contraction	14	2.30643	5.47403e-05	COX8A, COX7B, COX7A2, UQCR11, ATP1B3, UQCR10, COX6C, COX5B, COX6A1, COX5A, COX6B1, UQCRQ, UQCRC1, CYC1	364	77	7691	3.84166	0.0113758	0.000624627	0.000546923
KEGG_PATHWAY	mmu05322:Systemic lupus erythematosus	20	3.29489	5.67843e-05	H2-EB1, HIST1H2AN, HIST1H2AI, HIST1H2AH, H2AFZ, HIST1H2AK, H2AFX, H2-AA, C4B, SNRPD1, HIST1H2AE, HIST1H2AD, HIST1H2AG, HIST1H2AF, SNRPD3, HIST1H4D, HIST1H2AC, HIST1H2AB, H2-AB1, SNRPB	364	147	7691	2.87471	0.0117981	0.000624627	0.000546923
SMART	SM00948:SM00948	5	0.823723	5.68981e-05	PSMA5, PSMA6, PSMA3, PSMA1, PSMA2	280	9	10425	20.6845	0.0110904	0.00159315	0.00152812
GOTERM_MF_DIRECT	GO:0008536~Ran GTPase binding	8	1.31796	5.88655e-05	RANBP1, XPO1, NXT1, CSE1L, XPO5, BIRC5, RANGAP1, IPO5	546	33	17446	7.74603	0.0442033	0.0016146	0.00150317
INTERPRO	IPR000717:Proteasome component (PCI) domain	6	0.988468	6.07417e-05	COPS3, PSMD6, PSMD13, GPS1, PSMD3, COPS7A	585	16	20594	13.2013	0.0708072	0.00282449	0.00271936
GOTERM_BP_DIRECT	GO:1900264~positive regulation of DNA-directed DNA polymerase activity	5	0.823723	6.14043e-05	RFC5, NPM1, RFC4, RFC2, CHTF18	570	8	18082	19.8268	0.121794	0.00381971	0.0036969
UP_KEYWORDS	One-carbon metabolism	6	0.988468	6.15254e-05	GM4737, AHCY, MTHFD1L, MTHFD1, MTHFD2, SHMT1	603	17	22680	13.2748	0.0191945	0.00036567	0.000276284
UP_KEYWORDS	Virion	7	1.15321	6.27458e-05	SNRPD2, SNRNP70, HNRNPA2B1, SNRPA1, SNRPD3, D17H6S56E-5, HNRNPAB	603	27	22680	9.75124	0.0195715	0.000366017	0.000276546
GOTERM_BP_DIRECT	GO:0045727~positive regulation of translation	10	1.64745	6.64025e-05	HNRNPL, EIF2B5, PTBP1, NPM1, EIF6, DDX39B, CDK4, BCL3, EIF4A3, ELAVL1	570	57	18082	5.5654	0.131029	0.00401261	0.0038836
GOTERM_CC_DIRECT	GO:0005747~mitochondrial respiratory chain complex I	9	1.4827	6.77173e-05	NDUFA9, NDUFB8, NDUFB6, NDUFA12, NDUFA10, NDUFAB1, NDUFS2, PARK7, NDUFV1	588	47	19662	6.40317	0.0340782	0.000642061	0.000530452
GOTERM_BP_DIRECT	GO:0008283~cell proliferation	20	3.29489	7.12721e-05	CD74, DAZAP1, MCM7, UHRF1, PTGES3, MCM10, MIF, PARK7, AURKB, CKS1B, GNL3, BOP1, POLA1, NASP, PES1, PRDX1, CDK1, TACC3, BUB1, E2F8	570	220	18082	2.88389	0.139934	0.00418724	0.00405261
GOTERM_CC_DIRECT	GO:0043234~protein complex	38	6.2603	7.16097e-05	TOP2A, FEN1, DNMT1, SET, CDCA8, BRCA1, PHB2, HDAC6, HSPD1, CDC20, TUBB5, CASP8, CASP1, NEK2, EIF4E, SMARCC1, PRELID1, PRMT1, PTGES3, ACTL6A, CAD, GOT2, DDOST, NASP, DDX39B, CDK4, INCENP, BCL3, HAT1, UBE2N, CD48, VDAC1, CALR, FKBP4, HIST1H4D, RAN, HSPA1A, ASF1B	588	628	19662	2.02337	0.0360014	0.000666621	0.000550744
INTERPRO	IPR000426:Proteasome, alpha-subunit, N-terminal domain	5	0.823723	7.19968e-05	PSMA5, PSMA6, PSMA3, PSMA1, PSMA2	585	9	20594	19.5575	0.0833662	0.00310872	0.00299301
INTERPRO	IPR023332:Proteasome A-type subunit	5	0.823723	7.19968e-05	PSMA5, PSMA6, PSMA3, PSMA1, PSMA2	585	9	20594	19.5575	0.0833662	0.00310872	0.00299301
GOTERM_CC_DIRECT	GO:0000922~spindle pole	13	2.14168	7.66381e-05	PLK1, KIF11, TUBG1, CDC20, TPX2, CCNB1, NUDCD2, PRC1, NEK2, KNTC1, TOPBP1, MAD1L1, MAD2L1	588	106	19662	4.10098	0.0384803	0.000700692	0.000578892
GOTERM_BP_DIRECT	GO:0006270~DNA replication initiation	7	1.15321	7.84425e-05	POLA1, POLA2, MCM7, MCM5, MCM10, MCM6, TOPBP1	570	24	18082	9.25249	0.15288	0.00448394	0.00433978
GOTERM_CC_DIRECT	GO:0019773~proteasome core complex, alpha-subunit complex	5	0.823723	8.79142e-05	PSMA5, PSMA6, PSMA3, PSMA1, PSMA2	588	9	19662	18.5771	0.0440159	0.000789685	0.000652416
KEGG_PATHWAY	mmu00020:Citrate cycle (TCA cycle)	9	1.4827	8.83803e-05	CS, MDH2, IDH3G, IDH2, ACO2, SDHD, SDHB, FH1, IDH3A	364	32	7691	5.94257	0.0183027	0.000923574	0.000808679
INTERPRO	IPR003960:ATPase, AAA-type, conserved site	7	1.15321	9.02422e-05	NSF, PSMC5, PSMC3, PSMC4, ATAD2, PSMC2, TRIP13	585	27	20594	9.12681	0.103366	0.00376217	0.00362213
GOTERM_BP_DIRECT	GO:1901998~toxin transport	8	1.31796	9.19655e-05	CCT6A, CCT3, TCP1, CASP1, CCT8, CCT7, CCT5, CCT4	570	35	18082	7.25093	0.176767	0.00511861	0.00495404
GOTERM_CC_DIRECT	GO:0000786~nucleosome	13	2.14168	9.2006e-05	HIST1H2AN, HIST1H2AI, HIST1H2AH, H2AFZ, HIST1H2AK, H2AFX, HIST1H2AE, HIST1H2AD, HIST1H2AG, HIST1H2AF, HIST1H4D, HIST1H2AC, HIST1H2AB	588	108	19662	4.02504	0.0460168	0.00081219	0.000671009
GOTERM_BP_DIRECT	GO:0030261~chromosome condensation	6	0.988468	9.92687e-05	TOP2A, NCAPG2, CDK1, NCAPD2, NCAPD3, NCAPH	570	16	18082	11.8961	0.189386	0.00538342	0.00521034
UP_KEYWORDS	Isomerase	13	2.14168	0.000100062	PDIA3, TOP2A, ISYNA1, PPIL1, TPI1, PGAM1, PTGES3, MIF, PDIA6, PPIH, P4HB, FKBP4, PPIA	603	122	22680	4.00783	0.0310296	0.000573085	0.000432998
GOTERM_CC_DIRECT	GO:0000785~chromatin	14	2.30643	0.000102415	CDCA5, PLK1, H2AFX, NUCKS1, PARK7, KIF22, POLA1, RAD51, CDK4, HNRNPA2B1, RAD18, RAN, ASF1B, HMGN1	588	126	19662	3.71542	0.0510877	0.00088875	0.00073426
GOTERM_BP_DIRECT	GO:0006511~ubiquitin-dependent protein catabolic process	16	2.63591	0.000107086	RANBP1, UBE2C, PSMD13, UCHL5, HDAC6, PSMA5, PSMA6, COPS3, PSMA3, PSMA1, PSMA2, PSMD3, PSMC2, UBE2N, STUB1, DTL	570	154	18082	3.29588	0.20268	0.00566218	0.00548013
GOTERM_BP_DIRECT	GO:0007339~binding of sperm to zona pellucida	8	1.31796	0.000111095	CCT6A, CCT3, TCP1, CCT8, CCT7, CCT5, HSPA1B, CCT4	570	36	18082	7.04951	0.209413	0.00573089	0.00554663
GOTERM_BP_DIRECT	GO:0042776~mitochondrial ATP synthesis coupled proton transport	4	0.658979	0.000121093	STOML2, CYC1, ATP5O, COX5B	570	4	18082	31.7228	0.225956	0.00609787	0.00590182
KEGG_PATHWAY	mmu03008:Ribosome biogenesis in eukaryotes	14	2.30643	0.000121896	WDR36, NOP58, NXT1, HEATR1, NAT10, GNL3, FBL, EMG1, TBL3, XPO1, EIF6, NHP2, NOP10, RAN	364	83	7691	3.56395	0.0251561	0.00121316	0.00106224
GOTERM_CC_DIRECT	GO:0031080~nuclear pore outer ring	5	0.823723	0.000143064	NUP107, NUP133, NUP85, NUP43, NUP160	588	10	19662	16.7194	0.0706354	0.00122082	0.0010086
SMART	SM00651:Sm	6	0.988468	0.000147604	SNRPD2, SNRPD1, SNRPE, SNRPD3, SNRPF, SNRPB	280	20	10425	11.1696	0.0285179	0.00361629	0.00346869
GOTERM_BP_DIRECT	GO:0006606~protein import into nucleus	10	1.64745	0.000147777	NUP93, RANBP1, NUP107, NUP133, NUP155, NUP85, CSE1L, HEATR3, KPNA2, RAN	570	63	18082	5.03537	0.268436	0.00726856	0.00703486
GOTERM_CC_DIRECT	GO:0071011~precatalytic spliceosome	7	1.15321	0.000148408	PHF5A, SNRPD2, SNRPD1, SNRNP70, SNRPE, PRPF31, SNRPD3	588	28	19662	8.35969	0.0731752	0.00124566	0.00102913
INTERPRO	IPR012677:Nucleotide-binding, alpha-beta plait	21	3.45964	0.00016359	DAZAP1, CPSF6, ALYREF, SRSF1, ELAVL1, HNRNPAB, HNRNPL, PTBP1, SYNCRIP, RBMXL1, EWSR1, SNRNP70, HNRNPF, TRA2B, G3BP1, HNRNPA2B1, SRSF2, SRSF3, SRSF7, SRSF10, EIF3B	585	281	20594	2.63086	0.179463	0.00659268	0.00634729
GOTERM_MF_DIRECT	GO:0000049~tRNA binding	9	1.4827	0.000167932	CARS, YARS, KARS, NSUN2, MARS, XPO5, AARSD1, IARS, AARS	546	51	17446	5.63866	0.12101	0.00444729	0.00414038
UP_KEYWORDS	Hydrogen ion transport	8	1.31796	0.000169394	ATP5B, ATP5E, ATP5A1, ATP5C1, ATP5G3, ATP5H, ATP5O, ATP5F1	603	45	22680	6.68657	0.0519649	0.000952843	0.000719926
UP_KEYWORDS	CF(1)	4	0.658979	0.000178806	ATP5B, ATP5E, ATP5A1, ATP5C1	603	5	22680	30.0896	0.0547718	0.00098514	0.000744328
GOTERM_MF_DIRECT	GO:0043021~ribonucleoprotein complex binding	8	1.31796	0.000180206	BOP1, PRMT7, PES1, EIF4A3, PPIH, PRPF31, PPP1CA, TIMM50	546	39	17446	6.55433	0.129259	0.00461327	0.0042949
UP_KEYWORDS	Protein transport	32	5.27183	0.000181391	TOMM40, NXT1, NUP107, CSE1L, TIMM13, AAAS, NUP160, TIMM50, IPO5, XPO1, AP1G2, NUP85, XPO5, TMED2, AP1S1, NUP43, KPNA2, ECT2, NDC1, NSF, EIF5A, BTF3, NUP155, NUP210, NUP133, TIMM23, TAP1, TIMM8A1, NUP93, NASP, KIF20A, RAN	603	577	22680	2.08593	0.0555413	0.00098514	0.000744328
GOTERM_BP_DIRECT	GO:0007094~mitotic spindle assembly checkpoint	6	0.988468	0.000184809	PLK1, BUB1B, PSMG2, BUB1, MAD1L1, MAD2L1	570	18	18082	10.5743	0.323558	0.00888345	0.00859784
GOTERM_CC_DIRECT	GO:0051233~spindle midzone	6	0.988468	0.000191495	CENPV, RACGAP1, PLK1, CDCA8, AURKB, AURKA	588	19	19662	10.5596	0.0934008	0.00158138	0.00130649
INTERPRO	IPR001163:Ribonucleoprotein LSM domain	6	0.988468	0.000196245	SNRPD2, SNRPD1, SNRPE, SNRPD3, SNRPF, SNRPB	585	20	20594	10.561	0.211233	0.00751139	0.00723181
INTERPRO	IPR009072:Histone-fold	13	2.14168	0.000198813	HIST1H2AN, HIST1H2AI, HIST1H2AH, H2AFZ, HIST1H2AK, H2AFX, HIST1H2AE, HIST1H2AD, HIST1H2AG, HIST1H2AF, HIST1H4D, HIST1H2AC, HIST1H2AB	585	123	20594	3.72069	0.213678	0.00751139	0.00723181
UP_KEYWORDS	Viral nucleoprotein	6	0.988468	0.00023457	SNRPD2, SNRNP70, HNRNPA2B1, SNRPA1, SNRPD3, HNRNPAB	603	22	22680	10.2578	0.0712338	0.00125237	0.000946232
GOTERM_CC_DIRECT	GO:0032133~chromosome passenger complex	4	0.658979	0.000253115	CDCA8, BIRC5, AURKB, AURKA	588	5	19662	26.751	0.121563	0.00199377	0.0016472
GOTERM_CC_DIRECT	GO:0000275~mitochondrial proton-transporting ATP synthase complex, catalytic core F(1)	4	0.658979	0.000253115	ATP5B, ATP5E, ATP5A1, ATP5C1	588	5	19662	26.751	0.121563	0.00199377	0.0016472
GOTERM_CC_DIRECT	GO:0045261~proton-transporting ATP synthase complex, catalytic core F(1)	4	0.658979	0.000253115	ATP5B, ATP5E, ATP5A1, ATP5C1	588	5	19662	26.751	0.121563	0.00199377	0.0016472
UP_SEQ_FEATURE	domain:PCI	6	0.988468	0.000274072	COPS3, PSMD6, PSMD13, GPS1, PSMD3, COPS7A	582	19	18012	9.7732	0.317766	0.063088	0.0628169
UP_KEYWORDS	Glycolysis	7	1.15321	0.000287332	TPI1, PKM, PGAM1, ENO1B, PGK1, ENO1, GAPDH	603	35	22680	7.52239	0.0865462	0.00149909	0.00113265
UP_KEYWORDS	ATP synthesis	5	0.823723	0.0002903	ATP5B, ATP5E, ATP5A1, ATP5C1, ATP5O	603	13	22680	14.4661	0.0874003	0.00149909	0.00113265
GOTERM_CC_DIRECT	GO:0000794~condensed nuclear chromosome	8	1.31796	0.000299285	RAD51, H2AFX, RCC1, NEK2, TOPBP1, BRCA1, TUBG1, LRPPRC	588	44	19662	6.07978	0.142091	0.00232172	0.00191814
UP_SEQ_FEATURE	domain:Helicase ATP-binding	12	1.97694	0.000316344	DDX39, DHX40, EIF4A1, ERCC6L, RTEL1, DDX39B, DDX1, DDX56, EIF4A3, DHX15, RAD54L, SKIV2L2	582	98	18012	3.78961	0.356845	0.063088	0.0628169
GOTERM_MF_DIRECT	GO:0003725~double-stranded RNA binding	10	1.64745	0.000316376	EIF4A1, TUBA1B, DDX1, DHX15, HMGB1, TUBB4B, ELAVL1, ILF2, HSPD1, HSPA1A	546	70	17446	4.56463	0.21574	0.00783795	0.00729705
GOTERM_BP_DIRECT	GO:0098609~cell-cell adhesion	17	2.80066	0.000325969	LRRC59, NUDC, ENO1B, OLA1, AHSA1, ENO1, BZW2, NDRG1, PAICS, PSMB6, EEF1G, LDHA, EEF1D, PRDX1, BSG, TAGLN2, HSPA1A	570	189	18082	2.85337	0.498191	0.0153205	0.014828
GOTERM_MF_DIRECT	GO:0017025~TBP-class protein binding	6	0.988468	0.000392346	PSMC5, CAND1, PSMC3, PSMC4, HNRNPF, PSMC2	546	21	17446	9.12925	0.260204	0.00941631	0.00876649
GOTERM_BP_DIRECT	GO:0006123~mitochondrial electron transport, cytochrome c to oxygen	5	0.823723	0.000392621	COX8A, CYCS, COX5B, COX6A1, COX5A	570	12	18082	13.2178	0.564193	0.0176679	0.0170999
GOTERM_BP_DIRECT	GO:0045899~positive regulation of RNA polymerase II transcriptional preinitiation complex assembly	5	0.823723	0.000392621	PSMC5, CAND1, PSMC3, PSMC4, PSMC2	570	12	18082	13.2178	0.564193	0.0176679	0.0170999
INTERPRO	IPR010920:Like-Sm (LSM) domain	6	0.988468	0.000396978	SNRPD2, SNRPD1, SNRPE, SNRPD3, SNRPF, SNRPB	585	23	20594	9.1835	0.381243	0.0145438	0.0140025
GOTERM_CC_DIRECT	GO:0042645~mitochondrial nucleoid	8	1.31796	0.000397047	HSPA9, ATP5B, LRRC59, LONP1, VDAC1, SLC25A5, LRPPRC, TUFM	588	46	19662	5.81544	0.18399	0.00303201	0.00250496
GOTERM_CC_DIRECT	GO:0019013~viral nucleocapsid	6	0.988468	0.000402688	SNRPD2, SNRNP70, HNRNPA2B1, SNRPA1, SNRPD3, HNRNPAB	588	22	19662	9.11967	0.186344	0.00303201	0.00250496
INTERPRO	IPR005937:26S proteasome subunit P45	4	0.658979	0.000425645	PSMC5, PSMC3, PSMC4, PSMC2	585	6	20594	23.4689	0.402329	0.0151354	0.0145721
GOTERM_MF_DIRECT	GO:0016874~ligase activity	25	4.11862	0.000456024	CARS, UHRF1, GMPS, BRCA1, MTHFD1L, LARS, YARS, LIG1, CAD, DARS2, ASNS, CTPS, PAICS, KARS, MTHFD1, MARS, UBA2, GARS, STUB1, TARS2, IARS, SAE1, GART, RAD18, AARS	546	362	17446	2.20666	0.295528	0.0106129	0.00988051
GOTERM_CC_DIRECT	GO:0016607~nuclear speck	17	2.80066	0.000458973	NPM1, NXT1, ALYREF, EIF4A3, SRSF1, TIMM50, EFTUD2, PPP1CC, PHF5A, DDX39B, SNRNP70, SRSF2, SRSF3, PPIH, PRPF31, SRSF10, HSPA1A	588	205	19662	2.77297	0.209467	0.00340571	0.0028137
GOTERM_MF_DIRECT	GO:0042393~histone binding	13	2.14168	0.00050848	NPM1, UHRF1, H2AFX, ATAD2, NOC2L, CKS1B, NASP, HAT1, RCC1, NCAPD2, NCAPD3, HIST1H4D, ASF1B	546	124	17446	3.34985	0.323357	0.0114857	0.010693
GOTERM_MF_DIRECT	GO:0003824~catalytic activity	30	4.94234	0.000543586	FEN1, DNMT1, SHMT1, IDE, SRM, HINT1, LDHA, MTHFD1L, PITRM1, PMPCA, ME2, APOBEC3, RRM1, ADSL, TPI1, MDH2, PGAM1, CAD, GOT2, MOGS, PAICS, FH1, PKM, MTHFD1, PSAT1, MTHFD2, IMPDH2, UQCRC1, ALDH18A1, GART	546	479	17446	2.00119	0.341366	0.0119278	0.0111047
GOTERM_BP_DIRECT	GO:0006122~mitochondrial electron transport, ubiquinol to cytochrome c	5	0.823723	0.000553058	UQCRQ, UQCRC1, CYCS, UQCR10, CYC1	570	13	18082	12.2011	0.689646	0.0243691	0.0235856
GOTERM_MF_DIRECT	GO:0036402~proteasome-activating ATPase activity	4	0.658979	0.000565117	PSMC5, PSMC3, PSMC4, PSMC2	546	6	17446	21.3016	0.352173	0.0120558	0.0112238
GOTERM_CC_DIRECT	GO:0031012~extracellular matrix	21	3.45964	0.000569931	HSPA9, EIF4A1, ATP5A1, RPN1, ATP5O, TUBB4B, HSPD1, EFTUD2, CCT6A, ATP5B, TUBB5, PKM, PRDX1, EMILIN2, RPL27, P4HB, CALR, SLC25A5, GAPDH, HIST1H4D, RAN	588	294	19662	2.38848	0.253148	0.00416864	0.00344401
GOTERM_BP_DIRECT	GO:0006189~'de novo' IMP biosynthetic process	4	0.658979	0.000577429	ADSL, PPAT, GART, PAICS	570	6	18082	21.1485	0.705246	0.0244252	0.0236399
GOTERM_BP_DIRECT	GO:0006102~isocitrate metabolic process	4	0.658979	0.000577429	IDH3G, IDH2, ACO2, IDH3A	570	6	18082	21.1485	0.705246	0.0244252	0.0236399
UP_KEYWORDS	Transferase	67	11.0379	0.000602998	SUV39H1, ADK, NAT10, ZDHHC6, BUB1B, BRCA1, NUDT5, FBL, PPAT, PBK, NEK2, TK1, ALG8, CPT1A, PRMT7, PRMT1, NSUN2, CAD, NME2, DCK, DDOST, FTSJ3, NME1, PKM, POLR1B, HAT1, STRAP, GAPDH, GART, PRIM2, DNMT1, RPN2, SHMT1, RPN1, NOP2, AK2, TTK, TYMS, AURKB, OSGEP, AURKA, SRM, EMG1, FUT8, POLD1, POLD2, SMYD2, WBSCR22, PGK1, UGGT1, BUB1, NAA50, NAA10, UBE2C, PLK1, GOT2, HPRT, CS, POLA1, GATM, PSAT1, CDK4, UB…	603	1654	22680	1.52358	0.173042	0.00306362	0.00231473
GOTERM_MF_DIRECT	GO:0030515~snoRNA binding	6	0.988468	0.000616134	NOP58, TBL3, HEATR1, NHP2, NUDT5, NOP10	546	23	17446	8.3354	0.37708	0.0125086	0.0116453
SMART	SM00490:HELICc	11	1.81219	0.000616487	DDX39, DHX40, EIF4A1, ERCC6L, DDX39B, DDX1, DDX56, EIF4A3, DHX15, RAD54L, SKIV2L2	280	108	10425	3.79216	0.11385	0.0134257	0.0128777
GOTERM_MF_DIRECT	GO:0000287~magnesium ion binding	17	2.80066	0.000618913	TOP2A, FEN1, DUT, IDH3G, ENO1B, IDH2, ENO1, HPRT, NUDT5, DCK, NME1, MSH6, PKM, MTHFD2, PPA1, DCTPP1, IDH3A	546	202	17446	2.68906	0.378409	0.0125086	0.0116453
GOTERM_BP_DIRECT	GO:0006754~ATP biosynthetic process	6	0.988468	0.000637177	ATP5B, PKM, ATP5E, ATP5A1, ATP5C1, ATP5O	570	23	18082	8.27551	0.740256	0.025916	0.0250827
GOTERM_BP_DIRECT	GO:0000070~mitotic sister chromatid segregation	6	0.988468	0.000637177	ESPL1, PLK1, NUSAP1, CDCA8, NEK2, MAD2L1	570	23	18082	8.27551	0.740256	0.025916	0.0250827
INTERPRO	IPR019775:WD40 repeat, conserved site	14	2.30643	0.000696931	WDHD1, WDR36, WDR18, AAAS, WDR77, CDC20, BOP1, TBL3, GRWD1, WDR90, STRAP, NUP43, RBBP7, DTL	585	161	20594	3.06117	0.569533	0.021502	0.0207017
SMART	SM00487:DEXDc	11	1.81219	0.000712506	DDX39, DHX40, EIF4A1, ERCC6L, DDX39B, DDX1, DDX56, EIF4A3, DHX15, RAD54L, SKIV2L2	280	110	10425	3.72321	0.130382	0.0139651	0.0133951
INTERPRO	IPR011545:DNA/RNA helicase, DEAD/DEAH box type, N-terminal	9	1.4827	0.000728243	DDX39, DHX40, EIF4A1, DDX39B, DDX1, DDX56, EIF4A3, DHX15, SKIV2L2	585	69	20594	4.59175	0.585535	0.021502	0.0207017
INTERPRO	IPR007863:Peptidase M16, C-terminal domain	4	0.658979	0.000729182	PITRM1, UQCRC1, PMPCA, IDE	585	7	20594	20.1162	0.586005	0.021502	0.0207017
INTERPRO	IPR011237:Peptidase M16 domain	4	0.658979	0.000729182	PITRM1, UQCRC1, PMPCA, IDE	585	7	20594	20.1162	0.586005	0.021502	0.0207017
INTERPRO	IPR000243:Peptidase T1A, proteasome beta-subunit	4	0.658979	0.000729182	PSMB6, PSMB5, PSMB8, PSMB9	585	7	20594	20.1162	0.586005	0.021502	0.0207017
INTERPRO	IPR011249:Metalloenzyme, LuxS/M16 peptidase-like	4	0.658979	0.000729182	PITRM1, UQCRC1, PMPCA, IDE	585	7	20594	20.1162	0.586005	0.021502	0.0207017
INTERPRO	IPR011765:Peptidase M16, N-terminal	4	0.658979	0.000729182	PITRM1, UQCRC1, PMPCA, IDE	585	7	20594	20.1162	0.586005	0.021502	0.0207017
KEGG_PATHWAY	mmu04114:Oocyte meiosis	15	2.47117	0.000751425	YWHAE, PLK1, PPP1CA, AURKA, CDC20, PPP1CC, CCNB1, ESPL1, CDK1, ANAPC5, FBXO5, BUB1, ANAPC1, YWHAH, MAD2L1	364	112	7691	2.82979	0.145387	0.00713854	0.00625049
GOTERM_BP_DIRECT	GO:0042273~ribosomal large subunit biogenesis	6	0.988468	0.000784213	BOP1, RPL5, NPM1, EIF6, HEATR3, NOC2L	570	24	18082	7.9307	0.80972	0.0312945	0.0302884
GOTERM_MF_DIRECT	GO:0043531~ADP binding	7	1.15321	0.000792745	MSH6, PKM, RUVBL2, ATP5A1, PGK1, LONP1, TAP1	546	36	17446	6.21296	0.456143	0.015611	0.0145337
GOTERM_BP_DIRECT	GO:0055114~oxidation-reduction process	38	6.2603	0.000814265	TXN1, NDUFB8, NDUFB6, NDUFA12, NDUFA10, UQCR11, ETFA, UQCR10, ETFB, LDHA, MTHFD1L, ACADL, PRDX1, PHGDH, CYC1, ME2, NDUFV1, IDH3A, NDUFA9, RRM1, RRM2, MDH2, IDH3G, IDH2, SDHD, SDHB, MTHFD1, UQCRQ, MTHFD2, IMPDH2, ALDH1A1, NDUFAB1, UQCRC1, CYCS, NDUFS2, ALDH18A1, CYB561, ALDH9A1	570	676	18082	1.78323	0.821447	0.0316859	0.0306672
GOTERM_BP_DIRECT	GO:0006096~glycolytic process	7	1.15321	0.000823984	TPI1, PKM, PGAM1, ENO1B, PGK1, ENO1, GAPDH	570	36	18082	6.16832	0.825083	0.0316859	0.0306672
COG_ONTOLOGY	Posttranslational modification, protein turnover, chaperones	14	2.30643	0.000844273	SDF2L1, AHSA1, IDE, OSGEP, PSMB8, EEF1G, PSMD6, PSMC5, PSMC3, PSMC4, PSMD2, MARS, PSMC2, PSMD1	81	130	2126	2.82659	0.0184103	0.018574	0.0177297
GOTERM_CC_DIRECT	GO:0005683~U7 snRNP	4	0.658979	0.000847011	SNRPE, SNRPD3, SNRPF, SNRPB	588	7	19662	19.1079	0.351993	0.00610802	0.00504628
INTERPRO	IPR020568:Ribosomal protein S5 domain 2-type fold	7	1.15321	0.000856302	EFTUD2, TOP2A, TRAP1, EXOSC5, EXOSC8, LONP1, GALK1	585	40	20594	6.1606	0.645027	0.0246493	0.0237318
UP_KEYWORDS	tRNA-binding	5	0.823723	0.000888022	YARS, NSUN2, MARS, XPO5, AARS	603	17	22680	11.0623	0.244104	0.00444011	0.00335475
GOTERM_MF_DIRECT	GO:0016853~isomerase activity	12	1.97694	0.000948525	TOP2A, PDIA3, PPIL1, ISYNA1, TPI1, PGAM1, PTGES3, P4HB, MIF, FKBP4, PPIA, PDIA6	546	115	17446	3.33416	0.517518	0.0182117	0.0169549
UP_SEQ_FEATURE	domain:Helicase C-terminal	11	1.81219	0.000973689	DDX39, DHX40, EIF4A1, ERCC6L, DDX39B, DDX1, DDX56, EIF4A3, DHX15, RAD54L, SKIV2L2	582	95	18012	3.58351	0.743072	0.153725	0.153065
INTERPRO	IPR001650:Helicase, C-terminal	11	1.81219	0.00107363	DDX39, DHX40, EIF4A1, ERCC6L, DDX39B, DDX1, DDX56, EIF4A3, DHX15, RAD54L, SKIV2L2	585	109	20594	3.55264	0.727116	0.0301863	0.0290628
UP_SEQ_FEATURE	short sequence motif:"KMSKS" region	5	0.823723	0.00110118	CARS, YARS, LARS, MARS, IARS	582	15	18012	10.3162	0.784974	0.153725	0.153065
UP_SEQ_FEATURE	metal ion-binding site:Iron-sulfur (4Fe-4S)	5	0.823723	0.00110118	PRIM2, RTEL1, NDUFS2, ACO2, NDUFV1	582	15	18012	10.3162	0.784974	0.153725	0.153065
UP_KEYWORDS	Nitration	7	1.15321	0.00115226	TUBA1C, CPT1A, TUBA1B, TPI1, TUBA1A, GOT2, TUBA4A	603	45	22680	5.85075	0.304534	0.0056713	0.00428498
INTERPRO	IPR009000:Translation elongation/initiation factor/Ribosomal, beta-barrel	6	0.988468	0.00121765	EFTUD2, MRPL3, AARSD1, GSPT1, AARS, TUFM	585	29	20594	7.28347	0.770772	0.0331628	0.0319285
INTERPRO	IPR014001:Helicase, superfamily 1/2, ATP-binding domain	11	1.81219	0.00123435	DDX39, DHX40, EIF4A1, ERCC6L, DDX39B, DDX1, DDX56, EIF4A3, DHX15, RAD54L, SKIV2L2	585	111	20594	3.48863	0.775358	0.0331628	0.0319285
GOTERM_MF_DIRECT	GO:0042288~MHC class I protein binding	5	0.823723	0.00127068	PDIA3, ATP5B, TUBB5, ATP5A1, TAP1	546	16	17446	9.98512	0.623374	0.023802	0.0221594
GOTERM_BP_DIRECT	GO:0009060~aerobic respiration	7	1.15321	0.00127444	ADSL, UQCRC1, UQCR10, MTFR2, COX6A1, SDHB, NDUFV1	570	39	18082	5.69384	0.932604	0.0481329	0.0465854
GOTERM_BP_DIRECT	GO:0006261~DNA-dependent DNA replication	5	0.823723	0.00130586	RFC5, RFC4, RFC2, POLD1, POLD2	570	16	18082	9.91338	0.936942	0.0484543	0.0468964
UP_SEQ_FEATURE	domain:RRM	12	1.97694	0.00131995	RBMXL1, CPSF6, SNRNP70, EWSR1, ALYREF, TRA2B, G3BP1, SRSF2, SRSF3, SRSF7, SRSF10, EIF3B	582	116	18012	3.20156	0.841586	0.167514	0.166794
GOTERM_CC_DIRECT	GO:0031390~Ctf18 RFC-like complex	4	0.658979	0.0013252	RFC5, RFC4, RFC2, CHTF18	588	8	19662	16.7194	0.492853	0.00929458	0.00767892
GOTERM_CC_DIRECT	GO:0031595~nuclear proteasome complex	4	0.658979	0.0013252	PSMC5, PSMC3, PSMC4, PSMC2	588	8	19662	16.7194	0.492853	0.00929458	0.00767892
GOTERM_CC_DIRECT	GO:0005682~U5 snRNP	5	0.823723	0.00137263	SNRPD2, SNRPD1, SNRPE, SNRPD3, SNRPB	588	17	19662	9.83493	0.505035	0.0094971	0.00784623
UP_KEYWORDS	Transmembrane beta strand	4	0.658979	0.00138696	TOMM40, SAMM50, VDAC3, VDAC1	603	9	22680	16.7164	0.354154	0.00672141	0.0050784
GOTERM_BP_DIRECT	GO:0006413~translational initiation	8	1.31796	0.00144652	EIF2B5, EIF4A1, EIF6, EIF3L, ABCE1, EIF2S1, EIF4E, EIF3B	570	54	18082	4.69968	0.953188	0.0523399	0.0506572
GOTERM_BP_DIRECT	GO:0046034~ATP metabolic process	7	1.15321	0.00146007	ATP5B, ATP5A1, OLA1, AK2, ATP5C1, ATP5H, ATP5O	570	40	18082	5.55149	0.954512	0.0523399	0.0506572
KEGG_PATHWAY	mmu00670:One carbon pool by folate	6	0.988468	0.00153003	MTHFD1L, MTHFD1, MTHFD2, SHMT1, TYMS, GART	364	19	7691	6.67235	0.273867	0.013324	0.0116665
KEGG_PATHWAY	mmu01210:2-Oxocarboxylic acid metabolism	6	0.988468	0.00153003	CS, IDH3G, IDH2, GOT2, ACO2, IDH3A	364	19	7691	6.67235	0.273867	0.013324	0.0116665
GOTERM_MF_DIRECT	GO:0003887~DNA-directed DNA polymerase activity	6	0.988468	0.00158222	PRIM2, POLA1, POLA2, MYBBP1A, POLD1, POLD2	546	28	17446	6.84694	0.703618	0.028932	0.0269354
GOTERM_BP_DIRECT	GO:0000462~maturation of SSU-rRNA from tricistronic rRNA transcript (SSU-rRNA, 5.8S rRNA, LSU-rRNA)	6	0.988468	0.00163465	EMG1, TBL3, HEATR1, NOC4L, UTP20, WDR46	570	28	18082	6.79774	0.968574	0.0566769	0.0548547
GOTERM_BP_DIRECT	GO:0006479~protein methylation	6	0.988468	0.00163465	PRMT7, PRMT1, ETF1, SNRPD3, GSPT1, SNRPB	570	28	18082	6.79774	0.968574	0.0566769	0.0548547
GOTERM_BP_DIRECT	GO:0007017~microtubule-based process	7	1.15321	0.00166561	TUBA1C, TUBA1B, TUBB5, TUBA1A, TUBG1, TUBB4B, TUBA4A	570	41	18082	5.41609	0.970569	0.0568186	0.0549918
INTERPRO	IPR002452:Alpha tubulin	4	0.658979	0.00167721	TUBA1C, TUBA1B, TUBA1A, TUBA4A	585	9	20594	15.646	0.868593	0.0433694	0.0417551
INTERPRO	IPR016040:NAD(P)-binding domain	15	2.47117	0.00168599	NDUFA9, ISYNA1, AHCY, MDH2, GM4737, LDHA, GMDS, MTHFD1L, MTHFD1, MTHFD2, UBA2, PHGDH, ME2, SAE1, GAPDH	585	199	20594	2.65352	0.869982	0.0433694	0.0417551
UP_SEQ_FEATURE	short sequence motif:"HIGH" region	5	0.823723	0.00182404	CARS, YARS, LARS, MARS, IARS	582	17	18012	9.10249	0.921673	0.212197	0.211285
GOTERM_BP_DIRECT	GO:0051225~spindle assembly	6	0.988468	0.00192475	TPX2, TUBB5, HAUS4, RCC1, FBXO5, KIF11	570	29	18082	6.56334	0.983004	0.0646167	0.0625392
UP_KEYWORDS	Signalosome	4	0.658979	0.00194243	COPS3, COPS6, GPS1, COPS7A	603	10	22680	15.0448	0.457984	0.00927068	0.00700451
GOTERM_CC_DIRECT	GO:0008541~proteasome regulatory particle, lid subcomplex	4	0.658979	0.00194385	PSMD8, PSMD14, PSMD13, PSMD3	588	9	19662	14.8617	0.630727	0.01327	0.0109633
GOTERM_MF_DIRECT	GO:0008327~methyl-CpG binding	5	0.823723	0.00203306	DNMT1, UHRF1, PRMT1, ERH, WDR77	546	18	17446	8.87566	0.79049	0.0363115	0.0338056
GOTERM_BP_DIRECT	GO:0048026~positive regulation of mRNA splicing, via spliceosome	5	0.823723	0.00208857	DAZAP1, RBMXL1, SNRNP70, TRA2B, EIF4A3	570	18	18082	8.81189	0.987989	0.0690206	0.0668015
INTERPRO	IPR011990:Tetratricopeptide-like helical	15	2.47117	0.00212186	ERCC6L, CLUH, TTC13, GPS1, TTK, TTC27, PSMD6, NASP, EIF3L, TOMM70A, PSMD3, SMYD2, ANAPC5, STUB1, FKBP4	585	204	20594	2.58849	0.923315	0.0534443	0.051455
GOTERM_CC_DIRECT	GO:0005741~mitochondrial outer membrane	13	2.14168	0.00217423	MTCH2, CPT1A, TOMM40, PEBP1, TMEM173, PHB2, NME1, PPP1CC, SAMM50, TOMM70A, VDAC3, TSPO, VDAC1	588	153	19662	2.8412	0.671894	0.0146475	0.0121013
GOTERM_BP_DIRECT	GO:0015992~proton transport	8	1.31796	0.0022047	ATP5B, ATP5E, ATP5A1, ATP5C1, ATP5G3, ATP5H, ATP5O, ATP5F1	570	58	18082	4.37556	0.99061	0.0702731	0.0680137
GOTERM_MF_DIRECT	GO:0003689~DNA clamp loader activity	4	0.658979	0.00221238	RFC5, RFC4, RFC2, CHTF18	546	9	17446	14.2011	0.817497	0.038616	0.0359511
GOTERM_BP_DIRECT	GO:0051289~protein homotetramerization	9	1.4827	0.00222554	ACADL, SHMT1, PPAT, IMPDH2, ALDH1A1, TK1, IDE, HPRT, DCTPP1	570	74	18082	3.85818	0.991016	0.0702731	0.0680137
GOTERM_BP_DIRECT	GO:0031536~positive regulation of exit from mitosis	4	0.658979	0.00225937	UBE2C, CDCA5, BIRC5, PHB2	570	9	18082	14.099	0.991637	0.0702731	0.0680137
GOTERM_BP_DIRECT	GO:0010388~cullin deneddylation	4	0.658979	0.00225937	COPS3, COPS6, GPS1, COPS7A	570	9	18082	14.099	0.991637	0.0702731	0.0680137
INTERPRO	IPR013748:Replication factor C, C-terminal domain	3	0.494234	0.00236309	RFC5, RFC4, RFC2	585	3	20594	35.2034	0.942752	0.0583057	0.0561356
GOTERM_CC_DIRECT	GO:0016363~nuclear matrix	10	1.64745	0.00246026	POLA1, PSMA6, CLIC4, NPM1, PHF5A, DDX39B, UHRF1, CAD, HAT1, PHB2	588	97	19662	3.4473	0.716688	0.0163591	0.0135155
UP_KEYWORDS	DNA recombination	8	1.31796	0.00253139	RAD51, LIG1, RUVBL2, H2AFX, ACTL6A, HMGB1, BRCA1, UCHL5	603	70	22680	4.29851	0.549951	0.0119013	0.00899209
GOTERM_BP_DIRECT	GO:0000245~spliceosomal complex assembly	5	0.823723	0.00258036	DDX39B, SNRPD1, GEMIN6, SNRPD3, USP39	570	19	18082	8.34811	0.995766	0.0790152	0.0764748
GOTERM_CC_DIRECT	GO:0005657~replication fork	5	0.823723	0.00260274	DNMT1, PCNA, UHRF1, H2AFX, RAD18	588	20	19662	8.35969	0.736668	0.0170847	0.0141149
GOTERM_BP_DIRECT	GO:0006730~one-carbon metabolic process	6	0.988468	0.00261516	GM4737, AHCY, MTHFD1L, MTHFD1, MTHFD2, SHMT1	570	31	18082	6.1399	0.996067	0.0790152	0.0764748
GOTERM_CC_DIRECT	GO:0005750~mitochondrial respiratory chain complex III	4	0.658979	0.00271561	UQCRQ, UQCRC1, UQCR10, CYC1	588	10	19662	13.3755	0.751493	0.0175999	0.0145406
GOTERM_CC_DIRECT	GO:0008180~COP9 signalosome	6	0.988468	0.0027694	COPS3, STOML2, COPS6, GPS1, ATP5A1, COPS7A	588	33	19662	6.07978	0.758262	0.0177241	0.0146432
BIOCARTA	m_ranbp2Pathway:Sumoylation by RanBP2 Regulates Transcriptional Repression	5	0.823723	0.00283786	UBA2, SAE1, RANGAP1, HDAC6, RAN	71	12	1289	7.56455	0.232254	0.102764	0.101647
GOTERM_CC_DIRECT	GO:0005635~nuclear envelope	13	2.14168	0.00283887	LRRC59, RRM1, RRM2, NUP210, NUP155, CSE1L, SIGMAR1, NRM, RANGAP1, NUP93, POLA1, MAD1L1, RAN	588	158	19662	2.75129	0.766733	0.0179445	0.0148252
GOTERM_BP_DIRECT	GO:0009113~purine nucleobase biosynthetic process	3	0.494234	0.0029036	SHMT1, PPAT, GART	570	3	18082	31.7228	0.997867	0.0854841	0.0827357
UP_KEYWORDS	Elongation factor	5	0.823723	0.00291239	EFTUD2, EIF5A, EEF1G, EEF1D, TUFM	603	23	22680	8.17651	0.60098	0.0134912	0.0101934
GOTERM_MF_DIRECT	GO:0016616~oxidoreductase activity, acting on the CH-OH group of donors, NAD or NADP as acceptor	6	0.988468	0.00292587	LDHA, MDH2, IDH3G, IDH2, PHGDH, IDH3A	546	32	17446	5.99107	0.894639	0.0499348	0.0464888
GOTERM_BP_DIRECT	GO:0033574~response to testosterone	6	0.988468	0.00302048	NASP, DUSP1, CDK4, CAD, TSPO, CALR	570	32	18082	5.94803	0.998335	0.0854841	0.0827357
GOTERM_BP_DIRECT	GO:0045931~positive regulation of mitotic cell cycle	6	0.988468	0.00302048	CCNB1, CDK1, BIRC5, ASNS, HMGB1, EIF4E	570	32	18082	5.94803	0.998335	0.0854841	0.0827357
GOTERM_BP_DIRECT	GO:0034644~cellular response to UV	7	1.15321	0.00303964	PCNA, POLD1, RUVBL2, PBK, NOC2L, EIF2S1, AURKB	570	46	18082	4.82738	0.998401	0.0854841	0.0827357
GOTERM_CC_DIRECT	GO:0016020~membrane	242	39.8682	0.00306637	EIF4A1, RPL5, IFITM1, NUP107, EIF4A3, ATP5C1, ZDHHC6, ENO1, PHB2, PSMD2, PSMD3, BSG, LONP1, PSMD1, AP1S1, GTSE1, CPT1A, ALG8, NUP210, MOGS, CTPS, NUP93, MTHFD1, EWSR1, UQCRC1, IGTP, VDAC3, PSME2, VDAC1, RPL27, PFN1, NUP205, RPN2, RPN1, NCAPG, ATP5H, AAAS, ATP5O, NCAPH, ATP5B, LDHA, RACGAP1, NUP85, ATP5E, SSR1, TRAP1, H2-EB1, ABCA4, TNFSF13, IFI47, PA2G4, PAICS, HNRNPL, TMEM98, HNRNPF, SFXN1, CALR…	588	6998	19662	1.15636	0.792452	0.0191461	0.015818
INTERPRO	IPR017986:WD40-repeat-containing domain	19	3.13015	0.00308432	WDHD1, WDR36, SF3B3, NUP155, WDR18, AAAS, WDR46, WDR77, DDB1, CDC20, BOP1, TBL3, GRWD1, WDR90, STRAP, KNTC1, NUP43, RBBP7, DTL	585	307	20594	2.17871	0.97612	0.0745788	0.0718029
GOTERM_BP_DIRECT	GO:0006541~glutamine metabolic process	5	0.823723	0.00314609	CAD, GMPS, ASNS, PHGDH, CTPS	570	20	18082	7.9307	0.998725	0.0854841	0.0827357
GOTERM_BP_DIRECT	GO:0051292~nuclear pore complex assembly	4	0.658979	0.00315261	NDC1, NUP93, NUP205, NUP107	570	10	18082	12.6891	0.998742	0.0854841	0.0827357
GOTERM_BP_DIRECT	GO:0034501~protein localization to kinetochore	4	0.658979	0.00315261	CDK1, BUB1B, TTK, AURKB	570	10	18082	12.6891	0.998742	0.0854841	0.0827357
GOTERM_BP_DIRECT	GO:0006268~DNA unwinding involved in DNA replication	4	0.658979	0.00315261	TOP2A, RAD51, MCM7, MCM6	570	10	18082	12.6891	0.998742	0.0854841	0.0827357
BIOCARTA	m_mta3Pathway:Downregulated of MTA-3 in ER-negative Breast Tumors	6	0.988468	0.003351	TUBA1C, TUBA1B, TUBA1A, GM5523, GAPDH, TUBA4A	71	20	1289	5.44648	0.26814	0.102764	0.101647
GOTERM_MF_DIRECT	GO:0004004~ATP-dependent RNA helicase activity	8	1.31796	0.00340444	DDX39, DHX40, EIF4A1, DDX39B, DDX1, DDX56, EIF4A3, DHX15	546	63	17446	4.05745	0.927129	0.0568393	0.0529168
UP_KEYWORDS	Magnesium	26	4.28336	0.00341885	MIPEP, TOP2A, FEN1, ENO1B, ADK, OLA1, ENO1, NUDT5, AURKB, ERI1, NT5DC2, NEK2, IDH3A, NSF, LIG1, DIS3, IDH3G, IDH2, NME2, HPRT, NME1, PKM, MTHFD2, PPA1, DCTPP1, BMPR1A	603	521	22680	1.87699	0.659991	0.0156078	0.0117925
KEGG_PATHWAY	mmu00970:Aminoacyl-tRNA biosynthesis	10	1.64745	0.00359069	CARS, YARS, KARS, LARS, MARS, DARS2, GARS, TARS2, IARS, AARS	364	66	7691	3.20138	0.528485	0.0300182	0.0262839
UP_KEYWORDS	WD repeat	16	2.63591	0.0036634	WDHD1, WDR36, WDR18, AAAS, WDR46, WDR77, CDC20, BOP1, TBL3, GRWD1, WDR90, STRAP, NUP43, RBBP7, DTL, EIF3B	603	256	22680	2.35075	0.685286	0.0164853	0.0124556
GOTERM_MF_DIRECT	GO:0030234~enzyme regulator activity	5	0.823723	0.00369217	PSMD2, PSMD3, PSMD1, GCLM, COX6A1	546	21	17446	7.60771	0.941623	0.0603316	0.056168
UP_KEYWORDS	Ubiquinone	5	0.823723	0.00398988	NDUFB6, NDUFA12, NDUFAB1, NDUFS2, NDUFV1	603	25	22680	7.52239	0.716155	0.0174557	0.0131888
UP_KEYWORDS	Amino-acid biosynthesis	5	0.823723	0.00398988	MTHFD1, PSAT1, ASNS, PHGDH, ALDH18A1	603	25	22680	7.52239	0.716155	0.0174557	0.0131888
INTERPRO	IPR015943:WD40/YVTN repeat-like-containing domain	20	3.29489	0.00405115	WDHD1, WDR36, SEMA4D, NUP133, WDR18, AAAS, WDR46, WDR77, DDB1, CDC20, BOP1, TBL3, GRWD1, WDR90, STRAP, PLXNB2, NUP43, RBBP7, DTL, EIF3B	585	340	20594	2.07079	0.992611	0.096036	0.0924615
COG_ONTOLOGY	Chromatin structure and dynamics / Cell division and chromosome partitioning	3	0.494234	0.00409403	NCAPG, NCAPD2, NCAPD3	81	3	2126	26.2469	0.0863006	0.0450344	0.0429874
UP_SEQ_FEATURE	compositionally biased region:Arg/Ser-rich (RS domain)	5	0.823723	0.0041413	SRSF1, SRSF2, SRSF3, SRSF7, SRSF10	582	21	18012	7.36868	0.996939	0.378726	0.377099
GOTERM_MF_DIRECT	GO:0002161~aminoacyl-tRNA editing activity	4	0.658979	0.00414756	LARS, AARSD1, IARS, AARS	546	11	17446	11.619	0.958908	0.066361	0.0617814
KEGG_PATHWAY	mmu03420:Nucleotide excision repair	8	1.31796	0.00416303	RFC5, DDB1, RFC4, PCNA, LIG1, RFC2, POLD1, POLD2	364	44	7691	3.84166	0.581839	0.0334643	0.0293013
UP_KEYWORDS	DNA condensation	4	0.658979	0.00436255	NCAPG2, NCAPD2, NCAPD3, NCAPH	603	13	22680	11.5729	0.747718	0.0188247	0.0142231
GOTERM_MF_DIRECT	GO:0032403~protein complex binding	22	3.62438	0.00436998	YWHAE, NSF, NDUFA9, SLC25A3, CLIC4, HSPA4, KIF11, MIF, ATP5O, PPP1CA, HSPD1, PPP1CC, CCNB1, PPP4C, TUBB5, CASP8, DDX39B, CDK4, UQCRC1, VDAC1, RAD18, RAN	546	358	17446	1.96355	0.965386	0.0684927	0.063766
GOTERM_BP_DIRECT	GO:0090307~mitotic spindle assembly	6	0.988468	0.00450703	CDC20, TPX2, BIRC5, NEK2, MYBL2, KIF11	570	35	18082	5.4382	0.999929	0.120663	0.116783
INTERPRO	IPR000672:Tetrahydrofolate dehydrogenase/cyclohydrolase	3	0.494234	0.00463735	MTHFD1L, MTHFD1, MTHFD2	585	4	20594	26.4026	0.996374	0.101023	0.0972629
INTERPRO	IPR002015:Proteasome/cyclosome, regulatory subunit	3	0.494234	0.00463735	PSMD2, PSMD1, ANAPC1	585	4	20594	26.4026	0.996374	0.101023	0.0972629
INTERPRO	IPR020631:Tetrahydrofolate dehydrogenase/cyclohydrolase, NAD(P)-binding domain	3	0.494234	0.00463735	MTHFD1L, MTHFD1, MTHFD2	585	4	20594	26.4026	0.996374	0.101023	0.0972629
INTERPRO	IPR020630:Tetrahydrofolate dehydrogenase/cyclohydrolase, catalytic domain	3	0.494234	0.00463735	MTHFD1L, MTHFD1, MTHFD2	585	4	20594	26.4026	0.996374	0.101023	0.0972629
INTERPRO	IPR014014:RNA helicase, DEAD-box type, Q motif	6	0.988468	0.00467932	DDX39, EIF4A1, DDX39B, DDX1, DDX56, EIF4A3	585	39	20594	5.41591	0.996554	0.101023	0.0972629
UP_SEQ_FEATURE	repeat:HEAT 1	7	1.15321	0.00472694	XPO1, CAND1, TBCD, HEATR3, UTP20, NCAPD3, IPO5	582	49	18012	4.42121	0.998653	0.378726	0.377099
UP_SEQ_FEATURE	repeat:HEAT 2	7	1.15321	0.00472694	XPO1, CAND1, TBCD, HEATR3, UTP20, NCAPD3, IPO5	582	49	18012	4.42121	0.998653	0.378726	0.377099
GOTERM_CC_DIRECT	GO:0000276~mitochondrial proton-transporting ATP synthase complex, coupling factor F(o)	4	0.658979	0.0047617	ATP5G3, ATP5H, ATP5O, ATP5F1	588	12	19662	11.1463	0.913171	0.0290237	0.0239785
GOTERM_CC_DIRECT	GO:0042613~MHC class II protein complex	4	0.658979	0.0047617	CD74, H2-EB1, H2-AA, H2-AB1	588	12	19662	11.1463	0.913171	0.0290237	0.0239785
KEGG_PATHWAY	mmu04612:Antigen processing and presentation	11	1.81219	0.00499094	PDIA3, CD74, H2-EB1, HSPA4, PSME2, TAP1, CALR, H2-AA, HSPA1B, H2-AB1, HSPA1A	364	82	7691	2.83439	0.64856	0.0386335	0.0338275
GOTERM_CC_DIRECT	GO:0000942~condensed nuclear chromosome outer kinetochore	3	0.494234	0.00512946	CCNB1, PLK1, BUB1	588	4	19662	25.0791	0.928141	0.0308975	0.0255266
GOTERM_CC_DIRECT	GO:0046540~U4/U6 x U5 tri-snRNP complex	5	0.823723	0.00519452	SNRPD2, SNRPE, PPIH, PRPF31, SNRPB	588	24	19662	6.96641	0.930507	0.0309255	0.0255498
INTERPRO	IPR013766:Thioredoxin domain	6	0.988468	0.00522546	TXN1, PDIA3, GLRX3, PRDX1, P4HB, PDIA6	585	40	20594	5.28051	0.998225	0.105729	0.101794
INTERPRO	IPR009080:Aminoacyl-tRNA synthetase, class 1a, anticodon-binding	4	0.658979	0.0052471	CARS, LARS, MARS, IARS	585	13	20594	10.8318	0.998271	0.105729	0.101794
INTERPRO	IPR018181:Heat shock protein 70, conserved site	4	0.658979	0.0052471	HSPA9, HSPA4, HSPA1B, HSPA1A	585	13	20594	10.8318	0.998271	0.105729	0.101794
INTERPRO	IPR013126:Heat shock protein 70 family	4	0.658979	0.0052471	HSPA9, HSPA4, HSPA1B, HSPA1A	585	13	20594	10.8318	0.998271	0.105729	0.101794
GOTERM_BP_DIRECT	GO:0006310~DNA recombination	9	1.4827	0.00526703	RTEL1, RAD51, LIG1, RUVBL2, H2AFX, ACTL6A, HMGB1, BRCA1, UCHL5	570	85	18082	3.35889	0.999986	0.139247	0.13477
KEGG_PATHWAY	mmu03015:mRNA surveillance pathway	12	1.97694	0.00534215	PPP1CC, NUDT21, DAZAP1, NXT1, CPSF6, NCBP1, DDX39B, ALYREF, EIF4A3, ETF1, GSPT1, PPP1CA	364	96	7691	2.64114	0.673558	0.0398754	0.0349148
GOTERM_BP_DIRECT	GO:0043039~tRNA aminoacylation	4	0.658979	0.0055147	DARS2, TARS2, AARSD1, AARS	570	12	18082	10.5743	0.999992	0.142239	0.137666
GOTERM_BP_DIRECT	GO:0035999~tetrahydrofolate interconversion	4	0.658979	0.0055147	MTHFD1L, MTHFD1, SHMT1, TYMS	570	12	18082	10.5743	0.999992	0.142239	0.137666
GOTERM_MF_DIRECT	GO:0004488~methylenetetrahydrofolate dehydrogenase (NADP+) activity	3	0.494234	0.00560517	MTHFD1L, MTHFD1, MTHFD2	546	4	17446	23.9643	0.986659	0.0860955	0.080154
UP_KEYWORDS	Protease	26	4.28336	0.0056378	MIPEP, PSMD14, PARK7, IDE, PSMB6, CASP12, CASP8, PSMB5, PSMB2, PITRM1, PSMB3, CASP1, LONP1, PMPCA, PRSS57, UCHL5, PSMB8, PSMB9, PSMA5, PSMA6, PSMA3, PSMC5, ESPL1, PSMA1, PSMA2, THOP1	603	542	22680	1.80426	0.831519	0.0239988	0.0181324
GOTERM_BP_DIRECT	GO:0000466~maturation of 5.8S rRNA from tricistronic rRNA transcript (SSU-rRNA, 5.8S rRNA, LSU-rRNA)	3	0.494234	0.00568611	BOP1, PES1, FTSJ3	570	4	18082	23.7921	0.999994	0.144739	0.140085
GOTERM_BP_DIRECT	GO:0000910~cytokinesis	6	0.988468	0.00574848	PRC1, INCENP, PLK1, BIRC5, KIF20A, ECT2	570	37	18082	5.14424	0.999995	0.144739	0.140085
UP_SEQ_FEATURE	site:Involved in polymerization	4	0.658979	0.00590854	TUBA1C, TUBA1B, TUBA1A, GM6682	582	12	18012	10.3162	0.999743	0.378726	0.377099
UP_SEQ_FEATURE	short sequence motif:KEN box	3	0.494234	0.00596847	CDCA3, CDCA5, NUSAP1	582	4	18012	23.2113	0.999764	0.378726	0.377099
UP_SEQ_FEATURE	site:Critical for catalysis	3	0.494234	0.00596847	IDH3G, IDH2, IDH3A	582	4	18012	23.2113	0.999764	0.378726	0.377099
UP_SEQ_FEATURE	repeat:PC 3	3	0.494234	0.00596847	PSMD2, PSMD1, ANAPC1	582	4	18012	23.2113	0.999764	0.378726	0.377099
UP_SEQ_FEATURE	repeat:PC 4	3	0.494234	0.00596847	PSMD2, PSMD1, ANAPC1	582	4	18012	23.2113	0.999764	0.378726	0.377099
UP_SEQ_FEATURE	repeat:PC 2	3	0.494234	0.00596847	PSMD2, PSMD1, ANAPC1	582	4	18012	23.2113	0.999764	0.378726	0.377099
UP_SEQ_FEATURE	repeat:PC 1	3	0.494234	0.00596847	PSMD2, PSMD1, ANAPC1	582	4	18012	23.2113	0.999764	0.378726	0.377099
GOTERM_MF_DIRECT	GO:0031072~heat shock protein binding	7	1.15321	0.00597995	HSPA9, ENO1B, STUB1, DNAJC9, ENO1, FKBP4, HSPA1A	546	53	17446	4.22013	0.990012	0.0894108	0.0832405
GOTERM_MF_DIRECT	GO:0003924~GTPase activity	15	2.47117	0.00605386	IFI47, TUBG1, TUBB4B, TUBA4A, GSPT1, TUFM, GNL3, EFTUD2, TUBA1C, TUBA1B, TUBB5, TUBA1A, IGTP, RAN, GBP3	546	209	17446	2.29323	0.990567	0.0894108	0.0832405
GOTERM_MF_DIRECT	GO:0003682~chromatin binding	26	4.28336	0.00624612	TOP2A, DNMT1, 2810417H13RIK, PCNA, CDCA5, DDX1, NUCKS1, YBX1, BRCA1, NOC2L, POLD1, RCC1, HMGN1, WDHD1, SMARCC1, CBX5, ACTL6A, ATAD2, MSH6, POLA1, RBMXL1, RAD51, CDK1, MCM5, NCAPD2, NCAPD3	546	466	17446	1.78275	0.991869	0.0896151	0.0834307
GOTERM_MF_DIRECT	GO:0008233~peptidase activity	28	4.61285	0.00631966	MIPEP, PSMD14, PARK7, IDE, PSMB6, CASP12, CASP8, PSMB5, PSMB2, PITRM1, PSMB3, CASP1, LONP1, PMPCA, PDIA3, PRSS57, UCHL5, PSMB8, PSMB9, PSMA5, PSMA6, SPCS3, PSMA3, PSMC5, ESPL1, PSMA1, PSMA2, THOP1	546	516	17446	1.73385	0.992318	0.0896151	0.0834307
GOTERM_BP_DIRECT	GO:0008152~metabolic process	26	4.28336	0.00638123	DNMT1, IDE, DNPH1, ACADL, WBSCR22, PHGDH, ME2, GUSB, RRM1, CENPV, TPI1, PGAM1, CAD, PLA2G4A, MOGS, PAICS, PKM, MTHFD1, MTHFD2, ALDH1A1, ALDH18A1, ACO2, ASPA, GART, GALK1, ALDH9A1	570	463	18082	1.78141	0.999999	0.15878	0.153675
GOTERM_MF_DIRECT	GO:0016740~transferase activity	64	10.5437	0.00641775	SUV39H1, ADK, NAT10, ZDHHC6, BUB1B, NUDT5, FBL, MRPL2, PBK, NEK2, TK1, ALG8, CPT1A, PRMT7, PRMT1, NSUN2, CAD, NME2, ILF2, DCK, DDOST, FTSJ3, NME1, PKM, POLR1B, HAT1, GART, PRIM2, DNMT1, RPN2, SHMT1, RPN1, NOP2, AK2, TTK, TYMS, AURKB, OSGEP, AURKA, SRM, EMG1, FUT8, POLD1, POLD2, SMYD2, WBSCR22, UGGT1, BUB1, NAA50, NAA10, UBE2C, PLK1, GOT2, HPRT, CS, POLA1, GATM, PSAT1, CDK4, UBE2N, CDK1, ALDH18A1,…	546	1472	17446	1.38923	0.992879	0.0896151	0.0834307
INTERPRO	IPR001357:BRCT domain	5	0.823723	0.00668908	SMARCC1, PES1, TOPBP1, BRCA1, ECT2	585	27	20594	6.51915	0.999701	0.132575	0.127641
GOTERM_MF_DIRECT	GO:0044183~protein binding involved in protein folding	4	0.658979	0.00686233	CCT6A, CCT3, CD74, HSPA1A	546	13	17446	9.8315	0.99495	0.0908667	0.084596
GOTERM_MF_DIRECT	GO:0003954~NADH dehydrogenase activity	4	0.658979	0.00686233	NDUFA9, NDUFB8, NDUFS2, NDUFV1	546	13	17446	9.8315	0.99495	0.0908667	0.084596
GOTERM_MF_DIRECT	GO:0051787~misfolded protein binding	4	0.658979	0.00686233	SDF2L1, STUB1, HDAC6, HSPD1	546	13	17446	9.8315	0.99495	0.0908667	0.084596
GOTERM_CC_DIRECT	GO:0005881~cytoplasmic microtubule	7	1.15321	0.0068939	TUBA1C, TUBA1B, TUBA1A, BIRC5, TUBG1, GTSE1, HDAC6	588	57	19662	4.10652	0.971042	0.040571	0.0335186
UP_KEYWORDS	Initiation factor	7	1.15321	0.0069512	EIF2B5, EIF4A1, EIF6, EIF3L, EIF2S1, EIF4E, EIF3B	603	64	22680	4.11381	0.888894	0.0288981	0.0218341
UP_KEYWORDS	DNA-binding	60	9.88468	0.00697224	TOP2A, ERCC6L, MCM7, MCM10, BRCA1, HMGB1, YBX1, CHTF18, LONP1, HIST1H2AE, NUSAP1, HIST1H2AD, RCC1, BANF1, HIST1H2AG, MYBL2, TOPBP1, HIST1H2AF, HIST1H2AC, HIST1H2AB, HMGN1, WDHD1, HIST1H2AN, HIST1H2AI, HIST1H2AH, H2AFZ, HIST1H2AK, H2AFX, GTF3A, KIF22, ILF2, DDB1, MSH6, TFDP1, EEF1D, MCM5, MCM6, PRIM2, RTEL1, DNMT1, SET, PCNA, UHRF1, DDX1, POLD1, G3BP1, RAD54L, E2F8, CTC1, NPM1, HNRNPAB, KLF2, LRPP…	603	1604	22680	1.40693	0.889633	0.0288981	0.0218341
GOTERM_BP_DIRECT	GO:0000381~regulation of alternative mRNA splicing, via spliceosome	6	0.988468	0.00721303	HNRNPL, PTBP1, RBMXL1, TRA2B, EIF4A3, SRSF2	570	39	18082	4.88043	1	0.176382	0.170711
UP_KEYWORDS	Allosteric enzyme	6	0.988468	0.00724107	RRM1, DNMT1, PKM, CAD, ME2, IDE	603	46	22680	4.90591	0.898656	0.0296226	0.0223815
GOTERM_BP_DIRECT	GO:0008652~cellular amino acid biosynthetic process	5	0.823723	0.00725542	MTHFD1, PSAT1, ASNS, PHGDH, ALDH18A1	570	25	18082	6.34456	1	0.176382	0.170711
UP_SEQ_FEATURE	region of interest:RNA-binding	4	0.658979	0.00749893	SLBP, ARHGEF28, PA2G4, LRPPRC	582	13	18012	9.5226	0.999972	0.455152	0.453196
UP_KEYWORDS	Methyltransferase	12	1.97694	0.00752419	FBL, EMG1, DNMT1, PRMT7, PRMT1, NSUN2, SUV39H1, NOP2, WBSCR22, SMYD2, TYMS, FTSJ3	603	176	22680	2.56445	0.907364	0.0303862	0.0229584
INTERPRO	IPR019818:Isocitrate/isopropylmalate dehydrogenase, conserved site	3	0.494234	0.00758397	IDH3G, IDH2, IDH3A	585	5	20594	21.1221	0.999899	0.147887	0.142383
GOTERM_MF_DIRECT	GO:0043022~ribosome binding	7	1.15321	0.00782102	EIF5A, EIF6, NAA10, RPN2, ERI1, OLA1, EIF2S1	546	56	17446	3.99405	0.997595	0.101806	0.0947801
UP_SEQ_FEATURE	repeat:WD 4	16	2.63591	0.0078714	WDHD1, PBDC1, WDR18, AAAS, WDR46, WDR77, CDC20, BOP1, TBL3, GRWD1, WDR90, STRAP, NUP43, RBBP7, DTL, EIF3B	582	230	18012	2.15294	0.999984	0.457853	0.455885
UP_KEYWORDS	Redox-active center	6	0.988468	0.00793017	TXN1, PDIA3, PRDX1, 2700094K13RIK, P4HB, PDIA6	603	47	22680	4.80152	0.918566	0.0316203	0.0238909
GOTERM_CC_DIRECT	GO:0005720~nuclear heterochromatin	5	0.823723	0.00799558	CBX5, H2AFZ, UHRF1, SUV39H1, TCP1	588	27	19662	6.19237	0.983595	0.0465198	0.0384333
GOTERM_BP_DIRECT	GO:0031100~organ regeneration	7	1.15321	0.00809695	CCNA2, PKM, CDK4, PPAT, CAD, CDK1, PHB	570	56	18082	3.96535	1	0.194603	0.188346
GOTERM_CC_DIRECT	GO:0005663~DNA replication factor C complex	3	0.494234	0.00838036	RFC5, RFC4, RFC2	588	5	19662	20.0633	0.986551	0.0471511	0.0389549
GOTERM_CC_DIRECT	GO:0005658~alpha DNA polymerase:primase complex	3	0.494234	0.00838036	PRIM2, POLA1, POLA2	588	5	19662	20.0633	0.986551	0.0471511	0.0389549
GOTERM_CC_DIRECT	GO:0000796~condensin complex	3	0.494234	0.00838036	NCAPG, NCAPD2, NCAPH	588	5	19662	20.0633	0.986551	0.0471511	0.0389549
GOTERM_MF_DIRECT	GO:0042826~histone deacetylase binding	10	1.64745	0.00846833	YWHAE, TOP2A, CDC20, NUDT21, DNMT1, CBX5, PHB, KPNA2, HDAC6, HSPA1A	546	112	17446	2.85289	0.998543	0.108395	0.100914
UP_SEQ_FEATURE	repeat:WD 5	15	2.47117	0.00862364	WDHD1, PBDC1, WDR18, WDR46, WDR77, CDC20, BOP1, TBL3, GRWD1, WDR90, STRAP, NUP43, RBBP7, DTL, EIF3B	582	211	18012	2.20013	0.999994	0.481544	0.479474
GOTERM_BP_DIRECT	GO:0019886~antigen processing and presentation of exogenous peptide antigen via MHC class II	4	0.658979	0.00870722	CD74, H2-EB1, H2-AA, H2-AB1	570	14	18082	9.06366	1	0.206919	0.200266
UP_SEQ_FEATURE	topological domain:Mitochondrial intermembrane	7	1.15321	0.00908791	COX8A, CPT1A, COX7B, TOMM70A, SDHD, COX6C, TIMM50	582	56	18012	3.86856	0.999997	0.487951	0.485854
GOTERM_CC_DIRECT	GO:0030687~preribosome, large subunit precursor	5	0.823723	0.00911211	BOP1, EIF6, PES1, MRTO4, FTSJ3	588	28	19662	5.97121	0.990784	0.0496581	0.0410261
GOTERM_CC_DIRECT	GO:0000178~exosome (RNase complex)	4	0.658979	0.00921391	EXOSC5, DIS3, EXOSC8, SKIV2L2	588	15	19662	8.91701	0.991256	0.0496581	0.0410261
GOTERM_CC_DIRECT	GO:0010369~chromocenter	4	0.658979	0.00921391	CBX5, INCENP, CDCA8, AURKB	588	15	19662	8.91701	0.991256	0.0496581	0.0410261
GOTERM_CC_DIRECT	GO:0005751~mitochondrial respiratory chain complex IV	4	0.658979	0.00921391	COX8A, COX5B, COX6A1, COX5A	588	15	19662	8.91701	0.991256	0.0496581	0.0410261
GOTERM_BP_DIRECT	GO:0071218~cellular response to misfolded protein	3	0.494234	0.00927976	SDF2L1, STUB1, HDAC6	570	5	18082	19.0337	1	0.213183	0.206329
GOTERM_BP_DIRECT	GO:0051304~chromosome separation	3	0.494234	0.00927976	TTK, NCAPD2, NCAPD3	570	5	18082	19.0337	1	0.213183	0.206329
GOTERM_BP_DIRECT	GO:0000054~ribosomal subunit export from nucleus	3	0.494234	0.00927976	EIF6, ABCE1, RAN	570	5	18082	19.0337	1	0.213183	0.206329
KEGG_PATHWAY	mmu05168:Herpes simplex infection	19	3.13015	0.00928515	CD74, H2-EB1, ALYREF, SRSF1, TAP1, EIF2S1, H2-AA, PPP1CA, PPP1CC, CASP8, EEF1D, C1QBP, CDK1, SRSF2, CYCS, SRSF3, SRSF7, HMGN1, H2-AB1	364	208	7691	1.93006	0.857678	0.0669171	0.0585925
GOTERM_MF_DIRECT	GO:0003746~translation elongation factor activity	5	0.823723	0.00934119	EFTUD2, EIF5A, EEF1G, EEF1D, TUFM	546	27	17446	5.91711	0.999259	0.117607	0.109491
GOTERM_BP_DIRECT	GO:0001649~osteoblast differentiation	10	1.64745	0.009374	FBL, SYNCRIP, ATP5B, RBMXL1, MYBBP1A, PSMC2, ERH, PHB, IARS, HSPE1	570	113	18082	2.80733	1	0.213183	0.206329
INTERPRO	IPR007052:CS-like domain	4	0.658979	0.00964539	NUDC, NUDCD2, PTGES3, CACYBP	585	16	20594	8.80085	0.999992	0.1851	0.17821
UP_KEYWORDS	S-adenosyl-L-methionine	11	1.81219	0.00971395	FBL, EMG1, DNMT1, PRMT7, PRMT1, NSUN2, SUV39H1, NOP2, WBSCR22, SMYD2, FTSJ3	603	158	22680	2.61855	0.953804	0.0382487	0.028899
UP_SEQ_FEATURE	site:Contributes to redox potential value	3	0.494234	0.0097354	TXN1, PDIA3, P4HB	582	5	18012	18.5691	0.999999	0.503356	0.501193
SMART	SM01329:SM01329	3	0.494234	0.00996962	IDH3G, IDH2, IDH3A	280	6	10425	18.6161	0.859683	0.162837	0.156191
SMART	SM00863:SM00863	3	0.494234	0.00996962	TARS2, AARSD1, AARS	280	6	10425	18.6161	0.859683	0.162837	0.156191
GOTERM_BP_DIRECT	GO:0006405~RNA export from nucleus	4	0.658979	0.010633	RANBP1, NXT1, NUP133, XPO5	570	15	18082	8.45942	1	0.237763	0.230119
SMART	SM00320:WD40	15	2.47117	0.010846	WDHD1, WDR36, WDR18, AAAS, WDR46, WDR77, CDC20, BOP1, TBL3, GRWD1, WDR90, STRAP, NUP43, RBBP7, DTL	280	262	10425	2.13161	0.882042	0.163524	0.15685
GOTERM_BP_DIRECT	GO:0045740~positive regulation of DNA replication	6	0.988468	0.0108859	CTC1, NPM1, PCNA, CDK1, CACYBP, CALR	570	43	18082	4.42644	1	0.237763	0.230119
GOTERM_BP_DIRECT	GO:0007052~mitotic spindle organization	5	0.823723	0.0109045	CCNB1, RCC1, TUBG1, AURKB, AURKA	570	28	18082	5.66479	1	0.237763	0.230119
GOTERM_BP_DIRECT	GO:0007131~reciprocal meiotic recombination	5	0.823723	0.0109045	MSH6, RAD51, TOPBP1, TRIP13, CHTF18	570	28	18082	5.66479	1	0.237763	0.230119
GOTERM_MF_DIRECT	GO:0005200~structural constituent of cytoskeleton	8	1.31796	0.0109159	TUBA1C, TUBA1B, FRMD6, TUBB5, TUBA1A, TUBG1, TUBB4B, TUBA4A	546	78	17446	3.27717	0.999782	0.135216	0.125884
INTERPRO	IPR018525:Mini-chromosome maintenance, conserved site	3	0.494234	0.0111631	MCM7, MCM5, MCM6	585	6	20594	17.6017	0.999999	0.18738	0.180405
INTERPRO	IPR017926:Glutamine amidotransferase	3	0.494234	0.0111631	CAD, GMPS, CTPS	585	6	20594	17.6017	0.999999	0.18738	0.180405
INTERPRO	IPR012947:Threonyl/alanyl tRNA synthetase, SAD	3	0.494234	0.0111631	TARS2, AARSD1, AARS	585	6	20594	17.6017	0.999999	0.18738	0.180405
INTERPRO	IPR023614:Porin domain	3	0.494234	0.0111631	TOMM40, VDAC3, VDAC1	585	6	20594	17.6017	0.999999	0.18738	0.180405
INTERPRO	IPR024084:Isopropylmalate dehydrogenase-like domain	3	0.494234	0.0111631	IDH3G, IDH2, IDH3A	585	6	20594	17.6017	0.999999	0.18738	0.180405
INTERPRO	IPR005788:Disulphide isomerase	3	0.494234	0.0111631	PDIA3, P4HB, PDIA6	585	6	20594	17.6017	0.999999	0.18738	0.180405
INTERPRO	IPR008921:DNA polymerase III, clamp loader complex, gamma/delta/delta subunit, C-terminal	3	0.494234	0.0111631	RFC5, RFC4, RFC2	585	6	20594	17.6017	0.999999	0.18738	0.180405
INTERPRO	IPR027246:Eukaryotic porin/Tom40	3	0.494234	0.0111631	TOMM40, VDAC3, VDAC1	585	6	20594	17.6017	0.999999	0.18738	0.180405
UP_KEYWORDS	Immunity	20	3.29489	0.0112837	CD74, IFITM1, H2-EB1, APOBEC3, TNFSF13, TAP1, MIF, CTPS, HMGB1, TMEM173, SERPINA3G, H2-AA, PSMB8, PSMB9, C4B, PSMA1, C1QBP, FFAR2, CLEC4E, H2-AB1	603	401	22680	1.87591	0.971972	0.0438809	0.0331545
GOTERM_BP_DIRECT	GO:0042493~response to drug	20	3.29489	0.0112943	DNMT1, CPT1A, MCM7, RPN2, NDUFA10, PEBP1, PHB, TYMS, HSPD1, CCNB1, RAD51, XPO1, CDK4, ALDH1A1, CASP1, CDK1, TSPO, RAD54L, CALR, GCLM	570	339	18082	1.87155	1	0.243749	0.235912
INTERPRO	IPR017937:Thioredoxin, conserved site	4	0.658979	0.0114691	TXN1, PDIA3, P4HB, PDIA6	585	17	20594	8.28316	0.999999	0.18738	0.180405
INTERPRO	IPR001494:Importin-beta, N-terminal	4	0.658979	0.0114691	XPO1, CSE1L, XPO5, IPO5	585	17	20594	8.28316	0.999999	0.18738	0.180405
INTERPRO	IPR006195:Aminoacyl-tRNA synthetase, class II	4	0.658979	0.0114691	KARS, DARS2, GARS, TARS2	585	17	20594	8.28316	0.999999	0.18738	0.180405
UP_SEQ_FEATURE	topological domain:Mitochondrial matrix	5	0.823723	0.0118613	COX8A, COX7B, SDHD, COX6C, TIMM50	582	28	18012	5.52651	1	0.591372	0.58883
UP_KEYWORDS	Iron	19	3.13015	0.0118905	MIPEP, PRIM2, RTEL1, RRM2, GLRX3, SDHD, SDHB, COX5A, NUBP1, POLA1, POLD1, PPAT, CYCS, NDUFS2, SFXN1, ACO2, CYC1, CYB561, NDUFV1	603	375	22680	1.90567	0.976901	0.045677	0.0345115
KEGG_PATHWAY	mmu00010:Glycolysis / Gluconeogenesis	9	1.4827	0.0119513	LDHA, TPI1, PKM, PGAM1, ENO1B, PGK1, ENO1, GAPDH, ALDH9A1	364	66	7691	2.88124	0.918965	0.0832611	0.0729032
GOTERM_MF_DIRECT	GO:0051020~GTPase binding	5	0.823723	0.0120377	STOML2, ENO1B, YBX1, IARS, ENO1	546	29	17446	5.50903	0.999909	0.146745	0.136618
GOTERM_CC_DIRECT	GO:0097526~spliceosomal tri-snRNP complex	3	0.494234	0.0123231	SNRPD1, PRPF31, SNRPD3	588	6	19662	16.7194	0.998251	0.0657229	0.0542984
GOTERM_BP_DIRECT	GO:0001824~blastocyst development	5	0.823723	0.0123412	EMG1, PSMC3, NASP, PSMC4, NEK2	570	29	18082	5.46945	1	0.263654	0.255177
GOTERM_MF_DIRECT	GO:0070034~telomerase RNA binding	4	0.658979	0.0125347	NHP2, SNRPD3, NOP10, SNRPB	546	16	17446	7.9881	0.999938	0.150417	0.140036
UP_SEQ_FEATURE	repeat:WD 3	16	2.63591	0.0126302	WDHD1, PBDC1, WDR18, AAAS, WDR46, WDR77, CDC20, BOP1, TBL3, GRWD1, WDR90, STRAP, NUP43, RBBP7, DTL, EIF3B	582	243	18012	2.03776	1	0.60799	0.605377
GOTERM_CC_DIRECT	GO:0015030~Cajal body	6	0.988468	0.0127319	EFTUD2, FBL, NOP58, XPO1, NHP2, PRPF31	588	47	19662	4.26878	0.998585	0.0672037	0.0555218
GOTERM_BP_DIRECT	GO:0007051~spindle organization	4	0.658979	0.0127854	RANBP1, KIF11, AURKB, AURKA	570	16	18082	7.9307	1	0.267733	0.259125
GOTERM_BP_DIRECT	GO:0006401~RNA catabolic process	4	0.658979	0.0127854	EXOSC5, RNASEH2A, EXOSC8, SKIV2L2	570	16	18082	7.9307	1	0.267733	0.259125
KEGG_PATHWAY	mmu04141:Protein processing in endoplasmic reticulum	16	2.63591	0.012879	PDIA3, RPN2, RPN1, MOGS, EIF2S1, HSPBP1, PDIA6, DDOST, CASP12, SSR1, STUB1, P4HB, CALR, UGGT1, HSPA1B, HSPA1A	364	168	7691	2.0123	0.933409	0.0868292	0.0760275
COG_ONTOLOGY	Translation, ribosomal structure and biogenesis	9	1.4827	0.0129056	EFTUD2, CARS, FUT8, NOP58, PES1, GARS, RPL27, EIF2S1, GSPT1	81	85	2126	2.77908	0.248565	0.094641	0.0903392
GOTERM_BP_DIRECT	GO:0000082~G1/S transition of mitotic cell cycle	7	1.15321	0.0131016	RANBP1, CDKN2C, CDK4, CDCA5, PPAT, RCC1, EIF4E	570	62	18082	3.58161	1	0.269593	0.260925
GOTERM_BP_DIRECT	GO:0010501~RNA secondary structure unwinding	6	0.988468	0.0131291	DDX39, EIF4A1, DDX39B, DDX1, DDX56, EIF4A3	570	45	18082	4.22971	1	0.269593	0.260925
SMART	SM00292:BRCT	4	0.658979	0.0133759	PES1, TOPBP1, BRCA1, ECT2	280	19	10425	7.83835	0.928594	0.187263	0.17962
GOTERM_MF_DIRECT	GO:0030620~U2 snRNA binding	3	0.494234	0.0134411	SNRPA1, SNRPD3, SNRPB	546	6	17446	15.9762	0.999969	0.157724	0.146839
GOTERM_MF_DIRECT	GO:0016597~amino acid binding	5	0.823723	0.0135544	KARS, SHMT1, CAD, GOT2, AARS	546	30	17446	5.3254	0.999972	0.157724	0.146839
GOTERM_BP_DIRECT	GO:0000056~ribosomal small subunit export from nucleus	3	0.494234	0.0136309	NPM1, XPO1, RAN	570	6	18082	15.8614	1	0.277206	0.268293
GOTERM_BP_DIRECT	GO:0007005~mitochondrion organization	8	1.31796	0.0137762	STOML2, CHCHD2, CLUH, LONP1, PHB, PARK7, MTFR2, PHB2	570	81	18082	3.13312	1	0.277491	0.26857
UP_KEYWORDS	Stress response	7	1.15321	0.0146494	HSPA4, IDH2, AHSA1, PARK7, HSPE1, HSPA1B, HSPA1A	603	75	22680	3.51045	0.990426	0.055597	0.0420066
GOTERM_MF_DIRECT	GO:0005487~nucleocytoplasmic transporter activity	4	0.658979	0.0148734	XPO1, NUP107, NUP133, NUP160	546	17	17446	7.51821	0.99999	0.170489	0.158723
UP_SEQ_FEATURE	repeat:WD 2	16	2.63591	0.0151389	WDHD1, PBDC1, WDR18, AAAS, WDR46, WDR77, CDC20, BOP1, TBL3, GRWD1, WDR90, STRAP, NUP43, RBBP7, DTL, EIF3B	582	248	18012	1.99667	1	0.68174	0.67881
UP_SEQ_FEATURE	repeat:WD 1	16	2.63591	0.0151389	WDHD1, PBDC1, WDR18, AAAS, WDR46, WDR77, CDC20, BOP1, TBL3, GRWD1, WDR90, STRAP, NUP43, RBBP7, DTL, EIF3B	582	248	18012	1.99667	1	0.68174	0.67881
INTERPRO	IPR018163:Threonyl/alanyl tRNA synthetase, class II-like, putative editing domain	3	0.494234	0.0153367	TARS2, AARSD1, AARS	585	7	20594	15.0872	1	0.247228	0.238026
GOTERM_CC_DIRECT	GO:0000780~condensed nuclear chromosome, centromeric region	4	0.658979	0.0154652	PLK1, BUB1, AURKB, AURKA	588	18	19662	7.43084	0.999658	0.0807977	0.0667528
GOTERM_BP_DIRECT	GO:0006913~nucleocytoplasmic transport	5	0.823723	0.0155645	NPM1, MYBBP1A, NUP155, AAAS, RAN	570	31	18082	5.11658	1	0.30964	0.299685
GOTERM_BP_DIRECT	GO:0030163~protein catabolic process	6	0.988468	0.015665	PSMC5, PSMC3, PSMC4, PSMB3, PSMC2, LONP1	570	47	18082	4.04972	1	0.30964	0.299685
INTERPRO	IPR014722:Ribosomal protein L2 domain 2	4	0.658979	0.0156732	EIF5A, MRPL2, UHRF1, RPL27	585	19	20594	7.41125	1	0.249328	0.240048
GOTERM_CC_DIRECT	GO:0005793~endoplasmic reticulum-Golgi intermediate compartment	7	1.15321	0.0158255	MYDGF, TMED2, P4HB, HMGB1, PDIA6, UGGT1, YIF1B	588	68	19662	3.44223	0.999716	0.0818449	0.067618
BIOCARTA	m_ranPathway:Cycling of Ran in nucleocytoplasmic transport	3	0.494234	0.0162497	RANBP1, RANGAP1, RAN	71	4	1289	13.6162	0.782082	0.373744	0.369681
GOTERM_CC_DIRECT	GO:0048471~perinuclear region of cytoplasm	32	5.27183	0.0164809	CLIC4, 2810417H13RIK, SET, MRFAP1, BUB1B, YBX1, VLDLR, PARK7, NDRG1, HDAC6, AURKA, CDC20, TRA2B, EIF4E, GBP3, PTGES3, NME2, PLA2G4A, TMEM173, RANGAP1, LRPPRC, NME1, HNRNPL, RAD51, PSMC3, CDK4, BCL3, CDK2AP1, CALR, FKBP4, HSPA1A, MAD2L1	588	692	19662	1.5463	0.999798	0.0843822	0.0697142
GOTERM_MF_DIRECT	GO:0008168~methyltransferase activity	12	1.97694	0.0165956	FBL, EMG1, DNMT1, PRMT7, PRMT1, NSUN2, SUV39H1, NOP2, WBSCR22, SMYD2, TYMS, FTSJ3	546	168	17446	2.28231	0.999997	0.187432	0.174498
PIR_SUPERFAMILY	PIRSF001467:peptidyl-prolyl cis-trans isomerase	3	0.494234	0.0173213	PPIL1, PPIH, PPIA	80	5	1807	13.5525	0.720717	1	1
GOTERM_BP_DIRECT	GO:0051297~centrosome organization	5	0.823723	0.0173565	2810417H13RIK, SLC16A1, PLK1, HAUS4, AURKA	570	32	18082	4.95669	1	0.33678	0.325952
GOTERM_BP_DIRECT	GO:0000060~protein import into nucleus, translocation	5	0.823723	0.0173565	POLA2, BCL3, PHB2, RAN, IPO5	570	32	18082	4.95669	1	0.33678	0.325952
GOTERM_MF_DIRECT	GO:0042803~protein homodimerization activity	37	6.09555	0.0174054	CARS, TOP2A, SHMT1, ENO1B, TTK, PARK7, ENO1, IDE, NUDT5, TYMS, ELAVL1, DNPH1, SRM, MTHFD1L, RUVBL2, PRDX1, MUC13, BANF1, ECT2, E2F8, NPM1, CBX5, SLC16A1, GOT2, DARS2, TAP1, ASNS, CACYBP, HPRT, TMEM173, DCK, NUDT21, BIRC5, STUB1, BMPR1A, MAD2L1, ALDH9A1	546	798	17446	1.4815	0.999999	0.191358	0.178152
GOTERM_MF_DIRECT	GO:0003678~DNA helicase activity	4	0.658979	0.0174414	MCM7, RUVBL2, MCM5, MCM6	546	18	17446	7.10053	0.999999	0.191358	0.178152
UP_KEYWORDS	Glutamine amidotransferase	3	0.494234	0.0177113	GMPS, ASNS, CTPS	603	8	22680	14.1045	0.996408	0.0664174	0.050182
GOTERM_BP_DIRECT	GO:0006103~2-oxoglutarate metabolic process	4	0.658979	0.0177841	IDH3G, IDH2, GOT2, IDH3A	570	18	18082	7.04951	1	0.340744	0.329788
GOTERM_CC_DIRECT	GO:0016234~inclusion body	4	0.658979	0.0179652	PSMC5, PSMC4, HDAC6, HSPA1A	588	19	19662	7.03974	0.999907	0.0910709	0.0752402
GOTERM_BP_DIRECT	GO:0032259~methylation	12	1.97694	0.0181427	FBL, EMG1, DNMT1, PRMT7, PRMT1, NSUN2, SUV39H1, NOP2, WBSCR22, SMYD2, TYMS, FTSJ3	570	169	18082	2.25251	1	0.340744	0.329788
INTERPRO	IPR001680:WD40 repeat	15	2.47117	0.018385	WDHD1, WDR36, WDR18, AAAS, WDR46, WDR77, CDC20, BOP1, TBL3, GRWD1, WDR90, STRAP, NUP43, RBBP7, DTL	585	263	20594	2.0078	1	0.288669	0.277925
GOTERM_MF_DIRECT	GO:0001094~TFIID-class transcription factor binding	3	0.494234	0.0184311	FBL, NOP58, RUVBL2	546	7	17446	13.6939	0.999999	0.196599	0.183031
GOTERM_MF_DIRECT	GO:0008121~ubiquinol-cytochrome-c reductase activity	3	0.494234	0.0184311	UQCRQ, UQCR11, UQCR10	546	7	17446	13.6939	0.999999	0.196599	0.183031
GOTERM_BP_DIRECT	GO:0009636~response to toxic substance	8	1.31796	0.0186421	RAD51, CDK4, DHX15, CDK1, PEBP1, ASNS, TYMS, HDAC6	570	86	18082	2.95096	1	0.340744	0.329788
GOTERM_BP_DIRECT	GO:0000055~ribosomal large subunit export from nucleus	3	0.494234	0.0186885	NPM1, XPO1, RAN	570	7	18082	13.5955	1	0.340744	0.329788
GOTERM_BP_DIRECT	GO:0051988~regulation of attachment of spindle microtubules to kinetochore	3	0.494234	0.0186885	RACGAP1, NEK2, ECT2	570	7	18082	13.5955	1	0.340744	0.329788
GOTERM_BP_DIRECT	GO:0000212~meiotic spindle organization	3	0.494234	0.0186885	ESPL1, TUBG1, AURKA	570	7	18082	13.5955	1	0.340744	0.329788
GOTERM_BP_DIRECT	GO:0009396~folic acid-containing compound biosynthetic process	3	0.494234	0.0186885	MTHFD1L, MTHFD1, MTHFD2	570	7	18082	13.5955	1	0.340744	0.329788
UP_SEQ_FEATURE	domain:CS	4	0.658979	0.0189878	NUDC, NUDCD2, PTGES3, CACYBP	582	18	18012	6.87743	1	0.828344	0.824784
GOTERM_CC_DIRECT	GO:0005871~kinesin complex	6	0.988468	0.01912	YWHAE, KIF2C, KIF22, KIF20A, KIF11, KIF15	588	52	19662	3.85832	0.999949	0.0959748	0.0792917
GOTERM_MF_DIRECT	GO:0003743~translation initiation factor activity	7	1.15321	0.0193144	EIF2B5, EIF4A1, EIF6, EIF3L, EIF2S1, EIF4E, EIF3B	546	68	17446	3.28922	1	0.203198	0.189175
UP_SEQ_FEATURE	active site:For GATase activity	3	0.494234	0.0195855	GMPS, ASNS, CTPS	582	7	18012	13.2636	1	0.828527	0.824966
GOTERM_CC_DIRECT	GO:0000792~heterochromatin	5	0.823723	0.0197915	DNMT1, CBX5, UHRF1, SUV39H1, TCP1	588	35	19662	4.77697	0.999964	0.098381	0.0812796
GOTERM_BP_DIRECT	GO:0000724~double-strand break repair via homologous recombination	7	1.15321	0.0199496	RAD51, PSMD14, H2AFX, UBE2N, RAD54L, NUCKS1, BRCA1	570	68	18082	3.26558	1	0.360628	0.349033
GOTERM_CC_DIRECT	GO:0015630~microtubule cytoskeleton	11	1.81219	0.0204057	TPX2, CENPV, CLIC4, NUDCD2, KARS, PRC1, PLK1, KIF2C, GAPDH, NDRG1, AURKA	588	158	19662	2.32802	0.999974	0.100459	0.0829962
GOTERM_BP_DIRECT	GO:0071897~DNA biosynthetic process	4	0.658979	0.0206348	LIG1, POLD1, PHB, TK1	570	19	18082	6.67849	1	0.363689	0.351996
GOTERM_BP_DIRECT	GO:1902600~hydrogen ion transmembrane transport	4	0.658979	0.0206348	COX8A, COX7B, ATP5G3, UQCR10	570	19	18082	6.67849	1	0.363689	0.351996
GOTERM_BP_DIRECT	GO:0042176~regulation of protein catabolic process	4	0.658979	0.0206348	XPO1, PSMD2, PSMD3, PSMD1	570	19	18082	6.67849	1	0.363689	0.351996
GOTERM_CC_DIRECT	GO:0034399~nuclear periphery	4	0.658979	0.0206762	NUP93, NUP205, NUP107, IPO5	588	20	19662	6.68776	0.999977	0.100821	0.0832955
GOTERM_BP_DIRECT	GO:0007568~aging	12	1.97694	0.0211789	CTC1, EIF5A, EIF2B5, RPN2, LONP1, TSPO, PEBP1, CACYBP, GCLM, TYMS, EIF2S1, AURKB	570	173	18082	2.20043	1	0.366495	0.354712
GOTERM_BP_DIRECT	GO:0007080~mitotic metaphase plate congression	5	0.823723	0.0213131	CCNB1, CDCA5, CDCA8, KIF2C, KIF22	570	34	18082	4.66512	1	0.366495	0.354712
GOTERM_BP_DIRECT	GO:0015031~protein transport	29	4.77759	0.0213139	TOMM40, NXT1, NUP107, CSE1L, TIMM13, AAAS, NUP160, TIMM50, IPO5, XPO1, AP1G2, NUP85, XPO5, AP1S1, NUP43, ECT2, NDC1, NSF, EIF5A, BTF3, NUP155, NUP210, NUP133, TAP1, TIMM8A1, NUP93, NASP, KIF20A, RAN	570	592	18082	1.55399	1	0.366495	0.354712
UP_KEYWORDS	Apoptosis	22	3.62438	0.0217371	MTCH1, PRELID1, SIVA1, API5, CDCA7, BUB1B, TMEM173, SERPINA3G, NOC2L, MYDGF, TPX2, HINT1, CASP12, CASP8, C1QBP, CASP1, CDK1, CYCS, BIRC5, VDAC1, GAPDH, BUB1	603	489	22680	1.69215	0.999015	0.0805553	0.060864
GOTERM_CC_DIRECT	GO:0000243~commitment complex	3	0.494234	0.0221096	SNRPD1, SNRNP70, SNRPD3	588	8	19662	12.5395	0.999989	0.105795	0.0874051
GOTERM_CC_DIRECT	GO:0000779~condensed chromosome, centromeric region	3	0.494234	0.0221096	NCAPD2, NCAPD3, AURKB	588	8	19662	12.5395	0.999989	0.105795	0.0874051
GOTERM_MF_DIRECT	GO:0042802~identical protein binding	30	4.94234	0.0223079	AHCY, PCNA, UHRF1, SHMT1, MCM10, PARK7, CASP8, RUVBL2, TOPBP1, TK1, CCT7, CPT1A, PRMT1, CAD, GOT2, HPRT, TMEM173, PAICS, NME1, RAD51, DDX39B, ALDH1A1, BIRC5, MCM6, ALDH18A1, TRIP13, GAPDH, DCTPP1, RAD18, MAD2L1	546	625	17446	1.53371	1	0.23152	0.215543
SMART	SM00350:MCM	3	0.494234	0.0226912	MCM7, MCM5, MCM6	280	9	10425	12.4107	0.988877	0.296499	0.284397
GOTERM_MF_DIRECT	GO:0008137~NADH dehydrogenase (ubiquinone) activity	5	0.823723	0.0229288	NDUFB8, NDUFA12, NDUFA10, NDUFS2, NDUFV1	546	35	17446	4.56463	1	0.234012	0.217863
KEGG_PATHWAY	mmu03410:Base excision repair	6	0.988468	0.0230388	FEN1, PCNA, LIG1, POLD1, POLD2, HMGB1	364	35	7691	3.62214	0.992338	0.150472	0.131753
GOTERM_MF_DIRECT	GO:0008565~protein transporter activity	7	1.15321	0.0233913	XPO1, AP1G2, XPO5, TIMM13, AP1S1, KPNA2, IPO5	546	71	17446	3.15023	1	0.234012	0.217863
GOTERM_MF_DIRECT	GO:0008017~microtubule binding	13	2.14168	0.0235284	PLK1, KIF11, KIF22, NDRG1, HDAC6, KIF15, RACGAP1, PRC1, NUSAP1, BIRC5, KIF2C, KIF20A, GAPDH	546	200	17446	2.0769	1	0.234012	0.217863
GOTERM_CC_DIRECT	GO:0001673~male germ cell nucleus	4	0.658979	0.0235989	H2AFX, TOPBP1, TRIP13, RAN	588	21	19662	6.36929	0.999995	0.111876	0.0924288
BIOCARTA	m_akap95Pathway:AKAP95 role in mitosis and chromosome dynamics	4	0.658979	0.0236984	CCNB1, CDK1, NCAPD2, PPP1CA	71	12	1289	6.05164	0.892523	0.435167	0.430437
GOTERM_BP_DIRECT	GO:0007088~regulation of mitotic nuclear division	4	0.658979	0.0237211	RCC1, FBXO5, TUBG1, YWHAH	570	20	18082	6.34456	1	0.397034	0.384269
GOTERM_CC_DIRECT	GO:0010494~cytoplasmic stress granule	5	0.823723	0.0238322	DDX1, G3BP1, YBX1, EIF2S1, EIF4E	588	37	19662	4.51875	0.999996	0.111946	0.0924865
GOTERM_MF_DIRECT	GO:0005049~nuclear export signal receptor activity	3	0.494234	0.0240716	XPO1, CSE1L, XPO5	546	8	17446	11.9821	1	0.234012	0.217863
GOTERM_MF_DIRECT	GO:0016462~pyrophosphatase activity	3	0.494234	0.0240716	PPA1, GMPS, DCTPP1	546	8	17446	11.9821	1	0.234012	0.217863
GOTERM_BP_DIRECT	GO:0006108~malate metabolic process	3	0.494234	0.024404	MDH2, ME2, FH1	570	8	18082	11.8961	1	0.397034	0.384269
GOTERM_BP_DIRECT	GO:0006163~purine nucleotide metabolic process	3	0.494234	0.024404	ADSL, NME2, NME1	570	8	18082	11.8961	1	0.397034	0.384269
GOTERM_BP_DIRECT	GO:0046826~negative regulation of protein export from nucleus	3	0.494234	0.024404	TXN1, PARK7, RANGAP1	570	8	18082	11.8961	1	0.397034	0.384269
GOTERM_BP_DIRECT	GO:0006999~nuclear pore organization	3	0.494234	0.024404	NDC1, NUP205, NUP133	570	8	18082	11.8961	1	0.397034	0.384269
GOTERM_BP_DIRECT	GO:0040020~regulation of meiotic nuclear division	3	0.494234	0.024404	CDC20, FBXO5, CALR	570	8	18082	11.8961	1	0.397034	0.384269
GOTERM_BP_DIRECT	GO:0006220~pyrimidine nucleotide metabolic process	3	0.494234	0.024404	NME2, DCK, NME1	570	8	18082	11.8961	1	0.397034	0.384269
INTERPRO	IPR016129:Peptidase C14, ICE, catalytic subunit p20, active site	3	0.494234	0.0253228	CASP8, CASP12, CASP1	585	9	20594	11.7345	1	0.387535	0.373111
INTERPRO	IPR001208:Mini-chromosome maintenance, DNA-dependent ATPase	3	0.494234	0.0253228	MCM7, MCM5, MCM6	585	9	20594	11.7345	1	0.387535	0.373111
UP_SEQ_FEATURE	domain:Kinesin-motor	5	0.823723	0.0254342	KIF2C, KIF22, KIF20A, KIF11, KIF15	582	35	18012	4.42121	1	0.964446	0.9603
UP_SEQ_FEATURE	domain:MCM	3	0.494234	0.025562	MCM7, MCM5, MCM6	582	8	18012	11.6057	1	0.964446	0.9603
UP_SEQ_FEATURE	domain:Thioredoxin 2	3	0.494234	0.025562	PDIA3, P4HB, PDIA6	582	8	18012	11.6057	1	0.964446	0.9603
UP_SEQ_FEATURE	domain:Thioredoxin 1	3	0.494234	0.025562	PDIA3, P4HB, PDIA6	582	8	18012	11.6057	1	0.964446	0.9603
GOTERM_BP_DIRECT	GO:0019882~antigen processing and presentation	6	0.988468	0.0270421	CD74, H2-EB1, H2-AA, PSMB8, PSMB9, H2-AB1	570	54	18082	3.52476	1	0.433299	0.419368
GOTERM_BP_DIRECT	GO:0071398~cellular response to fatty acid	4	0.658979	0.0270428	CCNB1, CPT1A, NME2, FFAR2	570	21	18082	6.04244	1	0.433299	0.419368
GOTERM_CC_DIRECT	GO:0042555~MCM complex	3	0.494234	0.0278712	MCM7, MCM5, MCM6	588	9	19662	11.1463	0.999999	0.127411	0.105263
GOTERM_CC_DIRECT	GO:0000940~condensed chromosome outer kinetochore	3	0.494234	0.0278712	NUP133, BUB1B, SKA3	588	9	19662	11.1463	0.999999	0.127411	0.105263
GOTERM_CC_DIRECT	GO:0005652~nuclear lamina	3	0.494234	0.0278712	PCNA, SUV39H1, NRM	588	9	19662	11.1463	0.999999	0.127411	0.105263
GOTERM_MF_DIRECT	GO:0003677~DNA binding	73	12.0264	0.0281568	TOP2A, ERCC6L, FEN1, MCM7, MCM10, BRCA1, HMGB1, YBX1, CHTF18, LONP1, HIST1H2AE, NUSAP1, HIST1H2AD, RCC1, BANF1, HIST1H2AG, MYBL2, TOPBP1, HIST1H2AF, HIST1H2AC, HIST1H2AB, HMGN1, RFC5, WDHD1, SMARCC1, HIST1H2AN, RFC4, HIST1H2AI, LIG1, RFC2, HIST1H2AH, H2AFZ, HIST1H2AK, H2AFX, GTF3A, KIF22, ILF2, DDB1, MSH6, TFDP1, EEF1D, POLR1B, POLR1C, MCM5, MCM6, PRIM2, RTEL1, DNMT1, SET, PCNA, UHRF1, DDX1, POLD…	546	1847	17446	1.26287	1	0.267547	0.249083
GOTERM_BP_DIRECT	GO:0007346~regulation of mitotic cell cycle	5	0.823723	0.0282072	PLK1, BIRC5, FBXO5, SAE1, CKS1B	570	37	18082	4.28687	1	0.448557	0.434136
GOTERM_MF_DIRECT	GO:0003684~damaged DNA binding	6	0.988468	0.0282178	MSH6, DDB1, PCNA, POLD1, H2AFX, BRCA1	546	55	17446	3.48571	1	0.267547	0.249083
KEGG_PATHWAY	mmu00250:Alanine, aspartate and glutamate metabolism	6	0.988468	0.0286647	ADSL, PPAT, CAD, GOT2, ASNS, ASPA	364	37	7691	3.42634	0.997708	0.178633	0.156411
GOTERM_BP_DIRECT	GO:0000183~chromatin silencing at rDNA	6	0.988468	0.0290042	DNMT1, POLR1B, SUV39H1, POLR1C, RBBP7, HIST1H4D	570	55	18082	3.46067	1	0.45779	0.443071
KEGG_PATHWAY	mmu05034:Alcoholism	17	2.80066	0.0290599	HIST1H2AN, HIST1H2AI, HIST1H2AH, H2AFZ, HIST1H2AK, H2AFX, HDAC6, PPP1CA, PPP1CC, HAT1, HIST1H2AE, HIST1H2AD, HIST1H2AG, HIST1H2AF, HIST1H4D, HIST1H2AC, HIST1H2AB	364	202	7691	1.77819	0.997895	0.178633	0.156411
GOTERM_MF_DIRECT	GO:0051087~chaperone binding	7	1.15321	0.0296724	SDF2L1, BIRC5, AHSA1, HSPE1, PFDN6, GET4, HSPD1	546	75	17446	2.98222	1	0.270738	0.252055
GOTERM_MF_DIRECT	GO:0004003~ATP-dependent DNA helicase activity	4	0.658979	0.0300298	RTEL1, MCM7, RUVBL2, MCM6	546	22	17446	5.80952	1	0.270738	0.252055
GOTERM_MF_DIRECT	GO:0016876~ligase activity, forming aminoacyl-tRNA and related compounds	3	0.494234	0.030317	TARS2, AARSD1, AARS	546	9	17446	10.6508	1	0.270738	0.252055
GOTERM_MF_DIRECT	GO:0004579~dolichyl-diphosphooligosaccharide-protein glycotransferase activity	3	0.494234	0.030317	RPN2, RPN1, DDOST	546	9	17446	10.6508	1	0.270738	0.252055
GOTERM_MF_DIRECT	GO:0043023~ribosomal large subunit binding	3	0.494234	0.030317	NPM1, EIF6, OLA1	546	9	17446	10.6508	1	0.270738	0.252055
GOTERM_BP_DIRECT	GO:0006544~glycine metabolic process	3	0.494234	0.030731	SHMT1, PHGDH, GART	570	9	18082	10.5743	1	0.460965	0.446145
GOTERM_BP_DIRECT	GO:0046653~tetrahydrofolate metabolic process	3	0.494234	0.030731	MTHFD1L, MTHFD2, SHMT1	570	9	18082	10.5743	1	0.460965	0.446145
GOTERM_BP_DIRECT	GO:0002504~antigen processing and presentation of peptide or polysaccharide antigen via MHC class II	3	0.494234	0.030731	H2-EB1, H2-AA, H2-AB1	570	9	18082	10.5743	1	0.460965	0.446145
GOTERM_BP_DIRECT	GO:0006228~UTP biosynthetic process	3	0.494234	0.030731	CAD, NME2, NME1	570	9	18082	10.5743	1	0.460965	0.446145
GOTERM_BP_DIRECT	GO:0006221~pyrimidine nucleotide biosynthetic process	3	0.494234	0.030731	CAD, ERH, CTPS	570	9	18082	10.5743	1	0.460965	0.446145
GOTERM_BP_DIRECT	GO:0051131~chaperone-mediated protein complex assembly	3	0.494234	0.030731	HSPA4, LONP1, PFDN6	570	9	18082	10.5743	1	0.460965	0.446145
GOTERM_BP_DIRECT	GO:0006241~CTP biosynthetic process	3	0.494234	0.030731	NME2, CTPS, NME1	570	9	18082	10.5743	1	0.460965	0.446145
UP_KEYWORDS	Nonsense-mediated mRNA decay	4	0.658979	0.0307512	NCBP1, EIF4A3, ETF1, GSPT1	603	26	22680	5.78645	0.999947	0.112635	0.0851022
INTERPRO	IPR002138:Peptidase C14, caspase non-catalytic subunit p10	3	0.494234	0.0310671	CASP8, CASP12, CASP1	585	10	20594	10.561	1	0.469502	0.452026
GOTERM_MF_DIRECT	GO:0019901~protein kinase binding	22	3.62438	0.0315835	NSF, TRAP1, NPM1, CDKN2C, PGAM1, PLK1, PEBP1, KIF11, TMEM173, ELAVL1, CKS1B, AURKA, NME1, CCNA2, TPX2, POLA1, CCNB1, RACGAP1, PRC1, VDAC1, FBXO5, KIF20A	546	434	17446	1.61971	1	0.278806	0.259566
SMART	SM00129:KISc	5	0.823723	0.0316936	KIF2C, KIF22, KIF20A, KIF11, KIF15	280	45	10425	4.1369	0.998187	0.385885	0.370135
GOTERM_BP_DIRECT	GO:0000226~microtubule cytoskeleton organization	8	1.31796	0.0317537	TUBA1B, PRC1, TBCD, TACC3, NUSAP1, BIRC5, GAPDH, AURKA	570	96	18082	2.64357	1	0.472951	0.457745
UP_SEQ_FEATURE	domain:NTF2	3	0.494234	0.0321725	NXT1, G3BP1, NUTF2-PS1	582	9	18012	10.3162	1	1	0.996416
GOTERM_MF_DIRECT	GO:0048487~beta-tubulin binding	5	0.823723	0.032694	RACGAP1, TBCD, CCT5, LRPPRC, HDAC6	546	39	17446	4.09646	1	0.28533	0.265639
UP_KEYWORDS	MHC II	3	0.494234	0.0330093	H2-EB1, H2-AA, H2-AB1	603	11	22680	10.2578	0.999974	0.119516	0.0903012
GOTERM_BP_DIRECT	GO:0009408~response to heat	6	0.988468	0.0331922	EIF2B5, HSPA4, PEBP1, HSPA1B, HSPD1, HSPA1A	570	57	18082	3.33924	1	0.49092	0.475136
UP_SEQ_FEATURE	repeat:HEAT 4	5	0.823723	0.0332655	XPO1, CAND1, TBCD, NCAPD3, IPO5	582	38	18012	4.07216	1	1	0.996416
SMART	SM00115:CASc	3	0.494234	0.0334697	CASP8, CASP12, CASP1	280	11	10425	10.1542	0.998735	0.385885	0.370135
GOTERM_CC_DIRECT	GO:0005680~anaphase-promoting complex	4	0.658979	0.0336332	CDC20, UBE2C, ANAPC5, ANAPC1	588	24	19662	5.57313	1	0.152087	0.12565
GOTERM_CC_DIRECT	GO:0030686~90S preribosome	3	0.494234	0.0341601	HEATR1, UTP20, WDR46	588	10	19662	10.0316	1	0.152087	0.12565
GOTERM_CC_DIRECT	GO:0008250~oligosaccharyltransferase complex	3	0.494234	0.0341601	RPN2, RPN1, DDOST	588	10	19662	10.0316	1	0.152087	0.12565
GOTERM_BP_DIRECT	GO:0045070~positive regulation of viral genome replication	4	0.658979	0.0343885	TOP2A, DDB1, PPIH, PPIA	570	23	18082	5.51701	1	0.50508	0.488841
KEGG_PATHWAY	mmu00620:Pyruvate metabolism	6	0.988468	0.0350908	LDHA, PKM, MDH2, ME2, FH1, ALDH9A1	364	39	7691	3.25063	0.999428	0.209542	0.183475
GOTERM_BP_DIRECT	GO:0043066~negative regulation of apoptotic process	27	4.44811	0.0354404	YBX1, PARK7, PHB, PHB2, AURKA, HSPD1, MYDGF, YWHAH, EIF5A, CD74, NPM1, PRELID1, API5, HSPA4, DUSP1, PLK1, NME2, ASNS, MIF, PA2G4, DDB1, BCL3, CDK1, BIRC5, PSMG2, HSPA1B, MAD2L1	570	566	18082	1.51328	1	0.516941	0.500321
UP_KEYWORDS	Multifunctional enzyme	6	0.988468	0.0363028	MTHFD1, MTHFD2, CAD, ALDH18A1, GART, PAICS	603	69	22680	3.2706	0.999991	0.129947	0.0981824
INTERPRO	IPR008978:HSP20-like chaperone	4	0.658979	0.0363593	NUDC, NUDCD2, PTGES3, CACYBP	585	26	20594	5.41591	1	0.542697	0.522497
KEGG_PATHWAY	mmu05166:HTLV-I infection	21	3.45964	0.0366819	RANBP1, H2-EB1, CDKN2C, PCNA, BUB1B, H2-AA, CDC20, XPO1, CDK4, POLD1, POLD2, VDAC3, TSPO, ANAPC5, VDAC1, CALR, SLC25A5, ANAPC1, RAN, H2-AB1, MAD2L1	364	276	7691	1.60765	0.999595	0.212959	0.186466
GOTERM_MF_DIRECT	GO:0043008~ATP-dependent protein binding	3	0.494234	0.0371244	NSF, DDX39B, SAE1	546	10	17446	9.58571	1	0.320355	0.298247
BIOCARTA	m_g2Pathway:Cell Cycle: G2/M Checkpoint	5	0.823723	0.0371523	CCNB1, PLK1, CDK1, BRCA1, YWHAH	71	24	1289	3.78228	0.97043	0.435167	0.430437
BIOCARTA	m_cellcyclePathway:Cyclins and Cell Cycle Regulation	5	0.823723	0.0371523	CCNB1, CDKN2C, TFDP1, CDK4, CDK1	71	24	1289	3.78228	0.97043	0.435167	0.430437
INTERPRO	IPR014745:MHC class II, alpha/beta chain, N-terminal	3	0.494234	0.0372692	H2-EB1, H2-AA, H2-AB1	585	11	20594	9.60093	1	0.542872	0.522666
INTERPRO	IPR015917:Peptidase C14, caspase precursor p45, core	3	0.494234	0.0372692	CASP8, CASP12, CASP1	585	11	20594	9.60093	1	0.542872	0.522666
GOTERM_BP_DIRECT	GO:0006515~misfolded or incompletely synthesized protein catabolic process	3	0.494234	0.0376256	LONP1, STUB1, HDAC6	570	10	18082	9.51684	1	0.541348	0.523943
GOTERM_BP_DIRECT	GO:0006301~postreplication repair	3	0.494234	0.0376256	UBE2N, BRCA1, RAD18	570	10	18082	9.51684	1	0.541348	0.523943
GOTERM_MF_DIRECT	GO:0046961~proton-transporting ATPase activity, rotational mechanism	4	0.658979	0.0377066	ATP5B, ATP5E, ATP5A1, ATP5C1	546	24	17446	5.3254	1	0.321763	0.299558
BIOCARTA	m_iresPathway:Internal Ribosome entry pathway	3	0.494234	0.0378406	EIF4A1, PTBP1, EIF4E	71	6	1289	9.07746	0.972332	0.435167	0.430437
GOTERM_BP_DIRECT	GO:0009790~embryo development	7	1.15321	0.0381057	TPI1, RACGAP1, POLR1B, ATP5A1, BIRC5, BUB1, CKS1B	570	79	18082	2.81088	1	0.544551	0.527043
UP_KEYWORDS	Exonuclease	5	0.823723	0.0381418	FEN1, DIS3, ERI1, DDX1, POLD1	603	48	22680	3.91791	0.999995	0.133281	0.100701
UP_SEQ_FEATURE	binding site:Substrate	17	2.80066	0.0382648	AHCY, TPI1, MDH2, IDH3G, ENO1B, IDH2, MIF, ENO1, DNPH1, FH1, LDHA, PKM, KARS, PGK1, GARS, ASPA, IDH3A	582	304	18012	1.73067	1	1	0.996416
GOTERM_MF_DIRECT	GO:0031492~nucleosomal DNA binding	5	0.823723	0.0383584	SMARCC1, H2AFZ, ACTL6A, RCC1, HMGN1	546	41	17446	3.89663	1	0.323728	0.301388
GOTERM_BP_DIRECT	GO:0031297~replication fork processing	4	0.658979	0.0384086	RTEL1, RAD51, PCNA, NUCKS1	570	24	18082	5.28713	1	0.545196	0.527667
UP_KEYWORDS	TPR repeat	9	1.4827	0.0385408	ERCC6L, CLUH, TTC13, NASP, TOMM70A, ANAPC5, STUB1, FKBP4, TTC27	603	144	22680	2.35075	0.999996	0.133281	0.100701
KEGG_PATHWAY	mmu00270:Cysteine and methionine metabolism	6	0.988468	0.0386116	DNMT1, LDHA, AHCY, MDH2, GOT2, SRM	364	40	7691	3.16937	0.999733	0.218104	0.190971
UP_KEYWORDS	CF(0)	3	0.494234	0.0389266	ATP5G3, ATP5H, ATP5F1	603	12	22680	9.40299	0.999996	0.133281	0.100701
UP_KEYWORDS	Porin	3	0.494234	0.0389266	TOMM40, VDAC3, VDAC1	603	12	22680	9.40299	0.999996	0.133281	0.100701
GOTERM_BP_DIRECT	GO:0051262~protein tetramerization	5	0.823723	0.0392415	NUDT21, ADSL, CPSF6, SHMT1, FH1	570	41	18082	3.86864	1	0.553306	0.535516
SMART	SM00244:PHB	3	0.494234	0.0394662	STOML2, PHB, PHB2	280	12	10425	9.30804	0.999626	0.429743	0.412203
INTERPRO	IPR012336:Thioredoxin-like fold	9	1.4827	0.0401245	TXN1, EEF1G, PDIA3, CLIC4, GLRX3, PRDX1, 2700094K13RIK, P4HB, PDIA6	585	136	20594	2.32964	1	0.577507	0.556011
INTERPRO	IPR001752:Kinesin, motor domain	5	0.823723	0.0409056	KIF2C, KIF22, KIF20A, KIF11, KIF15	585	46	20594	3.82646	1	0.581821	0.560166
UP_SEQ_FEATURE	short sequence motif:Q motif	5	0.823723	0.0423537	DDX39, EIF4A1, DDX39B, DDX56, EIF4A3	582	41	18012	3.7742	1	1	0.996416
GOTERM_BP_DIRECT	GO:0006336~DNA replication-independent nucleosome assembly	4	0.658979	0.0426568	NASP, HAT1, HIST1H4D, ASF1B	570	25	18082	5.07565	1	0.597477	0.578268
INTERPRO	IPR001107:Band 7 protein	3	0.494234	0.0438985	STOML2, PHB, PHB2	585	12	20594	8.80085	1	0.610899	0.588161
GOTERM_BP_DIRECT	GO:0071456~cellular response to hypoxia	8	1.31796	0.0439206	CCNA2, CCNB1, SUV39H1, P4HB, VLDLR, SDHD, SLC29A1, NDRG1	570	103	18082	2.46391	1	0.611131	0.591483
INTERPRO	IPR014721:Ribosomal protein S5 domain 2-type fold, subgroup	4	0.658979	0.0439605	EFTUD2, TOP2A, LONP1, GALK1	585	28	20594	5.02906	1	0.610899	0.588161
UP_SEQ_FEATURE	repeat:WD 6	11	1.81219	0.0444974	CDC20, BOP1, WDHD1, TBL3, PBDC1, WDR90, WDR18, STRAP, NUP43, RBBP7, DTL	582	167	18012	2.03852	1	1	0.996416
GOTERM_BP_DIRECT	GO:0019985~translesion synthesis	3	0.494234	0.045046	2810417H13RIK, PCNA, DTL	570	11	18082	8.65167	1	0.618651	0.59876
GOTERM_BP_DIRECT	GO:0006183~GTP biosynthetic process	3	0.494234	0.045046	IMPDH2, NME2, NME1	570	11	18082	8.65167	1	0.618651	0.59876
UP_KEYWORDS	Exosome	3	0.494234	0.0452109	EXOSC5, DIS3, EXOSC8	603	13	22680	8.67968	1	0.153134	0.115701
UP_SEQ_FEATURE	repeat:HEAT 3	5	0.823723	0.045664	XPO1, CAND1, TBCD, NCAPD3, IPO5	582	42	18012	3.68434	1	1	0.996416
GOTERM_BP_DIRECT	GO:0043161~proteasome-mediated ubiquitin-dependent protein catabolic process	10	1.64745	0.0461372	PSMD8, PSMA5, DDB1, PSMC5, PSMD6, PSMB5, PSMB3, PSMD2, PSMD1, STUB1	570	149	18082	2.12905	1	0.629549	0.609308
UP_SEQ_FEATURE	short sequence motif:Prevents secretion from ER	6	0.988468	0.0465794	PDIA3, SDF2L1, P4HB, CALR, PDIA6, UGGT1	582	61	18012	3.04411	1	1	0.996416
UP_SEQ_FEATURE	domain:CHCH	3	0.494234	0.0471104	CHCHD2, CHCHD3, CHCHD6	582	11	18012	8.44049	1	1	0.996416
GOTERM_BP_DIRECT	GO:0006094~gluconeogenesis	4	0.658979	0.0471296	TPI1, PGAM1, PGK1, GAPDH	570	26	18082	4.88043	1	0.638969	0.618425
GOTERM_BP_DIRECT	GO:0006508~proteolysis	27	4.44811	0.0478887	MIPEP, PSMD14, PARK7, IDE, PSMD8, PSMB6, CASP12, CASP8, PSMB5, PSMB2, PITRM1, PSMB3, CASP1, LONP1, PMPCA, PRSS57, UCHL5, PSMB8, PSMB9, PSMA5, PSMA6, SPCS3, PSMA3, ESPL1, PSMA1, PSMA2, THOP1	570	582	18082	1.47168	1	0.641486	0.620861
GOTERM_BP_DIRECT	GO:0006302~double-strand break repair	6	0.988468	0.0479219	LIG1, DDX1, CDCA5, RAD54L, TRIP13, BRCA1	570	63	18082	3.02122	1	0.641486	0.620861
GOTERM_CC_DIRECT	GO:0034663~endoplasmic reticulum chaperone complex	3	0.494234	0.0481753	SDF2L1, P4HB, PDIA6	588	12	19662	8.35969	1	0.210819	0.174172
GOTERM_CC_DIRECT	GO:0045263~proton-transporting ATP synthase complex, coupling factor F(o)	3	0.494234	0.0481753	ATP5G3, ATP5H, ATP5F1	588	12	19662	8.35969	1	0.210819	0.174172
GOTERM_BP_DIRECT	GO:0006325~chromatin organization	5	0.823723	0.0489175	NUP133, ATAD2, HAT1, NUCKS1, HMGN1	570	44	18082	3.60486	1	0.647701	0.626877
GOTERM_BP_DIRECT	GO:0009615~response to virus	7	1.15321	0.0489987	EEF1G, IFITM1, DDX1, BCL3, AP1S1, APOB, CCT5	570	84	18082	2.64357	1	0.647701	0.626877
UP_SEQ_FEATURE	nucleotide phosphate-binding region:NAD	11	1.81219	0.0507773	LDHA, MDH2, IDH3G, IMPDH2, ALDH1A1, VDAC3, PHGDH, VDAC1, ME2, GAPDH, ALDH9A1	582	171	18012	1.99084	1	1	0.996416
KEGG_PATHWAY	mmu05134:Legionellosis	7	1.15321	0.0508501	EEF1G, CASP8, CASP1, CYCS, HSPA1B, HSPD1, HSPA1A	364	57	7691	2.5948	0.999982	0.279675	0.244883
INTERPRO	IPR001309:Peptidase C14, ICE, catalytic subunit p20	3	0.494234	0.0509261	CASP8, CASP12, CASP1	585	13	20594	8.12387	1	0.696892	0.670953
GOTERM_BP_DIRECT	GO:0016571~histone methylation	4	0.658979	0.0518233	FBL, PRMT7, PRMT1, SMYD2	570	27	18082	4.69968	1	0.676582	0.654829
GOTERM_BP_DIRECT	GO:0016925~protein sumoylation	4	0.658979	0.0518233	TOP2A, UBA2, SAE1, AURKA	570	27	18082	4.69968	1	0.676582	0.654829
KEGG_PATHWAY	mmu04914:Progesterone-mediated oocyte maturation	9	1.4827	0.0522101	CCNA2, CCNB1, PLK1, CDK1, ANAPC5, BUB1, MAD1L1, ANAPC1, MAD2L1	364	87	7691	2.18577	0.999986	0.279793	0.244986
GOTERM_MF_DIRECT	GO:0015288~porin activity	3	0.494234	0.0522626	TOMM40, VDAC3, VDAC1	546	12	17446	7.9881	1	0.431588	0.401804
GOTERM_MF_DIRECT	GO:0036002~pre-mRNA binding	3	0.494234	0.0522626	PTBP1, TRA2B, SRSF2	546	12	17446	7.9881	1	0.431588	0.401804
SMART	SM00156:PP2Ac	3	0.494234	0.0525487	PPP1CC, PPP4C, PPP1CA	280	14	10425	7.97832	0.999975	0.492907	0.472788
UP_SEQ_FEATURE	metal ion-binding site:Magnesium 2	5	0.823723	0.0527045	FEN1, LIG1, PPA1, ERI1, ADK	582	44	18012	3.51687	1	1	0.996416
UP_SEQ_FEATURE	metal ion-binding site:Magnesium 1	5	0.823723	0.0527045	FEN1, LIG1, PPA1, ERI1, HPRT	582	44	18012	3.51687	1	1	0.996416
SMART	SM00777:Mad3_BUB1_I	2	0.329489	0.0528114	BUB1B, BUB1	280	2	10425	37.2321	0.999976	0.492907	0.472788
SMART	SM00893:SM00893	2	0.329489	0.0528114	ETFA, ETFB	280	2	10425	37.2321	0.999976	0.492907	0.472788
GOTERM_BP_DIRECT	GO:0000463~maturation of LSU-rRNA from tricistronic rRNA transcript (SSU-rRNA, 5.8S rRNA, LSU-rRNA)	3	0.494234	0.0529522	BOP1, PES1, FTSJ3	570	12	18082	7.9307	1	0.678397	0.656586
GOTERM_BP_DIRECT	GO:0006734~NADH metabolic process	3	0.494234	0.0529522	MDH2, IDH3G, IDH3A	570	12	18082	7.9307	1	0.678397	0.656586
GOTERM_BP_DIRECT	GO:1903206~negative regulation of hydrogen peroxide-induced cell death	3	0.494234	0.0529522	TXN1, NUP93, PARK7	570	12	18082	7.9307	1	0.678397	0.656586
GOTERM_BP_DIRECT	GO:0045454~cell redox homeostasis	6	0.988468	0.0535661	TXN1, PDIA3, GLRX3, PRDX1, P4HB, PDIA6	570	65	18082	2.92826	1	0.678397	0.656586
GOTERM_BP_DIRECT	GO:0048146~positive regulation of fibroblast proliferation	6	0.988468	0.0535661	CTC1, CCNA2, CD74, CCNB1, CDK4, MIF	570	65	18082	2.92826	1	0.678397	0.656586
UP_SEQ_FEATURE	binding site:ATP; via carbonyl oxygen	3	0.494234	0.0553508	EIF4A3, OLA1, PGK1	582	12	18012	7.73711	1	1	0.996416
UP_SEQ_FEATURE	domain:BRCT 1	3	0.494234	0.0553508	TOPBP1, BRCA1, ECT2	582	12	18012	7.73711	1	1	0.996416
UP_SEQ_FEATURE	domain:BRCT 2	3	0.494234	0.0553508	TOPBP1, BRCA1, ECT2	582	12	18012	7.73711	1	1	0.996416
UP_SEQ_FEATURE	domain:RRM 1	9	1.4827	0.055453	HNRNPL, SYNCRIP, PTBP1, DAZAP1, HNRNPF, HNRNPA2B1, SRSF1, ELAVL1, HNRNPAB	582	128	18012	2.17606	1	1	0.996416
UP_SEQ_FEATURE	domain:RRM 2	9	1.4827	0.055453	HNRNPL, SYNCRIP, PTBP1, DAZAP1, HNRNPF, HNRNPA2B1, SRSF1, ELAVL1, HNRNPAB	582	128	18012	2.17606	1	1	0.996416
GOTERM_MF_DIRECT	GO:0008026~ATP-dependent helicase activity	4	0.658979	0.0557334	DHX40, RTEL1, DDX1, DHX15	546	28	17446	4.56463	1	0.455353	0.423929
GOTERM_CC_DIRECT	GO:0000177~cytoplasmic exosome (RNase complex)	3	0.494234	0.0558337	EXOSC5, DIS3, EXOSC8	588	13	19662	7.71664	1	0.241371	0.199414
INTERPRO	IPR019585:26S proteasome, regulatory subunit Rpn7	2	0.329489	0.0559127	PSMD6, GPS1	585	2	20594	35.2034	1	0.696892	0.670953
INTERPRO	IPR014730:Electron transfer flavoprotein, alpha/beta-subunit, N-terminal	2	0.329489	0.0559127	ETFA, ETFB	585	2	20594	35.2034	1	0.696892	0.670953
INTERPRO	IPR015661:Mitotic checkpoint serine/threonine protein kinase Bub1/Mitotic spindle checkpoint component Mad3	2	0.329489	0.0559127	BUB1B, BUB1	585	2	20594	35.2034	1	0.696892	0.670953
INTERPRO	IPR020628:Formate-tetrahydrofolate ligase, FTHFS, conserved site	2	0.329489	0.0559127	MTHFD1L, MTHFD1	585	2	20594	35.2034	1	0.696892	0.670953
INTERPRO	IPR007964:Protein of unknown function DUF737	2	0.329489	0.0559127	CHCHD3, CHCHD6	585	2	20594	35.2034	1	0.696892	0.670953
INTERPRO	IPR013212:Mad3/BUB1 homology region 1	2	0.329489	0.0559127	BUB1B, BUB1	585	2	20594	35.2034	1	0.696892	0.670953
INTERPRO	IPR007187:Nucleoporin, Nup133/Nup155-like, C-terminal	2	0.329489	0.0559127	NUP133, NUP155	585	2	20594	35.2034	1	0.696892	0.670953
INTERPRO	IPR000559:Formate-tetrahydrofolate ligase, FTHFS	2	0.329489	0.0559127	MTHFD1L, MTHFD1	585	2	20594	35.2034	1	0.696892	0.670953
INTERPRO	IPR026971:Condensin subunit 1/Condensin-2 complex subunit D3	2	0.329489	0.0559127	NCAPD2, NCAPD3	585	2	20594	35.2034	1	0.696892	0.670953
GOTERM_CC_DIRECT	GO:0005840~ribosome	11	1.81219	0.0560998	MRPL42, RPL5, MRPL3, MRPL2, MRPL18, MRPS18B, MRPL28, RPS27L, RPL27, MRPL12, EIF2S1	588	188	19662	1.95652	1	0.241371	0.199414
KEGG_PATHWAY	mmu05169:Epstein-Barr virus infection	12	1.97694	0.0561742	PSMD8, CCNA2, PSMC5, PSMD6, PSMD14, PSMC3, PSMC4, PSMD13, PSMD2, PSMD3, PSMC2, PSMD1	364	136	7691	1.86433	0.999994	0.29351	0.256997
GOTERM_BP_DIRECT	GO:0051973~positive regulation of telomerase activity	4	0.658979	0.0567335	TCP1, NEK2, AURKB, CCT4	570	28	18082	4.53183	1	0.714235	0.691271
INTERPRO	IPR006186:Serine/threonine-specific protein phosphatase/bis(5-nucleosyl)-tetraphosphatase	3	0.494234	0.0583239	PPP1CC, PPP4C, PPP1CA	585	14	20594	7.54359	1	0.712259	0.685748
INTERPRO	IPR004161:Translation elongation factor EFTu/EF1A, domain 2	3	0.494234	0.0583239	EFTUD2, GSPT1, TUFM	585	14	20594	7.54359	1	0.712259	0.685748
GOTERM_MF_DIRECT	GO:0035064~methylated histone binding	5	0.823723	0.0585032	MSH6, CBX5, UHRF1, NCAPG2, NCAPD3	546	47	17446	3.39919	1	0.458596	0.426948
GOTERM_CC_DIRECT	GO:0042565~RNA nuclear export complex	2	0.329489	0.0588193	XPO5, RAN	588	2	19662	33.4388	1	0.244572	0.202058
GOTERM_CC_DIRECT	GO:0031510~SUMO activating enzyme complex	2	0.329489	0.0588193	UBA2, SAE1	588	2	19662	33.4388	1	0.244572	0.202058
GOTERM_CC_DIRECT	GO:0030690~Noc1p-Noc2p complex	2	0.329489	0.0588193	CASP8, NOC2L	588	2	19662	33.4388	1	0.244572	0.202058
GOTERM_CC_DIRECT	GO:0000799~nuclear condensin complex	2	0.329489	0.0588193	NCAPD2, NCAPD3	588	2	19662	33.4388	1	0.244572	0.202058
GOTERM_CC_DIRECT	GO:0005719~nuclear euchromatin	4	0.658979	0.0592322	RBMXL1, H2AFZ, PRDX1, RUVBL2	588	30	19662	4.4585	1	0.244572	0.202058
INTERPRO	IPR023395:Mitochondrial carrier domain	5	0.823723	0.0595652	MTCH1, SLC25A3, MTCH2, SLC25A39, SLC25A5	585	52	20594	3.38494	1	0.713013	0.686474
INTERPRO	IPR018108:Mitochondrial substrate/solute carrier	5	0.823723	0.0595652	MTCH1, SLC25A3, MTCH2, SLC25A39, SLC25A5	585	52	20594	3.38494	1	0.713013	0.686474
KEGG_PATHWAY	mmu05164:Influenza A	14	2.30643	0.0604239	IVNS1ABP, H2-EB1, NXT1, EIF2S1, H2-AA, XPO1, DDX39B, CASP1, CYCS, VDAC1, KPNA2, HSPA1B, HSPA1A, H2-AB1	364	171	7691	1.72987	0.999998	0.308014	0.269697
GOTERM_MF_DIRECT	GO:0043024~ribosomal small subunit binding	3	0.494234	0.0605171	NPM1, ABCE1, NME1	546	13	17446	7.37363	1	0.458596	0.426948
GOTERM_MF_DIRECT	GO:0070628~proteasome binding	3	0.494234	0.0605171	PSMD14, UCHL5, PSMB9	546	13	17446	7.37363	1	0.458596	0.426948
GOTERM_BP_DIRECT	GO:0051085~chaperone mediated protein folding requiring cofactor	3	0.494234	0.0613066	CD74, HSPE1, HSPD1	570	13	18082	7.32065	1	0.723856	0.700583
GOTERM_BP_DIRECT	GO:0043248~proteasome assembly	3	0.494234	0.0613066	PSMD8, PSMD13, PSMG2	570	13	18082	7.32065	1	0.723856	0.700583
GOTERM_BP_DIRECT	GO:0009303~rRNA transcription	3	0.494234	0.0613066	NPM1, POLR1B, MARS	570	13	18082	7.32065	1	0.723856	0.700583
GOTERM_BP_DIRECT	GO:0006536~glutamate metabolic process	3	0.494234	0.0613066	GOT2, ALDH18A1, GCLM	570	13	18082	7.32065	1	0.723856	0.700583
GOTERM_BP_DIRECT	GO:0042407~cristae formation	3	0.494234	0.0613066	CHCHD3, SAMM50, CHCHD6	570	13	18082	7.32065	1	0.723856	0.700583
GOTERM_MF_DIRECT	GO:0019948~SUMO activating enzyme activity	2	0.329489	0.0615043	UBA2, SAE1	546	2	17446	31.9524	1	0.458596	0.426948
GOTERM_MF_DIRECT	GO:0071207~histone pre-mRNA stem-loop binding	2	0.329489	0.0615043	SLBP, ERI1	546	2	17446	31.9524	1	0.458596	0.426948
GOTERM_MF_DIRECT	GO:0032556~pyrimidine deoxyribonucleotide binding	2	0.329489	0.0615043	DUT, DCTPP1	546	2	17446	31.9524	1	0.458596	0.426948
GOTERM_MF_DIRECT	GO:0051538~3 iron, 4 sulfur cluster binding	2	0.329489	0.0615043	ACO2, SDHB	546	2	17446	31.9524	1	0.458596	0.426948
GOTERM_MF_DIRECT	GO:0045155~electron transporter, transferring electrons from CoQH2-cytochrome c reductase complex and cytochrome c oxidase complex activity	2	0.329489	0.0615043	CYCS, CYC1	546	2	17446	31.9524	1	0.458596	0.426948
GOTERM_MF_DIRECT	GO:0004329~formate-tetrahydrofolate ligase activity	2	0.329489	0.0615043	MTHFD1L, MTHFD1	546	2	17446	31.9524	1	0.458596	0.426948
GOTERM_BP_DIRECT	GO:0009070~serine family amino acid biosynthetic process	2	0.329489	0.061947	MTHFD1, PHGDH	570	2	18082	31.7228	1	0.723856	0.700583
GOTERM_BP_DIRECT	GO:0015966~diadenosine tetraphosphate biosynthetic process	2	0.329489	0.061947	KARS, GARS	570	2	18082	31.7228	1	0.723856	0.700583
GOTERM_BP_DIRECT	GO:0006272~leading strand elongation	2	0.329489	0.061947	POLA1, PCNA	570	2	18082	31.7228	1	0.723856	0.700583
GOTERM_BP_DIRECT	GO:0031081~nuclear pore distribution	2	0.329489	0.061947	NDC1, NUP133	570	2	18082	31.7228	1	0.723856	0.700583
GOTERM_BP_DIRECT	GO:0017126~nucleologenesis	2	0.329489	0.061947	EMG1, POLR1B	570	2	18082	31.7228	1	0.723856	0.700583
GOTERM_BP_DIRECT	GO:0007057~spindle assembly involved in female meiosis I	2	0.329489	0.061947	FBXO5, AURKA	570	2	18082	31.7228	1	0.723856	0.700583
GOTERM_BP_DIRECT	GO:0090035~positive regulation of chaperone-mediated protein complex assembly	2	0.329489	0.061947	STUB1, HDAC6	570	2	18082	31.7228	1	0.723856	0.700583
GOTERM_BP_DIRECT	GO:0009257~10-formyltetrahydrofolate biosynthetic process	2	0.329489	0.061947	MTHFD1L, MTHFD1	570	2	18082	31.7228	1	0.723856	0.700583
UP_SEQ_FEATURE	short sequence motif:DECD box	2	0.329489	0.0634738	DDX39, DDX39B	582	2	18012	30.9485	1	1	0.996416
UP_SEQ_FEATURE	site:Lowers pKa of C-terminal Cys of second active site	2	0.329489	0.0634738	PDIA3, P4HB	582	2	18012	30.9485	1	1	0.996416
UP_SEQ_FEATURE	region of interest:Formyltetrahydrofolate synthetase	2	0.329489	0.0634738	MTHFD1L, MTHFD1	582	2	18012	30.9485	1	1	0.996416
UP_SEQ_FEATURE	region of interest:Methylenetetrahydrofolate dehydrogenase and cyclohydrolase	2	0.329489	0.0634738	MTHFD1L, MTHFD1	582	2	18012	30.9485	1	1	0.996416
UP_SEQ_FEATURE	chain:Tubulin alpha-1C chain	2	0.329489	0.0634738	TUBA1C, GM6682	582	2	18012	30.9485	1	1	0.996416
UP_SEQ_FEATURE	site:Lowers pKa of C-terminal Cys of first active site	2	0.329489	0.0634738	PDIA3, P4HB	582	2	18012	30.9485	1	1	0.996416
UP_SEQ_FEATURE	region of interest:Necessary for interaction with CASC5	2	0.329489	0.0634738	BUB1B, BUB1	582	2	18012	30.9485	1	1	0.996416
UP_SEQ_FEATURE	domain:CD1	2	0.329489	0.0634738	BUB1B, BUB1	582	2	18012	30.9485	1	1	0.996416
GOTERM_BP_DIRECT	GO:0051726~regulation of cell cycle	8	1.31796	0.0634859	BOP1, NPM1, 2810417H13RIK, CDK4, PES1, TACC3, PSMG2, DTL	570	112	18082	2.26591	1	0.736907	0.713214
GOTERM_BP_DIRECT	GO:0006886~intracellular protein transport	13	2.14168	0.0637607	NSF, CD74, CSE1L, TIMM23, HDAC6, IPO5, XPO1, AP1G2, XPO5, TMED2, AP1S1, RAN, YWHAH	570	232	18082	1.77757	1	0.736907	0.713214
GOTERM_CC_DIRECT	GO:0000176~nuclear exosome (RNase complex)	3	0.494234	0.0638833	EXOSC5, DIS3, EXOSC8	588	14	19662	7.16545	1	0.257545	0.212777
GOTERM_CC_DIRECT	GO:0045120~pronucleus	3	0.494234	0.0638833	HNRNPL, NCAPD2, AURKA	588	14	19662	7.16545	1	0.257545	0.212777
GOTERM_CC_DIRECT	GO:0031616~spindle pole centrosome	3	0.494234	0.0638833	NPM1, AURKB, AURKA	588	14	19662	7.16545	1	0.257545	0.212777
UP_KEYWORDS	Rotamase	4	0.658979	0.0650968	PPIL1, PPIH, FKBP4, PPIA	603	35	22680	4.29851	1	0.218144	0.16482
INTERPRO	IPR001412:Aminoacyl-tRNA synthetase, class I, conserved site	3	0.494234	0.0660656	LARS, MARS, IARS	585	15	20594	7.04068	1	0.768012	0.739426
INTERPRO	IPR004154:Anticodon-binding	3	0.494234	0.0660656	GARS, BRIX1, TARS2	585	15	20594	7.04068	1	0.768012	0.739426
INTERPRO	IPR020892:Cyclophilin-type peptidyl-prolyl cis-trans isomerase, conserved site	3	0.494234	0.0660656	PPIL1, PPIH, PPIA	585	15	20594	7.04068	1	0.768012	0.739426
SMART	SM00913:SM00913	3	0.494234	0.0669286	XPO1, CSE1L, XPO5	280	16	10425	6.98103	0.999999	0.596273	0.571935
GOTERM_BP_DIRECT	GO:0000281~mitotic cytokinesis	4	0.658979	0.0671848	RACGAP1, PLK1, NUSAP1, KIF20A	570	30	18082	4.22971	1	0.77226	0.747431
GOTERM_MF_DIRECT	GO:0002039~p53 binding	6	0.988468	0.0675943	NPM1, PTGES3, SMYD2, YBX1, NOC2L, HSPD1	546	70	17446	2.73878	1	0.499158	0.464711
GOTERM_BP_DIRECT	GO:0014823~response to activity	5	0.823723	0.0676881	UQCRC1, CDK1, PEBP1, GCLM, HSPD1	570	49	18082	3.23702	1	0.77384	0.74896
UP_KEYWORDS	Manganese	10	1.64745	0.0692295	MIPEP, PPP1CC, PPP4C, DIS3, IDH3G, IDH2, GART, PPP1CA, BMPR1A, IDH3A	603	191	22680	1.96921	1	0.229551	0.173438
GOTERM_BP_DIRECT	GO:0033160~positive regulation of protein import into nucleus, translocation	3	0.494234	0.0700731	CDK1, BRCA1, TMEM173	570	14	18082	6.79774	1	0.788323	0.762977
GOTERM_BP_DIRECT	GO:0030330~DNA damage response, signal transduction by p53 class mediator	3	0.494234	0.0700731	BCL3, MIF, NDRG1	570	14	18082	6.79774	1	0.788323	0.762977
GOTERM_BP_DIRECT	GO:0006107~oxaloacetate metabolic process	3	0.494234	0.0700731	CS, MDH2, GOT2	570	14	18082	6.79774	1	0.788323	0.762977
GOTERM_MF_DIRECT	GO:0004527~exonuclease activity	5	0.823723	0.0703232	FEN1, DIS3, ERI1, DDX1, POLD1	546	50	17446	3.19524	1	0.514364	0.478867
COG_ONTOLOGY	Nucleotide transport and metabolism	3	0.494234	0.0722911	CAD, NDUFA10, DCK	81	12	2126	6.56173	0.808107	0.397601	0.379528
GOTERM_CC_DIRECT	GO:0033290~eukaryotic 48S preinitiation complex	3	0.494234	0.072294	EIF3L, EIF2S1, EIF3B	588	15	19662	6.68776	1	0.282554	0.233438
GOTERM_CC_DIRECT	GO:0031011~Ino80 complex	3	0.494234	0.072294	RUVBL2, ACTL6A, UCHL5	588	15	19662	6.68776	1	0.282554	0.233438
GOTERM_CC_DIRECT	GO:0005721~pericentric heterochromatin	3	0.494234	0.072294	DNMT1, CBX5, INCENP	588	15	19662	6.68776	1	0.282554	0.233438
GOTERM_CC_DIRECT	GO:0046930~pore complex	3	0.494234	0.072294	TOMM40, VDAC3, VDAC1	588	15	19662	6.68776	1	0.282554	0.233438
GOTERM_BP_DIRECT	GO:0000184~nuclear-transcribed mRNA catabolic process, nonsense-mediated decay	4	0.658979	0.0727156	NCBP1, EIF4A3, ETF1, GSPT1	570	31	18082	4.09327	1	0.809439	0.783415
GOTERM_BP_DIRECT	GO:0018279~protein N-linked glycosylation via asparagine	4	0.658979	0.0727156	FUT8, RPN1, UGGT1, DDOST	570	31	18082	4.09327	1	0.809439	0.783415
GOTERM_CC_DIRECT	GO:0000228~nuclear chromosome	5	0.823723	0.0731962	TOP2A, RAD51, BIRC5, NCAPD2, HIST1H4D	588	53	19662	3.1546	1	0.283913	0.234561
UP_KEYWORDS	Mitochondrion outer membrane	7	1.15321	0.0754215	CPT1A, TOMM40, SAMM50, TOMM70A, VDAC3, VDAC1, TMEM173	603	111	22680	2.37192	1	0.245757	0.185683
UP_KEYWORDS	Lipid transport	6	0.988468	0.0756775	PRELID1, SIGMAR1, GOT2, TSPO, VLDLR, APOB	603	85	22680	2.65496	1	0.245757	0.185683
GOTERM_BP_DIRECT	GO:0045471~response to ethanol	8	1.31796	0.076323	CASP8, PSMD14, ALDH1A1, GOT2, CDK1, PEBP1, PHB, TYMS	570	117	18082	2.16908	1	0.845147	0.817974
GOTERM_MF_DIRECT	GO:0070491~repressing transcription factor binding	4	0.658979	0.0771095	CBX5, PARK7, NOC2L, EIF4E	546	32	17446	3.99405	1	0.553459	0.515264
GOTERM_MF_DIRECT	GO:0016620~oxidoreductase activity, acting on the aldehyde or oxo group of donors, NAD or NADP as acceptor	4	0.658979	0.0771095	ALDH1A1, ALDH18A1, GAPDH, ALDH9A1	546	32	17446	3.99405	1	0.553459	0.515264
UP_SEQ_FEATURE	domain:RRM 3	5	0.823723	0.0771246	HNRNPL, SYNCRIP, PTBP1, HNRNPF, ELAVL1	582	50	18012	3.09485	1	1	0.996416
UP_KEYWORDS	GMP biosynthesis	2	0.329489	0.077538	IMPDH2, GMPS	603	3	22680	25.0746	1	0.246712	0.186405
UP_KEYWORDS	Serine biosynthesis	2	0.329489	0.077538	PSAT1, PHGDH	603	3	22680	25.0746	1	0.246712	0.186405
SMART	SM00931:SM00931	2	0.329489	0.0781655	NOP58, PRPF31	280	3	10425	24.8214	1	0.666106	0.638918
GOTERM_MF_DIRECT	GO:0023026~MHC class II protein complex binding	3	0.494234	0.0782208	YWHAE, CD74, PKM	546	15	17446	6.39048	1	0.556237	0.517851
UP_SEQ_FEATURE	region of interest:Substrate binding	9	1.4827	0.0785021	RRM1, MTHFD1, ENO1B, IDH2, PGK1, GARS, ENO1, ASPA, FH1	582	138	18012	2.01838	1	1	0.996416
GOTERM_BP_DIRECT	GO:0010569~regulation of double-strand break repair via homologous recombination	3	0.494234	0.0792178	RTEL1, RAD51, PPP4C	570	15	18082	6.34456	1	0.872633	0.844577
KEGG_PATHWAY	mmu00510:N-Glycan biosynthesis	6	0.988468	0.0797526	FUT8, ALG8, RPN2, RPN1, MOGS, DDOST	364	49	7691	2.58724	1	0.396864	0.347493
GOTERM_BP_DIRECT	GO:0006396~RNA processing	6	0.988468	0.0798227	DHX40, FBL, WDHD1, SNRPD1, EXOSC8, SNRPD3	570	73	18082	2.60735	1	0.874741	0.846617
GOTERM_CC_DIRECT	GO:0005852~eukaryotic translation initiation factor 3 complex	3	0.494234	0.0810371	EIF3L, ABCE1, EIF3B	588	16	19662	6.26977	1	0.311962	0.257735
UP_SEQ_FEATURE	repeat:Solcar 2	5	0.823723	0.0816617	MTCH1, SLC25A3, MTCH2, SLC25A39, SLC25A5	582	51	18012	3.03416	1	1	0.996416
UP_SEQ_FEATURE	repeat:Solcar 1	5	0.823723	0.0816617	MTCH1, SLC25A3, MTCH2, SLC25A39, SLC25A5	582	51	18012	3.03416	1	1	0.996416
INTERPRO	IPR012675:Beta-grasp domain	3	0.494234	0.0824798	OLA1, TARS2, SDHB	585	17	20594	6.21237	1	0.799754	0.769986
UP_SEQ_FEATURE	domain:Importin N-terminal	3	0.494234	0.0826811	XPO1, CSE1L, IPO5	582	15	18012	6.18969	1	1	0.996416
INTERPRO	IPR012976:NOSIC	2	0.329489	0.0826875	NOP58, PRPF31	585	3	20594	23.4689	1	0.799754	0.769986
INTERPRO	IPR009056:Cytochrome c domain	2	0.329489	0.0826875	CYCS, CYC1	585	3	20594	23.4689	1	0.799754	0.769986
INTERPRO	IPR000362:Fumarate lyase	2	0.329489	0.0826875	ADSL, FH1	585	3	20594	23.4689	1	0.799754	0.769986
INTERPRO	IPR027141:U6 snRNA-associated Sm-like protein LSm4/Small nuclear ribonucleoprotein Sm D1/D3	2	0.329489	0.0826875	SNRPD1, SNRPD3	585	3	20594	23.4689	1	0.799754	0.769986
INTERPRO	IPR018164:Alanyl-tRNA synthetase, class IIc, N-terminal	2	0.329489	0.0826875	AARSD1, AARS	585	3	20594	23.4689	1	0.799754	0.769986
INTERPRO	IPR002687:Nop domain	2	0.329489	0.0826875	NOP58, PRPF31	585	3	20594	23.4689	1	0.799754	0.769986
INTERPRO	IPR024077:Neurolysin/Thimet oligopeptidase, domain 2	2	0.329489	0.0826875	MIPEP, THOP1	585	3	20594	23.4689	1	0.799754	0.769986
INTERPRO	IPR020867:Tetrahydrofolate dehydrogenase/cyclohydrolase, conserved site	2	0.329489	0.0826875	MTHFD1, MTHFD2	585	3	20594	23.4689	1	0.799754	0.769986
INTERPRO	IPR022761:Fumarate lyase, N-terminal	2	0.329489	0.0826875	ADSL, FH1	585	3	20594	23.4689	1	0.799754	0.769986
INTERPRO	IPR000163:Prohibitin	2	0.329489	0.0826875	PHB, PHB2	585	3	20594	23.4689	1	0.799754	0.769986
INTERPRO	IPR018165:Alanyl-tRNA synthetase, class IIc, core domain	2	0.329489	0.0826875	AARSD1, AARS	585	3	20594	23.4689	1	0.799754	0.769986
INTERPRO	IPR024080:Neurolysin/Thimet oligopeptidase, N-terminal	2	0.329489	0.0826875	MIPEP, THOP1	585	3	20594	23.4689	1	0.799754	0.769986
INTERPRO	IPR001567:Peptidase M3A/M3B	2	0.329489	0.0826875	MIPEP, THOP1	585	3	20594	23.4689	1	0.799754	0.769986
INTERPRO	IPR017964:DNA-directed DNA polymerase, family B, conserved site	2	0.329489	0.0826875	POLA1, POLD1	585	3	20594	23.4689	1	0.799754	0.769986
INTERPRO	IPR004871:Cleavage/polyadenylation specificity factor, A subunit, C-terminal	2	0.329489	0.0826875	DDB1, SF3B3	585	3	20594	23.4689	1	0.799754	0.769986
INTERPRO	IPR000793:ATPase, F1/V1/A1 complex, alpha/beta subunit, C-terminal	2	0.329489	0.0826875	ATP5B, ATP5A1	585	3	20594	23.4689	1	0.799754	0.769986
INTERPRO	IPR020557:Fumarate lyase, conserved site	2	0.329489	0.0826875	ADSL, FH1	585	3	20594	23.4689	1	0.799754	0.769986
INTERPRO	IPR023211:DNA polymerase, palm domain	2	0.329489	0.0826875	POLA1, POLD1	585	3	20594	23.4689	1	0.799754	0.769986
INTERPRO	IPR007185:DNA polymerase alpha/epsilon, subunit B	2	0.329489	0.0826875	POLA2, POLD2	585	3	20594	23.4689	1	0.799754	0.769986
INTERPRO	IPR022052:Histone-binding protein RBBP4	2	0.329489	0.0826875	GRWD1, RBBP7	585	3	20594	23.4689	1	0.799754	0.769986
GOTERM_MF_DIRECT	GO:0051879~Hsp90 protein binding	4	0.658979	0.0829393	NASP, PTGES3, STUB1, HDAC6	546	33	17446	3.87302	1	0.58438	0.544051
GOTERM_BP_DIRECT	GO:0032467~positive regulation of cytokinesis	4	0.658979	0.0843594	CENPV, RACGAP1, ECT2, AURKB	570	33	18082	3.84519	1	0.895631	0.866835
GOTERM_BP_DIRECT	GO:0006139~nucleobase-containing compound metabolic process	4	0.658979	0.0843594	RTEL1, AK2, NUDT5, DCK	570	33	18082	3.84519	1	0.895631	0.866835
GOTERM_BP_DIRECT	GO:0006446~regulation of translational initiation	4	0.658979	0.0843594	EIF4A1, NCBP1, EIF3L, EIF3B	570	33	18082	3.84519	1	0.895631	0.866835
GOTERM_BP_DIRECT	GO:0006335~DNA replication-dependent nucleosome assembly	4	0.658979	0.0843594	NASP, HAT1, HIST1H4D, ASF1B	570	33	18082	3.84519	1	0.895631	0.866835
GOTERM_CC_DIRECT	GO:0017133~mitochondrial electron transfer flavoprotein complex	2	0.329489	0.0869206	ETFA, ETFB	588	3	19662	22.2925	1	0.320168	0.264514
GOTERM_CC_DIRECT	GO:0043625~delta DNA polymerase complex	2	0.329489	0.0869206	POLD1, POLD2	588	3	19662	22.2925	1	0.320168	0.264514
GOTERM_CC_DIRECT	GO:0034515~proteasome storage granule	2	0.329489	0.0869206	PSMD2, PSMD1	588	3	19662	22.2925	1	0.320168	0.264514
GOTERM_CC_DIRECT	GO:0005971~ribonucleoside-diphosphate reductase complex	2	0.329489	0.0869206	RRM1, RRM2	588	3	19662	22.2925	1	0.320168	0.264514
GOTERM_CC_DIRECT	GO:0097149~centralspindlin complex	2	0.329489	0.0869206	RACGAP1, ECT2	588	3	19662	22.2925	1	0.320168	0.264514
GOTERM_CC_DIRECT	GO:0044611~nuclear pore inner ring	2	0.329489	0.0869206	NUP205, NUP155	588	3	19662	22.2925	1	0.320168	0.264514
GOTERM_MF_DIRECT	GO:0000400~four-way junction DNA binding	3	0.494234	0.0876046	MSH6, RAD51, HMGB1	546	16	17446	5.99107	1	0.595846	0.554726
GOTERM_BP_DIRECT	GO:0001516~prostaglandin biosynthetic process	3	0.494234	0.0887081	CD74, PTGES3, MIF	570	16	18082	5.94803	1	0.895631	0.866835
GOTERM_BP_DIRECT	GO:1904355~positive regulation of telomere capping	3	0.494234	0.0887081	RTEL1, NEK2, AURKB	570	16	18082	5.94803	1	0.895631	0.866835
GOTERM_BP_DIRECT	GO:0030150~protein import into mitochondrial matrix	3	0.494234	0.0887081	TOMM40, TIMM23, TIMM50	570	16	18082	5.94803	1	0.895631	0.866835
UP_SEQ_FEATURE	metal ion-binding site:Manganese	4	0.658979	0.0893186	PPP1CC, PPP4C, GART, PPP1CA	582	33	18012	3.75133	1	1	0.996416
GOTERM_CC_DIRECT	GO:0005782~peroxisomal matrix	3	0.494234	0.0900854	PRDX1, IDE, HSPD1	588	17	19662	5.90096	1	0.324815	0.268353
GOTERM_CC_DIRECT	GO:0005732~small nucleolar ribonucleoprotein complex	3	0.494234	0.0900854	NOP58, NHP2, SNRPF	588	17	19662	5.90096	1	0.324815	0.268353
GOTERM_CC_DIRECT	GO:0000800~lateral element	3	0.494234	0.0900854	RAD51, INCENP, BRCA1	588	17	19662	5.90096	1	0.324815	0.268353
BIOCARTA	m_atrbrcaPathway:Role of BRCA1, BRCA2 and ATR in Cancer Susceptibility	4	0.658979	0.0901066	RAD51, FANCD2, FANCA, BRCA1	71	20	1289	3.63099	0.999846	0.92109	0.911078
GOTERM_MF_DIRECT	GO:0004487~methylenetetrahydrofolate dehydrogenase (NAD+) activity	2	0.329489	0.0908256	MTHFD1, MTHFD2	546	3	17446	21.3016	1	0.595846	0.554726
GOTERM_MF_DIRECT	GO:0004748~ribonucleoside-diphosphate reductase activity, thioredoxin disulfide as acceptor	2	0.329489	0.0908256	RRM1, RRM2	546	3	17446	21.3016	1	0.595846	0.554726
GOTERM_MF_DIRECT	GO:0008177~succinate dehydrogenase (ubiquinone) activity	2	0.329489	0.0908256	SDHD, SDHB	546	3	17446	21.3016	1	0.595846	0.554726
GOTERM_MF_DIRECT	GO:0004813~alanine-tRNA ligase activity	2	0.329489	0.0908256	AARSD1, AARS	546	3	17446	21.3016	1	0.595846	0.554726
GOTERM_MF_DIRECT	GO:0071208~histone pre-mRNA DCP binding	2	0.329489	0.0908256	SNRPD3, SNRPB	546	3	17446	21.3016	1	0.595846	0.554726
GOTERM_MF_DIRECT	GO:0004477~methenyltetrahydrofolate cyclohydrolase activity	2	0.329489	0.0908256	MTHFD1, MTHFD2	546	3	17446	21.3016	1	0.595846	0.554726
GOTERM_MF_DIRECT	GO:0001069~regulatory region RNA binding	2	0.329489	0.0908256	PTBP1, HNRNPA2B1	546	3	17446	21.3016	1	0.595846	0.554726
INTERPRO	IPR013816:ATP-grasp fold, subdomain 2	3	0.494234	0.0911051	CAD, GART, PAICS	585	18	20594	5.86724	1	0.853845	0.822064
INTERPRO	IPR008991:Translation protein SH3-like domain	3	0.494234	0.0911051	EIF5A, MRPL2, RPL27	585	18	20594	5.86724	1	0.853845	0.822064
INTERPRO	IPR024936:Cyclophilin-type peptidyl-prolyl cis-trans isomerase	3	0.494234	0.0911051	PPIL1, PPIH, PPIA	585	18	20594	5.86724	1	0.853845	0.822064
INTERPRO	IPR016021:MIF4-like, type 1/2/3	3	0.494234	0.0911051	EIF2B5, NCBP1, BZW2	585	18	20594	5.86724	1	0.853845	0.822064
GOTERM_BP_DIRECT	GO:0034976~response to endoplasmic reticulum stress	6	0.988468	0.0911588	PDIA3, EIF2B5, SDF2L1, P4HB, EIF2S1, PDIA6	570	76	18082	2.50443	1	0.895631	0.866835
KEGG_PATHWAY	mmu03018:RNA degradation	8	1.31796	0.0914414	HSPA9, EXOSC5, DIS3, EXOSC8, ENO1B, ENO1, SKIV2L2, HSPD1	364	82	7691	2.06138	1	0.444448	0.389158
GOTERM_BP_DIRECT	GO:1902990~mitotic telomere maintenance via semi-conservative replication	2	0.329489	0.0914687	RTEL1, PCNA	570	3	18082	21.1485	1	0.895631	0.866835
GOTERM_BP_DIRECT	GO:0006419~alanyl-tRNA aminoacylation	2	0.329489	0.0914687	AARSD1, AARS	570	3	18082	21.1485	1	0.895631	0.866835
GOTERM_BP_DIRECT	GO:0031120~snRNA pseudouridine synthesis	2	0.329489	0.0914687	NHP2, NOP10	570	3	18082	21.1485	1	0.895631	0.866835
GOTERM_BP_DIRECT	GO:0002762~negative regulation of myeloid leukocyte differentiation	2	0.329489	0.0914687	NME2, NME1	570	3	18082	21.1485	1	0.895631	0.866835
GOTERM_BP_DIRECT	GO:0006177~GMP biosynthetic process	2	0.329489	0.0914687	IMPDH2, GMPS	570	3	18082	21.1485	1	0.895631	0.866835
GOTERM_BP_DIRECT	GO:0033044~regulation of chromosome organization	2	0.329489	0.0914687	WDHD1, CENPV	570	3	18082	21.1485	1	0.895631	0.866835
GOTERM_BP_DIRECT	GO:0009263~deoxyribonucleotide biosynthetic process	2	0.329489	0.0914687	RRM1, RRM2	570	3	18082	21.1485	1	0.895631	0.866835
GOTERM_BP_DIRECT	GO:0000448~cleavage in ITS2 between 5.8S rRNA and LSU-rRNA of tricistronic rRNA transcript (SSU-rRNA, 5.8S rRNA, LSU-rRNA)	2	0.329489	0.0914687	BOP1, NPM1	570	3	18082	21.1485	1	0.895631	0.866835
GOTERM_BP_DIRECT	GO:0031577~spindle checkpoint	2	0.329489	0.0914687	BIRC5, AURKB	570	3	18082	21.1485	1	0.895631	0.866835
GOTERM_BP_DIRECT	GO:0019240~citrulline biosynthetic process	2	0.329489	0.0914687	CAD, ALDH18A1	570	3	18082	21.1485	1	0.895631	0.866835
GOTERM_BP_DIRECT	GO:0006323~DNA packaging	2	0.329489	0.0914687	SMARCC1, SUV39H1	570	3	18082	21.1485	1	0.895631	0.866835
GOTERM_BP_DIRECT	GO:0043516~regulation of DNA damage response, signal transduction by p53 class mediator	2	0.329489	0.0914687	NPM1, SMYD2	570	3	18082	21.1485	1	0.895631	0.866835
GOTERM_BP_DIRECT	GO:0031118~rRNA pseudouridine synthesis	2	0.329489	0.0914687	NHP2, NOP10	570	3	18082	21.1485	1	0.895631	0.866835
GOTERM_BP_DIRECT	GO:0006231~dTMP biosynthetic process	2	0.329489	0.0914687	SHMT1, TYMS	570	3	18082	21.1485	1	0.895631	0.866835
GOTERM_BP_DIRECT	GO:0007098~centrosome cycle	2	0.329489	0.0914687	NPM1, BRCA1	570	3	18082	21.1485	1	0.895631	0.866835
GOTERM_MF_DIRECT	GO:0005525~GTP binding	18	2.9654	0.0915492	OLA1, IFI47, TUBG1, TUBB4B, TUBA4A, GSPT1, TUFM, NME1, GNL3, EFTUD2, TUBA1C, TUBA1B, TUBB5, TUBA1A, IGTP, FKBP4, RAN, GBP3	546	383	17446	1.50168	1	0.595846	0.554726
UP_KEYWORDS	Ribosomal protein	10	1.64745	0.0923297	MRPL42, RPL5, MRPL3, MRPL2, MRPL18, MRPS18B, MRPL28, RPS27L, RPL27, MRPL12	603	203	22680	1.8528	1	0.290838	0.219745
UP_SEQ_FEATURE	metal ion-binding site:Magnesium or manganese	3	0.494234	0.0925403	IDH3G, IDH2, IDH3A	582	16	18012	5.80284	1	1	0.996416
GOTERM_CC_DIRECT	GO:0005815~microtubule organizing center	9	1.4827	0.0934468	NUDT21, RAD51, CASP8, PPP4C, NUDCD2, TCP1, TUBG1, MAD1L1, AURKA	588	155	19662	1.94161	1	0.334579	0.27642
UP_SEQ_FEATURE	site:Cleavage; by autocatalysis	2	0.329489	0.093686	PSMB8, PSMB9	582	3	18012	20.6323	1	1	0.996416
UP_SEQ_FEATURE	chain:Heat shock 70 kDa protein 1B	2	0.329489	0.093686	HSPA1B, HSPA1A	582	3	18012	20.6323	1	1	0.996416
UP_SEQ_FEATURE	repeat:PC 7	2	0.329489	0.093686	PSMD2, PSMD1	582	3	18012	20.6323	1	1	0.996416
UP_SEQ_FEATURE	repeat:PC 6	2	0.329489	0.093686	PSMD2, PSMD1	582	3	18012	20.6323	1	1	0.996416
UP_SEQ_FEATURE	repeat:PC 5	2	0.329489	0.093686	PSMD2, PSMD1	582	3	18012	20.6323	1	1	0.996416
UP_SEQ_FEATURE	chain:Heat shock 70 kDa protein 1A	2	0.329489	0.093686	HSPA1B, HSPA1A	582	3	18012	20.6323	1	1	0.996416
UP_SEQ_FEATURE	domain:Nop	2	0.329489	0.093686	NOP58, PRPF31	582	3	18012	20.6323	1	1	0.996416
UP_SEQ_FEATURE	chain:Heat shock 70 kDa protein 1-like	2	0.329489	0.093686	HSPA1B, HSPA1A	582	3	18012	20.6323	1	1	0.996416
UP_SEQ_FEATURE	region of interest:Interaction with PCNA	2	0.329489	0.093686	DNMT1, FEN1	582	3	18012	20.6323	1	1	0.996416
GOTERM_CC_DIRECT	GO:0043231~intracellular membrane-bounded organelle	30	4.94234	0.0946069	LRRC59, YBX1, ETFB, HSPD1, IPO5, SYNCRIP, CASP12, XPO1, TMED2, TSPO, AP1S1, ME2, APOB, GUSB, CPT1A, LIG1, PTGES3, ABCA4, PLA2G4A, TAP1, RANGAP1, DDOST, MSH6, SLC7A5, MYBBP1A, HAT1, PSMC2, CALR, GAPDH, DTL	588	751	19662	1.33577	1	0.33638	0.277908
KEGG_PATHWAY	mmu04115:p53 signaling pathway	7	1.15321	0.0952521	CCNB1, CASP8, RRM2, CDK4, CDK1, CYCS, GTSE1	364	67	7691	2.20752	1	0.452447	0.396162
UP_SEQ_FEATURE	short sequence motif:DEAH box	4	0.658979	0.0957269	DHX40, ERCC6L, RTEL1, DHX15	582	34	18012	3.64099	1	1	0.996416
GOTERM_BP_DIRECT	GO:0042177~negative regulation of protein catabolic process	4	0.658979	0.0967399	SF3B3, PHB, PARK7, MAD2L1	570	35	18082	3.62546	1	0.942787	0.912475
GOTERM_MF_DIRECT	GO:0048037~cofactor binding	3	0.494234	0.097302	BIRC5, ASNS, TYMS	546	17	17446	5.63866	1	0.622733	0.579758
GOTERM_MF_DIRECT	GO:0008143~poly(A) binding	3	0.494234	0.097302	SYNCRIP, DDX1, EIF4A3	546	17	17446	5.63866	1	0.622733	0.579758
GOTERM_CC_DIRECT	GO:0005762~mitochondrial large ribosomal subunit	4	0.658979	0.0975585	MRPL3, MRPL2, MRPL28, MRPL12	588	37	19662	3.615	1	0.344482	0.284602
GOTERM_BP_DIRECT	GO:0002376~immune system process	18	2.9654	0.0982354	CD74, IFITM1, H2-EB1, APOBEC3, TNFSF13, TAP1, MIF, CTPS, TMEM173, SERPINA3G, H2-AA, PSMB8, PSMB9, PSMA1, C1QBP, FFAR2, CLEC4E, H2-AB1	570	383	18082	1.49089	1	0.942787	0.912475
GOTERM_BP_DIRECT	GO:0061136~regulation of proteasomal protein catabolic process	3	0.494234	0.0985134	PSMD14, PSME2, UCHL5	570	17	18082	5.59814	1	0.942787	0.912475
GOTERM_BP_DIRECT	GO:0071354~cellular response to interleukin-6	3	0.494234	0.0985134	SELP, SBNO2, PHB	570	17	18082	5.59814	1	0.942787	0.912475
GOTERM_BP_DIRECT	GO:0007064~mitotic sister chromatid cohesion	3	0.494234	0.0985134	NAA50, CDC20, CDCA5	570	17	18082	5.59814	1	0.942787	0.912475
INTERPRO	IPR002130:Cyclophilin-like peptidyl-prolyl cis-trans isomerase domain	3	0.494234	0.0999794	PPIL1, PPIH, PPIA	585	19	20594	5.55843	1	0.903287	0.869666

## Sheet: GO down in MPPs
Supplementary Table 2. GO analysis of aged down DEG common in MPPs
P-values were derived from Fisher's Exact test. No adjustments were made for multiple comparisons.
Category	Term	Count	%	PValue	Genes	List Total	Pop Hits	Pop Total	Fold Enrichment	Bonferroni	Benjamini	FDR
UP_KEYWORDS	Phosphoprotein	153	55.2347	4.26283e-14	EIF4A2, NCF1, NRK, ITSN1, LST1, HBB-B2, SLA, HBB-B1, ZBTB20, ZFP608, RORA, IFIT1, ANTXR2, STK10, RGS2, FCGRT, 1700017B05RIK, SESN1, ZC3H12A, SIRPA, PIM3, FAM65B, JUNB, EPHB4, PDK2, IER3, GUCY1A3, MEF2C, TLE2, SERPINF1, SYTL1, MTUS1, HMHA1, SEPP1, RUNX2, GEM, FOXP1, DOK2, MYCN, SPATA13, NINJ1, FSCN1, TXNIP, SIK1, SRSF5, OBSL1, SQSTM1, ZCCHC6, DDX5, MTMR3, NOTCH1, RRAD, NPR2, ADRB2, RASAL3, ZFP36L2…	274	7617	22680	1.66265	1.07008e-11	1.06997e-11	9.67663e-12
GOTERM_MF_DIRECT	GO:0005515~protein binding	100	36.1011	1.2833e-09	NCF1, ITSN1, SLA, RORA, IFIT1, FCNA, RGS2, SESN1, ZC3H12A, SIRPA, PIM3, FAM65B, JUNB, EPHB4, IER3, MEF2C, RSAD2, LMO2, SYTL1, RUNX2, FOXP1, MYCN, FSCN1, TXNIP, SIK1, MALAT1, SRSF5, SQSTM1, ZFP467, DDX5, NOTCH1, RRAD, INSIG1, HTRA3, EBI3, ADRB2, SOCS3, APOE, SKIL, MCL1, GSTM1, JUP, ATP8B2, SIAH2, HMGA2, NFATC2, NFATC1, TRAPPC9, SMAD7, NR4A1, MAFK, ITM2B, CDKN1A, CALCOCO1, ROBO4, BTG2, BTG1, PHF1, …	244	4092	17446	1.74731	6.53198e-07	6.53198e-07	6.45498e-07
GOTERM_BP_DIRECT	GO:0045944~positive regulation of transcription from RNA polymerase II promoter	38	13.7184	4.68336e-08	CSRNP1, DDX5, CALCOCO1, ZFP467, NOTCH1, WBP2, SLC40A1, RORA, ARRB1, ADRB2, PKD1, ZC3H12A, S1PR1, HES1, JUNB, SOX4, NKX2-3, EGR1, MEF2C, LMO2, HMGA2, NFATC2, NFATC1, ARID3A, RUNX2, SREBF2, VEGFA, FOSL2, FOXP1, SGSM1, PER1, NR4A1, MEIS1, MYCN, TAF7, IRF5, LPIN1, FOXA3	253	995	18082	2.72952	9.21643e-05	9.21685e-05	9.1185e-05
GOTERM_BP_DIRECT	GO:0001525~angiogenesis	17	6.13718	2.57187e-07	ROBO4, NOTCH1, ANGPT1, NRXN1, MMP2, TIE1, TNFSF12, VEZF1, RORA, PTGS2, VEGFA, MEIS1, ZC3H12A, S1PR1, HMOX1, EPHB4, JAM3	253	239	18082	5.08367	0.000506015	0.000253072	0.000250371
UP_KEYWORDS	Angiogenesis	12	4.33213	2.7097e-07	ROBO4, NOTCH1, ANGPT1, TIE1, TNFSF12, NRXN1, MMP2, ZC3H12A, S1PR1, EPHB4, VEGFA, JAM3	274	122	22680	8.14168	6.80112e-05	3.40067e-05	3.07551e-05
GOTERM_CC_DIRECT	GO:0070062~extracellular exosome	65	23.4657	1.02303e-06	CD86, ROBO4, BTG2, TINAGL1, ITGB5, CD82, SLC2A3, PYGM, PYGL, PKD1, SGSH, STK10, ISLR, FTL1, CHMP1B, ANXA6, SIRPA, SLC26A11, CTSF, CTSE, EPHB4, GBP6, SERPINF1, SYTL1, RNASE6, SHISA5, RHOF, SEPP1, CAT, FSCN1, ALDOC, SFT2D2, GAS6, SQSTM1, CD44, DDX5, AHNAK, LYZ2, LYZ1, RASAL3, MLLT3, THBS1, FSTL1, PLD3, DPP4, SELENBP1, LDHB, GNG2, DNAJB9, APOE, CAR2, CAR1, GSN, VCAM1, ANGPT1, JUP, CMTM6, PRG2, PDZK1…	260	2674	19662	1.83826	0.000274134	0.000274172	0.000263941
GOTERM_BP_DIRECT	GO:0000122~negative regulation of transcription from RNA polymerase II promoter	29	10.4693	1.2578e-06	BTG2, DDX5, NOTCH1, ZBTB20, NRARP, CXXC5, HES1, SKIL, JUNB, TGIF1, EGR1, KLF11, MEF2C, CBX6, TSC22D3, HMGA2, NFATC2, NFATC1, CBFA2T3, SREBF2, VEGFA, SMAD7, FOXP1, PER1, TAF7, TXNIP, SIK1, LPIN1, SQSTM1	253	729	18082	2.84313	0.00247229	0.000825116	0.000816312
UP_KEYWORDS	Transcription regulation	46	16.6065	2.16196e-06	KDM5B, CSRNP1, BTG2, DDX5, CALCOCO1, ZFP467, NOTCH1, HLF, PHF1, ZBTB20, RORA, ARRB1, MLLT3, HES1, JUNB, SOX4, NKX2-3, TGIF1, EGR1, KLF11, MEF2C, CBX6, TLE2, EYA2, HMGA2, NFATC2, NFATC1, ARID3A, CBFA2T3, RUNX2, SREBF2, FOSL2, SMAD7, FOXP1, PER1, NR4A1, GFI1B, TAF7, TXNIP, MAFK, IRF5, SRSF5, LPIN1, FOXA3, KDM7A, PRR13	274	1799	22680	2.1165	0.000542504	0.000137452	0.000124309
UP_KEYWORDS	Transcription	47	16.9675	2.19047e-06	KDM5B, CSRNP1, BTG2, DDX5, CALCOCO1, ZFP467, NOTCH1, HLF, PHF1, ZBTB20, RORA, ARRB1, MLLT3, HES1, JUNB, SOX4, NKX2-3, TGIF1, EGR1, KLF11, MEF2C, CBX6, TLE2, EYA2, HMGA2, NFATC2, NFATC1, ARID3A, CBFA2T3, RUNX2, SREBF2, FOSL2, SMAD7, FOXP1, PER1, NR4A1, MEIS1, GFI1B, TAF7, TXNIP, MAFK, IRF5, SRSF5, LPIN1, FOXA3, KDM7A, PRR13	274	1859	22680	2.09272	0.000549658	0.000137452	0.000124309
GOTERM_BP_DIRECT	GO:0010628~positive regulation of gene expression	20	7.22022	3.50061e-06	PPP1R15A, KDM5B, EGR1, CALCOCO1, MEF2C, GSN, SGMS1, MPL, NFATC2, HMGA2, NFATC1, RUNX2, VEGFA, MYCN, KIT, ZC3H12A, HES1, GAS6, LDLR, CD44	253	399	18082	3.58247	0.00686554	0.0017223	0.00170392
GOTERM_BP_DIRECT	GO:0035556~intracellular signal transduction	19	6.85921	1.36093e-05	DGKG, GUCY1A3, NPR2, ITSN1, HMHA1, NFATC1, ADCY7, SMAD7, SOCS3, PINK1, RASA3, STK17B, SPATA13, KIT, HMOX1, SIK1, PLCB2, TNS1, SH2B1	253	400	18082	3.39484	0.0264279	0.00444453	0.0043971
GOTERM_BP_DIRECT	GO:0048661~positive regulation of smooth muscle cell proliferation	9	3.2491	1.55367e-05	EGR1, S1PR1, HMOX1, HMGCR, PTGS2, THBS1, CX3CL1, VEGFA, FOXP1	253	80	18082	8.04042	0.0301137	0.00444453	0.0043971
GOTERM_CC_DIRECT	GO:0005737~cytoplasm	121	43.6823	1.57439e-05	NCF1, NRK, LST1, SLA, IFIT1, GIMAP6, FAM110A, STK10, RGS2, RGS1, 1700017B05RIK, SESN1, ZC3H12A, PIM3, FAM65B, IER2, PDK2, SOX4, GUCY1A3, MEF2C, MTUS1, RUNX2, SPATA13, RBP1, FSCN1, TXNIP, SIK1, SRSF5, OBSL1, SQSTM1, ZCCHC6, MTMR3, NOTCH1, LYZ2, LYZ1, ADRB2, RASAL3, ZFP36L2, SOCS3, LDHB, APOE, IP6K1, SKIL, MCL1, EGR1, GSTM1, JUP, PLK2, SIAH2, NFATC2, NFATC1, KLHDC8B, TRAPPC9, CORO2B, SMAD7, NR4A1, …	260	6631	19662	1.37994	0.00421052	0.00210969	0.00203097
GOTERM_BP_DIRECT	GO:0016477~cell migration	13	4.69314	1.58088e-05	RHBDF1, JUP, MMP2, NFATC2, THBS1, VEGFA, SPATA13, FSCN1, S1PR1, SIRPA, HES1, CD44, JAM3	253	191	18082	4.86447	0.0306329	0.00444453	0.0043971
UP_KEYWORDS	Ubl conjugation	38	13.7184	2.84527e-05	PPP1R15A, CD86, KDM5B, DDX5, CDKN1A, NOTCH1, INSIG1, MPL, ZFP608, ZBTB20, RORA, ARRB1, ADRB2, HMGCR, IFIT1, MLLT3, ZC3H12A, PIM3, SKIL, LDLR, JUNB, MCL1, MEF2C, TLE2, MIB2, NFATC2, ARID3A, FOSL2, SMAD7, PER1, AXL, KIT, MKRN1, FSCN1, TXNIP, IRF5, LPIN1, YPEL3	274	1505	22680	2.08997	0.00711628	0.00142832	0.00129175
UP_SEQ_FEATURE	mutagenesis site	27	9.74729	4.88577e-05	PPP1R15A, KDM5B, ALAS2, CALCOCO1, NOTCH1, WBP2, RRAD, NRK, ADAM22, SLA, SOCS3, ZC3H12A, MEF2C, SMOX, MIB2, NFATC2, ARID3A, GEM, SMAD7, FOXP1, PER1, DOK2, MEIS1, CAT, SIK1, PIK3AP1, LPIN1	259	772	18012	2.43225	0.0471725	0.0483691	0.0483691
GOTERM_BP_DIRECT	GO:0001666~response to hypoxia	12	4.33213	8.25465e-05	DPP4, EGR1, ALAS2, VCAM1, MMP2, CAT, HMOX1, PYGM, CBFA2T3, SOX4, VEGFA, FOSL2	253	192	18082	4.4669	0.149948	0.0203064	0.0200898
GOTERM_MF_DIRECT	GO:0003682~chromatin binding	19	6.85921	9.82811e-05	TGIF1, CALCOCO1, MEF2C, NOTCH1, PHF1, LMO2, NFATC2, NFATC1, ARID3A, CBFA2T3, RUNX2, SREBF2, FOSL2, FOXP1, MEIS1, ZC3H12A, MKRN1, HES1, SKIL	244	466	17446	2.91524	0.0487968	0.0250125	0.0247177
GOTERM_BP_DIRECT	GO:0006351~transcription, DNA-templated	47	16.9675	0.000112746	KDM5B, CSRNP1, BTG2, DDX5, CALCOCO1, ZFP467, NOTCH1, HLF, PHF1, ZBTB20, RORA, ARRB1, MLLT3, HES1, JUNB, SOX4, NKX2-3, TGIF1, EGR1, KLF11, MEF2C, CBX6, TLE2, EYA2, HMGA2, NFATC2, NFATC1, ARID3A, CBFA2T3, RUNX2, SREBF2, FOSL2, SMAD7, FOXP1, PER1, NR4A1, MEIS1, GFI1B, TAF7, TXNIP, MAFK, IRF5, SRSF5, LPIN1, FOXA3, KDM7A, PRR13	253	1885	18082	1.78202	0.199001	0.0246537	0.0243907
UP_KEYWORDS	Metal-binding	65	23.4657	0.000133099	DGKG, KDM5B, CDKN1A, PHF1, ITSN1, HBB-B2, HBB-B1, ZBTB20, ZFP608, RORA, ANTXR2, LIMD2, FCNA, TRIM8, FTL1, ZC3H12A, PDE4B, KLF11, RSAD2, MMP2, LMO2, HMHA1, CBFA2T3, FOXP1, RCN3, RASA3, CAT, KIT, SIK1, GAS6, PLCB2, SQSTM1, KDM7A, ITGA9, ZCCHC6, ZFP467, MTMR3, NOTCH1, LRP1, NRXN1, PTGS2, CXXC5, ADCY7, ZFP36L2, HMOX1, CAR2, EGR1, CAR1, GSN, ATP8B2, TIPARP, EYA2, SIAH2, MIB2, CYP51, SMAD7, NR4A1, PINK…	274	3395	22680	1.58477	0.0328582	0.00556799	0.00503559
GOTERM_CC_DIRECT	GO:0005829~cytosol	43	15.5235	0.000155795	DENND1C, CDKN1A, NOTCH1, AHNAK, NCF1, ITSN1, FAM109B, ARRB1, GIMAP6, ZFP36L2, TRIM8, SELENBP1, SOCS3, NWD1, RGS2, RGS1, CHMP1B, PDE4B, ANXA6, HMOX1, APOE, RAB6B, SH2B1, MCL1, CAR2, MEF2C, GSN, JUP, SIAH2, NFATC2, DUSP6, SMAD7, SGSM1, PER1, PINK1, CAT, RBP1, FSCN1, TXNIP, SIK1, PIK3AP1, PLCB2, FOXA3	260	1784	19662	1.82275	0.0408965	0.0139177	0.0133984
GOTERM_BP_DIRECT	GO:0030097~hemopoiesis	8	2.88809	0.000197888	KLF11, MEIS1, GFI1B, ANGPT1, TIPARP, KIT, HBB-B1, ZFP36L2	253	86	18082	6.64841	0.322592	0.0389443	0.0385287
GOTERM_CC_DIRECT	GO:0016020~membrane	121	43.6823	0.000221764	CD86, NCF1, CD82, ITSN1, LST1, MPL, ANTXR2, FCNA, NYNRIN, STK10, RGS2, FCGRT, RGS1, ZC3H12A, CCRL2, SIRPA, FAM65B, SLC26A11, SLC25A45, EPHB4, IER3, GBP6, RSAD2, SYTL1, SHISA5, MTUS1, HMHA1, GEM, SPATA13, NINJ1, ABCG3, DDX5, MTMR3, NOTCH1, RRAD, INSIG1, NPR2, EBI3, ADRB2, RASAL3, PLD3, DPP4, LDHB, HMOX1, APOE, RAB6B, MCL1, SLC14A1, VCAM1, JUP, ATP8B2, TNFSF12, CORO2B, CYP51, GP9, NCEH1, MAGED2, IT…	260	6998	19662	1.30757	0.0577073	0.0148582	0.0143038
GOTERM_BP_DIRECT	GO:0008203~cholesterol metabolic process	8	2.88809	0.00024495	LRP1, INSIG1, CAT, APOE, HMGCR, LDLR, SREBF2, CYP51	253	89	18082	6.4243	0.382527	0.0438237	0.0433561
UP_KEYWORDS	Disulfide bond	60	21.6606	0.000249645	CD86, ROBO4, TINAGL1, ITGB5, PEAR1, ANTXR2, PKD1, CX3CL1, FCNA, ISLR, FCGRT, CCRL2, H2-OB, SIRPA, CTSF, CTSE, EPHB4, SLC18A2, FCER1G, MMP2, RNASE6, MMRN1, KIT, TXNIP, GAS6, OBSL1, CD44, ITGA9, NOTCH1, LRP1, NRXN1, LYZ2, NPR2, LYZ1, ADAM22, ADRB2, PTGS2, THBS1, FSTL1, DPP4, CCL4, S1PR1, IL21R, LDLR, JAM3, GSN, VCAM1, ANGPT1, TNFSF12, TIE1, PRG2, VEGFA, GP9, CD4, PIK3IP1, TCN2, AXL, P2RX1, ITM2B, C…	274	3124	22680	1.58976	0.0607453	0.00895154	0.00809562
GOTERM_MF_DIRECT	GO:0042803~protein homodimerization activity	25	9.02527	0.000334112	FAM109B, PYGL, ADRB2, HMGCR, PTGS2, DPP4, TRIM8, STK10, ANXA6, HMOX1, HES1, APOE, CTSE, PDK2, MCL1, JAM3, GSTM1, ARID3A, VEGFA, FOXP1, NR4A1, CD4, CAT, KIT, SQSTM1	244	798	17446	2.23997	0.156412	0.0460556	0.0455127
INTERPRO	IPR011993:Pleckstrin homology-like domain	16	5.77617	0.000337991	MTMR3, WBP2, ITSN1, GAB1, FAM109B, RASAL3, DOK2, CYTH4, RASA3, SPATA13, FAM43A, PLEKHO2, PLCB2, TECPR1, TNS1, SH2B1	270	409	20594	2.98383	0.196179	0.218342	0.218342
GOTERM_BP_DIRECT	GO:0043154~negative regulation of cysteine-type endopeptidase activity involved in apoptotic process	7	2.52708	0.000338436	NR4A1, SIAH2, ARRB1, GAS6, THBS1, CD44, VEGFA	253	67	18082	7.46705	0.48632	0.0547794	0.0541948
UP_SEQ_FEATURE	domain:EGF-like 3	7	2.52708	0.000360738	NOTCH1, LRP1, TIE1, NRXN1, PEAR1, THBS1, LDLR	259	66	18012	7.37592	0.300111	0.178565	0.178565
GOTERM_BP_DIRECT	GO:0043066~negative regulation of apoptotic process	20	7.22022	0.000387174	BTG2, CDKN1A, ANGPT1, PLK2, SIAH2, MPL, SLC40A1, HMGA2, HMGCR, THBS1, VEGFA, SOCS3, PINK1, AXL, CAT, PIM3, GAS6, CD44, IER3, MCL1	253	566	18082	2.52545	0.533317	0.0547794	0.0541948
GOTERM_BP_DIRECT	GO:0006915~apoptotic process	20	7.22022	0.000416096	PPP1R15A, CSRNP1, KLF11, MEF2C, GSN, SGMS1, NCF1, SIAH2, TNFSF12, SHISA5, NR4A1, P2RX1, STK17B, ZC3H12A, HMOX1, PIM3, ALDOC, SQSTM1, YPEL3, MCL1	253	570	18082	2.50773	0.559149	0.0547794	0.0541948
GOTERM_BP_DIRECT	GO:0043524~negative regulation of neuron apoptotic process	10	3.61011	0.000417526	BTG2, MEF2C, PINK1, ANGPT1, LRP1, AXL, ITSN1, HMOX1, APOE, VEGFA	253	160	18082	4.4669	0.560388	0.0547794	0.0541948
GOTERM_MF_DIRECT	GO:0044212~transcription regulatory region DNA binding	12	4.33213	0.000439351	EGR1, KLF11, CALCOCO1, MEF2C, NFATC2, TAF7, ARRB1, FOXA3, SREBF2, RUNX2, SMAD7, FOSL2	244	233	17446	3.6824	0.200428	0.0460556	0.0455127
GOTERM_MF_DIRECT	GO:0001078~transcriptional repressor activity, RNA polymerase II core promoter proximal region sequence-specific binding	9	3.2491	0.000452413	TGIF1, BTG2, NFATC2, HMGA2, ZBTB20, HES1, SKIL, SREBF2, FOXP1	244	129	17446	4.98837	0.205729	0.0460556	0.0455127
GOTERM_BP_DIRECT	GO:0007155~cell adhesion	18	6.49819	0.000478221	TINAGL1, VCAM1, JUP, ITGB5, NRXN1, THBS1, CX3CL1, DPP4, GP9, CD4, ISLR, NINJ1, ZYX, HES1, EPHB4, CD44, ITGA9, JAM3	253	485	18082	2.65251	0.609904	0.0588211	0.0581935
KEGG_PATHWAY	mmu05202:Transcriptional misregulation in cancer	11	3.97112	0.000516961	CD86, MEIS1, DDX5, MEF2C, CDKN1A, MYCN, JUP, LMO2, HMGA2, MLLT3, RUNX2	133	165	7691	3.85514	0.0954487	0.10029	0.0997734
GOTERM_BP_DIRECT	GO:0010942~positive regulation of cell death	6	2.16606	0.000530543	EGR1, CDKN1A, MYCN, ZC3H12A, PTGS2, DUSP6	253	48	18082	8.93379	0.648092	0.06001	0.0593697
GOTERM_BP_DIRECT	GO:0006979~response to oxidative stress	9	3.2491	0.000558009	PINK1, BTG1, MMP2, CAT, GAB1, TXNIP, HMOX1, APOE, PTGS2	253	133	18082	4.83634	0.666619	0.06001	0.0593697
GOTERM_BP_DIRECT	GO:0033138~positive regulation of peptidyl-serine phosphorylation	7	2.52708	0.000579365	PPP1R15A, PINK1, ANGPT1, ARRB1, GAS6, CD44, VEGFA	253	74	18082	6.76071	0.680348	0.06001	0.0593697
GOTERM_MF_DIRECT	GO:0003700~transcription factor activity, sequence-specific DNA binding	26	9.38628	0.000617605	CSRNP1, NOTCH1, HLF, RORA, HES1, JUNB, SOX4, EGR1, KLF11, MEF2C, TSC22D3, NFATC2, NFATC1, ARID3A, CBFA2T3, RUNX2, SREBF2, FOSL2, SMAD7, FOXP1, NR4A1, MYCN, TAF7, MAFK, IRF5, FOXA3	244	883	17446	2.10532	0.269816	0.0523935	0.0517759
GOTERM_BP_DIRECT	GO:0002040~sprouting angiogenesis	5	1.80505	0.00066505	NOTCH1, ANGPT1, NRARP, THBS1, VEGFA	253	29	18082	12.3225	0.729979	0.065441	0.0647427
UP_KEYWORDS	Glycoprotein	68	24.5487	0.000683739	CD86, ROBO4, TINAGL1, ITGB5, CD82, SLC40A1, MPL, SLC2A3, PEAR1, ANTXR2, PKD1, FCNA, ISLR, FCGRT, CCRL2, SIRPA, CTSF, CTSE, EPHB4, SLC18A2, IER3, RHBDF1, SERPINF1, MMP2, MAMDC2, RNASE6, SEPP1, RCN3, MMRN1, KIT, LTB, GAS6, CD44, ITGA9, NOTCH1, LRP1, NRXN1, NPR2, EBI3, ADAM22, ADRB2, HMGCR, PTGS2, THBS1, FSTL1, ADCY7, PLD3, DPP4, S1PR1, GCNT2, IL21R, APOE, LDLR, JAM3, SLC14A1, VCAM1, ANGPT1, JUP, TN…	274	3815	22680	1.47539	0.157749	0.0204878	0.0185288
GOTERM_CC_DIRECT	GO:0009986~cell surface	20	7.22022	0.000709734	CD86, FCER1G, NOTCH1, VCAM1, ITGB5, NRXN1, MPL, ANTXR2, THBS1, PKD1, CX3CL1, VEGFA, DPP4, CD4, AXL, KIT, APOE, LDLR, CD44, JAM3	260	629	19662	2.40455	0.173269	0.0380418	0.0366223
GOTERM_BP_DIRECT	GO:0007568~aging	10	3.61011	0.000733931	CD86, VCAM1, GSN, LRP1, SERPINF1, CAT, ALDOC, APOE, HMGCR, SLC18A2	253	173	18082	4.13123	0.764232	0.0687798	0.0680459
UP_KEYWORDS	Cytoplasm	76	27.4368	0.000734622	DENND1C, CDKN1A, CALCOCO1, NCF1, PHF1, SLA, ARRB1, IFIT1, GIMAP6, PPP1R18, FAM110A, RGS2, RGS1, SESN1, CHMP1B, ZC3H12A, ANXA6, PIM3, FAM65B, GPRASP1, IER2, GUCY1A3, TSC22D3, MMP2, RHOF, DUSP6, SPATA13, RBP1, KIT, FSCN1, TXNIP, SIK1, IRF5, OBSL1, SQSTM1, ZCCHC6, MTMR3, LRP1, USP11, JAKMIP1, CXXC5, RASAL3, ZFP36L2, SELENBP1, LDHB, NWD1, FEM1C, IP6K1, SH2B1, MCL1, CAR2, EGR1, CAR1, GSTM1, GSN, JUP, …	274	4404	22680	1.42843	0.168445	0.0204878	0.0185288
UP_SEQ_FEATURE	domain:PH	11	3.97112	0.000859939	DOK2, CYTH4, RASA3, SPATA13, ITSN1, GAB1, FAM109B, PLEKHO2, RASAL3, TECPR1, SH2B1	259	208	18012	3.67783	0.572946	0.230277	0.230277
GOTERM_CC_DIRECT	GO:0005667~transcription factor complex	12	4.33213	0.000867417	NR4A1, MEIS1, GFI1B, LMO2, NFATC2, TAF7, NFATC1, LPIN1, SKIL, JUNB, RUNX2, SMAD7	260	267	19662	3.39879	0.207505	0.0387446	0.0372989
GOTERM_BP_DIRECT	GO:0071356~cellular response to tumor necrosis factor	8	2.88809	0.000883876	VCAM1, SGMS1, ZC3H12A, CCL4, RORA, THBS1, ZFP36L2, CX3CL1	253	110	18082	5.19784	0.824521	0.0790667	0.078223
UP_KEYWORDS	Apoptosis	16	5.77617	0.000926323	PPP1R15A, CSRNP1, KLF11, MEF2C, SGMS1, SIAH2, TNFSF12, SHISA5, P2RX1, STK17B, ZC3H12A, HMOX1, PIM3, SQSTM1, YPEL3, MCL1	274	489	22680	2.70834	0.207541	0.0232507	0.0210275
UP_SEQ_FEATURE	domain:Leucine-zipper	8	2.88809	0.000930412	HLF, MYCN, TSC22D3, MAFK, JUNB, SREBF2, FOSL2, FOXP1	259	108	18012	5.15144	0.601722	0.230277	0.230277
GOTERM_BP_DIRECT	GO:0035914~skeletal muscle cell differentiation	6	2.16606	0.000995945	EGR1, NR4A1, BTG2, MEF2C, NOTCH1, HLF	253	55	18082	7.79677	0.859282	0.0852182	0.0843089
KEGG_PATHWAY	mmu04921:Oxytocin signaling pathway	10	3.61011	0.00106012	GUCY1A3, RGS2, MEF2C, CDKN1A, NPR2, NFATC2, NFATC1, PTGS2, ADCY7, PLCB2	133	150	7691	3.85514	0.185981	0.102831	0.102301
INTERPRO	IPR000742:Epidermal growth factor-like domain	11	3.97112	0.00116466	NOTCH1, MMRN1, LRP1, TIE1, NRXN1, ADAM22, GAS6, PTGS2, PEAR1, THBS1, LDLR	270	237	20594	3.54015	0.528959	0.376186	0.376186
GOTERM_BP_DIRECT	GO:0010629~negative regulation of gene expression	12	4.33213	0.0012766	TGIF1, MEF2C, PINK1, CDKN1A, MYCN, TIPARP, SERPINF1, ZC3H12A, ZBTB20, HES1, LDLR, VEGFA	253	265	18082	3.23639	0.919053	0.104681	0.103564
GOTERM_BP_DIRECT	GO:0050728~negative regulation of inflammatory response	7	2.52708	0.00135928	SOCS3, SERPINF1, RORA, ADRB2, APOE, CD44, IER3	253	87	18082	5.75049	0.931223	0.107003	0.105861
GOTERM_MF_DIRECT	GO:0043565~sequence-specific DNA binding	20	7.22022	0.00143145	EGR1, CSRNP1, CALCOCO1, MEF2C, NOTCH1, HLF, NFATC2, NFATC1, RORA, CXXC5, SREBF2, FOSL2, FOXP1, NR4A1, MEIS1, HES1, MAFK, JUNB, NKX2-3, FOXA3	244	633	17446	2.25908	0.517673	0.0935343	0.0924318
GOTERM_MF_DIRECT	GO:0001077~transcriptional activator activity, RNA polymerase II core promoter proximal region sequence-specific binding	12	4.33213	0.00147009	EGR1, NR4A1, MEIS1, MEF2C, ZFP467, HLF, NFATC2, HMGA2, NFATC1, JUNB, SOX4, RUNX2	244	270	17446	3.17778	0.527078	0.0935343	0.0924318
UP_KEYWORDS	EGF-like domain	10	3.61011	0.00163867	NOTCH1, MMRN1, LRP1, TIE1, NRXN1, ADAM22, GAS6, PEAR1, THBS1, LDLR	274	224	22680	3.69526	0.337439	0.0373914	0.0338161
GOTERM_BP_DIRECT	GO:0060412~ventricular septum morphogenesis	5	1.80505	0.00187383	NOTCH1, NFATC1, HES1, SOX4, SMAD7	253	38	18082	9.40399	0.975057	0.141834	0.140321
UP_KEYWORDS	Alternative splicing	79	28.5199	0.00193764	DENND1C, CD86, EIF4A2, KDM5B, ROBO4, ITGB5, ITSN1, LST1, SLA, ZBTB20, ZFP608, NRARP, ARRB1, PEAR1, PPP1R18, RGS1, 1700017B05RIK, SIRPA, SLC26A11, FAM65B, GPRASP1, SLC25A45, DLGAP4, TGIF1, RHBDF1, DUSP2, MEF2C, TSC22D3, MMP2, MTUS1, SHISA5, HMHA1, CBFA2T3, SREBF2, RUNX2, FOXP1, MMRN1, SPATA13, KIT, TXNIP, OBSL1, PLCB2, SQSTM1, CD44, PPP1R15A, GRAMD1A, MTMR3, NOTCH1, SGMS1, NRXN1, NPR2, HTRA3, ADAM…	274	4779	22680	1.3683	0.385422	0.040529	0.0366537
GOTERM_CC_DIRECT	GO:0005794~Golgi apparatus	29	10.4693	0.00212765	PPP1R15A, NOTCH1, SGMS1, NCF1, MPL, FAM109B, PKD1, DPP4, GCNT2, SLC26A11, APOE, LDLR, RAB6B, JAM3, RHBDF1, VCAM1, ATP8B2, MTUS1, ARID3A, TRAPPC9, CBFA2T3, SREBF2, SGSM1, CAT, TAF7, PLCB2, OBSL1, CD44, ITM2B	260	1190	19662	1.84292	0.434937	0.0814586	0.0784191
GOTERM_BP_DIRECT	GO:0006355~regulation of transcription, DNA-templated	49	17.6895	0.00214523	KDM5B, CSRNP1, CALCOCO1, BTG2, PHF1, ZBTB20, RORA, ARRB1, JUNB, SOX4, TGIF1, KLF11, MEF2C, TLE2, TSC22D3, CBFA2T3, SREBF2, RUNX2, FOXP1, MYCN, TXNIP, IRF5, SRSF5, KDM7A, PRR13, DDX5, ZFP467, NOTCH1, HLF, MLLT3, HES1, NKX2-3, EGR1, CBX6, EYA2, HMGA2, NFATC2, ARID3A, NFATC1, FOSL2, SMAD7, NR4A1, PER1, MEIS1, GFI1B, TAF7, MAFK, LPIN1, FOXA3	253	2279	18082	1.53666	0.985394	0.156364	0.154695
GOTERM_BP_DIRECT	GO:0051897~positive regulation of protein kinase B signaling	7	2.52708	0.00237078	ANGPT1, AXL, ITSN1, GCNT2, GAS6, THBS1, VEGFA	253	97	18082	5.15765	0.990639	0.163235	0.161493
GOTERM_BP_DIRECT	GO:0030217~T cell differentiation	5	1.80505	0.00248834	EGR1, CD4, KIT, SOX4, RUNX2	253	41	18082	8.7159	0.992577	0.163235	0.161493
GOTERM_BP_DIRECT	GO:0010595~positive regulation of endothelial cell migration	5	1.80505	0.00248834	ANGPT1, ZC3H12A, THBS1, VEGFA, FOXP1	253	41	18082	8.7159	0.992577	0.163235	0.161493
UP_KEYWORDS	Nucleus	75	27.0758	0.0026457	KDM5B, CSRNP1, CDKN1A, CALCOCO1, PHF1, ZBTB20, RORA, ARRB1, RGS2, SESN1, ZC3H12A, JUNB, IER2, SOX4, TGIF1, KLF11, DUSP2, MEF2C, TLE2, TSPYL1, TSC22D3, MMP2, LMO2, MTUS1, SHISA5, CBFA2T3, SREBF2, RUNX2, FOXP1, MYCN, SIK1, IRF5, SRSF5, SQSTM1, KDM7A, PRR13, DDX5, ZFP467, NOTCH1, HLF, LRP1, USP11, DCUN1D1, CXXC5, MLLT3, ZFP36L2, SELENBP1, HES1, IP6K1, NKX2-3, SH2B1, MCL1, EGR1, CBX6, SMOX, EYA2, SIA…	274	4534	22680	1.36922	0.485701	0.0510824	0.046198
GOTERM_BP_DIRECT	GO:0043065~positive regulation of apoptotic process	13	4.69314	0.00269373	KLF11, NOTCH1, MMP2, OSGIN1, HMGA2, ADRB2, PTGS2, DUSP6, NR4A1, HMOX1, TXNIP, IRF5, SOX4	253	335	18082	2.77348	0.99505	0.171008	0.169183
PIR_SUPERFAMILY	PIRSF000939:dual specificity protein phosphatase (MAP kinase phosphatase)	3	1.08303	0.00310925	DUSP5, DUSP2, DUSP6	28	6	1807	32.2679	0.074899	0.0777313	0.0777313
GOTERM_MF_DIRECT	GO:0008134~transcription factor binding	13	4.69314	0.00315661	EGR1, NFATC2, NFATC1, RORA, ARRB1, CXXC5, RUNX2, PER1, NR4A1, TAF7, HES1, JUNB, FOXA3	244	342	17446	2.71784	0.799963	0.178524	0.176419
GOTERM_BP_DIRECT	GO:0071456~cellular response to hypoxia	7	2.52708	0.00320203	PINK1, MPL, HMOX1, RORA, ADRB2, PTGS2, VEGFA	253	103	18082	4.85721	0.998185	0.196925	0.194823
GOTERM_CC_DIRECT	GO:0005902~microvillus	6	2.16606	0.00329469	CAR2, VCAM1, ANGPT1, LYZ2, LYZ1, FSCN1	260	76	19662	5.97024	0.587053	0.110372	0.106254
GOTERM_BP_DIRECT	GO:0035924~cellular response to vascular endothelial growth factor stimulus	4	1.44404	0.00338611	NR4A1, NOTCH1, VCAM1, VEGFA	253	22	18082	12.9946	0.998738	0.201935	0.19978
UP_KEYWORDS	Immunity	13	4.69314	0.00358389	CD86, RSAD2, LST1, PRG2, IFIT1, FCNA, CD4, AXL, ZC3H12A, H2-OB, IRF5, SQSTM1, C1QC	274	401	22680	2.68344	0.593907	0.0642541	0.0581103
GOTERM_BP_DIRECT	GO:0035019~somatic stem cell population maintenance	5	1.80505	0.00379803	KIT, HMGA2, HES1, ZFP36L2, SOX4	253	46	18082	7.76852	0.999441	0.209904	0.207664
UP_KEYWORDS	Activator	17	6.13718	0.00387812	EGR1, CSRNP1, KLF11, CALCOCO1, MEF2C, NOTCH1, EYA2, NFATC2, NFATC1, RORA, ARID3A, MLLT3, SREBF2, MEIS1, GFI1B, SOX4, FOXA3	274	624	22680	2.25505	0.622921	0.0648938	0.0586888
GOTERM_BP_DIRECT	GO:0001780~neutrophil homeostasis	3	1.08303	0.00387936	PDE4B, MPL, JAM3	253	7	18082	30.6302	0.999524	0.209904	0.207664
GOTERM_BP_DIRECT	GO:0045607~regulation of auditory receptor cell differentiation	3	1.08303	0.00387936	NOTCH1, MYCN, HES1	253	7	18082	30.6302	0.999524	0.209904	0.207664
GOTERM_BP_DIRECT	GO:0035690~cellular response to drug	6	2.16606	0.00394636	MEF2C, GSTM1, CCL4, PDE4B, GAS6, SLC18A2	253	75	18082	5.71763	0.999583	0.209904	0.207664
UP_KEYWORDS	Cholesterol metabolism	5	1.80505	0.00432744	INSIG1, HMGCR, LDLR, SREBF2, CYP51	274	55	22680	7.52488	0.663294	0.0678867	0.0613955
INTERPRO	IPR013032:EGF-like, conserved site	9	3.2491	0.00447592	NOTCH1, MMRN1, LRP1, TIE1, ADAM22, GAS6, PEAR1, THBS1, LDLR	270	197	20594	3.4846	0.944863	0.940974	0.940974
GOTERM_MF_DIRECT	GO:0000978~RNA polymerase II core promoter proximal region sequence-specific DNA binding	13	4.69314	0.00466692	TGIF1, MEF2C, ZFP467, NFATC2, NFATC1, RUNX2, SREBF2, FOSL2, FOXP1, PER1, MEIS1, SKIL, JUNB	244	359	17446	2.58914	0.907544	0.237546	0.234746
GOTERM_CC_DIRECT	GO:0005783~endoplasmic reticulum	30	10.8303	0.00490287	PPP1R15A, NOTCH1, SGMS1, NRXN1, INSIG1, HMGCR, PTGS2, THBS1, PLD3, DPP4, ZC3H12A, HMOX1, DNAJB9, SLC26A11, APOE, RHBDF1, VCAM1, RSAD2, ATP8B2, MAMDC2, SHISA5, TRAPPC9, FMO5, SREBF2, CYP51, RCN3, NCEH1, CAT, LPIN1, SQSTM1	260	1323	19662	1.71481	0.732116	0.13612	0.131041
GOTERM_BP_DIRECT	GO:0048844~artery morphogenesis	4	1.44404	0.00490413	HES1, APOE, VEGFA, SMAD7	253	25	18082	11.4353	0.999937	0.243829	0.241227
GOTERM_BP_DIRECT	GO:0070374~positive regulation of ERK1 and ERK2 cascade	9	3.2491	0.00494687	ANGPT1, CCL4, GCNT2, ARRB1, HMGCR, GAS6, CX3CL1, CD44, VEGFA	253	188	18082	3.42145	0.999942	0.243829	0.241227
GOTERM_BP_DIRECT	GO:0006955~immune response	11	3.97112	0.00495587	CD4, TINAGL1, TNFSF12, LST1, CCL4, PRG2, H2-OB, LTB, THBS1, CX3CL1, NKX2-3	253	272	18082	2.89035	0.999943	0.243829	0.241227
GOTERM_BP_DIRECT	GO:0045986~negative regulation of smooth muscle contraction	3	1.08303	0.00512507	NCF1, ADRB2, PTGS2	253	8	18082	26.8014	0.999959	0.246003	0.243378
GOTERM_CC_DIRECT	GO:0005634~nucleus	100	36.1011	0.00515592	ZBTB20, RORA, RGS2, SESN1, ZC3H12A, JUNB, IER2, SOX4, IER3, MEF2C, TLE2, TSPYL1, LMO2, SHISA5, MTUS1, RUNX2, GEM, FOXP1, MYCN, TXNIP, SIK1, SRSF5, SQSTM1, PRR13, ZFP467, DDX5, NOTCH1, DCUN1D1, ADRB2, ZFP36L2, HMOX1, APOE, IP6K1, SKIL, NKX2-3, MCL1, EGR1, CBX6, JUP, TIPARP, SIAH2, HMGA2, NFATC2, NFATC1, FOSL2, SMAD7, NR4A1, MAFK, KDM5B, CSRNP1, CDKN1A, CALCOCO1, BTG1, PHF1, ARRB1, PKD1, TRIM8, PDE…	260	6019	19662	1.25641	0.749767	0.13612	0.131041
UP_SEQ_FEATURE	domain:EGF-like 1	7	2.52708	0.00527728	NOTCH1, LRP1, TIE1, NRXN1, PEAR1, THBS1, LDLR	259	111	18012	4.38568	0.994663	0.944685	0.944685
GOTERM_CC_DIRECT	GO:0005901~caveola	6	2.16606	0.00558703	S1PR1, HMOX1, SLC2A3, ADRB2, PTGS2, LDLR	260	86	19662	5.27603	0.777209	0.13612	0.131041
UP_SEQ_FEATURE	disulfide bond	52	18.7726	0.00572536	CD86, ROBO4, TINAGL1, ITGB5, PEAR1, ANTXR2, PKD1, CX3CL1, ISLR, FCGRT, CCRL2, SIRPA, CTSF, CTSE, SLC18A2, FCER1G, MMP2, RNASE6, MMRN1, KIT, GAS6, CD44, NOTCH1, LRP1, NRXN1, LYZ2, NPR2, LYZ1, ADAM22, ADRB2, PTGS2, THBS1, FSTL1, DPP4, CCL4, IL21R, LDLR, JAM3, GSN, VCAM1, ANGPT1, TNFSF12, TIE1, PRG2, VEGFA, CD4, PIK3IP1, TCN2, AXL, P2RX1, TECPR1, C1QC	259	2510	18012	1.44076	0.996582	0.944685	0.944685
KEGG_PATHWAY	mmu04380:Osteoclast differentiation	8	2.88809	0.00582034	SOCS3, NCF1, NFATC2, SIRPA, NFATC1, SQSTM1, JUNB, FOSL2	133	126	7691	3.67156	0.677756	0.328875	0.32718
UP_KEYWORDS	Isopeptide bond	22	7.94224	0.00586243	KDM5B, MEF2C, DDX5, NOTCH1, INSIG1, MPL, ZBTB20, ZFP608, RORA, ARID3A, HMGCR, MLLT3, CBFA2T3, SMAD7, FOSL2, FSCN1, TXNIP, IRF5, LPIN1, SKIL, JUNB, MCL1	274	953	22680	1.91083	0.771404	0.086557	0.0782807
GOTERM_MF_DIRECT	GO:0046872~metal ion binding	64	23.1047	0.00611483	DGKG, KDM5B, CDKN1A, PHF1, ITSN1, HBB-B2, ZBTB20, ZFP608, RORA, ANTXR2, LIMD2, FCNA, TRIM8, ZC3H12A, PDE4B, KLF11, RSAD2, MMP2, LMO2, HMHA1, VEZF1, CBFA2T3, FOXP1, RCN3, RASA3, CAT, KIT, SIK1, GAS6, PLCB2, SQSTM1, KDM7A, ITGA9, ZCCHC6, ZFP467, MTMR3, NOTCH1, LRP1, NRXN1, PTGS2, CXXC5, ADCY7, ZFP36L2, HMOX1, CAR2, EGR1, CAR1, GSN, ATP8B2, TIPARP, EYA2, SIAH2, MIB2, CYP51, SMAD7, NR4A1, PINK1, GFI1…	244	3355	17446	1.36393	0.955931	0.26733	0.264179
GOTERM_MF_DIRECT	GO:0000976~transcription regulatory region sequence-specific DNA binding	5	1.80505	0.00630248	PER1, EGR1, NFATC2, MAFK, SOX4	244	53	17446	6.74528	0.95997	0.26733	0.264179
GOTERM_BP_DIRECT	GO:0061384~heart trabecula morphogenesis	3	1.08303	0.00652904	NOTCH1, S1PR1, NFATC1	253	9	18082	23.8235	0.999997	0.305932	0.302668
UP_KEYWORDS	Sterol metabolism	5	1.80505	0.0066304	INSIG1, HMGCR, LDLR, SREBF2, CYP51	274	62	22680	6.6753	0.81171	0.0924572	0.0836167
KEGG_PATHWAY	mmu04022:cGMP-PKG signaling pathway	9	3.2491	0.00683916	GUCY1A3, RGS2, MEF2C, NPR2, NFATC2, NFATC1, ADRB2, ADCY7, PLCB2	133	163	7691	3.19291	0.735881	0.328875	0.32718
GOTERM_BP_DIRECT	GO:0045893~positive regulation of transcription, DNA-templated	17	6.13718	0.00706641	EGR1, CALCOCO1, MEF2C, DDX5, NOTCH1, NFATC2, NFATC1, RORA, RUNX2, SREBF2, FOSL2, FOXP1, NR4A1, MYCN, HES1, SOX4, KDM7A	253	576	18082	2.10937	0.999999	0.323411	0.31996
INTERPRO	IPR008343:Mitogen-activated protein (MAP) kinase phosphatase	3	1.08303	0.00713819	DUSP5, DUSP2, DUSP6	270	10	20594	22.8822	0.990224	0.940974	0.940974
INTERPRO	IPR009030:Insulin-like growth factor binding protein, N-terminal	7	2.52708	0.00728308	NOTCH1, LRP1, HTRA3, GAS6, PEAR1, LDLR, EPHB4	270	130	20594	4.10707	0.991103	0.940974	0.940974
GOTERM_BP_DIRECT	GO:0031100~organ regeneration	5	1.80505	0.00767287	CDKN1A, NOTCH1, AXL, LPIN1, GAS6	253	56	18082	6.38128	1	0.343186	0.339524
GOTERM_BP_DIRECT	GO:2000188~regulation of cholesterol homeostasis	3	1.08303	0.00808666	RORA, LDLR, SREBF2	253	10	18082	21.4411	1	0.351921	0.348166
UP_KEYWORDS	Proto-oncogene	6	2.16606	0.00818873	MEIS1, BTG1, MYCN, KIT, DCUN1D1, PIM3	274	103	22680	4.82177	0.873034	0.108177	0.0978337
GOTERM_BP_DIRECT	GO:0044344~cellular response to fibroblast growth factor stimulus	4	1.44404	0.0082258	KDM5B, NR4A1, ZFP36L2, CD44	253	30	18082	9.52938	1	0.351921	0.348166
GOTERM_BP_DIRECT	GO:0048666~neuron development	5	1.80505	0.00867426	DGKG, MEF2C, SKIL, MTURN, VEGFA	253	58	18082	6.16124	1	0.360713	0.356864
GOTERM_CC_DIRECT	GO:0005615~extracellular space	32	11.5523	0.00872651	TINAGL1, LYZ2, EBI3, LYZ1, THBS1, FSTL1, CX3CL1, SELENBP1, CCL4, CTSF, APOE, JAM3, CAR2, TLE2, GSN, VCAM1, ANGPT1, SERPINF1, MMP2, TNFSF12, CMTM6, MTUS1, SEPP1, VEGFA, TCN2, AXL, CAT, KIT, LTB, GAS6, ITM2B, C1QC	260	1504	19662	1.609	0.904532	0.194892	0.18762
GOTERM_BP_DIRECT	GO:0030182~neuron differentiation	7	2.52708	0.00879788	BTG2, MEF2C, NOTCH1, S1PR1, TRAPPC9, IER2, RUNX2	253	127	18082	3.93931	1	0.360713	0.356864
KEGG_PATHWAY	mmu05144:Malaria	5	1.80505	0.00900102	VCAM1, LRP1, HBB-B2, HBB-B1, THBS1	133	48	7691	6.02365	0.826938	0.328875	0.32718
GOTERM_CC_DIRECT	GO:0009897~external side of plasma membrane	11	3.97112	0.00959758	CD86, ROBO4, CD4, VCAM1, FCER1G, KIT, S1PR1, ANTXR2, THBS1, LDLR, CD44	260	317	19662	2.62414	0.924572	0.197858	0.190475
GOTERM_BP_DIRECT	GO:0048103~somatic stem cell division	3	1.08303	0.00979341	NOTCH1, KIT, ZFP36L2	253	11	18082	19.4919	1	0.37996	0.375906
GOTERM_BP_DIRECT	GO:0006695~cholesterol biosynthetic process	4	1.44404	0.00984653	INSIG1, APOE, HMGCR, CYP51	253	32	18082	8.93379	1	0.37996	0.375906
GOTERM_BP_DIRECT	GO:0030032~lamellipodium assembly	4	1.44404	0.00984653	SPATA13, KIT, S1PR1, SH2B1	253	32	18082	8.93379	1	0.37996	0.375906
UP_KEYWORDS	Cell adhesion	13	4.69314	0.0100903	VCAM1, JUP, ITGB5, NRXN1, THBS1, CX3CL1, DPP4, GP9, NINJ1, ZYX, CD44, ITGA9, JAM3	274	459	22680	2.34435	0.921569	0.126634	0.114525
KEGG_PATHWAY	mmu04970:Salivary secretion	6	2.16606	0.0101714	GUCY1A3, LYZ2, LYZ1, ADRB2, ADCY7, PLCB2	133	77	7691	4.50601	0.862393	0.328875	0.32718
GOTERM_CC_DIRECT	GO:0005769~early endosome	9	3.2491	0.0103894	SAMD9L, VCAM1, SIAH2, MIB2, FAM109B, ADRB2, APOE, TRAPPC9, LDLR	260	226	19662	3.01154	0.939125	0.198883	0.191462
SMART	SM00181:EGF	9	3.2491	0.0109389	NOTCH1, MMRN1, LRP1, TIE1, NRXN1, GAS6, PEAR1, THBS1, LDLR	175	181	10425	2.96212	0.844151	1	1
UP_KEYWORDS	DNA-binding	31	11.1913	0.0109588	CSRNP1, ZFP467, HLF, ZBTB20, RORA, ZFP36L2, ZC3H12A, HES1, JUNB, SOX4, NKX2-3, TGIF1, EGR1, KLF11, MEF2C, HMGA2, NFATC2, NFATC1, ARID3A, RUNX2, SREBF2, FOSL2, SMAD7, FOXP1, NR4A1, MEIS1, GFI1B, MYCN, MAFK, IRF5, FOXA3	274	1604	22680	1.59974	0.937077	0.128359	0.116086
UP_SEQ_FEATURE	compositionally biased region:Gln-rich	7	2.52708	0.0115201	STK10, TLE2, NRK, FAM63B, RORA, SREBF2, FOXP1	259	131	18012	3.71611	0.999989	1	1
GOTERM_BP_DIRECT	GO:0009612~response to mechanical stimulus	5	1.80505	0.0115408	BTG2, MMP2, TXNIP, THBS1, JUNB	253	63	18082	5.67225	1	0.42439	0.419862
GOTERM_MF_DIRECT	GO:0070888~E-box binding	4	1.44404	0.011619	PER1, LMO2, HES1, SREBF2	244	34	17446	8.41176	0.997391	0.453143	0.447801
GOTERM_BP_DIRECT	GO:0050873~brown fat cell differentiation	4	1.44404	0.0116401	SELENBP1, RGS2, ADRB2, PTGS2	253	34	18082	8.40828	1	0.42439	0.419862
GOTERM_BP_DIRECT	GO:0035457~cellular response to interferon-alpha	3	1.08303	0.0116449	AXL, IFIT1, GAS6	253	12	18082	17.8676	1	0.42439	0.419862
UP_KEYWORDS	Zinc	38	13.7184	0.0120646	DGKG, KDM5B, ZCCHC6, CDKN1A, ZFP467, MTMR3, PHF1, ZFP608, ZBTB20, RORA, CXXC5, ZFP36L2, LIMD2, TRIM8, ZC3H12A, EGR1, KLF11, CAR2, CAR1, TIPARP, SIAH2, MMP2, LMO2, MIB2, HMHA1, CBFA2T3, SMAD7, FOXP1, NR4A1, GFI1B, RASA3, NEURL3, MKRN1, ZYX, YPEL5, SQSTM1, KDM7A, YPEL3	274	2099	22680	1.49852	0.952481	0.128359	0.116086
UP_KEYWORDS	Steroid metabolism	5	1.80505	0.0122322	INSIG1, HMGCR, LDLR, SREBF2, CYP51	274	74	22680	5.59282	0.954463	0.128359	0.116086
UP_KEYWORDS	Signal transduction inhibitor	4	1.44404	0.0122734	SOCS3, RGS2, RGS1, ARRB1	274	40	22680	8.27737	0.954936	0.128359	0.116086
GOTERM_MF_DIRECT	GO:0000977~RNA polymerase II regulatory region sequence-specific DNA binding	9	3.2491	0.0124637	EGR1, MEF2C, HLF, LMO2, NFATC1, ARID3A, RORA, JUNB, FOSL2	244	221	17446	2.91176	0.998311	0.453143	0.447801
GOTERM_CC_DIRECT	GO:0005654~nucleoplasm	38	13.7184	0.0134346	DDX5, CDKN1A, NOTCH1, MTMR3, PHF1, ZBTB20, RORA, ARRB1, CXXC5, TRIM8, ZC3H12A, FAM63B, FEM1C, SLC26A11, HES1, JUNB, IER2, SOX4, PDK2, MCL1, EGR1, MEF2C, SIAH2, NFATC2, VEZF1, ARID3A, CBFA2T3, RUNX2, SREBF2, FOSL2, SMAD7, PER1, MEIS1, SPATA13, RBP1, TAF7, MAFK, KDM7A	260	1935	19662	1.4851	0.973348	0.240032	0.231076
GOTERM_BP_DIRECT	GO:0048008~platelet-derived growth factor receptor signaling pathway	4	1.44404	0.0136093	CSRNP1, TIPARP, GAB1, TXNIP	253	36	18082	7.94115	1	0.478271	0.473167
GOTERM_BP_DIRECT	GO:0048754~branching morphogenesis of an epithelial tube	4	1.44404	0.0136093	NOTCH1, MYCN, PKD1, VEGFA	253	36	18082	7.94115	1	0.478271	0.473167
GOTERM_MF_DIRECT	GO:0017017~MAP kinase tyrosine/serine/threonine phosphatase activity	3	1.08303	0.0136206	DUSP5, DUSP2, DUSP6	244	13	17446	16.5	0.99907	0.462191	0.456743
GOTERM_CC_DIRECT	GO:0005925~focal adhesion	12	4.33213	0.0149732	DPP4, TLE2, GSN, JUP, ITGB5, AHNAK, LRP1, CAT, ANXA6, ZYX, CD44, TNS1	260	391	19662	2.32091	0.982458	0.250801	0.241443
GOTERM_BP_DIRECT	GO:0030593~neutrophil chemotaxis	5	1.80505	0.0157055	FCER1G, CCL4, PDE4B, CX3CL1, ITGA9	253	69	18082	5.17901	1	0.53491	0.529202
GOTERM_BP_DIRECT	GO:2000737~negative regulation of stem cell differentiation	3	1.08303	0.0157646	NOTCH1, HES1, ZFP36L2	253	14	18082	15.3151	1	0.53491	0.529202
UP_KEYWORDS	Iron	11	3.97112	0.0159363	KDM5B, FTL1, RSAD2, CAT, SLC40A1, HBB-B2, HMOX1, HBB-B1, PTGS2, KDM7A, CYP51	274	375	22680	2.42803	0.982265	0.160001	0.144702
GOTERM_BP_DIRECT	GO:0006641~triglyceride metabolic process	4	1.44404	0.0168975	INSIG1, CAT, APOE, NKX2-3	253	39	18082	7.33029	1	0.563633	0.557619
GOTERM_BP_DIRECT	GO:0071333~cellular response to glucose stimulus	5	1.80505	0.017278	MEF2C, VCAM1, SERPINF1, GAS6, SOX4	253	71	18082	5.03312	1	0.566717	0.56067
GOTERM_BP_DIRECT	GO:0071498~cellular response to fluid shear stress	3	1.08303	0.0180246	CAR2, MEF2C, PTGS2	253	15	18082	14.2941	1	0.568327	0.562263
GOTERM_BP_DIRECT	GO:0043149~stress fiber assembly	3	1.08303	0.0180246	ITGB5, ZYX, ARRB1	253	15	18082	14.2941	1	0.568327	0.562263
GOTERM_BP_DIRECT	GO:0043123~positive regulation of I-kappaB kinase/NF-kappaB signaling	7	2.52708	0.0181934	TRIM8, PINK1, PLK2, MIB2, SHISA5, HMOX1, CXXC5	253	149	18082	3.35767	1	0.568327	0.562263
UP_KEYWORDS	Endoplasmic reticulum	21	7.58123	0.0182181	PPP1R15A, RHBDF1, RSAD2, ATP8B2, INSIG1, SHISA5, HMGCR, TRAPPC9, PTGS2, THBS1, FMO5, SREBF2, PLD3, CYP51, RCN3, NCEH1, ZC3H12A, DNAJB9, HMOX1, LPIN1, SQSTM1	274	997	22680	1.74348	0.990097	0.170327	0.154041
UP_KEYWORDS	Biological rhythms	6	2.16606	0.0183221	PER1, KDM5B, DDX5, HLF, SIK1, RORA	274	126	22680	3.94161	0.990357	0.170327	0.154041
GOTERM_BP_DIRECT	GO:0002376~immune system process	12	4.33213	0.0189186	FCNA, CD86, CD4, RSAD2, AXL, ZC3H12A, LST1, PRG2, IRF5, IFIT1, SQSTM1, C1QC	253	383	18082	2.23928	1	0.581748	0.57554
UP_SEQ_FEATURE	glycosylation site:N-linked (GlcNAc...)	66	23.8267	0.0191156	CD86, ROBO4, TINAGL1, ITGB5, CD82, SLC40A1, MPL, SLC2A3, PEAR1, ANTXR2, PKD1, FCNA, ISLR, FCGRT, CCRL2, SIRPA, CTSF, CTSE, EPHB4, SLC18A2, IER3, RHBDF1, SERPINF1, MMP2, MAMDC2, RNASE6, SEPP1, RCN3, MMRN1, KIT, LTB, GAS6, CD44, NOTCH1, LRP1, NRXN1, NPR2, EBI3, ADAM22, ADRB2, HMGCR, PTGS2, THBS1, FSTL1, ADCY7, PLD3, DPP4, S1PR1, GCNT2, IL21R, LDLR, JAM3, SLC14A1, CBX6, VCAM1, ANGPT1, TNFSF12, TIE1,…	259	3563	18012	1.28822	1	1	1
GOTERM_BP_DIRECT	GO:0008285~negative regulation of cell proliferation	12	4.33213	0.0192572	TGIF1, KLF11, BTG2, CDKN1A, NOTCH1, BTG1, NRK, HMOX1, PTGS2, CBFA2T3, FOXA3, SOX4	253	384	18082	2.23345	1	0.583049	0.576828
GOTERM_MF_DIRECT	GO:0008144~drug binding	6	2.16606	0.0202651	P2RX1, FSCN1, PYGM, ADRB2, PYGL, SLC18A2	244	112	17446	3.83036	0.99997	0.644685	0.637085
GOTERM_BP_DIRECT	GO:0008284~positive regulation of cell proliferation	15	5.41516	0.0202999	NOTCH1, HMGA2, ADRB2, HMGCR, PTGS2, THBS1, RUNX2, VEGFA, DPP4, MYCN, KIT, S1PR1, GCNT2, HES1, SOX4	253	542	18082	1.97796	1	0.60437	0.597921
GOTERM_BP_DIRECT	GO:0007179~transforming growth factor beta receptor signaling pathway	5	1.80505	0.0207091	ITGB5, ZYX, GCNT2, SKIL, SMAD7	253	75	18082	4.76469	1	0.60437	0.597921
GOTERM_BP_DIRECT	GO:0042493~response to drug	11	3.97112	0.0208827	TGIF1, CD86, CDKN1A, MMP2, CAT, TXNIP, NFATC2, PTGS2, THBS1, JUNB, DUSP6	253	339	18082	2.3191	1	0.60437	0.597921
UP_KEYWORDS	Coated pit	4	1.44404	0.0211536	LRP1, ITSN1, ARRB1, LDLR	274	49	22680	6.75704	0.99533	0.189627	0.171495
INTERPRO	IPR003961:Fibronectin, type III	8	2.88809	0.0211861	ROBO4, AXL, TIE1, EBI3, MPL, IL21R, OBSL1, EPHB4	270	211	20594	2.89191	0.999999	1	1
GOTERM_CC_DIRECT	GO:0043231~intracellular membrane-bounded organelle	18	6.49819	0.0214775	CD86, SLC14A1, CALCOCO1, MEF2C, SIAH2, VEZF1, ADRB2, HMGCR, PTGS2, FMO5, SREBF2, CYP51, TRIM8, NCEH1, CAT, HMOX1, SLC26A11, ITM2B	260	751	19662	1.81254	0.997028	0.338587	0.325953
KEGG_PATHWAY	mmu05143:African trypanosomiasis	4	1.44404	0.0216791	VCAM1, HBB-B2, HBB-B1, PLCB2	133	35	7691	6.60881	0.985764	0.600822	0.597725
GOTERM_BP_DIRECT	GO:0009791~post-embryonic development	6	2.16606	0.0217531	KDM5B, CSRNP1, TIPARP, SEPP1, SLC18A2, NKX2-3	253	114	18082	3.7616	1	0.620437	0.613817
INTERPRO	IPR001849:Pleckstrin homology domain	9	3.2491	0.0222183	DOK2, CYTH4, RASA3, SPATA13, ITSN1, GAB1, FAM109B, PLEKHO2, SH2B1	270	262	20594	2.6201	1	1	1
GOTERM_BP_DIRECT	GO:0043122~regulation of I-kappaB kinase/NF-kappaB signaling	3	1.08303	0.0229242	ANGPT1, PIK3AP1, SQSTM1	253	17	18082	12.6124	1	0.620917	0.614292
GOTERM_BP_DIRECT	GO:0002042~cell migration involved in sprouting angiogenesis	3	1.08303	0.0229242	NR4A1, EPHB4, VEGFA	253	17	18082	12.6124	1	0.620917	0.614292
GOTERM_BP_DIRECT	GO:0007160~cell-matrix adhesion	5	1.80505	0.0235383	VCAM1, ITGB5, ZYX, SIRPA, JAM3	253	78	18082	4.58143	1	0.620917	0.614292
GOTERM_BP_DIRECT	GO:0060326~cell chemotaxis	5	1.80505	0.0235383	VCAM1, KIT, CCL4, CX3CL1, VEGFA	253	78	18082	4.58143	1	0.620917	0.614292
GOTERM_BP_DIRECT	GO:0006357~regulation of transcription from RNA polymerase II promoter	12	4.33213	0.0238046	MEIS1, DDX5, NOTCH1, TAF7, IRF5, NFATC1, HES1, MAFK, LPIN1, JUNB, FOXA3, FOSL2	253	397	18082	2.16031	1	0.620917	0.614292
UP_KEYWORDS	Zinc-finger	29	10.4693	0.023845	DGKG, KDM5B, ZCCHC6, CDKN1A, ZFP467, MTMR3, PHF1, ZFP608, ZBTB20, RORA, CXXC5, ZFP36L2, TRIM8, ZC3H12A, EGR1, KLF11, TIPARP, SIAH2, MIB2, HMHA1, CBFA2T3, FOXP1, NR4A1, GFI1B, RASA3, NEURL3, MKRN1, SQSTM1, KDM7A	274	1565	22680	1.53383	0.99766	0.200212	0.181068
UP_KEYWORDS	Bacteriolytic enzyme	2	0.722022	0.0239297	LYZ2, LYZ1	274	2	22680	82.7737	0.99771	0.200212	0.181068
GOTERM_CC_DIRECT	GO:0009898~cytoplasmic side of plasma membrane	4	1.44404	0.0239329	RGS2, JUP, KIT, GEM	260	47	19662	6.43601	0.998485	0.356335	0.343039
GOTERM_BP_DIRECT	GO:0030335~positive regulation of cell migration	8	2.88809	0.0239738	NOTCH1, MMP2, KIT, S1PR1, GCNT2, THBS1, CX3CL1, VEGFA	253	203	18082	2.81657	1	0.620917	0.614292
GOTERM_MF_DIRECT	GO:0004896~cytokine receptor activity	4	1.44404	0.0246505	EBI3, MPL, IL21R, CD44	244	45	17446	6.35556	0.999997	0.738064	0.729364
GOTERM_BP_DIRECT	GO:0006879~cellular iron ion homeostasis	4	1.44404	0.0246926	FTL1, ALAS2, SLC40A1, HMOX1	253	45	18082	6.35292	1	0.620917	0.614292
GOTERM_BP_DIRECT	GO:0048469~cell maturation	4	1.44404	0.0246926	AXL, HES1, RUNX2, VEGFA	253	45	18082	6.35292	1	0.620917	0.614292
GOTERM_BP_DIRECT	GO:0006935~chemotaxis	6	2.16606	0.0248068	CCRL2, CMTM6, KIT, CCL4, S1PR1, CX3CL1	253	118	18082	3.63409	1	0.620917	0.614292
UP_KEYWORDS	Kinase	16	5.77617	0.0248094	DGKG, CDKN1A, SGMS1, NRK, PLK2, TIE1, STK10, PINK1, AXL, STK17B, KIT, SIK1, PIM3, IP6K1, PDK2, EPHB4	274	707	22680	1.87324	0.998174	0.200876	0.181669
INTERPRO	IPR001881:EGF-like calcium-binding	6	2.16606	0.0249703	NOTCH1, MMRN1, LRP1, GAS6, THBS1, LDLR	270	126	20594	3.6321	1	1	1
UP_SEQ_FEATURE	DNA-binding region:Basic motif	7	2.52708	0.0250194	HLF, MYCN, HES1, MAFK, JUNB, SREBF2, FOSL2	259	156	18012	3.12058	1	1	1
GOTERM_BP_DIRECT	GO:0043536~positive regulation of blood vessel endothelial cell migration	3	1.08303	0.025556	ANGPT1, THBS1, VEGFA	253	18	18082	11.9117	1	0.620917	0.614292
GOTERM_BP_DIRECT	GO:0060216~definitive hemopoiesis	3	1.08303	0.025556	MEIS1, MPL, ZFP36L2	253	18	18082	11.9117	1	0.620917	0.614292
GOTERM_BP_DIRECT	GO:0043277~apoptotic cell clearance	3	1.08303	0.025556	LRP1, AXL, GAS6	253	18	18082	11.9117	1	0.620917	0.614292
GOTERM_BP_DIRECT	GO:0030514~negative regulation of BMP signaling pathway	4	1.44404	0.0261504	NOTCH1, HTRA3, SKIL, SMAD7	253	46	18082	6.21481	1	0.625437	0.618764
GOTERM_BP_DIRECT	GO:0045766~positive regulation of angiogenesis	6	2.16606	0.0272692	BTG1, ZC3H12A, HMOX1, THBS1, CX3CL1, VEGFA	253	121	18082	3.54398	1	0.625437	0.618764
INTERPRO	IPR018297:Adenylyl cyclase class-3/4/guanylyl cyclase, conserved site	3	1.08303	0.0276649	GUCY1A3, NPR2, ADCY7	270	20	20594	11.4411	1	1	1
KEGG_PATHWAY	mmu04115:p53 signaling pathway	5	1.80505	0.0276711	CDKN1A, CD82, SESN1, SHISA5, THBS1	133	67	7691	4.31545	0.995677	0.646125	0.642794
GOTERM_BP_DIRECT	GO:0036303~lymph vessel morphogenesis	2	0.722022	0.0276796	PKD1, VEGFA	253	2	18082	71.4704	1	0.625437	0.618764
GOTERM_BP_DIRECT	GO:0060854~patterning of lymph vessels	2	0.722022	0.0276796	NFATC1, PKD1	253	2	18082	71.4704	1	0.625437	0.618764
GOTERM_BP_DIRECT	GO:2000669~negative regulation of dendritic cell apoptotic process	2	0.722022	0.0276796	AXL, GAS6	253	2	18082	71.4704	1	0.625437	0.618764
GOTERM_BP_DIRECT	GO:0003169~coronary vein morphogenesis	2	0.722022	0.0276796	NOTCH1, VEGFA	253	2	18082	71.4704	1	0.625437	0.618764
GOTERM_BP_DIRECT	GO:0006629~lipid metabolic process	13	4.69314	0.0279667	MTMR3, SGMS1, INSIG1, HMGCR, PTGS2, SREBF2, PLD3, CYP51, NCEH1, APOE, LPIN1, LDLR, PLCB2	253	459	18082	2.02421	1	0.625437	0.618764
GOTERM_BP_DIRECT	GO:0009190~cyclic nucleotide biosynthetic process	3	1.08303	0.0283041	GUCY1A3, NPR2, ADCY7	253	19	18082	11.2848	1	0.625871	0.619193
UP_SEQ_FEATURE	chain:Hemoglobin subunit beta-1	2	0.722022	0.0284432	HBB-B2, HBB-B1	259	2	18012	69.5444	1	1	1
UP_SEQ_FEATURE	chain:Hemoglobin subunit beta-2	2	0.722022	0.0284432	HBB-B2, HBB-B1	259	2	18012	69.5444	1	1	1
UP_SEQ_FEATURE	region of interest:Trans-activation domain A (TAD-A)	2	0.722022	0.0284432	NFATC2, NFATC1	259	2	18012	69.5444	1	1	1
UP_SEQ_FEATURE	signal peptide	58	20.9386	0.0284813	CD86, ROBO4, TINAGL1, ITGB5, MPL, PEAR1, ANTXR2, PKD1, CX3CL1, FCNA, ISLR, FCGRT, SIRPA, CTSF, CTSE, EPHB4, FCER1G, SERPINF1, MMP2, MAMDC2, RNASE6, SHISA5, SEPP1, RCN3, MMRN1, KIT, GAS6, CD44, NOTCH1, LRP1, NRXN1, LYZ2, NPR2, HTRA3, EBI3, LYZ1, ADAM22, PTGS2, THBS1, FSTL1, CCL4, IL21R, APOE, LDLR, JAM3, GSN, VCAM1, ANGPT1, TIE1, PRG2, PLXDC2, VEGFA, GP9, CD4, PIK3IP1, TCN2, AXL, C1QC	259	3124	18012	1.29116	1	1	1
GOTERM_MF_DIRECT	GO:0046982~protein heterodimerization activity	14	5.05415	0.0285157	GUCY1A3, MEF2C, GSTM1, NOTCH1, VEGFA, FOXP1, NR4A1, MEIS1, AXL, TAF7, SOX4, PDK2, MCL1, JAM3	244	514	17446	1.94747	1	0.80636	0.796855
INTERPRO	IPR008983:Tumour necrosis factor-like domain	4	1.44404	0.0289682	MMRN1, TNFSF12, LTB, C1QC	270	51	20594	5.98228	1	1	1
GOTERM_BP_DIRECT	GO:0045599~negative regulation of fat cell differentiation	4	1.44404	0.0292015	INSIG1, RORA, ZFP36L2, VEGFA	253	48	18082	5.95586	1	0.63854	0.631726
GOTERM_BP_DIRECT	GO:0008202~steroid metabolic process	5	1.80505	0.0298703	INSIG1, HMGCR, LDLR, SREBF2, CYP51	253	84	18082	4.25419	1	0.645987	0.639094
UP_SEQ_FEATURE	topological domain:Cytoplasmic	54	19.4946	0.0300617	CD86, ITGB5, CD82, MPL, SLC2A3, ANTXR2, CX3CL1, FCGRT, CCRL2, SIRPA, SLC26A11, EPHB4, SLC18A2, IER3, RHBDF1, FCER1G, SHISA5, SREBF2, NINJ1, KIT, LTB, ABCG3, SFT2D2, CD44, NOTCH1, SGMS1, LRP1, NRXN1, INSIG1, NPR2, ADAM22, ADRB2, ADCY7, PLD3, DPP4, S1PR1, GCNT2, IL21R, LDLR, JAM3, CBX6, VCAM1, ATP8B2, TNFSF12, TIE1, PLXDC2, GP9, PINK1, CD4, NCEH1, PIK3IP1, AXL, P2RX1, ITM2B	259	2880	18012	1.30396	1	1	1
GOTERM_CC_DIRECT	GO:0005730~nucleolus	19	6.85921	0.0301616	SLC14A1, DDX5, CDKN1A, TSPYL1, RPS4L, LRP1, EYA2, VEZF1, ARID3A, CBFA2T3, SMAD7, SELENBP1, RGS2, DNAJB9, HMOX1, SRSF5, IP6K1, YPEL3, KDM7A	260	842	19662	1.70646	0.999727	0.425438	0.409563
GOTERM_BP_DIRECT	GO:0007507~heart development	9	3.2491	0.0302805	MEF2C, NOTCH1, VCAM1, MMP2, GAB1, NFATC1, PKD1, SOX4, FOXP1	253	261	18082	2.4645	1	0.647739	0.640828
INTERPRO	IPR001054:Adenylyl cyclase class-3/4/guanylyl cyclase	3	1.08303	0.0303178	GUCY1A3, NPR2, ADCY7	270	21	20594	10.8963	1	1	1
UP_KEYWORDS	Lipid metabolism	11	3.97112	0.0305139	NCEH1, MTMR3, SGMS1, INSIG1, HMGCR, PTGS2, LDLR, PLCB2, SREBF2, PLD3, CYP51	274	417	22680	2.18348	0.999581	0.236157	0.213577
GOTERM_MF_DIRECT	GO:0016849~phosphorus-oxygen lyase activity	3	1.08303	0.0311296	GUCY1A3, NPR2, ADCY7	244	20	17446	10.725	1	0.833945	0.824114
UP_KEYWORDS	Immunoglobulin domain	12	4.33213	0.0318949	CD86, ROBO4, CD4, ISLR, VCAM1, FCGRT, AXL, TIE1, KIT, SIRPA, OBSL1, JAM3	274	481	22680	2.06504	0.999707	0.236157	0.213577
UP_KEYWORDS	Lyase	6	2.16606	0.0319894	GUCY1A3, CAR2, CAR1, NPR2, ALDOC, ADCY7	274	146	22680	3.40166	0.999714	0.236157	0.213577
KEGG_PATHWAY	mmu05219:Bladder cancer	4	1.44404	0.0327943	CDKN1A, MMP2, THBS1, VEGFA	133	41	7691	5.64167	0.998449	0.646125	0.642794
UP_SEQ_FEATURE	domain:Fibronectin type-III 2	6	2.16606	0.0330541	ROBO4, AXL, TIE1, EBI3, MPL, EPHB4	259	124	18012	3.36505	1	1	1
KEGG_PATHWAY	mmu04976:Bile secretion	5	1.80505	0.0333054	CAR2, NCEH1, HMGCR, LDLR, ADCY7	133	71	7691	4.07233	0.9986	0.646125	0.642794
INTERPRO	IPR004827:Basic-leucine zipper domain	4	1.44404	0.0335412	HLF, MAFK, JUNB, FOSL2	270	54	20594	5.64993	1	1	1
GOTERM_BP_DIRECT	GO:0048511~rhythmic process	6	2.16606	0.0336038	PER1, KDM5B, DDX5, HLF, SIK1, RORA	253	128	18082	3.35017	1	0.711099	0.703511
UP_SEQ_FEATURE	domain:Fibronectin type-III 1	6	2.16606	0.0340449	ROBO4, AXL, TIE1, EBI3, MPL, EPHB4	259	125	18012	3.33813	1	1	1
GOTERM_BP_DIRECT	GO:0030279~negative regulation of ossification	3	1.08303	0.0341343	MEF2C, NOTCH1, ADRB2	253	21	18082	10.2101	1	0.714641	0.707015
INTERPRO	IPR017441:Protein kinase, ATP binding site	11	3.97112	0.0349384	STK10, PINK1, AXL, NRK, TIE1, STK17B, PLK2, KIT, SIK1, PIM3, EPHB4	270	394	20594	2.12948	1	1	1
GOTERM_MF_DIRECT	GO:0000981~RNA polymerase II transcription factor activity, sequence-specific DNA binding	7	2.52708	0.035215	KLF11, MEF2C, LMO2, NFATC2, HES1, FOXA3, SOX4	244	174	17446	2.87644	1	0.896222	0.885657
GOTERM_BP_DIRECT	GO:0001822~kidney development	6	2.16606	0.035568	CAR2, TIPARP, SERPINF1, CAT, PKD1, VEGFA	253	130	18082	3.29863	1	0.724502	0.716771
GOTERM_BP_DIRECT	GO:0002028~regulation of sodium ion transport	3	1.08303	0.0372091	PER1, SIK1, ADRB2	253	22	18082	9.74596	1	0.724502	0.716771
GOTERM_BP_DIRECT	GO:0042246~tissue regeneration	3	1.08303	0.0372091	NOTCH1, GSN, NINJ1	253	22	18082	9.74596	1	0.724502	0.716771
GOTERM_BP_DIRECT	GO:0009968~negative regulation of signal transduction	4	1.44404	0.0376138	SOCS3, RGS2, RGS1, ARRB1	253	53	18082	5.39399	1	0.724502	0.716771
UP_SEQ_FEATURE	domain:EGF-like 2; calcium-binding	4	1.44404	0.0383894	LRP1, GAS6, THBS1, LDLR	259	52	18012	5.34957	1	1	1
INTERPRO	IPR011833:Glycogen/starch/alpha-glucan phosphorylase	2	0.722022	0.0386784	PYGM, PYGL	270	3	20594	50.8494	1	1	1
INTERPRO	IPR008424:Immunoglobulin C2-set	2	0.722022	0.0386784	CD4, VCAM1	270	3	20594	50.8494	1	1	1
INTERPRO	IPR000811:Glycosyl transferase, family 35	2	0.722022	0.0386784	PYGM, PYGL	270	3	20594	50.8494	1	1	1
INTERPRO	IPR017358:Small GTPase superfamily, GEM/REM/Rad	2	0.722022	0.0386784	RRAD, GEM	270	3	20594	50.8494	1	1	1
INTERPRO	IPR001763:Rhodanese-like domain	3	1.08303	0.0388437	DUSP5, DUSP2, DUSP6	270	24	20594	9.53426	1	1	1
GOTERM_CC_DIRECT	GO:0032937~SREBP-SCAP-Insig complex	2	0.722022	0.0390015	INSIG1, SREBF2	260	3	19662	50.4154	0.999977	0.500631	0.481951
GOTERM_CC_DIRECT	GO:0043234~protein complex	15	5.41516	0.0392285	GUCY1A3, MEF2C, CDKN1A, GSN, GSTM1, NRXN1, LMO2, PTGS2, RUNX2, SMAD7, P2RX1, ZC3H12A, ANXA6, SKIL, CD44	260	628	19662	1.80628	0.999978	0.500631	0.481951
GOTERM_MF_DIRECT	GO:0004714~transmembrane receptor protein tyrosine kinase activity	4	1.44404	0.0393652	AXL, TIE1, KIT, EPHB4	244	54	17446	5.2963	1	0.940707	0.929618
GOTERM_BP_DIRECT	GO:0048705~skeletal system morphogenesis	4	1.44404	0.0394293	CSRNP1, TIPARP, MMP2, RUNX2	253	54	18082	5.2941	1	0.724502	0.716771
GOTERM_BP_DIRECT	GO:0003151~outflow tract morphogenesis	4	1.44404	0.0394293	MEF2C, HES1, THBS1, VEGFA	253	54	18082	5.2941	1	0.724502	0.716771
INTERPRO	IPR000152:EGF-type aspartate/asparagine hydroxylation site	5	1.80505	0.03964	NOTCH1, LRP1, NRXN1, GAS6, LDLR	270	98	20594	3.89153	1	1	1
GOTERM_BP_DIRECT	GO:0016239~positive regulation of macroautophagy	3	1.08303	0.0403857	PINK1, HMOX1, SQSTM1	253	23	18082	9.32222	1	0.724502	0.716771
GOTERM_BP_DIRECT	GO:0007229~integrin-mediated signaling pathway	5	1.80505	0.0410876	FCER1G, ITGB5, ADAM22, ZYX, ITGA9	253	93	18082	3.84249	1	0.724502	0.716771
GOTERM_MF_DIRECT	GO:0008184~glycogen phosphorylase activity	2	0.722022	0.0412091	PYGM, PYGL	244	3	17446	47.6667	1	0.940707	0.929618
GOTERM_BP_DIRECT	GO:0002554~serotonin secretion by platelet	2	0.722022	0.0412318	FCER1G, P2RX1	253	3	18082	47.6469	1	0.724502	0.716771
GOTERM_BP_DIRECT	GO:0072012~glomerulus vasculature development	2	0.722022	0.0412318	ANGPT1, HES1	253	3	18082	47.6469	1	0.724502	0.716771
GOTERM_BP_DIRECT	GO:0034395~regulation of transcription from RNA polymerase II promoter in response to iron	2	0.722022	0.0412318	SLC40A1, HMOX1	253	3	18082	47.6469	1	0.724502	0.716771
GOTERM_BP_DIRECT	GO:0045608~negative regulation of auditory receptor cell differentiation	2	0.722022	0.0412318	NOTCH1, HES1	253	3	18082	47.6469	1	0.724502	0.716771
GOTERM_BP_DIRECT	GO:2000278~regulation of DNA biosynthetic process	2	0.722022	0.0412318	CDKN1A, SH2B1	253	3	18082	47.6469	1	0.724502	0.716771
GOTERM_BP_DIRECT	GO:2001027~negative regulation of endothelial cell chemotaxis	2	0.722022	0.0412318	NOTCH1, THBS1	253	3	18082	47.6469	1	0.724502	0.716771
GOTERM_BP_DIRECT	GO:0002246~wound healing involved in inflammatory response	2	0.722022	0.0412318	HMOX1, CD44	253	3	18082	47.6469	1	0.724502	0.716771
GOTERM_BP_DIRECT	GO:0032374~regulation of cholesterol transport	2	0.722022	0.0412318	LRP1, APOE	253	3	18082	47.6469	1	0.724502	0.716771
GOTERM_BP_DIRECT	GO:2000974~negative regulation of pro-B cell differentiation	2	0.722022	0.0412318	NOTCH1, HES1	253	3	18082	47.6469	1	0.724502	0.716771
GOTERM_BP_DIRECT	GO:0003160~endocardium morphogenesis	2	0.722022	0.0412318	NOTCH1, ANGPT1	253	3	18082	47.6469	1	0.724502	0.716771
UP_SEQ_FEATURE	domain:Ig-like C2-type 1	6	2.16606	0.0414955	ROBO4, CD4, VCAM1, AXL, TIE1, KIT	259	132	18012	3.16111	1	1	1
UP_SEQ_FEATURE	site:May be involved in allosteric control	2	0.722022	0.0423611	PYGM, PYGL	259	3	18012	46.3629	1	1	1
UP_SEQ_FEATURE	site:Involved in the association of subunits	2	0.722022	0.0423611	PYGM, PYGL	259	3	18012	46.3629	1	1	1
UP_SEQ_FEATURE	domain:Ig-like C2-type 2	6	2.16606	0.0426341	ROBO4, CD4, VCAM1, AXL, TIE1, KIT	259	133	18012	3.13734	1	1	1
GOTERM_MF_DIRECT	GO:0019899~enzyme binding	11	3.97112	0.0432807	DDX5, CD4, NOTCH1, BTG1, TSPYL1, CAT, HMGA2, HMOX1, ADRB2, PTGS2, SLC18A2	244	384	17446	2.04818	1	0.940707	0.929618
PIR_SUPERFAMILY	PIRSF038017:GTP-binding protein, GEM type	2	0.722022	0.0441833	RRAD, GEM	28	3	1807	43.0238	0.676879	0.368194	0.368194
PIR_SUPERFAMILY	PIRSF000460:glucan phosphorylase	2	0.722022	0.0441833	PYGM, PYGL	28	3	1807	43.0238	0.676879	0.368194	0.368194
GOTERM_CC_DIRECT	GO:0005905~clathrin-coated pit	4	1.44404	0.044645	LRP1, ITSN1, ARRB1, LDLR	260	60	19662	5.04154	0.999995	0.523766	0.504223
GOTERM_BP_DIRECT	GO:0001541~ovarian follicle development	4	1.44404	0.0451374	ANGPT1, MMP2, KIT, VEGFA	253	57	18082	5.01546	1	0.786109	0.777721
GOTERM_MF_DIRECT	GO:0016829~lyase activity	6	2.16606	0.0451589	GUCY1A3, CAR2, CAR1, NPR2, ALDOC, ADCY7	244	139	17446	3.08633	1	0.940707	0.929618
UP_KEYWORDS	Alternative initiation	4	1.44404	0.0453335	GSN, NFATC1, VEGFA, FOXP1	274	66	22680	5.01659	0.999991	0.325106	0.29402
GOTERM_MF_DIRECT	GO:0004725~protein tyrosine phosphatase activity	5	1.80505	0.0466453	DUSP5, DUSP2, MTMR3, EYA2, DUSP6	244	97	17446	3.68557	1	0.940707	0.929618
GOTERM_BP_DIRECT	GO:0042542~response to hydrogen peroxide	4	1.44404	0.0471263	MMP2, CAT, TXNIP, HMOX1	253	58	18082	4.92899	1	0.813548	0.804867
SMART	SM00044:CYCc	3	1.08303	0.0472638	GUCY1A3, NPR2, ADCY7	175	21	10425	8.5102	0.99972	1	1
UP_KEYWORDS	GTPase activation	6	2.16606	0.0476542	SGSM1, RGS2, RASA3, RGS1, HMHA1, RASAL3	274	163	22680	3.04689	0.999995	0.325773	0.294623
GOTERM_BP_DIRECT	GO:0016310~phosphorylation	15	5.41516	0.0482613	DGKG, SGMS1, NRK, PLK2, TIE1, STK10, PINK1, AXL, STK17B, KIT, SIK1, PIM3, IP6K1, PDK2, EPHB4	253	612	18082	1.75172	1	0.825898	0.817085
UP_KEYWORDS	Developmental protein	19	6.85921	0.0487443	ROBO4, MEF2C, NOTCH1, LRP1, ANGPT1, EYA2, TNFSF12, NRARP, ZFP36L2, MTURN, VEGFA, MEIS1, GFI1B, ZC3H12A, SIK1, NKX2-3, FOXA3, EPHB4, MCL1	274	976	22680	1.61137	0.999996	0.325773	0.294623
GOTERM_CC_DIRECT	GO:0005788~endoplasmic reticulum lumen	5	1.80505	0.0487488	RCN3, CD4, LYZ2, LYZ1, DNAJB9	260	104	19662	3.63572	0.999998	0.523766	0.504223
GOTERM_CC_DIRECT	GO:0005622~intracellular	30	10.8303	0.0492105	DGKG, RRAD, NPR2, ITSN1, SLC40A1, ARRB1, ADCY7, SOCS3, H2-OB, HES1, RAB6B, PDK2, TNS1, SH2B1, GUCY1A3, PLK2, SYTL1, SHISA5, HMHA1, RHOF, CBFA2T3, SMAD7, SGSM1, DOK2, RASA3, AXL, SPATA13, RGL1, GAS6, PLCB2	260	1599	19662	1.41882	0.999999	0.523766	0.504223
UP_KEYWORDS	Differentiation	14	5.05415	0.0493202	ROBO4, MEF2C, NOTCH1, ANGPT1, TNFSF12, TRAPPC9, CBFA2T3, VEGFA, AXL, ZC3H12A, SIK1, SQSTM1, FOXA3, MCL1	274	646	22680	1.79386	0.999997	0.325773	0.294623
INTERPRO	IPR013151:Immunoglobulin	4	1.44404	0.0493505	CD4, VCAM1, TIE1, KIT	270	63	20594	4.8428	1	1	1
INTERPRO	IPR003595:Protein-tyrosine phosphatase, catalytic	4	1.44404	0.0493505	DUSP5, DUSP2, MTMR3, TNS1	270	63	20594	4.8428	1	1	1
GOTERM_MF_DIRECT	GO:0043236~laminin binding	3	1.08303	0.0504381	TINAGL1, THBS1, ITGA9	244	26	17446	8.25	1	0.940707	0.929618
GOTERM_CC_DIRECT	GO:0015629~actin cytoskeleton	7	2.52708	0.0504472	GSN, JUP, AHNAK, STK17B, FSCN1, NFATC2, CORO2B	260	201	19662	2.63364	0.999999	0.523766	0.504223
GOTERM_BP_DIRECT	GO:0002052~positive regulation of neuroblast proliferation	3	1.08303	0.0504929	NOTCH1, CX3CL1, VEGFA	253	26	18082	8.24658	1	0.832905	0.824017
GOTERM_BP_DIRECT	GO:0046427~positive regulation of JAK-STAT cascade	3	1.08303	0.0504929	NOTCH1, KIT, HES1	253	26	18082	8.24658	1	0.832905	0.824017
GOTERM_MF_DIRECT	GO:0005178~integrin binding	5	1.80505	0.0511478	VCAM1, ITGB5, THBS1, CX3CL1, JAM3	244	100	17446	3.575	1	0.940707	0.929618
GOTERM_BP_DIRECT	GO:0045732~positive regulation of protein catabolic process	4	1.44404	0.0512314	TIPARP, TNFSF12, PLK2, IER3	253	60	18082	4.76469	1	0.832905	0.824017
GOTERM_BP_DIRECT	GO:0031398~positive regulation of protein ubiquitination	4	1.44404	0.0512314	ANGPT1, ARRB1, ADRB2, SMAD7	253	60	18082	4.76469	1	0.832905	0.824017
GOTERM_BP_DIRECT	GO:0006898~receptor-mediated endocytosis	4	1.44404	0.0512314	FTL1, LRP1, ADRB2, APOE	253	60	18082	4.76469	1	0.832905	0.824017
KEGG_PATHWAY	mmu05323:Rheumatoid arthritis	5	1.80505	0.0520225	CD86, ANGPT1, H2-OB, LTB, VEGFA	133	82	7691	3.52604	0.999968	0.830566	0.826285
UP_KEYWORDS	Signal	67	24.1877	0.052313	CD86, ROBO4, TINAGL1, ITGB5, LST1, MPL, ZBTB20, PEAR1, ANTXR2, PKD1, CX3CL1, SGSH, FCNA, ISLR, FCGRT, H2-OB, SIRPA, CTSF, CTSE, EPHB4, FCER1G, SERPINF1, MMP2, MAMDC2, RNASE6, SHISA5, SEPP1, SHISA8, RCN3, MMRN1, KIT, GAS6, CD44, ITGA9, NOTCH1, LRP1, NRXN1, LYZ2, NPR2, HTRA3, EBI3, LYZ1, ADAM22, PTGS2, THBS1, FSTL1, CCL4, IL21R, DNAJB9, APOE, LDLR, JAM3, GSN, VCAM1, ATP8B2, ANGPT1, TIE1, PRG2, PDZK…	274	4543	22680	1.22074	0.999999	0.336681	0.304488
GOTERM_BP_DIRECT	GO:0006954~inflammatory response	10	3.61011	0.0524812	NCF1, SGMS1, AXL, ZC3H12A, CCRL2, KIT, CCL4, PTGS2, THBS1, CX3CL1	253	344	18082	2.07763	1	0.832905	0.824017
GOTERM_CC_DIRECT	GO:0016323~basolateral plasma membrane	7	2.52708	0.0524961	SLC14A1, CAR2, SLC40A1, ARRB1, LDLR, PKD1, CD44	260	203	19662	2.60769	0.999999	0.523766	0.504223
GOTERM_CC_DIRECT	GO:0005886~plasma membrane	77	27.7978	0.0527675	CD86, ITGB5, NCF1, ITSN1, SLC40A1, MPL, SLC2A3, ARRB1, PYGL, PEAR1, PKD1, CX3CL1, FCNA, STK10, RGS2, FCGRT, RGS1, CCRL2, ZC3H12A, SIRPA, SLC26A11, FAM65B, EPHB4, DLGAP4, GUCY1A3, FCER1G, MMP2, SYTL1, MTUS1, RHOF, GEM, SPATA13, CAT, KIT, FSCN1, LTB, ABCG3, PLCB2, CD44, NOTCH1, SGMS1, LRP1, AHNAK, RRAD, NRXN1, NPR2, ADRB2, ADCY7, DPP4, GNG2, CYTH4, S1PR1, HMOX1, APOE, LDLR, JAM3, SLC14A1, CAR2, GSN…	260	4874	19662	1.1947	1	0.523766	0.504223
GOTERM_BP_DIRECT	GO:0032355~response to estradiol	5	1.80505	0.0528065	CD4, CAT, TXNIP, PTGS2, FOSL2	253	101	18082	3.53814	1	0.832905	0.824017
SMART	SM00338:BRLZ	4	1.44404	0.0531293	HLF, MAFK, JUNB, FOSL2	175	51	10425	4.67227	0.999902	1	1
GOTERM_BP_DIRECT	GO:0016126~sterol biosynthetic process	3	1.08303	0.0540435	INSIG1, HMGCR, CYP51	253	27	18082	7.94115	1	0.832905	0.824017
GOTERM_BP_DIRECT	GO:0035987~endodermal cell differentiation	3	1.08303	0.0540435	ITGB5, MMP2, HMGA2	253	27	18082	7.94115	1	0.832905	0.824017
GOTERM_BP_DIRECT	GO:0002092~positive regulation of receptor internalization	3	1.08303	0.0540435	ANGPT1, ARRB1, VEGFA	253	27	18082	7.94115	1	0.832905	0.824017
INTERPRO	IPR000008:C2 calcium-dependent membrane targeting	6	2.16606	0.0542143	RASA3, ITSN1, SYTL1, RASAL3, PLCB2, TNS1	270	156	20594	2.93362	1	1	1
UP_KEYWORDS	Heparin-binding	4	1.44404	0.0542352	APOE, THBS1, FSTL1, VEGFA	274	71	22680	4.66331	0.999999	0.340326	0.307785
GOTERM_BP_DIRECT	GO:0090090~negative regulation of canonical Wnt signaling pathway	5	1.80505	0.0543866	EGR1, TLE2, NOTCH1, SIAH2, MLLT3	253	102	18082	3.50345	1	0.832905	0.824017
UP_SEQ_FEATURE	compositionally biased region:Ser-rich	11	3.97112	0.0545154	PER1, CSRNP1, MEF2C, FAM102A, SYTL1, NAP1L3, TCP11L2, RGL1, PKD1, SQSTM1, PRR13	259	390	18012	1.96151	1	1	1
GOTERM_MF_DIRECT	GO:0045309~protein phosphorylated amino acid binding	2	0.722022	0.0545661	SIRPA, ARRB1	244	4	17446	35.75	1	0.940707	0.929618
GOTERM_MF_DIRECT	GO:0004645~phosphorylase activity	2	0.722022	0.0545661	PYGM, PYGL	244	4	17446	35.75	1	0.940707	0.929618
GOTERM_BP_DIRECT	GO:0035910~ascending aorta morphogenesis	2	0.722022	0.0545959	HES1, SOX4	253	4	18082	35.7352	1	0.832905	0.824017
GOTERM_BP_DIRECT	GO:1903849~positive regulation of aorta morphogenesis	2	0.722022	0.0545959	NOTCH1, EPHB4	253	4	18082	35.7352	1	0.832905	0.824017
GOTERM_BP_DIRECT	GO:0042159~lipoprotein catabolic process	2	0.722022	0.0545959	APOE, LDLR	253	4	18082	35.7352	1	0.832905	0.824017
GOTERM_MF_DIRECT	GO:0003677~DNA binding	35	12.6354	0.0554444	KDM5B, CSRNP1, ZFP467, HLF, ZBTB20, RORA, CXXC5, ZFP36L2, ZC3H12A, HES1, JUNB, IER2, SOX4, NKX2-3, TGIF1, EGR1, KLF11, MEF2C, LMO2, HMGA2, NFATC2, NFATC1, ARID3A, RUNX2, SREBF2, FOSL2, SMAD7, FOXP1, NR4A1, MEIS1, GFI1B, MYCN, MAFK, IRF5, FOXA3	244	1847	17446	1.3549	1	0.940707	0.929618
GOTERM_BP_DIRECT	GO:0008217~regulation of blood pressure	4	1.44404	0.0555041	GUCY1A3, P2RX1, HMOX1, PTGS2	253	62	18082	4.61099	1	0.840246	0.83128
SMART	SM00450:RHOD	3	1.08303	0.0557283	DUSP5, DUSP2, DUSP6	175	23	10425	7.77019	0.999938	1	1
UP_SEQ_FEATURE	domain:EGF-like 22	2	0.722022	0.0560804	NOTCH1, LRP1	259	4	18012	34.7722	1	1	1
UP_SEQ_FEATURE	region of interest:Calcineurin-binding	2	0.722022	0.0560804	NFATC2, NFATC1	259	4	18012	34.7722	1	1	1
UP_KEYWORDS	Heme	6	2.16606	0.0563282	CAT, HBB-B2, HMOX1, HBB-B1, PTGS2, CYP51	274	171	22680	2.90434	1	0.344838	0.311866
GOTERM_MF_DIRECT	GO:0048020~CCR chemokine receptor binding	3	1.08303	0.0576178	CCRL2, CCL4, CX3CL1	244	28	17446	7.66071	1	0.946047	0.934895
GOTERM_BP_DIRECT	GO:0001701~in utero embryonic development	9	3.2491	0.0587473	DDX5, NOTCH1, ANGPT1, TIE1, HES1, PKD1, JUNB, VEGFA, FOXP1	253	299	18082	2.15128	1	0.882554	0.873137
GOTERM_CC_DIRECT	GO:0045121~membrane raft	8	2.88809	0.0590768	DPP4, LDHB, CD4, FCER1G, ANGPT1, AHNAK, P2RX1, ARID3A	260	262	19662	2.3091	1	0.56545	0.544351
SMART	SM00179:EGF_CA	6	2.16606	0.059694	NOTCH1, MMRN1, LRP1, GAS6, THBS1, LDLR	175	126	10425	2.83673	0.99997	1	1
KEGG_PATHWAY	mmu04514:Cell adhesion molecules (CAMs)	7	2.52708	0.0597482	CD86, CD4, VCAM1, NRXN1, H2-OB, ITGA9, JAM3	133	162	7691	2.4987	0.999994	0.830566	0.826285
KEGG_PATHWAY	mmu05205:Proteoglycans in cancer	8	2.88809	0.0598647	DDX5, CDKN1A, ITGB5, MMP2, GAB1, THBS1, CD44, VEGFA	133	203	7691	2.2789	0.999994	0.830566	0.826285
GOTERM_BP_DIRECT	GO:0042102~positive regulation of T cell proliferation	4	1.44404	0.0599411	CD86, CD4, VCAM1, HES1	253	64	18082	4.4669	1	0.886948	0.877483
GOTERM_BP_DIRECT	GO:0071363~cellular response to growth factor stimulus	4	1.44404	0.0599411	TGIF1, CAT, GAS6, THBS1	253	64	18082	4.4669	1	0.886948	0.877483
GOTERM_BP_DIRECT	GO:0006468~protein phosphorylation	14	5.05415	0.0606086	NRK, PLK2, NPR2, TIE1, STK10, PINK1, AXL, STK17B, KIT, SIK1, PIM3, GAS6, PDK2, EPHB4	253	576	18082	1.73713	1	0.890132	0.880634
GOTERM_MF_DIRECT	GO:0001968~fibronectin binding	3	1.08303	0.0613328	MMP2, THBS1, VEGFA	244	29	17446	7.39655	1	0.958231	0.946935
GOTERM_BP_DIRECT	GO:0030316~osteoclast differentiation	3	1.08303	0.0613981	NFATC1, JUNB, FOXP1	253	29	18082	7.39349	1	0.893684	0.884147
SMART	SM00233:PH	9	3.2491	0.0615335	DOK2, CYTH4, RASA3, SPATA13, ITSN1, GAB1, FAM109B, PLEKHO2, SH2B1	175	253	10425	2.11914	0.999978	1	1
INTERPRO	IPR024950:Dual specificity phosphatase	3	1.08303	0.0616858	DUSP5, DUSP2, DUSP6	270	31	20594	7.38136	1	1	1
GOTERM_MF_DIRECT	GO:0003705~transcription factor activity, RNA polymerase II distal enhancer sequence-specific binding	4	1.44404	0.062125	MEIS1, MEF2C, NFATC1, FOXP1	244	65	17446	4.4	1	0.958231	0.946935
GOTERM_BP_DIRECT	GO:0048146~positive regulation of fibroblast proliferation	4	1.44404	0.0622202	TGIF1, CDKN1A, GAS6, FOSL2	253	65	18082	4.39818	1	0.893684	0.884147
GOTERM_BP_DIRECT	GO:0045892~negative regulation of transcription, DNA-templated	14	5.05415	0.0623415	DUSP5, KDM5B, KLF11, TLE2, NOTCH1, HMGA2, ZBTB20, CBFA2T3, RUNX2, FOXP1, PER1, TAF7, HES1, GAS6	253	579	18082	1.72813	1	0.893684	0.884147
GOTERM_BP_DIRECT	GO:0051091~positive regulation of sequence-specific DNA binding transcription factor activity	5	1.80505	0.0626668	TRIM8, PINK1, JUP, KIT, HMGA2	253	107	18082	3.33974	1	0.893684	0.884147
KEGG_PATHWAY	mmu05310:Asthma	3	1.08303	0.0631085	FCER1G, PRG2, H2-OB	133	24	7691	7.22838	0.999997	0.830566	0.826285
INTERPRO	IPR008366:Nuclear factor of activated T cells (NFAT)	2	0.722022	0.0636323	NFATC2, NFATC1	270	5	20594	30.5096	1	1	1
UP_SEQ_FEATURE	topological domain:Extracellular	42	15.1625	0.0639123	CD86, NOTCH1, LRP1, ITGB5, CD82, NRXN1, NPR2, MPL, ADAM22, SLC2A3, ADRB2, ANTXR2, CX3CL1, DPP4, FCGRT, CCRL2, IL21R, S1PR1, SIRPA, SLC26A11, LDLR, EPHB4, IER3, JAM3, CBX6, FCER1G, VCAM1, ATP8B2, TIE1, TNFSF12, SHISA5, PLXDC2, GP9, CD4, PIK3IP1, AXL, P2RX1, KIT, NINJ1, LTB, ABCG3, CD44	259	2256	18012	1.29471	1	1	1
KEGG_PATHWAY	mmu04512:ECM-receptor interaction	5	1.80505	0.064219	GP9, ITGB5, THBS1, CD44, ITGA9	133	88	7691	3.28563	0.999997	0.830566	0.826285
GOTERM_BP_DIRECT	GO:0032715~negative regulation of interleukin-6 production	3	1.08303	0.0651961	ZC3H12A, ARRB1, GAS6	253	30	18082	7.14704	1	0.90313	0.893493
GOTERM_CC_DIRECT	GO:0030027~lamellipodium	6	2.16606	0.0661912	DPP4, NOTCH1, GSN, SPATA13, ITSN1, FSCN1	260	164	19662	2.7667	1	0.591471	0.569402
GOTERM_CC_DIRECT	GO:0002102~podosome	3	1.08303	0.0662095	VCAM1, GSN, FSCN1	260	32	19662	7.08966	1	0.591471	0.569402
UP_SEQ_FEATURE	metal ion-binding site:Calcium	4	1.44404	0.0664093	NOTCH1, NRXN1, GAS6, PLCB2	259	65	18012	4.27966	1	1	1
GOTERM_MF_DIRECT	GO:0000979~RNA polymerase II core promoter sequence-specific DNA binding	4	1.44404	0.0667964	EGR1, WBP2, NFATC1, RUNX2	244	67	17446	4.26866	1	0.999981	0.988194
GOTERM_BP_DIRECT	GO:0043367~CD4-positive, alpha-beta T cell differentiation	2	0.722022	0.0677745	RSAD2, NKX2-3	253	5	18082	28.5881	1	0.90313	0.893493
GOTERM_BP_DIRECT	GO:0003211~cardiac ventricle formation	2	0.722022	0.0677745	MEF2C, SOX4	253	5	18082	28.5881	1	0.90313	0.893493
GOTERM_BP_DIRECT	GO:0002051~osteoblast fate commitment	2	0.722022	0.0677745	NOTCH1, RUNX2	253	5	18082	28.5881	1	0.90313	0.893493
GOTERM_BP_DIRECT	GO:0001961~positive regulation of cytokine-mediated signaling pathway	2	0.722022	0.0677745	AXL, GAS6	253	5	18082	28.5881	1	0.90313	0.893493
GOTERM_BP_DIRECT	GO:0031670~cellular response to nutrient	2	0.722022	0.0677745	HMOX1, PDK2	253	5	18082	28.5881	1	0.90313	0.893493
GOTERM_BP_DIRECT	GO:1901727~positive regulation of histone deacetylase activity	2	0.722022	0.0677745	PINK1, VEGFA	253	5	18082	28.5881	1	0.90313	0.893493
GOTERM_BP_DIRECT	GO:0060948~cardiac vascular smooth muscle cell development	2	0.722022	0.0677745	NOTCH1, VEGFA	253	5	18082	28.5881	1	0.90313	0.893493
GOTERM_BP_DIRECT	GO:0061419~positive regulation of transcription from RNA polymerase II promoter in response to hypoxia	2	0.722022	0.0677745	NOTCH1, VEGFA	253	5	18082	28.5881	1	0.90313	0.893493
GOTERM_BP_DIRECT	GO:0001837~epithelial to mesenchymal transition	3	1.08303	0.0690707	NOTCH1, HMGA2, NFATC1	253	31	18082	6.91649	1	0.90313	0.893493
GOTERM_BP_DIRECT	GO:2000379~positive regulation of reactive oxygen species metabolic process	3	1.08303	0.0690707	CDKN1A, ZC3H12A, THBS1	253	31	18082	6.91649	1	0.90313	0.893493
GOTERM_BP_DIRECT	GO:0072332~intrinsic apoptotic signaling pathway by p53 class mediator	3	1.08303	0.0690707	DDX5, SHISA5, PDK2	253	31	18082	6.91649	1	0.90313	0.893493
GOTERM_BP_DIRECT	GO:0001570~vasculogenesis	4	1.44404	0.069295	ANGPT1, TIPARP, TIE1, JUNB	253	68	18082	4.20414	1	0.90313	0.893493
GOTERM_MF_DIRECT	GO:0042826~histone deacetylase binding	5	1.80505	0.0714347	MEF2C, HES1, SIK1, LPIN1, RUNX2	244	112	17446	3.19196	1	1	0.990157
UP_KEYWORDS	Protein phosphatase	5	1.80505	0.0723235	DUSP5, DUSP2, MTMR3, EYA2, DUSP6	274	130	22680	3.1836	1	0.432219	0.390891
GOTERM_CC_DIRECT	GO:0005764~lysosome	9	3.2491	0.0725623	CAT, H2-OB, SLC26A11, CTSF, APOE, LDLR, SQSTM1, TECPR1, SGSH	260	331	19662	2.05622	1	0.627313	0.603906
GOTERM_BP_DIRECT	GO:0042157~lipoprotein metabolic process	3	1.08303	0.073019	LRP1, APOE, LDLR	253	32	18082	6.70035	1	0.939332	0.929309
GOTERM_BP_DIRECT	GO:0071222~cellular response to lipopolysaccharide	7	2.52708	0.0730274	CD86, GBP6, MEF2C, SGMS1, AXL, ZC3H12A, PDE4B	253	209	18082	2.39374	1	0.939332	0.929309
GOTERM_MF_DIRECT	GO:0008270~zinc ion binding	22	7.94224	0.0738594	KDM5B, EGR1, CAR2, ZCCHC6, CAR1, MMP2, PHF1, SIAH2, LMO2, MIB2, RORA, CXXC5, LIMD2, TRIM8, NR4A1, CD4, NEURL3, P2RX1, MKRN1, ZYX, SQSTM1, KDM7A	244	1075	17446	1.46326	1	1	0.990157
KEGG_PATHWAY	mmu04611:Platelet activation	6	2.16606	0.0744252	GUCY1A3, GP9, FCER1G, P2RX1, ADCY7, PLCB2	133	131	7691	2.64857	1	0.865627	0.861165
INTERPRO	IPR000719:Protein kinase, catalytic domain	12	4.33213	0.0752446	STK10, PINK1, AXL, NPR2, NRK, TIE1, STK17B, PLK2, KIT, SIK1, PIM3, EPHB4	270	515	20594	1.77726	1	1	1
UP_KEYWORDS	Microsome	5	1.80505	0.0755565	NCEH1, HMOX1, PTGS2, FMO5, CYP51	274	132	22680	3.13537	1	0.438352	0.396438
INTERPRO	IPR020422:Dual specificity phosphatase, subgroup, catalytic domain	3	1.08303	0.0763252	DUSP5, DUSP2, DUSP6	270	35	20594	6.53778	1	1	1
GOTERM_BP_DIRECT	GO:0001568~blood vessel development	4	1.44404	0.0767163	MEF2C, TIE1, PKD1, VEGFA	253	71	18082	4.0265	1	0.978137	0.967699
UP_KEYWORDS	Nucleotide-binding	29	10.4693	0.0768426	EIF4A2, DGKG, DDX5, RRAD, NRK, NPR2, PYGM, PYGL, GIMAP6, ADCY7, STK10, NWD1, PIM3, IP6K1, RAB6B, EPHB4, PDK2, GBP6, GUCY1A3, ATP8B2, PLK2, TIE1, RHOF, GEM, PINK1, AXL, STK17B, KIT, SIK1	274	1754	22680	1.36855	1	0.438352	0.396438
GOTERM_MF_DIRECT	GO:0001965~G-protein alpha-subunit binding	3	1.08303	0.0769584	RGS2, RGS1, ADRB2	244	33	17446	6.5	1	1	0.990157
GOTERM_BP_DIRECT	GO:2001240~negative regulation of extrinsic apoptotic signaling pathway in absence of ligand	3	1.08303	0.0770382	EYA2, CX3CL1, MCL1	253	33	18082	6.49731	1	0.978137	0.967699
KEGG_PATHWAY	mmu04151:PI3K-Akt signaling pathway	11	3.97112	0.078979	NR4A1, CDKN1A, GNG2, ANGPT1, ITGB5, KIT, PIK3AP1, THBS1, ITGA9, VEGFA, MCL1	133	351	7691	1.81224	1	0.865627	0.861165
GOTERM_BP_DIRECT	GO:0016525~negative regulation of angiogenesis	4	1.44404	0.0792649	TIE1, SERPINF1, ADRB2, THBS1	253	72	18082	3.97058	1	0.979479	0.969028
GOTERM_MF_DIRECT	GO:0005125~cytokine activity	7	2.52708	0.0793316	TNFSF12, EBI3, CMTM6, CCL4, LTB, CX3CL1, VEGFA	244	214	17446	2.33879	1	1	0.990157
GOTERM_BP_DIRECT	GO:0030154~cell differentiation	17	6.13718	0.0796074	ROBO4, MEF2C, NOTCH1, ANGPT1, EYA2, TNFSF12, TRAPPC9, CBFA2T3, DUSP6, VEGFA, AXL, KIT, ZC3H12A, SIK1, SQSTM1, FOXA3, MCL1	253	780	18082	1.55769	1	0.979479	0.969028
KEGG_PATHWAY	mmu05321:Inflammatory bowel disease (IBD)	4	1.44404	0.0803159	IL21R, H2-OB, NFATC1, RORA	133	59	7691	3.92048	1	0.865627	0.861165
UP_SEQ_FEATURE	metal ion-binding site:Calcium; via carbonyl oxygen	3	1.08303	0.080756	NOTCH1, NRXN1, GAS6	259	33	18012	6.32222	1	1	1
GOTERM_BP_DIRECT	GO:2000271~positive regulation of fibroblast apoptotic process	2	0.722022	0.08077	BTG1, STK17B	253	6	18082	23.8235	1	0.979479	0.969028
GOTERM_BP_DIRECT	GO:0071636~positive regulation of transforming growth factor beta production	2	0.722022	0.08077	PTGS2, THBS1	253	6	18082	23.8235	1	0.979479	0.969028
GOTERM_BP_DIRECT	GO:0042634~regulation of hair cycle	2	0.722022	0.08077	PER1, NFATC1	253	6	18082	23.8235	1	0.979479	0.969028
GOTERM_BP_DIRECT	GO:0042769~DNA damage response, detection of DNA damage	2	0.722022	0.08077	HMGA2, SOX4	253	6	18082	23.8235	1	0.979479	0.969028
GOTERM_BP_DIRECT	GO:0097114~NMDA glutamate receptor clustering	2	0.722022	0.08077	NRXN1, APOE	253	6	18082	23.8235	1	0.979479	0.969028
GOTERM_MF_DIRECT	GO:0002020~protease binding	5	1.80505	0.0809355	DPP4, PINK1, LRP1, KIT, LDLR	244	117	17446	3.05556	1	1	0.990157
GOTERM_BP_DIRECT	GO:0008277~regulation of G-protein coupled receptor protein signaling pathway	3	1.08303	0.0811256	RGS2, RGS1, ARRB1	253	34	18082	6.30621	1	0.979479	0.969028
GOTERM_CC_DIRECT	GO:0005576~extracellular region	31	11.1913	0.0833931	NOTCH1, TINAGL1, LYZ2, HTRA3, EBI3, LYZ1, THBS1, FSTL1, CX3CL1, DPP4, FCNA, ISLR, FTL1, CCL4, APOE, JAM3, GSTM1, GSN, ANGPT1, SERPINF1, MMP2, TNFSF12, MAMDC2, PRG2, SEPP1, VEGFA, TCN2, MMRN1, GAS6, ITM2B, C1QC	260	1753	19662	1.33732	1	0.693078	0.667217
GOTERM_BP_DIRECT	GO:0048514~blood vessel morphogenesis	3	1.08303	0.0852785	MEIS1, THBS1, VEGFA	253	35	18082	6.12603	1	1	0.989832
GOTERM_CC_DIRECT	GO:0000785~chromatin	5	1.80505	0.0853417	PINK1, PLK2, HMGA2, HES1, ARRB1	260	126	19662	3.00092	1	0.693078	0.667217
UP_KEYWORDS	Autocatalytic cleavage	3	1.08303	0.08717	MMP2, CTSE, PKD1	274	41	22680	6.05661	1	0.479464	0.433619
KEGG_PATHWAY	mmu04713:Circadian entrainment	5	1.80505	0.0875615	GUCY1A3, PER1, GNG2, ADCY7, PLCB2	133	98	7691	2.95036	1	0.894049	0.88944
UP_KEYWORDS	Endosome	10	3.61011	0.0878699	CHMP1B, MIB2, S1PR1, FAM109B, SLA, ADRB2, CTSE, LDLR, SQSTM1, ITM2B	274	443	22680	1.86848	1	0.479464	0.433619
SMART	SM00404:PTPc_motif	4	1.44404	0.0878999	DUSP5, DUSP2, MTMR3, TNS1	175	63	10425	3.78231	1	1	1
INTERPRO	IPR021869:Ribonuclease Zc3h12a-like	2	0.722022	0.0879407	NYNRIN, ZC3H12A	270	7	20594	21.7926	1	1	1
GOTERM_CC_DIRECT	GO:0048237~rough endoplasmic reticulum lumen	2	0.722022	0.0886564	LYZ2, LYZ1	260	7	19662	21.6066	1	0.698821	0.672746
GOTERM_MF_DIRECT	GO:0016301~kinase activity	15	5.41516	0.0896744	DGKG, SGMS1, NRK, PLK2, TIE1, STK10, PINK1, AXL, STK17B, KIT, SIK1, PIM3, IP6K1, PDK2, EPHB4	244	674	17446	1.59125	1	1	0.990157
INTERPRO	IPR020635:Tyrosine-protein kinase, catalytic domain	4	1.44404	0.0897036	AXL, TIE1, KIT, EPHB4	270	81	20594	3.76662	1	1	1
GOTERM_BP_DIRECT	GO:0000187~activation of MAPK activity	4	1.44404	0.0898197	KIT, GAB1, ARRB1, THBS1	253	76	18082	3.7616	1	1	0.989832
KEGG_PATHWAY	mmu04922:Glucagon signaling pathway	5	1.80505	0.0926646	LDHB, SIK1, PYGM, PYGL, PLCB2	133	100	7691	2.89135	1	0.898847	0.894213
GOTERM_MF_DIRECT	GO:0005172~vascular endothelial growth factor receptor binding	2	0.722022	0.0935354	ANGPT1, VEGFA	244	7	17446	20.4286	1	1	0.990157
GOTERM_MF_DIRECT	GO:0004630~phospholipase D activity	2	0.722022	0.0935354	HMOX1, PLD3	244	7	17446	20.4286	1	1	0.990157
GOTERM_MF_DIRECT	GO:0019864~IgG binding	2	0.722022	0.0935354	FCER1G, FCGRT	244	7	17446	20.4286	1	1	0.990157
GOTERM_BP_DIRECT	GO:0002043~blood vessel endothelial cell proliferation involved in sprouting angiogenesis	2	0.722022	0.0935851	NRARP, VEGFA	253	7	18082	20.4201	1	1	0.989832
GOTERM_BP_DIRECT	GO:0040036~regulation of fibroblast growth factor receptor signaling pathway	2	0.722022	0.0935851	DUSP6, RUNX2	253	7	18082	20.4201	1	1	0.989832
GOTERM_BP_DIRECT	GO:0001955~blood vessel maturation	2	0.722022	0.0935851	MMP2, S1PR1	253	7	18082	20.4201	1	1	0.989832
GOTERM_BP_DIRECT	GO:0002544~chronic inflammatory response	2	0.722022	0.0935851	VCAM1, THBS1	253	7	18082	20.4201	1	1	0.989832
GOTERM_BP_DIRECT	GO:0003180~aortic valve morphogenesis	2	0.722022	0.0935851	NOTCH1, NFATC1	253	7	18082	20.4201	1	1	0.989832
GOTERM_BP_DIRECT	GO:0002053~positive regulation of mesenchymal cell proliferation	3	1.08303	0.0937705	MYCN, VEGFA, FOXP1	253	37	18082	5.79489	1	1	0.989832
GOTERM_BP_DIRECT	GO:0055007~cardiac muscle cell differentiation	3	1.08303	0.0937705	MEF2C, SIK1, FOXP1	253	37	18082	5.79489	1	1	0.989832
GOTERM_BP_DIRECT	GO:0007346~regulation of mitotic cell cycle	3	1.08303	0.0937705	CDKN1A, SIK1, PIM3	253	37	18082	5.79489	1	1	0.989832
GOTERM_BP_DIRECT	GO:0045747~positive regulation of Notch signaling pathway	3	1.08303	0.0937705	NOTCH1, KIT, HES1	253	37	18082	5.79489	1	1	0.989832
BIOCARTA	m_gata3Pathway:GATA3 participate in activating the Th2 cytokine genes expression	3	1.08303	0.0938246	NFATC2, NFATC1, JUNB	46	15	1289	5.60435	0.999828	1	1
GOTERM_CC_DIRECT	GO:0031012~extracellular matrix	8	2.88809	0.0941829	DDX5, TINAGL1, JUP, MMRN1, SERPINF1, MMP2, APOE, THBS1	260	294	19662	2.05777	1	0.721172	0.694263
UP_KEYWORDS	Cytokine	6	2.16606	0.0948492	TNFSF12, EBI3, CMTM6, CCL4, LTB, CX3CL1	274	200	22680	2.48321	1	0.506535	0.458102
GOTERM_BP_DIRECT	GO:0030324~lung development	5	1.80505	0.0953987	NOTCH1, MYCN, HES1, VEGFA, FOXP1	253	124	18082	2.88187	1	1	0.989832
INTERPRO	IPR000340:Dual specificity phosphatase, catalytic domain	3	1.08303	0.0959653	DUSP5, DUSP2, DUSP6	270	40	20594	5.72056	1	1	1
GOTERM_MF_DIRECT	GO:0020037~heme binding	6	2.16606	0.0981979	CAT, HBB-B2, HMOX1, HBB-B1, PTGS2, CYP51	244	175	17446	2.45143	1	1	0.990157
KEGG_PATHWAY	mmu04014:Ras signaling pathway	8	2.88809	0.0985689	GNG2, ANGPT1, RASA3, KIT, GAB1, RASAL3, RGL1, VEGFA	133	229	7691	2.02016	1	0.910589	0.905895
INTERPRO	IPR002337:Haemoglobin, beta	2	0.722022	0.0998582	HBB-B2, HBB-B1	270	8	20594	19.0685	1	1	1
INTERPRO	IPR000974:Glycoside hydrolase, family 22, lysozyme	2	0.722022	0.0998582	LYZ2, LYZ1	270	8	20594	19.0685	1	1	1
INTERPRO	IPR004910:Yippee-like protein	2	0.722022	0.0998582	YPEL5, YPEL3	270	8	20594	19.0685	1	1	1
INTERPRO	IPR019799:Glycoside hydrolase, family 22, conserved site	2	0.722022	0.0998582	LYZ2, LYZ1	270	8	20594	19.0685	1	1	1
INTERPRO	IPR002087:Anti-proliferative protein	2	0.722022	0.0998582	BTG2, BTG1	270	8	20594	19.0685	1	1	1

## Sheet: GO up on GMPs
Supplementary Table 2. GO analysis of aged up DEGs in GMPs
P-values were derived from Fisher's Exact test. No adjustments were made for multiple comparisons.
Category	Term	Count	%	PValue	Genes	List Total	Pop Hits	Pop Total	Fold Enrichment	Bonferroni	Benjamini	FDR
GOTERM_CC_DIRECT	GO:0005737~cytoplasm	856	49.652	5.59668e-71	ITSN2, SPINT2, LIPE, PREX1, ENDOV, ZFYVE26, ZFYVE27, CAPNS1, RAVER1, MPRIP, FAM110B, ZC3H12A, PRKACA, GTSE1, GBP5, GABARAPL1, RBFOX2, FRS2, EML2, SND1, EML3, EWSR1, ZFYVE19, DDIT4, PSME1, PADI4, SF1, RABL6, ATF4, EXD2, CDCA2, MTMR3, MEAF6, CDCA3, FLII, HPN, AGAP2, CDCA8, AGAP1, BAZ2A, AGAP3, IQGAP2, IQGAP3, NCAPH, LARP1, RNF216, HLCS, SFN, PIP5K1C, GSTM2, GSTM1, EIF2AK4, MLLT10, MOV10, AGO4, AGO2…	1563	6631	19662	1.62392	4.2143e-68	4.2143e-68	3.86171e-68
GOTERM_CC_DIRECT	GO:0005634~nucleus	783	45.4176	2.75636e-63	MDC1, SLC4A1AP, NUP107, LIPE, ENDOV, RAVER1, ZC3H12A, STRA13, PRKACA, RBFOX2, DNTTIP1, HDGFRP2, RFX1, SND1, EWSR1, PADI4, SF1, RABL6, ATF4, PIF1, EXD2, CDCA2, MEAF6, FLII, AGAP2, CDCA8, BAZ2A, BAZ2B, AGAP3, NCAPH, RNF216, SFN, ZBTB7A, PPARGC1B, CTC1, JUN, PRPF38B, PBX3, PBX2, MLLT10, AGO4, AGO2, MED15, TRIOBP, MECP2, MED12, IKBKB, CHAF1A, NEFH, DLGAP5, UPF2, OFD1, SS18, UPF1, DUSP2, DUSP1, SIRT7,…	1563	6019	19662	1.63646	2.07554e-60	1.03777e-60	9.50944e-61
GOTERM_CC_DIRECT	GO:0005654~nucleoplasm	327	18.9675	8.11274e-43	MDC1, NUP107, SLC4A1AP, HDAC10, SMC3, D430042O09RIK, SMC4, CCAR2, DCAF7, ELK3, CDC20, GOLGA3, GOLGA4, KAT5, ZMIZ1, SAP130, ZC3H12A, LONP1, PRKACA, JUNB, NFRKB, IER2, SOX4, FAAP100, FNBP4, SMARCC1, ACOT7, RBFOX2, SMARCC2, METTL1, SECISBP2, DDX11, 2310022A10RIK, CIRBP, DNTTIP1, SCRIB, CSNK1D, CSNK1E, RFX1, RUNX2, SRRM1, HCFC1, DEPDC1A, PRKD2, ATF7, MAML3, SF1, LLGL2, MTMR3, PAXIP1, CDCA2, MEAF6, CT…	1563	1935	19662	2.12586	6.10889e-40	2.0363e-40	1.86593e-40
GOTERM_CC_DIRECT	GO:0005856~cytoskeleton	228	13.2251	2.01407e-42	WIPF1, TRAF3IP1, CCNF, CCP110, D430042O09RIK, GOLGA2, CDC20, ZFYVE26, RASSF1, RASSF3, MPRIP, FAM110B, ZC3H12A, STMN1, GTSE1, CDK5RAP3, CDK5RAP2, GABARAPL1, ACTN1, PRKCE, AFAP1, CSNK1D, KNSTRN, EML2, EML3, DYNC1LI2, ZFYVE19, AKAP9, TLN2, KIF20A, RIN1, TLN1, ATF4, FLII, FBF1, CDCA8, WDR62, EVPL, SKA2, RACGAP1, INPP5D, INPP5E, SYMPK, CEP72, SPTBN1, VASP, PLK2, PLK1, DCLK2, ANLN, TPX2, SMTN, MKS1, CE…	1563	1113	19662	2.57696	1.5166e-39	3.79149e-40	3.47428e-40
GOTERM_MF_DIRECT	GO:0005515~protein binding	540	31.3225	1.11067e-34	CYFIP2, ITSN2, MAPKBP1, SLC4A1AP, SMC3, GPATCH8, BACH2, LIPE, GJA1, ZFYVE27, ZC3H12A, STMN1, CDK20, PRKACA, JUNB, VPS39, CSRP2BP, CDK5RAP3, CDK5RAP2, IER3, FNBP4, GBP5, GABARAPL1, PRKCH, RBFOX2, PRKCE, SECISBP2, CD3EAP, FRS2, SCRIB, HDGFRP2, GTPBP2, KNSTRN, SND1, UNC13D, HCFC1, DYNC1LI2, RNF126, EWSR1, PSME1, H2-D1, ATF4, PIF1, CTBP1, FLII, AGAP2, CDCA8, NOLC1, NEDD4L, BAZ2A, IQGAP3, GIGYF2, KCNQ…	1455	4092	17446	1.58231	1.32614e-31	1.32614e-31	1.25616e-31
GOTERM_BP_DIRECT	GO:0007049~cell cycle	143	8.29466	1.54672e-31	MDC1, STEAP3, CCNF, BUB1B, IKZF1, MKI67, SMC3, SMC4, CCAR2, CCAR1, GOLGA2, CDC20, STK10, ZFYVE26, RGS2, RASSF1, RASSF2, CDK20, NUSAP1, EP300, CEP250, NEK2, STRA13, LZTS2, BORA, LIG1, PRKCE, DDX11, CEP131, ANXA11, CDC25C, KNSTRN, HCFC1, CDC25B, MAU2, FANCD2, ZFYVE19, SPECC1L, TIMELESS, FAM64A, ARL8A, MAD1L1, LLGL2, RHNO1, KMT2E, CDCA2, CDCA3, ANAPC16, ARL2, CDCA8, PKMYT1, PMF1, NCAPH, SKA2, CCNB1,…	1470	614	18082	2.86482	6.67409e-28	6.67409e-28	6.58283e-28
GOTERM_BP_DIRECT	GO:0006351~transcription, DNA-templated	290	16.8213	8.78374e-29	TCERG1, GABPB2, HDAC10, IKZF1, CCAR2, BACH2, ELK3, CCAR1, KAT5, ZMIZ1, SAP130, CCNL1, JUNB, NFRKB, SOX4, SMARCC1, SMARCC2, SP110, DNTTIP1, HDGFRP2, RFX1, RUNX3, RUNX2, SND1, DEPDC1A, EWSR1, BTK, VOPP1, ATF7, HOXB2, PADI4, ZSCAN29, HOXB5, ATF4, SF1, PAXIP1, MEAF6, ANP32A, CTBP1, ZFP746, FLII, MYCBP2, BAZ2A, RTF1, RPAP1, PRDM10, HIVEP1, ZFP740, ZBTB7A, RREB1, PPARGC1B, ZFP513, EGR1, JUN, EGR2, PBX3…	1470	1885	18082	1.89241	3.79018e-25	1.89509e-25	1.86918e-25
GOTERM_BP_DIRECT	GO:0051301~cell division	97	5.62645	3.89198e-25	CCNF, BUB1B, SMC3, SMC4, GOLGA2, CDC20, ZFYVE26, CDK20, NUSAP1, NEK2, STRA13, LZTS2, BORA, LIG1, PRKCE, ANXA11, CDC25C, KNSTRN, CDC25B, MAU2, ZFYVE19, SPECC1L, TIMELESS, FAM64A, ARL8A, MAD1L1, LLGL2, CDCA2, CDCA3, ANAPC16, CDCA8, PMF1, NCAPH, SKA2, CCNB1, RACGAP1, TPR, SNX9, E4F1, ECT2, FAM83D, MARK4, UBE2C, PLK1, ANLN, TPX2, CDK6, KIF18B, CDK5, UBE2S, REEP4, CDK1, CNTROB, CDK14, CEP164, CCDC124,…	1470	374	18082	3.19028	1.67939e-21	5.59797e-22	5.52143e-22
GOTERM_BP_DIRECT	GO:0007067~mitotic nuclear division	77	4.46636	4.9726e-22	CEP164, CCNF, BUB1B, KIF11, SMC3, SMC4, TRIOBP, GOLGA2, CDC20, MIS18BP1, ENSA, NUSAP1, STRA13, NEK2, SPDL1, LZTS2, NUP214, OFD1, NUDC, BORA, HAUS4, KIF23, HAUS5, MASTL, CDC25C, TERF1, SMC1A, CCSAP, KNSTRN, CIT, CDC25B, ASPM, MAU2, PSRC1, LATS2, ESPL1, INCENP, TIMELESS, BIRC5, FAM64A, KIF2C, ARHGEF2, MAD1L1, ARL8A, CDCA2, CDCA3, ANAPC16, CDCA8, PMF1, AURKB, NCAPH, AURKA, SKA2, CCNB1, FZR1, TPR, SN…	1470	277	18082	3.41932	2.14568e-18	5.3642e-19	5.29085e-19
GOTERM_MF_DIRECT	GO:0000166~nucleotide binding	279	16.1833	1.46334e-21	PANK4, CLPB, SMC3, MKI67, SMC4, RAVER1, DHX57, CDK20, LONP1, PIP4K2C, PRKACA, GBP5, PRKCH, RBFOX2, DDX11, PRKCE, CIRBP, GTPBP6, CSNK1D, CSNK1E, GTPBP2, GTPBP1, AFG3L1, DYNC1LI2, EWSR1, BTK, PRKD2, ULK1, SIK2, KIF20A, RABL6, PIF1, AARS2, TMEM63A, TMEM63B, DHX9, AGAP2, AGAP1, AGAP3, PGS1, DHX34, HLCS, D5ERTD579E, PIP5K1B, PIP5K1C, RBM10, PPARGC1B, TRPM4, BRAP, ABCA2, CHKB, CHKA, PLK2, PDE2A, PLK1, …	1455	1936	17446	1.72795	1.74723e-18	8.73615e-19	8.2752e-19
GOTERM_CC_DIRECT	GO:0005813~centrosome	98	5.68445	2.96325e-21	ITSN2, CEP126, NUP107, TRAF3IP1, CEP120, CCP110, CDC20, ZFYVE26, CEP250, NEK2, PRKACA, LZTS2, CDK5RAP3, CDK5RAP2, CEP135, DDX11, CEP131, CSNK1D, CDC25B, CLIP1, DYNC1LI2, WDR81, ZFYVE19, AKAP9, MEAF6, DHX9, CEP85L, FBF1, UBR4, ARL2, WDR62, CCNB1, CEP72, MARK4, ODF2, CEP350, PLK2, PLK1, RITA1, AHI1, CDK6, HOOK2, CAPRIN2, MKS1, CDK1, TUBGCP6, CNTROB, MAP3K11, MDM1, CEP89, NUMA1, C2CD3, CEP164, CHD4,…	1563	435	19662	2.83404	2.23132e-18	4.46265e-19	4.08928e-19
GOTERM_MF_DIRECT	GO:0044822~poly(A) RNA binding	184	10.6729	3.10893e-20	TCERG1, H2-K1, RRP1, HDLBP, PPAN, GPATCH4, CASC3, MKI67, CCAR2, GPATCH8, RRP9, CCAR1, ZFP36, HMGN5, RAVER1, RBMX2, DHX57, NUSAP1, KPNA2, SRRM2, PNISR, NOM1, RBFOX2, PUS1, SECISBP2, CIRBP, NOSIP, CD3EAP, ANXA11, ACTN4, CSNK1E, GTF2F1, POLRMT, GTPBP1, SND1, SRRM1, ATXN2L, ILF3, HNRNPUL1, HNRNPUL2, EWSR1, SRSF4, SRSF5, PPIG, DUS3L, H2-D1, SF1, SNRPB, ZFP106, ZCCHC6, DHX9, STXBP1, MEPCE, NOLC1, RTF1,…	1455	1113	17446	1.98224	3.71207e-17	1.23736e-17	1.17207e-17
GOTERM_MF_DIRECT	GO:0003677~DNA binding	263	15.2552	1.48247e-19	APP, IKZF1, MKI67, BACH2, ELK3, ENDOV, ZC3H12A, LONP1, STRA13, JUNB, NFRKB, IER2, SOX4, FAAP100, SMARCC1, SMARCC2, SP110, DDX11, DNTTIP1, HDGFRP2, RFX1, RUNX3, RUNX2, SRRM1, THAP3, CARHSP1, HOXB2, HOXB5, ATF4, PIF1, SRCAP, DHX9, ZFP746, SP140, BAZ2A, BAZ2B, RTF1, RPAP1, PRDM10, PCBP3, HIVEP1, ZBTB7A, RREB1, HIST1H3D, HIST1H3E, ZBED3, ZFP513, CTC1, EGR1, JUN, EGR2, PHC1, PBX3, PBX2, TRERF1, SMARCA…	1455	1847	17446	1.70735	1.77007e-16	4.42518e-17	4.19169e-17
GOTERM_BP_DIRECT	GO:0006355~regulation of transcription, DNA-templated	302	17.5174	1.85706e-19	TCERG1, NUP107, GABPB2, HDAC10, ZMYND8, IKZF1, CCAR2, BACH2, ELK3, CCAR1, KAT5, ZMIZ1, SAP130, CCNL1, JUNB, NFRKB, SOX4, SMARCC1, SMARCC2, SP110, DNTTIP1, RFX1, RUNX3, RUNX2, SND1, HCFC1, CARHSP1, DEPDC1A, EWSR1, BTK, VOPP1, A630089N07RIK, ATF7, HOXB2, PADI4, HOXB5, ATF4, SF1, PAXIP1, MEAF6, ANP32A, CTBP1, ZFP746, FLII, MYCBP2, PRDM15, BAZ2A, RTF1, PRDM10, HIVEP1, ZFP740, ZBTB7A, RREB1, PPARGC1B,…	1470	2279	18082	1.63002	8.01322e-16	1.60264e-16	1.58073e-16
GOTERM_BP_DIRECT	GO:0016569~covalent chromatin modification	71	4.11833	2.62423e-19	PHF2, KDM5C, KDM1A, HDAC10, CHD9, PHF1, CHD7, CHD6, CHD4, IKZF1, CHD2, ING4, HMGN5, KAT5, VPS72, HMG20B, HMG20A, JARID2, WHSC1L1, MEN1, BRD3, BRD2, SMARCC1, KDM2A, SMARCC2, KDM2B, ATRX, DNMT3A, TET1, SIRT7, RNF40, HCFC1, NCOR1, KAT6B, KAT6A, TET3, PADI4, KMT2E, HDAC4, HDAC5, SMARCD1, KMT2D, KDM3A, DNMT1, KMT2A, MEAF6, BAZ2A, HDAC8, PHF21A, HDAC7, BAG6, BAHD1, EP400, SUDS3, BRD8, BRD4, RNF20, KDM4…	1470	266	18082	3.28326	1.13236e-15	1.88726e-16	1.86146e-16
GOTERM_CC_DIRECT	GO:0005814~centriole	42	2.43619	7.52053e-18	TOP2A, C2CD3, DCTN1, CEP164, CCNF, CEP120, FBF1, CCP110, WDR62, AURKA, CEP128, ACTR1A, POC1A, CEP250, WASH1, CCHCR1, PCNT, CEP290, BBS4, CNTLN, OFD1, CEP135, 2700049A03RIK, ODF2, PLK2, KIF24, CCSAP, AHI1, MPHOSPH9, NIN, CROCC, CENPJ, MKS1, CEP162, BIRC5, CEP83, CNTROB, SFI1, CEP89, HSPA1A, SDCCAG8, MDM1	1563	111	19662	4.75987	5.66296e-15	9.43827e-16	8.64861e-16
GOTERM_MF_DIRECT	GO:0003682~chromatin binding	98	5.68445	9.89392e-18	CRTC2, KDM1A, ZMYND8, SMC3, HMGN5, KAT5, ZC3H12A, EP300, MEN1, SMARCC1, SMARCC2, DDX11, LMO2, ARID5A, HDGFRP2, RUNX2, HCFC1, FOXP1, KAT6A, ERG, DNMT1, KMT2A, PHF21A, KCNQ1OT1, TPR, EP400, TNRC18, HIST1H3D, HIST1H3E, EGR2, JUN, POU2F1, PHC1, SMAD3, CBX4, AUTS2, PHF12, PBX2, SMARCA2, NFKB1, SMARCA4, CDK1, TCF4, TCF3, BAP1, RERE, TOP2A, CALCOCO1, PHF1, MECP2, MED12, SIN3A, UBTF, JARID2, POLE, PELP1,…	1455	466	17446	2.52158	1.18133e-14	2.36267e-15	2.238e-15
GOTERM_CC_DIRECT	GO:0005874~microtubule	73	4.23434	1.13726e-15	GSK3A, KIF14, KIF11, KIF15, GOLGA2, RASSF1, RASSF3, KIF13A, STMN1, NUSAP1, NEK2, LZTS2, GTSE1, CDK5RAP3, CDK5RAP2, NCOA2, NUDC, GABARAPL1, LRRC49, HAUS4, KIF24, NAV1, KIF23, KIF22, HAUS5, KCNAB2, CCSAP, KNSTRN, EML2, KIF4, EML3, DNM2, ASPM, DYNC1LI2, CLIP1, STIM1, WDR81, KIF16B, INCENP, BIRC5, KIF2C, KIF20A, ARHGEF2, DCTN1, PBXIP1, KLC1, CAMSAP1, AURKA, SKA2, WHAMM, PCNT, MARK4, SPAG5, ODF2, NDE1…	1563	327	19662	2.8083	8.35998e-13	1.22337e-13	1.12102e-13
INTERPRO	IPR011011:Zinc finger, FYVE/PHD-type	43	2.4942	1.43804e-15	KMT2E, KMT2D, DIDO1, PHF2, KDM5C, MTMR3, KMT2A, ZMYND8, PHF1, SP140, CXXC1, CHD4, BAZ2A, BAZ2B, CHD3, PHRF1, PHF11D, ING1, PHF21A, EEA1, ING4, FYCO1, ZFYVE26, ZFYVE27, WHSC1L1, BPTF, KDM4A, KDM4B, KDM2A, BRPF1, KDM2B, BRPF3, PHF12, ATRX, BAZ1B, PHF20L1, MLLT10, MLPH, HGS, KAT6B, ZFYVE19, KAT6A, WDFY1	1575	136	20594	4.13418	3.02369e-12	3.01269e-12	2.94222e-12
GOTERM_MF_DIRECT	GO:0005096~GTPase activator activity	61	3.53828	1.79382e-15	ARHGAP11A, FAM13B, ARRB1, SIPA1L3, RGS2, SIPA1L1, ARHGDIA, TBC1D10C, EVI5L, TBC1D22A, TBC1D22B, RALBP1, STARD8, HMHA1, TSC2, TBC1D2B, OCRL, GMIP, ARHGAP10, DEPDC1B, ACAP1, DEPDC1A, RABEP2, RASA3, TBC1D5, ARHGEF1, RIN3, RIN1, DEPDC5, DOCK2, LLGL2, TBC1D9B, ARHGAP19, AGAP2, AGAP1, ASAP1, ARHGAP17, AGAP3, RAP1GAP, ABR, SH3BP1, RACGAP1, TBC1D14, ECT2, SRGAP2, TBC1D17, GIT2, JUN, ANKRD27, DAB2IP, MYO9…	1455	235	17446	3.1124	2.12097e-12	3.5697e-13	3.38135e-13
GOTERM_MF_DIRECT	GO:0005524~ATP binding	212	12.297	7.3864e-15	PANK4, CLPB, SMC3, MKI67, SMC4, DHX57, CDK20, LONP1, PIP4K2C, PRKACA, PRKCH, DDX11, PRKCE, CSNK1D, CSNK1E, RUNX3, RUNX2, AFG3L1, DYNC1LI2, BTK, PRKD2, ULK1, SIK2, KIF20A, ALPK1, TRIB1, PIF1, AARS2, SRCAP, DHX9, AGAP2, PGS1, DHX34, HLCS, D5ERTD579E, PIP5K1B, PIP5K1C, TRPM4, ABCA2, CHKB, CHKA, PLK2, PLK1, DCLK2, ABCA7, BRAF, EIF2AK4, SMARCA2, SMARCA4, EHD1, MOV10, WNK1, FARSA, CDK14, CDK16, TOP2A, …	1455	1507	17446	1.68677	8.88156e-12	1.12047e-12	1.06135e-12
GOTERM_MF_DIRECT	GO:0019901~protein kinase binding	88	5.10441	7.50734e-15	GSK3A, KIF14, AP2A1, KIF11, FOXM1, PKD1, RPTOR, IKBKB, GOLGA2, LIPE, ZFP36, SIPA1L1, PPME1, ARHGDIA, KIF13B, CEP250, EP300, CCNL1, PRKACA, NEFH, CNPPD1, CDK5RAP3, CDK5RAP2, SREBF1, BORA, FBXW5, PARP1, SYK, PRKCE, CDC25C, LIME1, CDC25B, DNM2, FGR, TOM1L2, TRAF3, CDC37, CRY2, HCLS1, ULK1, KIF20A, RAD54L2, UTRN, ARHGEF7, PPP1R12C, KIZ, PPP1R15A, HDAC4, HDAC5, STXBP1, PXN, WAS, AGAP2, PIK3R1, AURKA, …	1455	434	17446	2.43123	9.01412e-12	1.12047e-12	1.06135e-12
GOTERM_CC_DIRECT	GO:0005694~chromosome	73	4.23434	1.79683e-14	MDC1, PHF2, NUP107, BUB1B, LRMP, MKI67, SMC3, SMC4, SMG6, RASSF2, MIS18BP1, TOP1MT, NUSAP1, TNKS1BP1, HMG20B, STRA13, NEK2, SPDL1, WHSC1L1, H2AFX, ATRX, TOP3A, RBM19, TERF1, SMC1A, KNSTRN, TERF2, KIF4, INCENP, BIRC5, KIF2C, MAD1L1, RHNO1, DDX27, CDCA2, MEAF6, ANAPC16, CDCA8, PMF1, AURKB, NCAPH, SKA2, RECQL4, BOD1L, BAHD1, TPR, RBBP6, CLSPN, BUB3, BUB1, BRD4, CENPT, MBD3, CTC1, CENPU, POLQ, CENPV,…	1563	344	19662	2.66952	1.35432e-11	1.69127e-12	1.54977e-12
INTERPRO	IPR001965:Zinc finger, PHD-type	33	1.91415	5.93117e-14	KMT2E, KMT2D, DIDO1, PHF2, KDM5C, KMT2A, ZMYND8, PHF1, SP140, CXXC1, CHD4, BAZ2A, BAZ2B, CHD3, PHRF1, PHF11D, ING1, PHF21A, ING4, RAI1, WHSC1L1, BPTF, KDM4A, KDM4B, KDM2A, BRPF1, KDM2B, BRPF3, PHF12, BAZ1B, MLLT10, KAT6B, KAT6A	1575	91	20594	4.74168	1.24204e-10	6.2129e-11	6.06758e-11
GOTERM_BP_DIRECT	GO:0045944~positive regulation of transcription from RNA polymerase II promoter	150	8.7007	8.85634e-14	APP, CRTC2, CRTC3, GABPB2, KDM1A, CRTC1, ARID4B, RORA, IKZF1, TNF, ELK3, KAT5, ZMIZ1, ZC3H12A, EP300, CIR1, CCNL1, JUNB, CDK5RAP3, SOX4, MEN1, SMARCC1, ZFP219, ZBTB38, PUS1, LMO2, IFRD1, ARID5A, TSC2, GTF2F1, RUNX3, RUNX2, FOXP1, KAT6B, PRKD2, RAD54L2, MAML3, HOXB5, ATF4, KMT2D, AKNA, KMT2A, ZFP746, AGAP2, PIK3R1, RTF1, SLC9A1, RAI1, SBNO2, PPARGC1B, ZBED3, ESRRA, EGR1, EGR2, JUN, POU2F1, SMAD3, …	1470	995	18082	1.85437	3.82291e-10	5.4593e-11	5.38465e-11
INTERPRO	IPR011993:Pleckstrin homology-like domain	78	4.52436	1.09563e-13	ITSN2, DGKD, DOCK9, PTPN21, TRIOBP, CMIP, DOCK10, AKAP13, PREX1, MPRIP, PSD4, PLEKHN1, SBF1, ARHGEF40, SH2D5, PLEKHG3, ARHGEF11, PLEKHG2, AFAP1, ARHGEF18, FRS2, TBC1D2B, FRMD4A, GAB2, TYK2, VAV1, CIT, DNM2, APBB1IP, DOK1, ARHGAP10, PLCB3, ACAP1, FRMD6, RASA3, NOS1AP, ELMO1, BTK, ARHGEF1, PRKD2, TLN2, ARHGEF2, PLEKHO2, TLN1, ARHGEF7, PHLDB2, PLCB2, MTMR3, ANKS1, ROCK2, SHC1, ARHGEF28, WAS, AGAP2, …	1575	409	20594	2.49363	2.29568e-10	7.65118e-11	7.47223e-11
GOTERM_CC_DIRECT	GO:0000776~kinetochore	38	2.20418	2.43409e-13	PHF2, NUP107, MEAF6, ANAPC16, DCTN1, BUB1B, PMF1, AURKB, SKA2, RASSF2, SIN3A, TPR, NEK2, STRA13, BUB3, SPDL1, BUB1, CENPT, CENPU, CENPV, SPAG5, NDE1, PLK1, SMC1A, KNSTRN, SGOL2A, CENPE, CENPF, APC, WDR81, CENPI, INCENP, BIRC5, KIF2C, ZFP276, MAD1L1, SPC24, SPC25	1563	120	19662	3.98356	1.83251e-10	2.03652e-11	1.86614e-11
GOTERM_CC_DIRECT	GO:0043234~protein complex	105	6.09049	4.0131e-13	N6AMT1, ALDH1L1, KDM1A, CCP110, IKZF1, CLU, DCAF7, GOLGA2, CDC20, RASSF2, KAT5, ZC3H12A, EP300, CEP250, NEK2, PRKACA, CDK5RAP3, MEN1, SMARCC1, SMARCC2, LMO2, TSC2, ACTN4, RUNX2, RNF40, STIM1, CDC37, UTRN, DNMT1, SRCAP, STXBP1, ITPR1, CDCA8, PIK3R1, STIP1, SPTBN1, HIST1H3D, HIST1H3E, GSTM2, GSTM1, SMAD3, NFKB1, SMARCA4, MLLT10, GNB2, NF1, GRB2, CALR, TCF3, TAB1, TOP2A, FLT3, OGG1, CHD4, AP2A1, BRC…	1563	628	19662	2.10329	3.02213e-10	3.02186e-11	2.76904e-11
GOTERM_BP_DIRECT	GO:0000122~negative regulation of transcription from RNA polymerase II promoter	118	6.84455	4.83701e-13	TCERG1, HDAC10, KDM1A, TRAF3IP1, WWC2, ZBTB20, IKZF1, TNF, BACH2, ZFP36, SALL2, KAT5, SAP130, EP300, CIR1, JUNB, MEN1, PIAS4, SMARCC2, KDM2B, ZFP219, ARID5B, FOXP4, RUNX3, HCFC1, FOXP1, BRMS1, IFI27, TIMELESS, DNMT1, CTBP1, ZFP746, MEPCE, RTF1, PHF21A, PCBP3, TPR, HIVEP1, E4F1, SUDS3, ZBTB7A, RREB1, HIST1H3D, RBM10, BPTF, WDTC1, HIST1H3E, ESRRA, EGR1, JUN, SMAD3, CBX4, VDR, ZBTB16, PHF12, PDE2A, …	1470	729	18082	1.99106	2.08727e-09	2.60896e-10	2.57329e-10
GOTERM_CC_DIRECT	GO:0000775~chromosome, centromeric region	41	2.37819	5.52707e-13	PHF2, NUP107, MEAF6, ANAPC16, BUB1B, CDCA8, MKI67, SMC3, PMF1, AURKB, SKA2, RASSF2, MIS18BP1, TPR, NEK2, STRA13, BUB3, SPDL1, BUB1, CENPT, CENPU, CENPV, SPAG5, NDE1, PLK1, DNMT3A, SMC1A, KNSTRN, SGOL2A, CENPE, CENPF, MIS18A, CENPI, INCENP, CENPL, BIRC5, KIF2C, ZFP276, MAD1L1, SPC24, SPC25	1563	141	19662	3.65791	4.1616e-10	3.78353e-11	3.46698e-11
GOTERM_CC_DIRECT	GO:0005815~microtubule organizing center	43	2.4942	7.99101e-13	C2CD5, ATF6B, PHF1, FLII, CCDC124, CCP110, LRMP, TRIOBP, AURKA, CEP128, RELB, RASSF1, TAF1D, FAM110B, FLOT1, CIR1, RBBP6, SPDL1, PCNT, MARK4, DLGAP5, UBXN6, RAB11FIP5, SCYL1, CDK5RAP2, SPAG9, SPECC1, CENPU, ABCA2, NDE1, CEP131, UPF3B, RAB11B, MLPH, LATS2, SPECC1L, TUBGCP6, TACC1, TLN1, MAD1L1, CC2D1A, ATF4, MCPH1	1563	155	19662	3.48984	6.01751e-10	5.01436e-11	4.59483e-11
INTERPRO	IPR019787:Zinc finger, PHD-finger	29	1.68213	8.44944e-13	KMT2E, KMT2D, DIDO1, PHF2, KDM5C, KMT2A, ZMYND8, PHF1, SP140, CXXC1, CHD4, BAZ2A, BAZ2B, CHD3, PHRF1, ING1, PHF21A, ING4, WHSC1L1, BPTF, KDM2A, BRPF1, KDM2B, BRPF3, PHF12, BAZ1B, MLLT10, KAT6B, KAT6A	1575	77	20594	4.92456	1.77026e-09	4.42539e-10	4.32189e-10
INTERPRO	IPR013083:Zinc finger, RING/FYVE/PHD-type	79	4.58237	3.42765e-12	DIDO1, PHF2, KDM5C, ZMYND8, PHF1, CHD4, CHD3, PHRF1, PHF11D, ING1, EEA1, ING4, FYCO1, ZFYVE26, TRIM7, ZFYVE27, ZMIZ1, WHSC1L1, RNF44, KDM2A, KDM2B, ATRX, NOSIP, UBE4B, BAZ1B, RNF40, TRAIP, PHF20L1, RNF123, TRAF7, RNF126, RNF169, HGS, TRAF3, KAT6B, ZFYVE19, KAT6A, WDFY1, TRIM58, RNF122, RNF166, KMT2E, KMT2D, MTMR3, KMT2A, RNF180, SP140, MYCBP2, CXXC1, UBR3, RNF6, BAZ2A, BAZ2B, DTX3, DTX4, RNF5, PH…	1575	445	20594	2.32128	7.18104e-09	1.43618e-09	1.40259e-09
INTERPRO	IPR001849:Pleckstrin homology domain	56	3.24826	4.52114e-12	ITSN2, DGKD, DOCK9, TRIOBP, DOCK10, AKAP13, PREX1, MPRIP, PSD4, PLEKHN1, SBF1, ARHGEF40, PLEKHG3, ARHGEF11, PLEKHG2, AFAP1, ARHGEF18, TBC1D2B, GAB2, VAV1, CIT, DNM2, APBB1IP, DOK1, ARHGAP10, ACAP1, RASA3, ELMO1, BTK, ARHGEF1, PRKD2, ARHGEF2, PLEKHO2, ARHGEF7, PHLDB2, ROCK2, ARHGEF28, AGAP2, AGAP1, ASAP1, AGAP3, FAM129C, CYTH2, ABR, PLCG1, SH2B3, SPTBN1, CYTH1, SH2B1, ARHGEF39, DAB2IP, ARHGAP25, D…	1575	262	20594	2.79478	9.47183e-09	1.57863e-09	1.54171e-09
INTERPRO	IPR008936:Rho GTPase activation protein	30	1.74014	7.94037e-12	ARHGAP11A, PLXND1, FAM13B, ARHGAP19, ARHGAP17, ARHGAP39, PIK3R1, IQGAP2, IQGAP3, ABR, SH3BP1, RACGAP1, SRGAP2, RALBP1, STARD8, DAB2IP, HMHA1, MYO9B, OCRL, GMIP, ARHGAP25, ARHGAP23, ARHGAP33, ARHGAP10, ARHGAP31, DEPDC1B, ARHGAP30, DEPDC1A, RASA3, NF1	1575	89	20594	4.40749	1.66352e-08	2.37644e-09	2.32086e-09
GOTERM_CC_DIRECT	GO:0000922~spindle pole	33	1.91415	1.86694e-11	NUMA1, DCTN1, FBF1, LRMP, KIF11, WDR62, SMC3, CEP128, GOLGA2, CDC20, CCNB1, RASSF1, POC1A, NEK2, SPDL1, CDK5RAP2, SPAG5, CKAP2L, ODF2, DDX11, PLK1, KNSTRN, CDC25B, ASPM, TPX2, NIN, CENPF, LATS2, PSRC1, PRC1, TUBGCP6, MAD1L1, CEP89	1563	106	19662	3.91631	1.40581e-08	1.08139e-09	9.90916e-10
GOTERM_MF_DIRECT	GO:0008017~microtubule binding	48	2.78422	4.75535e-11	NUMA1, DCTN1, TRAF3IP1, MAST2, OGG1, KIF14, CHD4, KIF11, CAMSAP1, KIF15, SKA2, GOLGA2, RACGAP1, KIF13A, NUSAP1, WHAMM, FAM83D, MARK4, CDK5RAP2, SPAG5, NDE1, PLK1, KIF24, KIF23, KIF22, KIF7, CCSAP, EML2, EML3, DNM2, KIF4, CENPE, CLIP1, KIF18B, PSRC1, APC, WDR81, FES, REEP4, KIF16B, PRC1, NF1, TUBGCP6, BIRC5, KIF2C, KIF20A, ARHGEF2, MDM1	1455	200	17446	2.87769	5.67789e-08	6.30876e-09	5.97589e-09
GOTERM_CC_DIRECT	GO:0005829~cytosol	218	12.645	5.0003e-11	TRAF3IP1, PREX1, GOLGA3, LIPE, GJA1, CAPNS1, KAT5, RUSC2, STMN1, TBC1D10C, PRKACA, GABARAPL1, PRKCH, ACOT7, PRKCE, SCRIB, CSNK1D, CSNK1E, GTPBP1, RNF126, CARHSP1, CDC37, DDIT4, IGTP, BTK, ULK1, DUS3L, CDCA3, ANP32A, STXBP1, AGAP1, PIK3R1, ABR, PCBP3, HLCS, INPP5D, INPP5K, SFN, PIP5K1B, PIP5K1C, PLCG1, TRPM4, ZBED3, VASP, GSTM2, JUN, PDE2A, MTHFR, FAM160A2, WNK1, CCDC88C, AGO2, GRB2, CALR, PAM, CD…	1563	1784	19662	1.5372	3.76523e-08	2.68945e-09	2.46443e-09
SMART	SM00249:PHD	33	1.91415	8.4312e-11	KMT2E, KMT2D, DIDO1, PHF2, KDM5C, KMT2A, ZMYND8, PHF1, SP140, CXXC1, CHD4, BAZ2A, BAZ2B, CHD3, PHRF1, PHF11D, ING1, PHF21A, ING4, RAI1, WHSC1L1, BPTF, KDM4A, KDM4B, KDM2A, BRPF1, KDM2B, BRPF3, PHF12, BAZ1B, MLLT10, KAT6B, KAT6A	1051	91	10425	3.59705	3.87835e-08	3.88678e-08	3.73502e-08
GOTERM_CC_DIRECT	GO:0005730~nucleolus	122	7.07657	8.92508e-11	TCERG1, RRP1, PPAN, MKI67, RRP9, GOLGA3, RGS2, ENDOV, HMGN5, KAT5, NUSAP1, NEK2, NOM1, KDM2A, COG7, KDM2B, METTL1, SP110, PUS1, DDX11, ARID5A, CIRBP, DNTTIP1, CD3EAP, TRAIP, ILF3, FANCD2, EWSR1, KAT6A, TIMELESS, FAM64A, SRSF5, ZFP106, MEAF6, DHX9, SP140, ITPR1, FAM21, AGAP2, CDCA8, NOLC1, BAZ2A, RTF1, ACACA, ABL1, RREB1, SPTBN1, ESRRA, HELQ, ZBTB16, PLK1, KNOP1, UPF3B, SMARCA4, CDK5, NF1, NOL10, …	1563	842	19662	1.82271	6.72058e-08	4.48039e-09	4.10554e-09
GOTERM_BP_DIRECT	GO:0006468~protein phosphorylation	94	5.45244	9.70917e-11	APP, GSK3A, MAST3, FLT3, MAST2, LRRK1, AATK, BUB1B, IGF1R, HK1, IKBKB, STK10, FASTK, CDK20, NEK2, PRKACA, SCYL1, MAP4K2, PRKCH, SYK, PRKCE, MINK1, MATK, LMTK2, DYRK1B, CSNK1D, TYK2, CSNK1E, MASTL, VRK3, RUNX3, CIT, CDC25B, GAK, ERN1, FGR, ILF3, LATS2, KIT, BTK, PICK1, BIRC5, PRKD2, ULK1, SIK2, ALPK1, TRIB1, CSNK1G2, RNASEL, ROCK2, PIK3R1, PKMYT1, AURKB, CAMKK1, AURKA, CAMKK2, CCNB1, HSF1, MKNK2, …	1470	576	18082	2.0074	4.1895e-07	4.65501e-08	4.59136e-08
GOTERM_BP_DIRECT	GO:0045892~negative regulation of transcription, DNA-templated	94	5.45244	1.27504e-10	KDM5C, KDM1A, HDAC10, THRA, NAB2, ZBTB20, IKZF1, FOXM1, TNF, CCAR2, ELK3, MECP2, ING4, KAT5, SALL2, SIN3A, SCMH1, CIR1, JARID2, WHSC1L1, MEN1, PIAS4, NCOA2, RBFOX2, SMARCC2, RFC1, ZFP219, ZBTB38, CBFA2T3, RUNX2, FOXP1, NCOR2, ILF3, BRMS1, NCOR1, DEPDC1A, KAT6B, IRF1, KAT6A, CRY2, TIMELESS, BIRC5, HDAC4, HDAC5, DNMT1, ATF6B, ZFP703, CTBP1, 5830417I10RIK, ZFP746, FOXK1, PBXIP1, PPM1F, HDAC7, RELB, …	1470	579	18082	1.997	5.50182e-07	5.50182e-08	5.42659e-08
GOTERM_MF_DIRECT	GO:0008270~zinc ion binding	150	8.7007	2.25594e-10	PGLYRP2, ZMYND8, RORA, TTF2, ZDHHC8, PHRF1, CAPN15, ZMIZ1, EP300, SCAPER, WHSC1L1, PIAS4, PIAS3, RNF44, KDM2A, KDM2B, LMO2, TRAFD1, RNF40, TRAIP, AFG3L1, RNF123, CLIP1, RNF126, KAT6B, EWSR1, KAT6A, UTRN, RNF122, SF1, KMT2E, CUL9, KMT2D, ZCCHC6, DNMT1, AARS2, KMT2A, SP140, RNF180, PXN, MYCBP2, UBR4, UBR3, BAZ2A, BAZ2B, DTX3, DTX4, PHF21A, ADAMTS10, RAI1, RNF214, MAN2A2, PITRM1, MAN2A1, HIVEP1, RBM…	1455	1075	17446	1.67308	2.69359e-07	2.69359e-08	2.55147e-08
INTERPRO	IPR000198:Rho GTPase-activating protein domain	24	1.39211	2.48311e-10	ARHGAP11A, RALBP1, FAM13B, STARD8, ARHGAP19, HMHA1, ARHGAP17, MYO9B, ARHGAP39, OCRL, PIK3R1, GMIP, ARHGAP25, ARHGAP23, ARHGAP33, ABR, ARHGAP10, ARHGAP31, DEPDC1B, DEPDC1A, ARHGAP30, SH3BP1, RACGAP1, SRGAP2	1575	66	20594	4.75475	5.20212e-07	6.33305e-08	6.18492e-08
INTERPRO	IPR027417:P-loop containing nucleoside triphosphate hydrolase	124	7.19258	2.72064e-10	CLPB, TTF2, SMC3, SMC4, GM12185, RAB44, DHX57, LONP1, GBP6, GBP5, TGTP2, GBP7, TGTP1, DDX11, TAP2, GTPBP6, TAP1, GTPBP2, GTPBP1, AFG3L1, DYNC1LI2, HNRNPUL1, NAIP6, HNRNPUL2, KIF16B, IGTP, RAD54L2, KIF20A, ARL8A, RABL6, GNAZ, PIF1, RAB5B, SRCAP, DHX9, AGAP2, ARL2, AGAP1, AGAP3, IQGAP3, SBNO2, DHX34, EP400, ABCA2, HELQ, IRGM2, ABCA7, HELZ, SMARCA2, IIGP1, SMARCA4, EHD1, MOV10, KIF18B, DLG3, ARF3, C…	1575	909	20594	1.78368	5.69974e-07	6.33305e-08	6.18492e-08
GOTERM_CC_DIRECT	GO:0030496~midbody	35	2.03016	3.36792e-10	CEP126, CCDC124, KIF14, CDCA8, AURKB, TRIOBP, SYNE1, ZFYVE26, RACGAP1, KIF13A, ANKRD54, NEK2, ECT2, LZTS2, SVIL, SPAG5, DDX11, PLK1, ANXA11, KIF23, DNM2, KIF4, CENPE, ASPM, CENPF, PSRC1, PRC1, INCENP, ZFYVE19, CDK1, BIRC5, TACC1, KIF20A, PKN1, ARL8A	1563	130	19662	3.38683	2.53604e-07	1.58503e-08	1.45242e-08
GOTERM_MF_DIRECT	GO:0016301~kinase activity	105	6.09049	4.39368e-10	PANK4, ZMYND8, BUB1B, STK19, IGF1R, STK10, CDK20, NEK2, PIP4K2C, PRKACA, PRKCH, PRKCE, MATK, LMTK2, DYRK1B, CSNK1D, CSNK1E, DGKZ, MAPK8IP3, ERN1, DGKQ, BTK, PRKD2, ULK1, SIK2, ALPK1, CSNK1G2, PIK3R1, PKMYT1, CCNB1, ABL1, PIP5K1B, PIP5K1C, MAP2K7, MARK4, MARK2, CHKB, CHKA, PLK2, PLK1, DCLK2, BRAF, EIF2AK4, CLK4, CDK6, CDK5, FES, WNK1, CDK1, MAP3K14, CDK14, MAP3K11, CDK16, BMPR1A, GSK3A, MAST3, PRK…	1455	674	17446	1.86794	5.24605e-07	4.76914e-08	4.5175e-08
GOTERM_BP_DIRECT	GO:0016310~phosphorylation	96	5.56845	5.23528e-10	PANK4, GSK3A, MAST3, FLT3, MAST2, LRRK1, PIK3CD, AATK, BUB1B, STK19, IGF1R, HK1, IKBKB, STK10, HK3, FASTK, CDK20, NEK2, PIP4K2C, PRKACA, MAP4K2, PRKCH, SYK, SPHK2, PRKCE, MINK1, MATK, LMTK2, DYRK1B, CSNK1D, TYK2, CSNK1E, MASTL, BAZ1B, DGKZ, COASY, CIT, GAK, ERN1, FGR, PKM, LATS2, DGKQ, KIT, BTK, PRKD2, ULK1, SIK2, ALPK1, CSNK1G2, ROCK2, PKMYT1, AURKB, CAMKK1, AURKA, CAMKK2, MKNK2, ABL1, PTK2B, PI…	1470	612	18082	1.92952	2.25902e-06	2.05366e-07	2.02558e-07
INTERPRO	IPR011009:Protein kinase-like domain	86	4.9884	5.50074e-10	GSK3A, MAST3, FLT3, MAST2, LRRK1, PIK3CD, AATK, BUB1B, IGF1R, PIK3C2B, IKBKB, STK10, CDK20, NEK2, PRKACA, SCYL1, MAP4K2, PRKCH, SYK, PRKCE, MINK1, MATK, LMTK2, DYRK1B, CSNK1D, TYK2, CSNK1E, MASTL, VRK3, CIT, GAK, ERN1, FGR, LATS2, WDR81, KIT, BTK, PRKD2, ULK1, SIK2, ALPK1, TRIB1, CSNK1G2, RNASEL, ROCK2, PKMYT1, AURKB, CAMKK1, AURKA, CAMKK2, MKNK2, ABL1, PTK2B, MAP2K7, MARK4, BUB1, MARK2, MAP4K4, …	1575	556	20594	2.02248	1.1524e-06	1.15241e-07	1.12545e-07
GOTERM_MF_DIRECT	GO:0004672~protein kinase activity	88	5.10441	6.38221e-10	GSK3A, MAST3, FLT3, MAST2, LRRK1, AATK, BUB1B, IGF1R, PPP1R9B, HK1, IKBKB, STK10, RASSF2, FASTK, CDK20, NEK2, PRKACA, SCYL1, MAP4K2, PRKCH, SYK, PRKCE, CAD, MINK1, MATK, LMTK2, DYRK1B, CSNK1D, TYK2, CSNK1E, MASTL, VRK3, CIT, GAK, ERN1, FGR, LATS2, KIT, BTK, PRKD2, ULK1, SIK2, TRIB1, CSNK1G2, RNASEL, ROCK2, PKMYT1, AURKB, CAMKK1, TBRG4, AURKA, CAMKK2, MKNK2, CCL3, ABL1, PTK2B, MAP2K7, MARK4, BUB1,…	1455	531	17446	1.98711	7.62036e-07	6.3503e-08	6.01524e-08
INTERPRO	IPR019786:Zinc finger, PHD-type, conserved site	23	1.33411	8.21801e-10	KMT2E, DIDO1, PHF2, KDM5C, KDM2A, BRPF1, KMT2A, BRPF3, PHF12, SP140, ZMYND8, PHF1, CXXC1, CHD4, CHD3, BAZ1B, ING1, PHF21A, ING4, PHF20L1, MLLT10, WHSC1L1, BPTF	1575	64	20594	4.69903	1.72167e-06	1.56516e-07	1.52855e-07
KEGG_PATHWAY	mmu04144:Endocytosis	50	2.90023	1.02046e-09	H2-T24, ARF3, H2-T23, SH3KBP1, WIPF1, ARPC1B, H2-K1, ARRB1, AP2A1, RAB22A, IGF1R, EEA1, ZFYVE27, PSD4, WASH1, SH3GL1, H2-T10, EPS15L1, EPN1, DNM2, ACAP1, HGS, DNAJC6, CHMP6, H2-D1, RAB5B, H2-Q6, H2-M3, FAM21, WAS, AGAP2, AGAP1, NEDD4L, ASAP1, AGAP3, CYTH2, MVB12B, PIP5K1B, PIP5K1C, LDLR, CYTH1, RAB11FIP5, GIT2, SMAD3, GBF1, RAB11B, EHD1, SMAP2, HSPA1B, HSPA1A	576	261	7691	2.55794	2.69401e-07	2.69401e-07	2.34705e-07
GOTERM_CC_DIRECT	GO:0005819~spindle	32	1.85615	1.12993e-09	DIDO1, MAPK1IP1, DCTN1, KIF11, AURKB, SYNE1, KIF15, AURKA, NUSAP1, E4F1, SPAG5, NDE1, PLK1, HAUS4, ANXA11, KIF23, CSNK1D, KIF22, HAUS5, TERF1, CCSAP, TPX2, CENPF, PSRC1, PRC1, INCENP, MAP7D1, SPECC1L, CEP162, MYH9, KIF20A, ARHGEF2	1563	116	19662	3.47025	8.50838e-07	5.00493e-08	4.58619e-08
GOTERM_BP_DIRECT	GO:0035556~intracellular signal transduction	70	4.06032	1.61673e-09	DGKD, MAST3, MAST2, AKAP13, PREX1, ZFP36, RASSF1, PRKACA, MAP4K2, SS18, PRKCH, SYK, DUSP1, PRKCE, MINK1, HMHA1, GAB2, TYK2, MASTL, GMIP, DGKZ, VAV1, CIT, DOK1, DEPDC1B, PLCB3, LATS2, DEPDC1A, RASA3, DGKQ, KIT, BTK, PICK1, PRKD2, ARHGEF2, SIK2, DEPDC5, ARHGEF7, PLCB2, RAPGEF3, TUFT1, ROCK2, SHC1, ARHGEF28, RASGRP2, ADCY7, RASGRP4, ABR, RACGAP1, INPP5D, MKNK2, DVL2, PLCG1, ECT2, SH2B3, MARK2, MAP4K…	1470	400	18082	2.15262	6.97615e-06	5.81348e-07	5.73399e-07
INTERPRO	IPR000719:Protein kinase, catalytic domain	79	4.58237	4.35827e-09	GSK3A, MAST3, FLT3, MAST2, LRRK1, AATK, BUB1B, IGF1R, IKBKB, STK10, CDK20, NEK2, PRKACA, SCYL1, MAP4K2, PRKCH, SYK, PRKCE, MINK1, MATK, LMTK2, DYRK1B, CSNK1D, TYK2, CSNK1E, MASTL, VRK3, CIT, GAK, ERN1, FGR, LATS2, KIT, BTK, PRKD2, ULK1, SIK2, TRIB1, CSNK1G2, RNASEL, ROCK2, PKMYT1, AURKB, CAMKK1, AURKA, CAMKK2, MKNK2, ABL1, PTK2B, MAP2K7, MARK4, BUB1, MARK2, MAP4K4, PAK4, PLK2, TIE1, LIMK2, PLK1, …	1575	515	20594	2.00576	9.13053e-06	7.60881e-07	7.43085e-07
GOTERM_CC_DIRECT	GO:0005913~cell-cell adherens junction	57	3.30626	1.00702e-08	DOCK9, HDLBP, GOLGA2, GOLGA3, MPRIP, PPME1, FLOT1, FLOT2, TNKS1BP1, SPTAN1, SCYL1, SH3GL1, MKL2, LYPLA2, NUDC, DBNL, AHSA1, SCRIB, CSNK1D, EPS15L1, SND1, HCFC1, ATXN2L, PLCB3, PKM, CTTN, MYH9, TLN1, PHLDB2, ASAP1, EVPL, GIGYF2, LARP1, PUF60, MICALL1, GCN1L1, SFN, SNX9, WASF2, SPTBN1, MARK2, HIST1H3D, HIST1H3E, PAK4, VASP, STAT1, DAB2IP, VASN, RAB11B, EHD1, ANLN, CCS, APC, UBAP2, CC2D1A, EIF4G1, H…	1563	316	19662	2.26911	7.58285e-06	4.21271e-07	3.86025e-07
GOTERM_MF_DIRECT	GO:0098641~cadherin binding involved in cell-cell adhesion	54	3.13225	1.03725e-08	DOCK9, HDLBP, GOLGA2, GOLGA3, MPRIP, PPME1, TNKS1BP1, SPTAN1, SCYL1, SH3GL1, MKL2, LYPLA2, NUDC, DBNL, AHSA1, SCRIB, CSNK1D, EPS15L1, SND1, HCFC1, ATXN2L, PLCB3, PKM, CTTN, MYH9, TLN1, PHLDB2, ASAP1, EVPL, GIGYF2, LARP1, PUF60, MICALL1, GCN1L1, SFN, SNX9, WASF2, SPTBN1, MARK2, HIST1H3D, HIST1H3E, PAK4, VASP, STAT1, DAB2IP, VASN, RAB11B, EHD1, ANLN, CCS, UBAP2, CC2D1A, EIF4G1, HSPA1A	1455	279	17446	2.32072	1.23846e-05	9.5267e-07	9.02403e-07
GOTERM_BP_DIRECT	GO:0098609~cell-cell adhesion	41	2.37819	1.55242e-08	DOCK9, HDLBP, EVPL, GIGYF2, GOLGA2, GOLGA3, LARP1, PUF60, MPRIP, PPME1, TNKS1BP1, SFN, SNX9, WASF2, MARK2, HIST1H3D, SCYL1, HIST1H3E, SH3GL1, PAK4, MKL2, VASP, LYPLA2, NUDC, DBNL, STAT1, AHSA1, SCRIB, EPS15L1, VASN, SND1, HCFC1, ATXN2L, ANLN, CCS, PLCB3, UBAP2, TLN1, CC2D1A, EIF4G1, HSPA1A	1470	189	18082	2.6684	6.69849e-05	5.15286e-06	5.0824e-06
INTERPRO	IPR001487:Bromodomain	17	0.986079	2.06276e-08	BRD3, BRD2, BRPF1, KMT2A, BRPF3, SP140, ZMYND8, 9930021J03RIK, BAZ2A, BAZ2B, BAZ1B, SMARCA2, SMARCA4, EP300, BRD8, BRD4, BPTF	1575	41	20594	5.42157	4.32138e-05	3.32421e-06	3.24646e-06
GOTERM_BP_DIRECT	GO:0007059~chromosome segregation	26	1.50812	2.33639e-08	TOP2A, CDCA2, KIF11, PMF1, SKA2, NEK2, BUB3, BUB1, BRD4, CDK5RAP2, CENPT, TOP3B, SPAG5, NDE1, KNSTRN, SGOL2A, CENPE, CENPF, MAU2, MIS18A, ESPL1, INCENP, BIRC5, KIF2C, ARL8A, SPC25	1470	89	18082	3.59346	0.00010081	7.20107e-06	7.10261e-06
INTERPRO	IPR017441:Protein kinase, ATP binding site	63	3.65429	4.09107e-08	GSK3A, FLT3, AATK, IGF1R, STK10, CDK20, PRKACA, MAP4K2, PRKCH, SYK, PRKCE, MINK1, MATK, LMTK2, DYRK1B, CSNK1D, TYK2, CSNK1E, CIT, FGR, LATS2, KIT, BTK, PRKD2, ULK1, SIK2, CSNK1G2, ROCK2, PKMYT1, AURKB, CAMKK1, AURKA, CAMKK2, MKNK2, ABL1, PTK2B, MARK4, BUB1, MARK2, MAP4K4, PAK4, PLK2, TIE1, LIMK2, PLK1, DCLK2, BRAF, EIF2AK4, CLK4, PINK1, CDK6, CDK5, TAOK3, FES, TAOK2, CDK1, PKN1, TEK, CDK14, MAP3K…	1575	394	20594	2.09076	8.57042e-05	6.12199e-06	5.9788e-06
GOTERM_BP_DIRECT	GO:0045893~positive regulation of transcription, DNA-templated	86	4.9884	4.7612e-08	CALCOCO1, CITED4, RORA, IKZF1, FOXM1, BRCA2, TNF, ING1, AFF1, IGF1R, ELK3, MED12, MECP2, LYL1, KAT5, HNF4A, EP300, CEP290, SOX4, MEN1, CDK5RAP2, MKL2, ARHGEF11, SREBF1, SMARCC1, SMARCC2, RFC1, DYRK1B, FOS, RUNX3, SREBF2, RUNX2, FOXP1, ILF3, PSRC1, MED24, KAT6B, ELF4, THRAP3, IRF1, KAT6A, IRF6, ATF4, KMT2E, HDAC4, KDM3A, KMT2A, CXXC1, FOXK1, RNF6, RAI1, HMBOX1, DVL2, INPP5K, GPBP1L1, MEF2D, PPARGC…	1470	576	18082	1.83656	0.000205425	1.36964e-05	1.35091e-05
INTERPRO	IPR014001:Helicase, superfamily 1/2, ATP-binding domain	28	1.62413	5.10993e-08	DDX27, SRCAP, DHX9, CHD9, CHD7, CHD6, IGHMBP2, CHD4, CHD3, DDX41, TTF2, CHD2, RECQL4, IFIH1, DHX34, DHX57, EP400, DHX16, POLQ, HELQ, DDX58, ATRX, DDX54, DDX51, SMARCA2, SMARCA4, ERCC6, RAD54L2	1575	111	20594	3.29834	0.000107047	7.13687e-06	6.96995e-06
GOTERM_MF_DIRECT	GO:0008022~protein C-terminus binding	43	2.4942	6.75869e-08	TOP2A, MDC1, CALCOCO1, ANP32A, CEP120, ITPR1, AP2A1, PIK3R1, MKI67, BRCA2, PPP1R9B, MED12, CDC20, STIP1, ABL1, CEP250, EP300, MAP2K7, BRD4, PEX16, PIAS4, PIAS3, CEP135, DBNL, KCNIP3, ZBTB16, PRRC2C, TERF2, EML2, SCAF4, SREBF2, HIC2, CENPF, MYO1C, DLG3, CDC37, AGO2, PICK1, TCF4, ERCC6, VAMP2, SIPA1, ATF4	1455	209	17446	2.46692	8.06955e-05	5.76419e-06	5.46005e-06
GOTERM_MF_DIRECT	GO:0044212~transcription regulatory region DNA binding	46	2.66821	7.9932e-08	HDAC4, HDAC5, KMT2D, CALCOCO1, GABPB2, THRA, KDM1A, KMT2A, ATF6B, ZFP746, ARID4B, ARRB1, IKZF1, FOXM1, TNF, RAI1, SALL2, HNF4A, SNAPC4, MYBL2, RREB1, MEN1, CDK5RAP2, ZFP513, EGR1, SREBF1, ZFP335, EGR2, JUN, SMAD3, CBX4, ZFP219, STAT3, ARID5A, ARID5B, FOS, SMARCA2, TRERF1, RUNX2, NFKB1, SREBF2, NCOR1, TFAP4, BCOR, RCOR1, ATF4	1455	233	17446	2.3672	9.54342e-05	6.36258e-06	6.02687e-06
GOTERM_CC_DIRECT	GO:0016607~nuclear speck	41	2.37819	9.03932e-08	KMT2E, FTO, RBM25, ELL, OGG1, AKAP8L, CXXC1, CASC3, U2AF1L4, SART3, PABPN1, SNRNP70, ZMIZ1, U2AF2, FASTK, EP400, CIR1, CCNL1, ZC3H13, PRKACA, RREB1, SRRM2, PNISR, PIAS3, SF3A2, CBX4, ZBTB16, YLPM1, SRRM1, ATXN2L, THRAP3, DGKQ, ACIN1, MALAT1, SRSF4, RNPS1, SRSF5, PPIG, RAD54L2, MAML3, HSPA1A	1563	205	19662	2.51593	6.80637e-05	3.57535e-06	3.27622e-06
GOTERM_CC_DIRECT	GO:0000777~condensed chromosome kinetochore	24	1.39211	9.49628e-08	CENPT, CENPU, PHF2, CENPV, NUP107, MEAF6, ANAPC16, SPAG5, NDE1, BUB1B, KNSTRN, SGOL2A, RASSF2, INCENP, BIRC5, KIF2C, NEK2, STRA13, BUB3, BUB1, MAD1L1, SPC24, ZFP276, SPC25	1563	84	19662	3.59419	7.15045e-05	3.57535e-06	3.27622e-06
INTERPRO	IPR008271:Serine/threonine-protein kinase, active site	55	3.19026	1.12007e-07	GSK3A, MAST3, MAST2, IKBKB, STK10, CDK20, NEK2, PRKACA, PRKCH, PRKCE, MINK1, DYRK1B, CSNK1D, CSNK1E, MASTL, CIT, GAK, ERN1, LATS2, PRKD2, ULK1, SIK2, CSNK1G2, ROCK2, PKMYT1, AURKB, CAMKK1, AURKA, CAMKK2, MKNK2, MAP2K7, MARK4, BUB1, MARK2, MAP4K4, PLK2, PLK1, DCLK2, BRAF, EIF2AK4, CLK4, CDK11B, PINK1, CDK6, CDK5, TAOK3, WNK1, TAOK2, CDK1, PKN1, CDK14, MAP3K14, MAP3K11, BMPR1A, CDK16	1575	333	20594	2.15963	0.000234628	1.4666e-05	1.43229e-05
INTERPRO	IPR001650:Helicase, C-terminal	27	1.56613	1.36931e-07	DDX27, SRCAP, DHX9, CHD9, CHD7, CHD6, CHD4, CHD3, DDX41, TTF2, CHD2, RECQL4, IFIH1, DHX34, DHX57, EP400, DHX16, POLQ, HELQ, DDX58, ATRX, DDX54, DDX51, SMARCA2, SMARCA4, ERCC6, RAD54L2	1575	109	20594	3.2389	0.000286829	1.68747e-05	1.648e-05
GOTERM_BP_DIRECT	GO:0006974~cellular response to DNA damage stimulus	67	3.88631	1.49401e-07	TOP2A, MDC1, BTG2, WDR48, MPG, MCM9, PHF1, OGG1, CEP164, MUM1, FOXM1, BRCA2, SMC3, CHD2, CCAR2, PIDD1, ZFYVE26, RASSF1, CHAF1A, CHCHD6, ZC3H12A, STRA13, POLE, NFRKB, MEN1, FAAP100, PARP1, LIG1, ZBTB38, DDX11, H2AFX, ATRX, SIRT4, AEN, MASTL, BAZ1B, SMC1A, RAD23B, RAD51B, RNF169, FANCD2, TIMELESS, RHNO1, FTO, PIF1, PAXIP1, FZR1, SLX4, BOD1L, ABL1, RBBP6, CLSPN, CTC1, POLQ, EYA1, MCRS1, XRCC1, SSRP1…	1470	420	18082	1.96225	0.000644458	4.02916e-05	3.97407e-05
SMART	SM00233:PH	54	3.13225	1.51315e-07	ITSN2, DGKD, DOCK9, TRIOBP, DOCK10, AKAP13, PREX1, MPRIP, PSD4, PLEKHN1, SBF1, ARHGEF40, PLEKHG3, ARHGEF11, PLEKHG2, AFAP1, ARHGEF18, TBC1D2B, GAB2, VAV1, CIT, DNM2, APBB1IP, DOK1, ARHGAP10, ACAP1, RASA3, BTK, ARHGEF1, PRKD2, ARHGEF2, PLEKHO2, ARHGEF7, PHLDB2, ROCK2, ARHGEF28, AGAP2, AGAP1, ASAP1, AGAP3, FAM129C, CYTH2, ABR, PLCG1, SPTBN1, CYTH1, SH2B1, ARHGEF39, DAB2IP, ARHGAP25, DEF6, ARHGAP23,…	1051	253	10425	2.11713	6.96027e-05	3.48782e-05	3.35164e-05
GOTERM_MF_DIRECT	GO:0004674~protein serine/threonine kinase activity	69	4.00232	1.61925e-07	GSK3A, MAST3, MAST2, LRRK1, AATK, BUB1B, STK19, IKBKB, STK10, FASTK, CDK20, NEK2, PRKACA, MAP4K2, PRKCH, SYK, PRKCE, MINK1, LMTK2, DYRK1B, CSNK1D, CSNK1E, MASTL, VRK3, CIT, GAK, ERN1, LATS2, PRKD2, ULK1, SIK2, ALPK1, CSNK1G2, ROCK2, PKMYT1, AURKB, CAMKK1, AURKA, CAMKK2, MKNK2, MAP2K7, MARK4, BUB1, MARK2, MAP4K4, BRD4, PAK4, PLK2, LIMK2, PLK1, DCLK2, BRAF, EIF2AK4, CLK4, CDK11B, MTOR, PINK1, CDK6,…	1455	428	17446	1.93303	0.00019332	1.20836e-05	1.14461e-05
GOTERM_CC_DIRECT	GO:0015630~microtubule cytoskeleton	34	1.97216	2.30587e-07	TRAF3IP1, MAST2, MYCBP2, AURKA, RASSF1, ACTR1A, MARK4, SPTAN1, AAMP, ESRRA, OFD1, CENPV, PLK1, PCIF1, CEP131, NAV1, BC048403, KNSTRN, EML2, WDR11, EML3, CENPE, TPX2, CLIP1, PSRC1, FES, PRC1, MAP7D1, SPECC1L, TIMELESS, KIF2C, TACC1, RELL1, CDK16	1563	158	19662	2.70701	0.000173617	8.26819e-06	7.57643e-06
INTERPRO	IPR002219:Protein kinase C-like, phorbol ester/diacylglycerol binding	20	1.16009	2.89555e-07	PRKCH, DGKD, ROCK2, PRKCE, ARHGEF28, HMHA1, MYO9B, BRAF, GMIP, RASGRP2, DGKZ, VAV1, RASGRP4, CIT, AKAP13, RASSF1, RACGAP1, DGKQ, PRKD2, ARHGEF2	1575	66	20594	3.96229	0.000606433	3.37009e-05	3.29127e-05
INTERPRO	IPR000330:SNF2-related	14	0.812065	3.87895e-07	SRCAP, CHD9, CHD7, ATRX, CHD6, CHD4, CHD3, TTF2, CHD2, SMARCA2, SMARCA4, EP400, RAD54L2, ERCC6	1575	33	20594	5.54721	0.00081231	4.27705e-05	4.17701e-05
GOTERM_BP_DIRECT	GO:0030030~cell projection organization	33	1.91415	4.02625e-07	C2CD3, TRAF3IP1, CEP164, FBF1, CCP110, ASAP1, AURKA, TCHP, BOC, POC1A, E2F4, MARK4, CEP290, CC2D2A, BBS4, OFD1, DNAAF3, 2700049A03RIK, CEP131, TSC2, KIF24, OCRL, MTOR, TTC17, TMEM231, EHD1, AHI1, TMEM138, CROCC, MKS1, CEP162, CEP83, CEP89	1470	151	18082	2.68823	0.00173582	9.74604e-05	9.61278e-05
GOTERM_BP_DIRECT	GO:0006897~endocytosis	37	2.14617	4.06556e-07	LMBR1L, ITSN2, APP, FKBP15, SH3KBP1, WIPF1, DENND1A, ARRB1, AP2A1, SNX11, SNX30, RAB22A, EEA1, PSTPIP1, FCHO1, MICALL1, ABL1, FLOT1, SNX9, PIP5K1C, LDLR, WASF2, SH3GL1, RALBP1, DBNL, HIP1R, CSNK1D, EPS15L1, CSNK1E, EPN1, DNM2, RAB11B, EHD1, RABEP2, CTTN, RIN1, CSNK1G2	1470	181	18082	2.5145	0.00175275	9.74604e-05	9.61278e-05
GOTERM_BP_DIRECT	GO:0000226~microtubule cytoskeleton organization	25	1.45012	4.85291e-07	CUL9, CEP120, AURKA, NUSAP1, PCNT, MARK4, NEFH, MARK2, BBS4, CDK5RAP2, SPECC1, SS18, DCLK2, EML2, EML3, DYNC1LI2, PRC1, CCDC8, MAP7D1, TACC3, RANBP10, TUBGCP6, BIRC5, TACC1, PHLDB2	1470	96	18082	3.2033	0.00209184	0.000110212	0.000108705
GOTERM_MF_DIRECT	GO:0005085~guanyl-nucleotide exchange factor activity	34	1.97216	4.9615e-07	BCAR3, DOCK9, ARHGEF28, DENND1A, RASGRP2, RASGRP4, DOCK10, CYTH2, AKAP13, ABR, PREX1, PSD4, DENND5A, ARHGEF40, SBF1, ECT2, CYTH1, PLEKHG2, ANKRD27, ARHGEF39, HPS1, SH2D3C, ARHGEF18, VAV1, DNMBP, RAPGEF1, ELMO1, ARHGEF1, ARHGEF2, DOCK2, ARHGEF7, RAPGEF6, RGL2, RAPGEF3	1455	156	17446	2.61329	0.000592228	3.48473e-05	3.30086e-05
GOTERM_BP_DIRECT	GO:0000910~cytokinesis	15	0.87007	5.25307e-07	PLK1, KIF23, BRCA2, CIT, RHOB, PSTPIP1, ZFYVE26, PRC1, INCENP, KIF13A, BIRC5, MYH9, KIF20A, ECT2, LZTS2	1470	37	18082	4.98676	0.00226413	0.000113335	0.000111785
GOTERM_MF_DIRECT	GO:0046872~metal ion binding	353	20.4756	5.57668e-07	ITSN2, APP, PGLYRP2, ZFP609, ZFP608, IKZF1, CAPN15, GPATCH8, ZFYVE26, ENDOV, RASSF1, ZFYVE27, CAPNS1, KAT5, ZMIZ1, DHX57, ZC3H12A, PRKCH, ACTN1, DDX11, PRKCE, GTPBP6, ACTN4, AFG3L1, RNF123, THAP3, RNF126, EWSR1, ZFYVE19, BTK, PRKD2, ATF7, PADI4, SIK2, DUS3L, RNF122, ZSCAN29, SF1, AARS2, MTMR3, ZFP746, MYCBP2, AGAP2, PRDM15, AGAP1, BAZ2A, AGAP3, PRDM10, ADAMTS10, RNF214, RNF216, RACGAP1, HIVEP1, P…	1455	3355	17446	1.26158	0.000665634	3.69919e-05	3.50401e-05
SMART	SM00324:RhoGAP	22	1.2761	5.68834e-07	ARHGAP11A, RALBP1, FAM13B, STARD8, ARHGAP19, HMHA1, ARHGAP17, MYO9B, ARHGAP39, OCRL, PIK3R1, GMIP, ARHGAP25, ARHGAP23, ARHGAP33, ABR, ARHGAP10, ARHGAP31, ARHGAP30, SH3BP1, RACGAP1, SRGAP2	1051	64	10425	3.4097	0.00026163	8.74109e-05	8.39979e-05
GOTERM_MF_DIRECT	GO:0004386~helicase activity	30	1.74014	6.40349e-07	PIF1, DDX27, DHX9, CHD9, MCM9, CHD7, CHD6, IGHMBP2, CHD4, DDX41, TTF2, CHD2, RECQL4, IFIH1, DHX34, DHX57, EP400, DHX16, UPF1, HELQ, DDX58, DDX11, ATRX, DDX54, DDX51, HELZ, SMARCA2, SMARCA4, MOV10, RAD54L2	1455	129	17446	2.78846	0.000764285	4.02409e-05	3.81176e-05
GOTERM_BP_DIRECT	GO:0007052~mitotic spindle organization	13	0.75406	7.03007e-07	CEP126, GPSM2, RALBP1, PLK2, WDR62, SMC3, AURKB, AURKA, CCNB1, STMN1, POC1A, PCNT, SPC25	1470	28	18082	5.71103	0.00302888	0.000144451	0.000142476
INTERPRO	IPR012677:Nucleotide-binding, alpha-beta plait	47	2.72622	7.29966e-07	RBM28, RBM25, DAZAP1, TMEM63A, TMEM63B, CELF1, SRRT, U2AF1L4, PTBP1, SART3, RAVER1, PABPN1, PUF60, SNRNP70, RBMX2, U2AF2, SAFB2, PPARGC1B, RBM10, RBM6, RBM33, BRAP, SPEN, RBM38, RBM17, CPSF7, RBFOX2, FUS, RBM19, CIRBP, UPF3B, SAFB, PPRC1, PTBP2, SCAF4, TNRC6C, MCM3AP, SLTM, EWSR1, R3HCC1, ACIN1, SRSF4, RNPS1, SRSF5, SNRPA, TNRC6A, TNRC6B	1575	281	20594	2.18701	0.00152811	7.6464e-05	7.46755e-05
INTERPRO	IPR018359:Bromodomain, conserved site	12	0.696056	8.19852e-07	BRD3, BRD2, BRPF1, BRPF3, EP300, BAZ2A, BAZ2B, BAZ1B, SMARCA2, SMARCA4, BRD4, BPTF	1575	25	20594	6.27627	0.00171612	8.179e-05	7.9877e-05
SMART	SM00297:BROMO	17	0.986079	9.0446e-07	BRD3, BRD2, BRPF1, KMT2A, BRPF3, SP140, ZMYND8, 9930021J03RIK, BAZ2A, BAZ2B, BAZ1B, SMARCA2, SMARCA4, EP300, BRD8, BRD4, BPTF	1051	41	10425	4.11281	0.000415965	0.000104239	0.000100169
GOTERM_BP_DIRECT	GO:0007051~spindle organization	10	0.580046	1.01782e-06	ASPM, SPAG5, CEP72, CHD3, KIF11, PCNT, KNSTRN, KIZ, AURKB, AURKA	1470	16	18082	7.68793	0.00438228	0.000199632	0.000196902
GOTERM_MF_DIRECT	GO:0051015~actin filament binding	30	1.74014	1.06155e-06	WIPF1, ARPC1B, KLHL17, IQGAP2, RCSD1, SYNE3, TRIOBP, SYNE1, PPP1R9B, TMEM201, SIPA1L1, MYO18A, MICALL2, ABL1, VPS16, SVIL, DBNL, ACTN1, HIP1R, MYO9B, ACTN4, CORO2A, FMNL1, MYO1C, ADSSL1, PICK1, MYH9, TLN2, TLN1, UTRN	1455	132	17446	2.72509	0.00126668	6.33743e-05	6.00304e-05
INTERPRO	IPR000980:SH2 domain	26	1.50812	1.07995e-06	BCAR3, SHC1, PIK3R1, INPP5D, ABL1, PLCG1, SH2D5, SH2B3, SH2B1, SYK, STAT1, STAT2, STAT3, SH2D3C, MATK, SUPT6, TYK2, VAV1, FGR, FES, BTK, CLNK, GRB2, PTPN6, RIN3, RIN1	1575	113	20594	3.00853	0.00225994	0.000102841	0.000100435
GOTERM_MF_DIRECT	GO:0042826~histone deacetylase binding	27	1.56613	1.25629e-06	HDAC4, TOP2A, HDAC5, DNMT1, HDAC10, AKAP8L, AKAP8, SMG5, CDC20, MECP2, CIR1, SUDS3, KPNA2, MEF2D, WDTC1, PARP1, RUNX3, RUNX2, PER2, NCOR2, BRMS1, NCOR1, TFAP4, SP2, PKN1, BCOR, HSPA1A	1455	112	17446	2.89054	0.00149889	7.14292e-05	6.76604e-05
KEGG_PATHWAY	mmu05202:Transcriptional misregulation in cancer	32	1.85615	1.30129e-06	KMT2A, FLT3, DOT1L, PRCC, MLLT1, AFF1, IGF1R, LYL1, SIN3A, NFKBIZ, HIST1H3D, MEN1, HIST1H3E, SS18, ZBTB17, CDKN2C, EYA1, FUS, ZBTB16, LMO2, ASPSCR1, PBX3, MMP9, RUNX2, NFKB1, ETV6, PER2, NCOR1, EWSR1, TCF3, ERG, CDK14	576	165	7691	2.58956	0.000343482	0.00017177	0.000149648
GOTERM_MF_DIRECT	GO:0032403~protein complex binding	58	3.36427	1.49814e-06	ALDH1L1, THRA, FLT3, ARPC1B, AP2A1, KIF11, PPP1R9B, HK1, RPTOR, GOLGA2, SIPA1L1, KAT5, SIN3A, EP300, PRKACA, SPTAN1, CDK5RAP3, CDK5RAP2, SREBF1, NCOA2, CEP131, ACTN4, MMP9, RNF40, DNM2, NCOR2, HADHA, KAT6B, EXOC4, HCLS1, MALAT1, ULK1, TLN1, DEPDC5, VAMP2, SHC1, PXN, ITPR1, TAPBPL, HMBOX1, CCNB1, ATG101, KCNQ1OT1, PTK2B, ANKRD54, WASF2, SPTBN1, RBM10, GIT2, PLK2, DAB2IP, MTHFR, CFLAR, SMARCA4, APC…	1455	358	17446	1.94258	0.00178718	8.13082e-05	7.7018e-05
GOTERM_CC_DIRECT	GO:0005871~kinesin complex	17	0.986079	1.54199e-06	NDE1, KIF14, KIF24, KIF23, KIF11, KIF22, KIF7, KLC1, KIF15, KIF4, CENPE, KIF18B, KIF16B, KIF13A, KIF13B, KIF2C, KIF20A	1563	52	19662	4.11258	0.00116045	5.27781e-05	4.83624e-05
GOTERM_MF_DIRECT	GO:0008134~transcription factor binding	56	3.24826	1.63272e-06	KDM1A, THRA, NAB2, CHD4, RORA, ARRB1, MED12, MECP2, KAT5, HYAL1, SIN3A, HNF4A, EP300, JUNB, PELP1, NCOA2, RBFOX2, PARP1, ARID5A, FOS, GTF2F1, PPRC1, EPN1, RUNX2, NCOR2, KAT6B, KAT6A, ATF7, TRIB1, ATF4, HDAC4, HDAC5, CTBP1, ZBTB49, IGHMBP2, PIK3R1, HDAC8, CXXC5, HDAC7, E2F4, PPARGC1B, BPTF, EGR1, JUN, SMAD3, STAT3, PBX2, WWP2, TRERF1, SMARCA4, PER2, CENPF, MYBBP1A, BCOR, TCF3, RCOR1	1455	342	17446	1.96334	0.00194757	8.47596e-05	8.02874e-05
INTERPRO	IPR003034:SAP domain	11	0.638051	1.81997e-06	MKL2, PIAS4, PIAS3, SF3B2, SLTM, HNRNPUL1, HNRNPUL2, SAFB2, ACIN1, SAFB, CCAR1	1575	22	20594	6.53778	0.00380558	0.000165776	0.000161898
GOTERM_CC_DIRECT	GO:0097539~ciliary transition fiber	8	0.464037	1.90904e-06	TCHP, NIN, CENPF, ODF2, FBF1, CEP164, CEP83, CEP89	1563	10	19662	10.0637	0.00143648	6.10563e-05	5.5948e-05
GOTERM_CC_DIRECT	GO:0072686~mitotic spindle	16	0.928074	1.94602e-06	NUMA1, SPAG5, KIF23, KIF11, KIF22, KNSTRN, CCSAP, EML2, AURKA, GOLGA2, ESPL1, RACGAP1, TPR, CDK1, ECT2, MAD1L1	1563	47	19662	4.28244	0.00146428	6.10563e-05	5.5948e-05
GOTERM_BP_DIRECT	GO:0006281~DNA repair	52	3.01624	2.07957e-06	MDC1, ANKLE1, MPG, MCM9, OGG1, CEP164, MUM1, FOXM1, BRCA2, SMC3, ZFYVE26, ENDOV, CHAF1A, STRA13, POLE, NFRKB, FAAP100, UPF1, PARP1, RFC1, LIG1, H2AFX, ATRX, KIF22, SMC1A, RAD23B, RAD51B, FANCD2, FTO, PIF1, PAXIP1, DOT1L, FZR1, SLX4, BOD1L, ABL1, CLSPN, POLQ, EYA1, MCRS1, XRCC1, SSRP1, BC029214, MTOR, TICRR, RAD50, TAOK3, TTC5, PAGR1A, STUB1, ERCC6, HSPA1A	1470	318	18082	2.01143	0.00893322	0.000390146	0.000384811
INTERPRO	IPR001715:Calponin homology domain	20	1.16009	3.06105e-06	SPECC1, ACTN1, NAV2, ACTN4, IQGAP2, IQGAP3, CAMSAP1, VAV1, SYNE1, ASPM, SMTN, LRCH1, MICALL1, EHBP1L1, SPECC1L, MICALL2, ARHGEF7, UTRN, LRCH4, SPTBN1	1575	76	20594	3.44094	0.00639239	0.000267204	0.000260954
GOTERM_BP_DIRECT	GO:0033365~protein localization to organelle	10	0.580046	3.72299e-06	AHI1, COG7, CROCC, AP3D1, CEP250, DUSP18, BICD1, BBS4, CNGB1, CNTLN	1470	18	18082	6.83371	0.0159364	0.000662697	0.000653636
GOTERM_BP_DIRECT	GO:0051297~centrosome organization	13	0.75406	3.8395e-06	PLK1, CEP120, HAUS4, ARL2, HAUS5, CHD3, AURKA, GOLGA2, FES, CROCC, BBS4, CDK5RAP2, SDCCAG8	1470	32	18082	4.99715	0.016431	0.000662697	0.000653636
KEGG_PATHWAY	mmu05168:Herpes simplex infection	36	2.08817	3.91158e-06	H2-T24, H2-T23, RNASEL, H2-Q6, H2-M3, H2-K1, TNF, IKBKB, IFIH1, EP300, IL12A, GTF2I, JUN, H2-T10, STAT1, DDX58, MCRS1, STAT2, TAP2, TAP1, TYK2, FOS, EIF2AK4, NFKB1, HCFC1, PER2, PER3, TRAF3, OAS3, CDK1, TAF6, SRSF4, GTF2IRD1, TAB1, SRSF5, H2-D1	576	208	7691	2.311	0.00103213	0.000344219	0.000299888
GOTERM_CC_DIRECT	GO:0000790~nuclear chromatin	40	2.32019	4.1231e-06	HDAC5, CALCOCO1, KDM1A, AKAP8, CHD4, CCAR2, MECP2, SCML2, SLX4, CHAF1A, KAT5, E2F4, JUNB, MEN1, BRD4, MBD3, JUN, SMARCC1, KDM2A, SMAD3, SMARCC2, STAT1, DDX11, PUS1, H2AFX, STAT3, SMARCA2, RUNX3, RUNX2, SMARCA4, ASXL1, NCOR2, RAD50, NCOR1, HIST3H2A, IRF1, POLR3D, TIMELESS, TCF4, TCF3	1563	228	19662	2.20696	0.00309989	0.000124188	0.000113798
INTERPRO	IPR001752:Kinesin, motor domain	15	0.87007	5.10548e-06	KIF14, KIF24, KIF23, KIF11, KIF22, KIF7, KIF15, KIF4, CENPE, KIF18B, KIF16B, KIF13A, KIF13B, KIF2C, KIF20A	1575	46	20594	4.26377	0.010639	0.000427839	0.000417833
GOTERM_CC_DIRECT	GO:0035371~microtubule plus-end	10	0.580046	5.4644e-06	CLIP1, MLPH, KIF18B, SPAG5, APC, DCTN1, NCKAP5L, KIF2C, KNSTRN, CDK5RAP2	1563	19	19662	6.62087	0.00410625	0.000157952	0.000144737
GOTERM_CC_DIRECT	GO:0016363~nuclear matrix	23	1.33411	5.66363e-06	PIAS4, TCERG1, RNASEL, PAXIP1, NUMA1, ATF6B, ANP32A, VDR, ZFP703, OGG1, AKAP8L, CAD, DNMT3A, AKAP8, CXXC1, SMC3, DCAF7, SRRM1, NCOR2, CENPF, HLCS, PPIG, MEN1	1563	97	19662	2.9828	0.00425564	0.000157952	0.000144737
KEGG_PATHWAY	mmu05203:Viral carcinogenesis	38	2.20418	6.80259e-06	H2-T24, HDAC4, H2-T23, HDAC5, HDAC10, ATF6B, H2-Q6, H2-M3, HPN, PXN, H2-K1, UBR4, PIK3CD, CHD4, PIK3R1, HDAC8, HDAC7, CDC20, EP300, PRKACA, EGR2, JUN, H2-T10, SYK, ACTN1, STAT3, SCRIB, ACTN4, SND1, NFKB1, CDK6, PKM, TRAF3, CDK1, GRB2, MAD1L1, H2-D1, ATF4	576	231	7691	2.1965	0.00179428	0.000448971	0.000391149
GOTERM_MF_DIRECT	GO:0005089~Rho guanyl-nucleotide exchange factor activity	20	1.16009	6.99882e-06	PLEKHG3, ITSN2, ARHGEF11, PLEKHG2, DOCK9, ARHGEF28, ARHGEF39, ARHGEF18, VAV1, DOCK10, ABR, PREX1, AKAP13, DNMBP, ARHGEF1, ARHGEF2, ECT2, ARHGEF40, ARHGEF7, RGL2	1455	74	17446	3.24064	0.0083218	0.000348191	0.000329819
GOTERM_CC_DIRECT	GO:0005876~spindle microtubule	14	0.812065	7.48786e-06	NUMA1, SPAG5, PLK1, CSNK1D, KIF11, AURKB, AURKA, SKA2, TPX2, PSRC1, NCOR1, NUSAP1, CDK1, BIRC5	1563	40	19662	4.40288	0.00562251	0.00020137	0.000184522
INTERPRO	IPR002857:Zinc finger, CXXC-type	8	0.464037	8.45068e-06	DNMT1, KDM2A, KMT2A, KDM2B, TET3, CXXC1, TET1, CXXC5	1575	12	20594	8.71704	0.0175484	0.00068093	0.000665003
[truncated: 865 more rows]

## Sheet: GO down in GMPs
Supplementary Table 2. GO analysis of aged down DEGs in GMPs
[truncated: 877 more rows]

[truncated: 4 more sheets: GO up on MEPs, GO down in MEPs, GO up in CLPs, GO down in CLPs]
