# Supplementary material for: Epigenetic traits inscribed in chromatin accessibility in aged hematopoietic stem cells
Source: Nat Commun. 2022 May 16;13:2691. doi: 10.1038/s41467-022-30440-2 (PMC9110722; doi:10.1038/s41467-022-30440-2)
Supplement: Supplementary file 7 — Supplementary Data 5 [file 41467_2022_30440_MOESM7_ESM.xlsx]

## Sheet: Table 5a
Supplementary Table 5a. Differentially accessible regions (DARs) between young and aged HSCs (n=2)
Column	Description
Chr	Chromatin of DAR(p<0.001)
Start	position of DAR
End	position of DAR
Base Mean	Average of the normalized count values, dividing by size factors, taken over all samples
log2 fold change	Log2 fold change (Aged / Young)
p-value	P-values were calculated by Generalized linear model. Multiple comparisons were corrected as q-values by Benjamini-Hochberg method
q-value	Multiple comparisons were corrected as q-values by Benjamini-Hochberg method
Gene Expression	Normalized count from Deseq2
change during aging	opening or closing
Opening and closing regions during aging are indicated in red and black, respectively.
Chr	Start	End	baseMean	log2FoldChange	pvalue	padj	Annotation	Detailed Annotation	Distance to TSS	Nearest PromoterID	Gene Name	change during aging
chr1	15286374	15287071	14.613	1.96191	3.84569e-05	0.0281664	Intergenic	CpG	-25730	NM_001098528	Kcnb2	opening
chr1	35860726	35861157	13.8622	5.17866	0.000840428	0.239926	Intergenic	L1M2|LINE|L1	-207459	NM_015818	Hs6st1	opening
chr1	39698436	39698837	16.1352	1.85088	0.000265851	0.114661	intron (NM_001145660, intron 4 of 14)	intron (NM_001145660, intron 4 of 14)	22353	NM_001145660	Rfx8	opening
chr1	64705360	64705697	12.5224	2.41354	0.000217071	0.0977373	intron (NM_001097644, intron 3 of 9)	intron (NM_001097644, intron 3 of 9)	14183	NM_001097644	Ccnyl1	opening
chr1	66881769	66882181	15.4069	1.74319	0.000346211	0.13197	Intergenic	RLTR30B_MM|LTR|ERV1	-18666	NM_007381	Acadl	opening
chr1	85111580	85111953	23.9956	1.28789	0.000671187	0.201922	Intergenic	Intergenic	-1913	NM_213615	A530032D15Rik	opening
chr1	85600482	85601287	71.273	1.27915	7.74403e-07	0.00126715	5' UTR (NM_001013817, exon 1 of 17)	5' UTR (NM_001013817, exon 1 of 17)	181	NM_001013817	Sp140	opening
chr1	87607578	87608136	33.1954	1.31882	0.000693179	0.204863	Intergenic	Intergenic	-12455	NM_001110192	Inpp5d	opening
chr1	127306317	127306734	14.3783	2.59951	0.000200609	0.0928168	intron (NM_145128, intron 2 of 17)	intron (NM_145128, intron 2 of 17)	101539	NM_145128	Mgat5	opening
chr1	132803860	132804271	17.5344	3.35921	1.07235e-05	0.0105797	Intergenic	MLT1F1|LTR|ERVL-MaLR	-62268	NM_001160317	Nfasc	opening
chr1	138785795	138786393	39.1758	1.03373	0.000765579	0.223309	Intergenic	L2|LINE|L2	56350	NM_001025565	Lhx9	opening
chr1	144086034	144086499	23.4495	1.5567	0.000130673	0.0684892	Intergenic	Intergenic	-82117	NM_009061	Rgs2	opening
chr1	144853154	144853829	17.4961	2.08907	4.34114e-07	0.000787132	Intergenic	Intergenic	-78070	NM_022881	Rgs18	opening
chr1	168362380	168362936	36.3258	1.17541	0.000298977	0.118453	intron (NM_183355, intron 2 of 8)	intron (NM_183355, intron 2 of 8)	69511	NM_008783	Pbx1	opening
chr1	169517625	169518447	43.8325	-1.2878	9.42265e-05	0.0549693	intron (NM_023284, intron 5 of 13)	intron (NM_023284, intron 5 of 13)	13428	NM_023284	Nuf2	closing
chr1	170214769	170215539	73.3542	-0.859116	0.00088088	0.246235	exon (NM_010633, exon 1 of 8)	exon (NM_010633, exon 1 of 8)	239	NM_010633	Uhmk1	closing
chr1	172513843	172514508	147.669	-0.602945	0.000931739	0.24901	Intergenic	Intergenic	-6955	NM_027972	Cfap45	closing
chr1	172580269	172580574	3.43995	3.73289	0.000232381	NA	TTS (NM_029084)	TTS (NM_029084)	10147	NM_029084	Slamf8	opening
chr1	193191534	193192197	51.4856	1.01734	0.000449656	0.153911	intron (NM_153137, intron 8 of 15)	intron (NM_153137, intron 8 of 15)	9681	NM_153137	Traf3ip3	opening
chr10	7145745	7146111	13.4389	1.60209	0.000414457	0.14869	intron (NM_172546, intron 4 of 12)	intron (NM_172546, intron 4 of 12)	66309	NM_172546	Cnksr3	opening
chr10	21773561	21773891	7.05796	3.66307	8.28892e-06	0.0092629	Intergenic	Intergenic	82881	NR_045843	Gm5420	opening
chr10	27863501	27863970	6.73497	3.36373	1.84957e-06	0.00258509	Intergenic	Intergenic	-211085	NM_008983	Ptprk	opening
chr10	41957532	41958006	24.2055	1.48584	0.000149911	0.074498	intron (NM_001034858, intron 10 of 17)	intron (NM_001034858, intron 10 of 17)	60613	NM_001034858	Armc2	opening
chr10	44564910	44565509	14.7404	1.62391	0.000608473	0.189866	Intergenic	Intergenic	-106461	NM_007548	Prdm1	opening
chr10	45118102	45118690	23.3583	1.52504	7.41758e-05	0.0456542	intron (NM_011156, intron 8 of 14)	intron (NM_011156, intron 8 of 14)	51182	NM_011156	Prep	opening
chr10	69611777	69612288	21.5507	1.3676	5.14716e-05	0.0341894	intron (NM_170730, intron 1 of 17)	intron (NM_170730, intron 1 of 17)	78324	NM_170690	Ank3	opening
chr10	111984634	111984870	5.75501	2.8405	0.000341159	0.130787	TTS (NM_028608)	TTS (NM_028608)	12057	NM_178610	Krr1	opening
chr10	122886030	122886577	26.0166	2.65574	3.49775e-08	0.000102025	intron (NM_176919, intron 6 of 8)	(CTCGG)n|Simple_repeat|Simple_repeat	99421	NR_029527	Mirlet7i	opening
chr11	64600326	64600977	95.8031	-1.1067	1.28017e-06	0.0019973	Intergenic	Intergenic	-163977	NR_028445	F930015N05Rik	closing
chr11	64978726	64979318	122.85	-0.929143	0.000141855	0.0723035	promoter-TSS (NM_023479)	promoter-TSS (NM_023479)	-13	NM_023479	Elac2	closing
chr11	66168238	66168697	11.9856	1.66134	0.000822404	0.235784	promoter-TSS (NM_001099633)	promoter-TSS (NM_001099633)	84	NM_001099633	Dnah9	opening
chr11	69094720	69095328	198.576	-0.729582	0.000683442	0.203348	Intergenic	Intergenic	-3932	NM_011065	Per1	closing
chr11	72689787	72690608	62.8131	-1.13551	0.000192695	0.0904024	intron (NM_009671, intron 1 of 24)	CpG	195	NM_009671	Ankfy1	closing
chr11	73030805	73031296	30.4781	-1.37888	0.000902459	0.247679	intron (NM_018883, intron 9 of 15)	intron (NM_018883, intron 9 of 15)	12042	NM_018883	Camkk1	closing
chr11	73198831	73199724	159.142	-0.676346	0.000157462	0.0771083	promoter-TSS (NM_031251)	promoter-TSS (NM_031251)	-205	NM_029031	Shpk	closing
chr11	74546932	74547652	56.9098	-1.25769	0.000198602	0.0925264	intron (NM_001015046, intron 2 of 24)	intron (NM_001015046, intron 2 of 24)	42866	NM_001015046	Rap1gap2	closing
chr11	74837565	74838782	188.41	-0.578742	0.000863601	0.24427	intron (NM_010813, intron 4 of 5)	CpG	7249	NM_010813	Mnt	closing
chr11	92606740	92607152	7.14804	4.54326	1.21e-05	0.0114333	Intergenic	Intergenic	-492344	NM_028296	Car10	opening
chr12	16124936	16125328	7.26825	2.59058	0.000657694	0.199653	Intergenic	L1MB3|LINE|L1	-308347	NM_144551	Trib2	opening
chr12	16170114	16170618	25.3237	1.42386	0.000272636	0.115867	Intergenic	Intergenic	-353581	NM_144551	Trib2	opening
chr12	40027273	40027863	17.1491	1.58277	0.000372406	0.13697	Intergenic	Intergenic	9808	NM_007487	Arl4a	opening
chr12	52049158	52049752	52.4296	-1.38514	0.000605124	0.189866	Intergenic	Intergenic	-21392	NM_008159	Gpr33	closing
chr12	55124173	55124798	55.9497	0.964365	0.000368783	0.13697	promoter-TSS (NM_001100116)	promoter-TSS (NM_028527)	-43	NM_028527	Fam177a	opening
chr12	55154714	55155670	137.437	0.945286	1.15878e-05	0.0111057	promoter-TSS (NM_001100109)	promoter-TSS (NM_001100109).2	88	NM_001100109	Srp54b	opening
chr12	55199253	55200052	61.8058	1.40038	4.16757e-07	0.000787132	promoter-TSS (NM_001100116_1)	promoter-TSS (NM_028527).2	60	NM_028527_1		opening
chr12	55229782	55230720	142.268	1.02483	8.13435e-07	0.00129933	promoter-TSS (NM_001100110)	promoter-TSS (NM_001100110)	83	NM_001100109_1		opening
chr12	61523028	61523354	8.65395	2.83466	0.00066893	0.201922	Intergenic	promoter-TSS (NM_178714)	-1371	NR_045049	Gm20063	opening
chr12	90735507	90735797	9.14391	5.19692	0.000939996	0.24901	intron (NM_010050, intron 1 of 1)	intron (NM_010050, intron 1 of 1)	2786	NM_010050	Dio2	opening
chr12	109437472	109438221	55.0922	-0.862683	0.000606497	0.189866	Intergenic	Intergenic	-14977	NR_033813	Dlk1	closing
chr12	114468914	114469377	15.6947	3.11493	4.37284e-06	0.00543269	TTS (NR_106062)	TTS (NR_106062)	321	NR_106062	Mir7094-1	opening
chr12	114513121	114513585	19.8937	3.18252	1.87721e-05	0.0161459	TTS (NR_106063)	TTS (NR_106063)	341	NR_106063	Mir7094-2	opening
chr12	114564388	114564780	25.2177	1.70547	0.000481213	0.161418	Intergenic	Intergenic	-50890	NR_106063	Mir7094-2	opening
chr12	116262568	116263292	68.4447	-0.779244	0.00091627	0.247679	promoter-TSS (NM_146039)	promoter-TSS (NM_146039)	95	NM_146039	Wdr60	closing
chr13	16260813	16261664	45.7463	-1.89744	0.00040774	0.147862	Intergenic	Intergenic	246763	NM_008380	Inhba	closing
chr13	30813363	30813763	17.6479	1.92701	0.000142262	0.0723035	TTS (NM_025588)	TTS (NM_025588)	64305	NM_013674	Irf4	opening
chr13	44869447	44870141	108.78	-1.05517	0.000308163	0.120901	intron (NM_001205044, intron 4 of 18)	LSU-rRNA_Hsa|rRNA|rRNA	132302	NM_025772	Dtnbp1	closing
chr13	60687105	60687430	5.58154	3.20782	0.000966831	NA	intron (NM_134062, intron 2 of 26)	intron (NM_029653, intron 2 of 25)	85056	NM_134062	Dapk1	opening
chr13	69506352	69506638	7.68649	2.51124	0.000911019	0.247679	intron (NM_001169131, intron 7 of 12)	intron (NM_198600, intron 7 of 12)	27369	NM_198600	Tent4a	opening
chr13	69821359	69821664	8.54141	1.969	0.000967561	0.251596	Intergenic	Intergenic	11629	NM_138596	Med10	opening
chr13	75789387	75789912	38.5172	-1.06977	0.000752978	0.220593	Intergenic	Intergenic	-50237	NM_053108	Glrx	closing
chr13	79443022	79443608	6.19504	2.51458	0.000103078	0.058402	Intergenic	Intergenic	-1244333	NM_010151	Nr2f1	opening
chr13	85724020	85724986	39.1388	1.35919	1.4301e-06	0.00213206	Intergenic	MLTR31FA_MM|LTR|ERVK	322292	NM_007749	Cox7c	opening
chr13	95567153	95567489	7.64873	3.2792	0.000297333	0.118453	Intergenic	Intergenic	-42081	NM_007974	F2rl1	opening
chr13	99679450	99679851	10.2672	2.13402	0.000919008	0.247679	Intergenic	Intergenic	-163048	NM_008634	Map1b	opening
chr13	112578065	112578413	76.9181	-1.42946	9.26997e-06	0.00971724	intron (NM_139299, intron 1 of 16)	LSU-rRNA_Hsa|rRNA|rRNA	2423	NM_139299	Il31ra	closing
chr14	18462418	18462915	10.0703	2.22746	3.0488e-05	0.0235101	Intergenic	MLT1F2|LTR|ERVL-MaLR	-130822	NM_009455	Ube2e1	opening
chr14	26206222	26207116	39.4404	-1.17768	0.000181778	0.0864901	promoter-TSS (NM_025311_2)	promoter-TSS (NM_001270496)	-50	NM_025311_2		closing
chr14	55055078	55055626	36.2505	1.68851	0.000133927	0.0696505	Intergenic	Intergenic	16890	NR_073535	Gm10364	opening
chr14	73450115	73450293	2.25828	5.90404	0.000630884	NA	Intergenic	HAL1|LINE|L1	-59845	NM_026119	Med4	opening
chr14	87478296	87478948	17.0283	1.70563	7.21674e-05	0.0448293	intron (NM_172605, intron 6 of 13)	GA-rich|Low_complexity|Low_complexity	62039	NM_001253755	Tdrd3	opening
chr14	105588655	105589072	8.73408	4.35105	2.36674e-10	1.5878e-06	promoter-TSS (NR_102319)	promoter-TSS (NR_102319)	-686	NR_102319	9330188P03Rik	opening
chr14	121102617	121103053	10.2414	1.72222	0.000235695	0.104028	intron (NM_134082, intron 2 of 26)	intron (NM_134082, intron 2 of 26)	67261	NM_134082	Farp1	opening
chr14	121437096	121437419	14.6422	2.05089	0.000896865	0.247608	Intergenic	Intergenic	-58027	NM_145465	Stk24	opening
chr15	6080780	6081856	30.3338	1.27025	0.000167737	0.080958	Intergenic	Intergenic	-218471	NM_001008702	Dab2	opening
chr15	10685886	10686325	5.74906	2.61921	0.000423022	0.150157	intron (NM_030690, intron 2 of 17)	intron (NM_001166408, intron 2 of 17)	27435	NM_030690	Rai14	opening
chr15	25354708	25355217	51.9784	1.4465	8.42232e-06	0.0092629	Intergenic	Intergenic	58802	NM_027395	Basp1	opening
chr15	41846317	41846882	38.2089	1.42733	0.000145875	0.0735826	intron (NM_001130164, intron 1 of 5)	intron (NM_001130164, intron 1 of 5)	15641	NM_001130164	Oxr1	opening
chr15	47539874	47540229	27.4336	-1.75672	0.000549711	0.17816	Intergenic	LSU-rRNA_Hsa|rRNA|rRNA	916746	NR_045811	4930548G14Rik	closing
chr15	64021848	64022162	11.7211	3.02093	2.2959e-05	0.0185575	intron (NM_144846, intron 1 of 11)	intron (NM_144846, intron 1 of 11)	38443	NM_144846	Fam49b	opening
chr15	66950236	66950598	8.70875	3.81602	0.000884601	0.24625	intron (NM_008681, intron 3 of 15)	intron (NM_008681, intron 3 of 15)	19224	NM_008681	Ndrg1	opening
chr15	76757601	76757979	15.4791	-2.63796	0.000448069	0.153911	intron (NM_198420, intron 2 of 10)	MTE2a|LTR|ERVL-MaLR	-33945	NM_145472	C030006K11Rik	closing
chr15	90666833	90667265	11.6944	2.27466	3.30949e-05	0.0252303	intron (NM_001033851, intron 1 of 3)	intron (NM_025815, intron 1 of 19)	12339	NM_025815	Cpne8	opening
chr15	92050928	92051616	13.6928	2.06067	0.000245956	0.107848	5' UTR (NM_001159648, exon 1 of 24)	5' UTR (NM_001159648, exon 1 of 24)	107	NM_001159648	Cntn1	opening
chr15	93229085	93229557	29.1778	2.68541	8.12538e-06	0.00923925	Intergenic	Intergenic	45763	NM_001033275	Gxylt1	opening
chr15	94658397	94658843	8.01281	2.1981	0.000623845	0.191701	intron (NM_178789, intron 2 of 7)	intron (NM_178789, intron 2 of 7)	29435	NM_178789	Tmem117	opening
chr15	101275018	101276456	97.0167	-1.5738	1.72911e-05	0.0152635	TTS (NM_010444)	TTS (NM_010444)	-8564	NM_026566	Atg101	closing
chr15	101485869	101486413	9.13659	2.65579	3.87006e-05	0.0281664	intron (NM_001201323, intron 7 of 8)	intron (NM_001201323, intron 7 of 8)	5162	NM_016879	Krt85	opening
chr16	20701796	20702317	20.616	-1.48515	0.000425999	0.150418	TTS (NM_009900)	TTS (NM_009900)	6999	NM_133778	Fam131a	closing
chr16	25220510	25221004	30.8036	1.94571	1.11136e-08	3.72793e-05	Intergenic	Intergenic	-66060	NM_175165	Tprg	opening
chr16	28596240	28596594	6.73985	2.24315	0.000299026	0.118453	intron (NM_010199, intron 2 of 5)	intron (NM_010199, intron 2 of 5)	3626	NR_030463	Mir690	opening
chr16	35981562	35981928	133.241	-0.997907	8.89472e-05	0.0532794	Intergenic	LSU-rRNA_Hsa|rRNA|rRNA	-1618	NM_008465	Kpna1	closing
chr16	76432681	76433579	13.0185	2.3201	9.00039e-05	0.0534353	Intergenic	Intergenic	-60081	NM_173440	Nrip1	opening
chr16	84810311	84810572	11.5395	1.84799	0.000348761	0.13219	intron (NM_023844, intron 4 of 9)	ORR1B1|LTR|ERVL-MaLR	24557	NM_001302216	Atp5j	opening
chr17	13440740	13441368	23.6244	1.91071	5.88596e-06	0.00686049	Intergenic	Intergenic	-80402	NR_030763	Smok4a	opening
chr17	46084083	46084523	16.0939	-1.78838	0.000920058	0.247679	Intergenic	Intergenic	-26701	NM_026768	Mrps18a	closing
chr17	58643576	58644333	15.0259	2.05289	6.37232e-07	0.00106877	Intergenic	Intergenic	347421	NM_027001	Pdzph1	opening
chr17	62997620	62998126	20.103	3.87744	0.000496486	0.165713	Intergenic	Intergenic	-116556	NM_207654	Efna5	opening
chr17	63683954	63684537	19.5394	2.22388	6.83183e-08	0.000176282	Intergenic	RLTR14_RN|LTR|ERV1	-179736	NM_001037997	Fer	opening
chr17	64529164	64529465	4.38428	4.25094	0.000587249	NA	intron (NR_045899, intron 1 of 3)	intron (NR_045899, intron 1 of 3)	26276	NR_045899	AU016765	opening
chr17	64716183	64716951	23.279	2.31675	1.2459e-10	9.28722e-07	intron (NM_008549, intron 16 of 21)	intron (NM_008549, intron 16 of 21)	-50544	NR_105051	Dreh	opening
chr17	65717598	65718087	9.82608	2.07363	0.000107525	0.0594519	intron (NM_133685, intron 2 of 6)	RLTR16|LTR|ERVK	54910	NM_133685	Rab31	opening
chr17	71250866	71251532	21.6096	1.57564	0.00012127	0.0645693	TTS (NM_145158)	TTS (NM_145158)	46545	NM_001164885	Lpin2	opening
chr17	80833534	80834152	17.3924	1.42504	0.000501201	0.166458	Intergenic	Intergenic	-62950	NR_131127	C230072F16Rik	opening
chr17	88274050	88274780	22.5263	1.36194	6.71195e-05	0.0428849	Intergenic	(TG)n|Simple_repeat|Simple_repeat	148903	NM_001190356	Gm4832	opening
chr18	16273581	16274034	18.6008	1.51496	0.000287477	0.11832	Intergenic	ORR1A3|LTR|ERVL-MaLR	535242	NM_007664	Cdh2	opening
chr18	24629728	24630261	24.3125	1.34165	8.63303e-05	0.0521777	intron (NM_021448, intron 17 of 21)	ORR1D2|LTR|ERVL-MaLR	-23697	NM_026779	Mocos	opening
chr18	24948071	24948553	15.0986	1.4036	0.000922962	0.247679	intron (NM_001289655, intron 5 of 25)	L1MEc|LINE|L1	217653	NM_001142697	Tpgs2	opening
chr18	30267820	30268339	22.8154	1.55052	0.000369895	0.13697	Intergenic	RLTR4_MM-int|LTR|ERV1	-4817	NM_181414	Pik3c3	opening
chr18	38690555	38690971	10.3524	2.61955	5.34281e-06	0.00651706	Intergenic	Intergenic	-89495	NM_011898	Spry4	opening
chr18	39040369	39040750	16.0772	2.15372	9.92367e-06	0.0099367	intron (NM_175164, intron 1 of 22)	intron (NM_175164, intron 1 of 22)	47414	NM_175164	Arhgap26	opening
chr18	55389700	55390120	11.2022	-5.79219	0.000124334	0.0656795	Intergenic	Intergenic	-399730	NM_175751	Zfp608	closing
chr18	70536002	70536197	4.58708	5.51842	0.000756468	NA	Intergenic	Intergenic	-5778	NM_001136090	Poli	opening
chr18	82704631	82705498	90.7964	0.865084	4.44513e-05	0.031064	Intergenic	Intergenic	-12330	NM_177832	Zfp236	opening
chr19	6297538	6298079	65.9143	-1.20646	4.43206e-05	0.031064	intron (NM_010119, intron 4 of 4)	intron (NM_010119, intron 4 of 4)	-8649	NM_001033342	Cdc42bpg	closing
chr19	6334687	6335179	69.5933	-1.59828	5.32823e-09	1.98589e-05	promoter-TSS (NM_001168490)	promoter-TSS (NM_001168488)	-46	NM_001168488	Men1	closing
chr19	8019669	8020511	175.201	-0.591042	0.000680604	0.203348	Intergenic	Intergenic	-54063	NM_134256	Slc22a27	closing
chr19	8712831	8713611	77.2092	-0.756968	0.000640893	0.195438	intron (NM_001161413, intron 2 of 9)	intron (NM_008577, intron 1 of 8)	676	NM_008577	Slc3a2	closing
chr19	20161410	20161932	10.7351	4.44422	9.67421e-05	0.0559503	Intergenic	Intergenic	229000	NM_010730	Anxa1	opening
chr19	44194100	44194250	4.42385	5.9123	0.000268257	NA	Intergenic	Intergenic	-1733	NM_181422	Pkd2l1	opening
chr19	53500393	53501103	29.6265	1.19961	0.000105542	0.0590052	Intergenic	Intergenic	-28570	NM_001085390	Dusp5	opening
chr2	33760466	33760995	8.34303	3.20211	3.36142e-07	0.000683365	intron (NM_175184, intron 7 of 9)	intron (NM_175184, intron 7 of 9)	-45086	NR_045729	Nron	opening
chr2	38950147	38950817	68.1405	0.898431	0.000108114	0.0594519	intron (NM_172854, intron 4 of 7)	intron (NM_172854, intron 4 of 7)	18502	NM_172854	Olfml2a	opening
chr2	49648042	49648617	10.8841	2.51152	9.12616e-06	0.00971724	intron (NM_008449, intron 1 of 25)	intron (NM_008449, intron 1 of 25)	29015	NM_008449	Kif5c	opening
chr2	56304938	56305477	36.6907	-1.03624	0.000938569	0.24901	Intergenic	Lx3C|LINE|L1	-480604	NR_105751	Mir195b	closing
chr2	58529560	58530141	20.2964	1.22416	0.000325902	0.125656	intron (NM_007394, intron 2 of 11)	L1ME3B|LINE|L1	36978	NM_007394	Acvr1	opening
chr2	79179784	79180336	11.7144	3.12103	0.000625782	0.191701	Intergenic	Intergenic	-75366	NM_010576	Itga4	opening
chr2	97466179	97466791	19.2417	1.433	0.000285369	0.118178	intron (NM_001289743, intron 5 of 6)	intron (NM_001289742, intron 6 of 7)	-1172	NM_001289744	Lrrc4c	opening
chr2	107231586	107232186	7.30163	6.10487	1.0598e-07	0.000253927	Intergenic	RMER1A|Other|Other	-58703	NM_021275	Kcna4	opening
chr2	110172408	110172886	6.80505	3.58292	4.29299e-06	0.00543269	Intergenic	Intergenic	-122168	NR_040508	Ccdc34os	opening
chr2	122672768	122673384	50.7227	1.20903	0.000542146	0.176573	Intergenic	ORR1D2|LTR|ERVL-MaLR	29587	NM_011774	Slc30a4	opening
chr2	126252143	126252633	13.6251	1.84829	0.000981801	0.252364	Intergenic	ORR1B2|LTR|ERVL-MaLR	100247	NM_026981	Dtwd1	opening
chr2	144187970	144188529	45.7023	1.67591	5.61544e-08	0.000150692	intron (NM_001033778, intron 1 of 3)	MIR|SINE|MIR	1041	NM_001033778		opening
chr2	144224318	144224974	95.6468	2.19952	6.13139e-13	8.22686e-09	Intergenic	L1MCa|LINE|L1	-35356	NM_001033778		opening
chr2	148184815	148185215	9.90943	2.31075	5.13341e-05	0.0341894	Intergenic	Intergenic	-138046	NM_010446	Foxa2	opening
chr2	150772406	150773176	44.7849	1.08629	0.000571241	0.183366	Intergenic	Intergenic	-14005	NM_153781	Pygb	opening
chr2	153610913	153611375	68.6127	-0.885011	0.00022874	0.101627	Intergenic	Intergenic	21637	NM_133850	Commd7	closing
chr2	160225433	160225875	14.8868	2.37734	4.36541e-06	0.00543269	Intergenic	Intergenic	101840	NM_001033411	Gm826	opening
chr3	9820761	9821236	19.371	1.71308	3.36267e-05	0.0253477	intron (NM_001195031, intron 1 of 8)	ORR1B1|LTR|ERVL-MaLR	12681	NM_001195031	Pag1	opening
chr3	19000059	19000689	48.2983	1.43298	6.24456e-07	0.00106877	Intergenic	Intergenic	162691	NM_028840	Armc1	opening
chr3	21949334	21949931	17.5277	2.16604	0.000115646	0.0620675	Intergenic	Intergenic	-127020	NM_030732	Tbl1xr1	opening
chr3	25124944	25125771	18.8656	1.38518	0.000613289	0.19039	Intergenic	RMER17A2|LTR|ERVK	1027950	NM_001163387	Nlgn1	opening
chr3	33142808	33143614	35.7618	1.17334	0.000393226	0.143374	promoter-TSS (NM_001163516)	promoter-TSS (NM_001163516)	-20	NM_001163516	Pex5l	opening
chr3	52954611	52955077	49.7646	0.89361	0.000866782	0.24427	Intergenic	Intergenic	-27178	NR_040555	Gm20750	opening
chr3	57512285	57512802	14.3127	2.04408	1.59685e-05	0.0142839	intron (NM_133784, intron 2 of 6)	intron (NM_001168281, intron 2 of 6)	63333	NM_133784	Wwtr1	opening
chr3	58747801	58748380	41.2111	-1.76587	0.000266621	0.114661	intron (NR_045167, intron 5 of 7)	MLT2F|LTR|ERVL	55501	NR_045167	4930593A02Rik	closing
chr3	59054744	59055545	71.8887	-0.865298	0.000276485	0.11593	intron (NM_177855, intron 4 of 43)	intron (NM_177855, intron 4 of 43)	46677	NM_173398	Gpr171	closing
chr3	71563760	71564457	22.3698	1.57564	0.000162376	0.0789385	Intergenic	Intergenic	-756817	NR_040556	Gm6634	opening
chr3	97710085	97710616	18.1511	3.16146	1.71559e-06	0.00244884	exon (NM_001039376, exon 33 of 47)	exon (NM_001039376, exon 33 of 47)	-19788	NR_106084	Mir7225	opening
chr3	99113317	99113850	10.6983	3.12814	2.56818e-08	7.83154e-05	Intergenic	Intergenic	-27507	NM_027462	Wars2	opening
chr3	106785089	106785459	48.4018	1.20573	0.000300158	0.118453	intron (NM_007651, intron 1 of 7)	intron (NM_007651, intron 1 of 7)	4875	NM_007651	Cd53	opening
chr3	129472003	129472375	12.1729	1.66506	0.000961523	0.250999	Intergenic	Intergenic	38516	NR_033594	Pou5f1-rs4	opening
chr3	129509674	129510056	13.4687	2.55011	4.37201e-06	0.00543269	Intergenic	Intergenic	-22521	NM_130450	Elovl6	opening
chr3	133284495	133284965	6.7775	2.08357	0.000583009	0.186252	Intergenic	Intergenic	-25380	NM_146141	Ppa2	opening
chr3	137957764	137958308	41.421	1.99321	0.000476821	0.161079	intron (NM_011932, intron 3 of 8)	intron (NM_001310753, intron 2 of 7)	23513	NM_011932	Dapp1	opening
chr3	153929433	153929977	19.8362	3.00238	1.01313e-09	5.22835e-06	intron (NM_007382, intron 9 of 11)	intron (NM_007382, intron 9 of 11)	14938	NM_007382	Acadm	opening
chr4	20032835	20033643	43.1183	1.56672	0.000113086	0.0611834	Intergenic	Intergenic	-8813	NM_010281	Ggh	opening
chr4	41942049	41942541	15.9495	-2.51526	4.75834e-05	0.0327639	exon (NM_001270431, exon 3 of 4)	exon (NM_001177580, exon 3 of 4).2	661	NM_001270431	Gm20878	closing
chr4	42054120	42054786	14.6307	-2.07312	0.000215448	0.0976622	intron (NR_033123, intron 2 of 4)	CpG	677	NR_033123	4933409K07Rik	closing
chr4	42262898	42263217	6.98825	-2.74507	0.000790909	0.228709	intron (NR_033123_1, intron 2 of 4)	intron (NR_033123, intron 2 of 4).2	7326	NM_011335_2		closing
chr4	42294261	42294728	15.735	-3.02839	3.90454e-05	0.0281664	intron (NM_001270432_1, intron 2 of 3)	CpG	630	NM_001270432_1		closing
chr4	42551403	42552098	16.6047	-1.70903	0.000434544	0.15105	Intergenic	CpG	-23513	NM_001085530_1		closing
chr4	47310702	47311225	27.4288	1.37378	0.000292938	0.118389	intron (NM_009928, intron 39 of 39)	intron (NM_009928, intron 39 of 39)	-42342	NM_009370	Tgfbr1	opening
chr4	82321063	82321462	10.8873	1.91344	0.000805007	0.231787	intron (NM_001113210, intron 9 of 11)	intron (NM_001286127, intron 9 of 10)	184517	NM_001286127	Nfib	opening
chr4	88537373	88537883	25.8759	2.01645	4.06015e-05	0.0289774	Intergenic	Intergenic	-14834	NM_010510	Ifnb1	opening
chr4	89478788	89479371	10.9856	2.73143	3.20843e-06	0.0043928	Intergenic	LTR16E1|LTR|ERVL	-168047	NM_007670	Cdkn2b	opening
chr4	94476783	94477509	17.0664	2.25574	2.72129e-07	0.000570519	Intergenic	MTEa|LTR|ERVL-MaLR	79650	NM_026368	Caap1	opening
chr4	95444438	95444954	4.32632	2.74039	0.000663087	NA	Intergenic	Intergenic	-112811	NM_001113412	Fggy	opening
chr4	101507514	101508171	34.6667	1.38719	0.000597592	0.189866	promoter-TSS (NM_001164584)	promoter-TSS (NM_001164584)	-134	NM_001164585	Dnajc6	opening
chr4	102045698	102046211	14.0442	1.94603	2.11441e-05	0.0178272	Intergenic	Intergenic	59114	NM_001085520	Gm12789	opening
chr4	102572112	102572448	51.5547	-1.30777	0.000870209	0.24427	intron (NM_001177980, intron 1 of 9)	intron (NM_019840, intron 6 of 14)	2220	NM_001177980	Pde4b	closing
chr4	120517335	120517701	5.60044	2.68157	0.000316263	NA	intron (NM_001159630, intron 13 of 17)	intron (NM_001159630, intron 13 of 17)	-14713	NM_177570	Slfnl1	opening
chr4	120615718	120616084	10.0889	3.50666	2.23579e-07	0.000483853	Intergenic	Intergenic	27156	NM_001101603	Gm8439	opening
chr4	126024333	126024991	22.7675	1.51585	0.000994996	0.253811	promoter-TSS (NR_045561)	promoter-TSS (NM_001252651)	3	NM_007782	Csf3r	opening
chr4	145221829	145222522	60.649	1.07277	0.000615827	0.19039	intron (NM_011610, intron 8 of 9)	intron (NM_011610, intron 8 of 9)	24695	NM_011610	Tnfrsf1b	opening
chr4	155361239	155361803	9.91697	1.83269	0.000727792	0.21415	promoter-TSS (NM_008860)	promoter-TSS (NM_008860)	-93	NM_008860	Prkcz	opening
chr4_GL456350_random	61198	61652	12.4593	-2.21139	0.00013979	0.0721403	intron (NR_033123_2, intron 2 of 4)	CpG	624	NR_033123_2		closing
chr4_GL456350_random	173395	173940	18.844	-2.14899	3.68824e-05	0.027493	intron (NM_001270432_3, intron 2 of 3)	CpG-10798	619	NM_001177580	Gm21953	closing
chr5	42522188	42522530	2.91851	4.76568	0.000314505	NA	Intergenic	Intergenic	454399	NR_131130	Gm16223	opening
chr5	49524622	49525126	7.68361	3.31926	1.70251e-06	0.00244884	Intergenic	CpG	-239215	NM_001199244	Kcnip4	opening
chr5	65247351	65247621	6.50293	5.72777	0.000291987	0.118389	exon (NM_153391, exon 28 of 37)	exon (NM_153391, exon 28 of 37)	47790	NM_153391	Wdr19	opening
chr5	71657399	71658447	34.4318	1.03014	0.000555331	0.179116	5' UTR (NM_010251, exon 1 of 9)	5' UTR (NM_010251, exon 1 of 9)	385	NM_010251	Gabra4	opening
chr5	72219582	72219956	14.4689	2.33723	0.000153683	0.0758112	intron (NM_153389, intron 1 of 22)	intron (NR_003966, intron 1 of 22)	16426	NM_153389	Atp10d	opening
chr5	86244867	86245368	15.0139	2.08569	0.000214863	0.0976622	intron (NM_001030297, intron 5 of 9)	intron (NM_001030297, intron 5 of 9)	44191	NM_001030297	Tmprss11c	opening
chr5	90150161	90150593	11.0046	2.32062	0.00052934	0.17408	Intergenic	Intergenic	73619	NR_028088	Cox18	opening
chr5	90891021	90891642	6.86201	-3.99715	0.000603721	0.189866	promoter-TSS (NM_008176)	promoter-TSS (NM_008176)	86	NM_008176	Cxcl1	closing
chr5	91282966	91283364	43.8142	1.22666	0.000225236	0.100737	promoter-TSS (NR_040428)	promoter-TSS (NR_040428)	-89	NR_040428	Gm19619	opening
chr5	107725266	107725776	21.4847	-1.8206	0.000371779	0.13697	intron (NM_001267621, intron 1 of 6)	CpG	284	NM_001267621	Gfi1	closing
chr5	110980018	110980420	12.1755	-2.2405	0.000952707	0.249669	intron (NM_001267622, intron 2 of 22)	intron (NM_001267622, intron 2 of 22)	-23925	NR_030482	Mir701	closing
chr5	118476593	118476985	37.3358	-1.21813	0.000432784	0.15105	Intergenic	Intergenic	-83930	NM_172424	Med13l	closing
chr5	122234709	122235258	24.385	-2.84341	0.000412083	0.148633	intron (NM_001042489, intron 4 of 7)	B3A|SINE|B2	24696	NM_028752	Hvcn1	closing
chr5	125794179	125794706	50.5964	-0.965019	0.000459039	0.156325	Intergenic	Intergenic	262024	NM_001190352	Tmem132b	closing
chr5	127537513	127537933	8.47222	2.97154	4.05539e-07	0.000787132	intron (NM_175432, intron 5 of 8)	LTR40b|LTR|ERVL	79669	NM_133895	Slc15a4	opening
chr6	3182774	3183543	49.5885	0.98812	0.000946813	0.249097	Intergenic	Intergenic	-105361	NR_036696	Gm8579	opening
chr6	6149265	6149765	25.4253	1.76801	1.1189e-05	0.0108789	intron (NM_015829, intron 4 of 17)	ORR1E|LTR|ERVL-MaLR	67658	NM_015829	Slc25a13	opening
chr6	6188989	6189511	19.1176	1.91563	1.32127e-06	0.00201458	intron (NM_015829, intron 2 of 17)	intron (NM_001177572, intron 2 of 17)	27923	NM_015829	Slc25a13	opening
chr6	7843783	7844064	19.6284	2.12011	2.18819e-05	0.0181236	Intergenic	Intergenic	-1301	NM_052993	C1galt1	opening
chr6	8623031	8623425	10.602	1.87815	0.000292551	0.118389	Intergenic	Intergenic	103170	NM_001286728	Glcci1	opening
chr6	26766679	26767373	93.5311	-1.10467	7.16003e-05	0.0448293	Intergenic	Intergenic	835600	NR_040771	Gm20756	closing
chr6	37723299	37723813	31.1852	1.10024	0.000894026	0.247608	Intergenic	Intergenic	-147255	NM_145076	Trim24	opening
chr6	38687312	38687482	3.43339	5.4196	0.000943055	NA	Intergenic	Intergenic	24328	NM_001101507	Clec2l	opening
chr6	39334140	39334643	52.7696	1.23139	1.51115e-05	0.0137	TTS (NM_028123)	TTS (NM_028123)	43316	NM_028123	Slc37a3	opening
chr6	67532558	67533585	175.812	0.879048	4.3201e-07	0.000787132	TTS (NM_020047)	TTS (NM_020047)	2751	NM_020047	Tacstd2	opening
chr6	67534712	67535600	89.8803	0.724069	0.000905559	0.247679	exon (NM_020047, exon 1 of 1)	exon (NM_020047, exon 1 of 1)	666	NM_020047	Tacstd2	opening
chr6	71925272	71925638	26.8008	-1.52227	0.000373621	0.13697	intron (NM_009088, intron 7 of 33)	intron (NM_009088, intron 7 of 33)	16402	NM_009088	Polr1a	closing
chr6	81738145	81738651	8.56739	2.56499	3.39295e-06	0.00455253	Intergenic	ERVL-E-int|LTR|ERVL	157265	NR_106091	Mir7232	opening
chr6	83020269	83020459	4.01987	6.23727	0.000137929	NA	intron (NM_033079, intron 7 of 9)	Lx8b|LINE|L1	13107	NM_010070	Dok1	opening
chr6	88166008	88166404	19.7851	3.28761	0.000449023	0.153911	Intergenic	Intergenic	-32458	NM_008090	Gata2	opening
chr6	107494525	107494979	4.67634	2.98883	9.83895e-05	NA	Intergenic	Intergenic	-34974	NM_008516	Lrrn1	opening
chr6	108164840	108165262	15.0489	2.05358	1.77504e-05	0.0154654	intron (NM_145937, intron 3 of 8)	intron (NM_145937, intron 3 of 8)	20532	NM_145937	Sumf1	opening
chr6	112547226	112547648	14.4129	1.69856	0.000430961	0.15105	Intergenic	Intergenic	-57629	NM_001081147	Oxtr	opening
chr6	116664006	116664477	50.3023	-1.24654	0.000101741	0.0583385	intron (NM_178045, intron 1 of 10)	intron (NM_178045, intron 1 of 10)	9595	NM_178045	Rassf4	closing
chr6	126996174	126996906	26.3815	-1.83967	7.09115e-05	0.0448293	Intergenic	Intergenic	-19002	NM_010204	Fgf6	closing
chr6	143057114	143057983	125.972	1.01875	5.65322e-06	0.00677255	intron (NM_029897, intron 10 of 24)	(TCTG)n|Simple_repeat|Simple_repeat	42604	NM_029897	C2cd5	opening
chr6	145932755	145933140	37.2822	-1.65467	0.000109635	0.0597984	Intergenic	LSU-rRNA_Hsa|rRNA|rRNA	-1200	NM_010656	Sspn	closing
chr7	17058103	17058663	44.2037	-1.15005	2.65899e-05	0.0209866	intron (NM_001162950, intron 1 of 14)	intron (NM_001162950, intron 1 of 14)	-1704	NM_016868	Hif3a	closing
chr7	18950601	18951232	33.2549	1.02684	0.000991833	0.253811	intron (NM_001029877, intron 3 of 3)	intron (NM_001029877, intron 3 of 3)	25028	NM_001029877	Nova2	opening
chr7	19831849	19832257	21.0597	2.61994	3.39729e-09	1.34069e-05	Intergenic	Intergenic	-9298	NM_033601	Bcl3	opening
chr7	25711773	25712214	80.5358	0.960126	1.43656e-05	0.0132022	3' UTR (NM_028771, exon 5 of 5)	3' UTR (NM_028771, exon 5 of 5)	7060	NM_028771	Ccdc97	opening
chr7	47346016	47346640	49.5114	1.68517	5.93114e-06	0.00686049	intron (NM_153095, intron 1 of 1)	intron (NM_153095, intron 1 of 1)	7912	NM_153095	Mrgpra1	opening
chr7	47747395	47747937	23.9028	1.92014	2.26606e-05	0.0185397	Intergenic	Intergenic	-146294	NM_153067	Mrgpra3	opening
chr7	49321141	49321567	24.1875	2.11665	2.24748e-08	7.17994e-05	intron (NM_175272, intron 1 of 37)	intron (NM_175272, intron 1 of 37)	75165	NM_175272	Nav2	opening
chr7	49397501	49398152	41.4893	2.88907	1.04442e-07	0.000253927	intron (NM_001111016, intron 4 of 38)	intron (NM_001111016, intron 4 of 38)	151637	NM_175272	Nav2	opening
chr7	56015199	56015698	22.9319	1.5173	0.000318723	0.123598	intron (NM_153578, intron 1 of 4)	intron (NM_153578, intron 1 of 4)	4125	NM_153578	Nipa1	opening
chr7	62876999	62877506	15.0832	1.96656	2.81912e-05	0.0219918	Intergenic	Intergenic	335274	NM_007390	Chrna7	opening
chr7	63462364	63462836	8.32049	3.00244	7.61548e-05	0.0464461	intron (NM_130880, intron 1 of 13)	intron (NM_130880, intron 1 of 13)	17828	NM_130880	Otud7a	opening
chr7	64042854	64043478	27.7608	1.23701	0.00078449	0.227835	Intergenic	Intergenic	-104251	NM_021366	Klf13	opening
chr7	70274196	70274671	4.83664	3.26851	6.79275e-05	NA	intron (NR_131144, intron 3 of 3)	intron (NR_131144, intron 3 of 3)	63389	NR_131145	Gm29683	opening
chr7	92883925	92884340	20.9763	1.71166	9.17726e-05	0.0540074	intron (NM_028243, intron 1 of 8)	intron (NM_028243, intron 1 of 8)	8879	NM_028243	Prcp	opening
chr7	110270381	110270831	23.1671	2.03802	2.42488e-05	0.0193667	intron (NM_009302, intron 7 of 11)	intron (NM_009302, intron 7 of 11)	48903	NM_009302	Swap70	opening
chr7	117127641	117128145	34.4537	1.36567	0.000211459	0.0971666	Intergenic	MER47B|DNA|TcMar-Tigger	-253086	NM_175645	Xylt1	opening
chr7	117428690	117429373	80.4641	-0.942327	0.000477802	0.161079	intron (NM_175645, intron 1 of 11)	intron (NM_175645, intron 1 of 11)	48052	NM_175645	Xylt1	closing
chr7	123063536	123064073	10.5218	2.27957	5.86336e-05	0.0382325	Intergenic	Intergenic	-60081	NM_144925	Tnrc6a	opening
chr8	4304183	4304590	13.867	2.79888	4.85016e-05	0.0328675	intron (NM_010485, intron 3 of 5)	intron (NM_010485, intron 3 of 5)	20714	NM_010485	Elavl1	opening
chr8	10139460	10139989	9.19328	1.95737	0.000316528	0.123461	Intergenic	RLTR26_Mus|LTR|ERVK	-14199	NM_001081397	Myo16	opening
chr8	10233154	10233568	5.73429	2.53517	0.000255159	0.111157	intron (NM_001081397, intron 1 of 35)	intron (NM_001081397, intron 1 of 35)	79438	NM_001081397	Myo16	opening
chr8	18767949	18768488	15.1505	1.60616	0.000853341	0.24258	intron (NM_173189, intron 12 of 13)	intron (NM_173189, intron 12 of 13)	-26656	NM_007426	Angpt2	opening
chr8	18912065	18912597	33.0908	1.1219	0.000103593	0.058402	Intergenic	Intergenic	38540	NM_001286469	Xkr5	opening
chr8	27106372	27107424	61.8972	-0.963081	0.000423012	0.150157	intron (NM_054044, intron 2 of 18)	intron (NM_054044, intron 2 of 18)	21057	NM_054044	Adgra2	closing
chr8	40331126	40331606	7.69889	2.4549	6.16793e-05	0.0397879	intron (NM_030110, intron 1 of 14)	intron (NM_030110, intron 1 of 14)	23315	NM_030110	Micu3	opening
chr8	57541017	57541841	35.6749	1.17622	0.000276481	0.11593	intron (NM_001167981, intron 6 of 11)	intron (NM_001167981, intron 6 of 11)	29586	NM_008252	Hmgb2	opening
chr8	61258728	61259310	23.7604	1.46103	4.78605e-05	0.0327639	intron (NM_021506, intron 2 of 11)	intron (NM_021506, intron 2 of 11)	29853	NR_045475	1700001D01Rik	opening
chr8	66772636	66773023	3.46399	4.5604	3.85132e-05	NA	Intergenic	Intergenic	75407	NM_010934	Npy1r	opening
chr8	72281607	72282050	96.1666	-0.801071	0.000685022	0.203348	Intergenic	ID_B1|SINE|B4	-37234	NM_008452	Klf2	closing
chr8	76987997	76988220	3.30333	4.49299	0.000708221	NA	intron (NM_001083906, intron 2 of 8)	Charlie4a|DNA|hAT-Charlie	85600	NM_001083906	Nr3c2	opening
chr8	90854639	90855302	28.8743	1.29223	0.00027288	0.115867	intron (NM_177224, intron 2 of 39)	intron (NM_177224, intron 2 of 39)	26135	NM_177224	Chd9	opening
chr8	92258133	92258680	22.8968	1.21924	0.000978995	0.252364	Intergenic	Intergenic	97714	NR_110452	Crnde	opening
chr8	94543996	94544383	15.2911	3.21236	9.67949e-06	0.00983906	intron (NM_153507, intron 1 of 15)	intron (NM_153507, intron 1 of 15)	11161	NM_153507	Cpne2	opening
chr8	113906152	113906655	9.01475	3.07796	0.0009744	0.252364	Intergenic	Intergenic	-57564	NM_172466	Adamts18	opening
chr8	117548474	117549011	96.6592	-0.846853	0.000149205	0.074498	intron (NM_172285, intron 2 of 32)	intron (NM_172285, intron 2 of 32)	50451	NM_172285	Plcg2	closing
chr8	124265838	124266230	17.1311	4.83586	9.03393e-06	0.00971724	intron (NM_139272, intron 1 of 15)	intron (NM_139272, intron 1 of 15)	34640	NM_139272	Galnt2	opening
chr8	127330206	127330798	53.0175	-1.25689	5.86983e-05	0.0382325	intron (NM_001122850, intron 5 of 15)	intron (NM_001309391, intron 5 of 24)	30850	NM_001013580	Pard3	closing
chr9	3258699	3259041	78.1978	-1.17327	0.000170839	0.0818659	Intergenic	LSU-rRNA_Hsa|rRNA|rRNA	-59057	NR_027988	4930433N12Rik	closing
chr9	32150078	32150644	96.1906	1.18558	0.000529052	0.17408	intron (NM_001195632, intron 2 of 21)	Looper|DNA|PiggyBac	34225	NM_001195632	Arhgap32	opening
chr9	35161749	35162138	6.22859	2.22893	0.000942769	0.24901	intron (NM_027030, intron 2 of 5)	intron (NM_027030, intron 2 of 5)	14044	NM_027030	Dcps	opening
chr9	57718437	57718696	5.75086	2.59607	0.000542183	0.176573	intron (NM_153799, intron 3 of 6)	intron (NM_153799, intron 3 of 6)	9997	NM_153799	Edc3	opening
chr9	68941092	68941472	4.54292	3.61331	2.51214e-05	NA	intron (NM_013646, intron 1 of 10)	intron (NM_013646, intron 1 of 10)	175936	NR_033299	9530091C08Rik	opening
chr9	87210696	87211397	20.1619	1.88499	9.57427e-06	0.00983906	intron (NM_199316, intron 20 of 26)	intron (NM_199316, intron 20 of 26)	44486	NM_199316	Cep162	opening
chr9	88539566	88540225	28.0674	1.55919	2.12583e-05	0.0178272	Intergenic	MTD|LTR|ERVL-MaLR	-8125	NM_001142943	Zfp949	opening
chr9	92340823	92341335	5.20777	2.8614	0.000320868	NA	intron (NM_001033184, intron 1 of 6)	RLTR31M|LTR|ERVK	31702	NM_001033184	1700057G04Rik	opening
chr9	116160829	116161328	45.9324	-1.71383	1.31281e-05	0.0122325	intron (NM_009371, intron 1 of 7)	intron (NM_009371, intron 1 of 7)	14285	NM_009371	Tgfbr2	closing
chr9	119970115	119970540	15.8441	-2.02316	0.000189876	0.0897071	TTS (NM_153287)	TTS (NM_153287)	14331	NM_153287	Csrnp1	closing
chrX	73471692	73472108	15.2457	1.79814	0.000355015	0.133805	Intergenic	Intergenic	-11735	NM_007542	Bgn	opening
chrX	75729748	75730142	27.4987	-2.37795	1.40912e-07	0.000325983	intron (NR_029443, intron 8 of 8)	intron (NR_029443, intron 8 of 8)	34754	NR_029443	4933407K13Rik	closing
chrX	75733594	75734153	39.3049	-1.94833	4.95768e-07	0.000875265	intron (NR_029443, intron 7 of 8)	intron (NR_029443, intron 7 of 8)	30826	NR_029443	4933407K13Rik	closing
chrX	75734828	75735213	27.2414	-2.44877	8.60295e-09	3.03766e-05	intron (NR_029443, intron 7 of 8)	intron (NR_029443, intron 7 of 8)	29679	NR_029443	4933407K13Rik	closing
chrX	75739584	75740116	34.2471	-2.608	5.23801e-12	5.29471e-08	intron (NR_029443, intron 6 of 8)	intron (NR_029443, intron 6 of 8)	24849	NR_029443	4933407K13Rik	closing
chrX	75740562	75740945	30.0762	-2.7778	9.00393e-12	7.5507e-08	intron (NR_029443, intron 6 of 8)	intron (NR_029443, intron 6 of 8)	23946	NR_029443	4933407K13Rik	closing
chrX	75744403	75744943	46.1926	-2.01875	9.97363e-10	5.22835e-06	intron (NR_029443, intron 5 of 8)	intron (NR_029443, intron 5 of 8)	20026	NR_029443	4933407K13Rik	closing
chrX	75745416	75745796	28.0731	-2.6218	1.21906e-09	5.84174e-06	intron (NR_029443, intron 5 of 8)	intron (NR_029443, intron 5 of 8)	19093	NR_029443	4933407K13Rik	closing
chrX	75749264	75749810	42.2739	-1.93723	5.99022e-10	3.65338e-06	intron (NR_029443, intron 4 of 8)	intron (NR_029443, intron 4 of 8)	15162	NR_029443	4933407K13Rik	closing
chrX	75750262	75750701	29.4738	-2.14959	1.87032e-07	0.000418253	intron (NR_029443, intron 4 of 8)	intron (NR_029443, intron 4 of 8)	14218	NR_029443	4933407K13Rik	closing
chrX	75754102	75754469	25.0227	-2.50093	2.66749e-09	1.11848e-05	intron (NR_029443, intron 3 of 8)	intron (NR_029443, intron 3 of 8)	10414	NR_029443	4933407K13Rik	closing
chrX	75758962	75759426	29.7784	-2.41769	5.4475e-08	0.000150692	intron (NR_029443, intron 2 of 8)	intron (NR_029443, intron 2 of 8)	5505	NR_029443	4933407K13Rik	closing
chrX	145849185	145849841	21.5773	1.50714	0.000283244	0.118027	Intergenic	Intergenic	-361874	NM_001290274	Amot	opening
chrX	169991097	169991620	77.6478	-4.46002	9.16939e-18	1.53789e-13	TTS (NM_010797)	TTS (NM_001290506)	-12441	NR_029457	G530011O06Rik	closing
chrX	169996855	169997359	82.7837	-10.0192	5.52453e-12	5.29471e-08	Intergenic	CpG	-18190	NR_029457	G530011O06Rik	closing
chrX	169997737	169998528	163.079	-5.25727	6.69203e-35	4.48955e-30	Intergenic	CpG	-19215	NR_029457	G530011O06Rik	closing
chrY	90765285	90765940	77.8388	-4.23209	4.64041e-20	1.03772e-15	Intergenic	Intergenic	-19830	NM_133362	Erdr1	closing
chrY	90771201	90771728	87.9476	-8.66152	2.02791e-09	9.06992e-06	Intergenic	CpG	-13978	NM_133362	Erdr1	closing
chrY	90772080	90772866	165.248	-6.88371	6.21577e-24	2.08502e-19	Intergenic	CpG	-12969	NM_133362	Erdr1	closing

## Sheet: Table 5b
Supplementary Table 5b. Differentially accessible regions (DARs) between young and aged MPP1 (n=2)
Column	Description
Chr	Chromatin of DAR(p<0.001)
Start	position of DAR
End	position of DAR
Base Mean	Average of the normalized count values, dividing by size factors, taken over all samples
log2 fold change	Log2 fold change (Aged / Young)
p-value	P-values were calculated by Generalized linear model. Multiple comparisons were corrected as q-values by Benjamini-Hochberg method
q-value	Multiple comparisons were corrected as q-values by Benjamini-Hochberg method
Gene Expression	Normalized count from Deseq2
change during aging	opening or closing
Opening and closing regions during aging are indicated in red and black, respectively.
Chr	Start	End	baseMean	log2FoldChange	pvalue	padj	Annotation	Detailed Annotation	Distance to TSS	Nearest PromoterID	Gene Name	change during aging
chr1	39698436	39698837	16.1352	1.92666	0.000104383	0.104585	intron (NM_001145660, intron 4 of 14)	intron (NM_001145660, intron 4 of 14)	22353	NM_001145660	Rfx8	opening
chr1	85111580	85111953	23.9956	2.13388	7.28053e-07	0.00168095	Intergenic	Intergenic	-1913	NM_213615	A530032D15Rik	opening
chr1	114039436	114039894	13.8613	1.80236	0.000126082	0.115437	Intergenic	MTEb|LTR|ERVL-MaLR	-1645472	NM_001077425	Cntnap5a	opening
chr1	132803860	132804271	17.5344	2.53144	4.4396e-06	0.00812953	Intergenic	MLT1F1|LTR|ERVL-MaLR	-62268	NM_001160317	Nfasc	opening
chr1	169517625	169518447	43.8325	-1.29801	3.70746e-05	0.0492193	intron (NM_023284, intron 5 of 13)	intron (NM_023284, intron 5 of 13)	13428	NM_023284	Nuf2	closing
chr1	172500685	172501357	116.589	-0.667938	0.000640317	0.370735	intron (NM_178598, intron 1 of 4)	intron (NM_178598, intron 1 of 4)	775	NM_178598	Tagln2	closing
chr1	173418946	173419352	35.3169	-1.62511	3.49546e-05	0.0475947	Intergenic	Intergenic	-1455	NM_001013779	Aim2	closing
chr1	175643773	175644372	15.6886	-5.12194	0.000920247	0.438275	intron (NM_133809, intron 5 of 14)	intron (NM_133809, intron 5 of 14)	11879	NM_133809	Kmo	closing
chr10	53518937	53519573	13.0666	2.21619	0.000122318	0.113956	promoter-TSS (NR_037973)	promoter-TSS (NR_037973)	-266	NR_037973	Gm20597	opening
chr10	69611777	69612288	21.5507	1.23429	0.000876857	0.428365	intron (NM_170730, intron 1 of 17)	intron (NM_170730, intron 1 of 17)	78324	NM_170690	Ank3	opening
chr10	69872184	69872724	14.6152	1.57879	0.000642292	0.370735	intron (NM_170729, intron 10 of 40)	intron (NM_170690, intron 10 of 41)	-53078	NM_170687	Ank3	opening
chr10	81461818	81462044	10.2325	2.09594	0.000637269	0.370735	3' UTR (NM_176954, exon 12 of 12)	3' UTR (NM_001311124, exon 12 of 12)	20778	NM_176954	Celf5	opening
chr10	122886030	122886577	26.0166	3.14518	2.28372e-08	7.13367e-05	intron (NM_176919, intron 6 of 8)	(CTCGG)n|Simple_repeat|Simple_repeat	99421	NR_029527	Mirlet7i	opening
chr11	63923528	63923763	18.4169	-1.5091	0.00039518	0.253075	Intergenic	CpG	-1361	NM_018805	Hs3st3b1	closing
chr11	66168238	66168697	11.9856	1.95769	0.000265296	0.186116	promoter-TSS (NM_001099633)	promoter-TSS (NM_001099633)	84	NM_001099633	Dnah9	opening
chr11	73177577	73177937	22.2837	-1.47526	0.000948272	0.445629	promoter-TSS (NM_025318)	promoter-TSS (NM_001168470)	674	NM_029564	Tax1bp3	closing
chr11	92606740	92607152	7.14804	2.96464	0.000612918	NA	Intergenic	Intergenic	-492344	NM_028296	Car10	opening
chr12	16092515	16093091	49.7047	-0.978754	0.000877813	0.428365	Intergenic	Intergenic	-276018	NM_144551	Trib2	closing
chr12	55124173	55124798	55.9497	1.09355	4.19699e-05	0.0543592	promoter-TSS (NM_001100116)	promoter-TSS (NM_028527)	-43	NM_028527	Fam177a	opening
chr12	55154714	55155670	137.437	0.973884	7.99472e-06	0.013695	promoter-TSS (NM_001100109)	promoter-TSS (NM_001100109).2	88	NM_001100109	Srp54b	opening
chr12	55199253	55200052	61.8058	1.03662	9.43316e-05	0.0987555	promoter-TSS (NM_001100116_1)	promoter-TSS (NM_028527).2	60	NM_028527_1		opening
chr12	55229782	55230720	142.268	1.14355	2.49517e-08	7.36118e-05	promoter-TSS (NM_001100110)	promoter-TSS (NM_001100110)	83	NM_001100109_1		opening
chr12	108937536	108937955	31.0101	1.45163	0.000323825	0.217672	intron (NM_177602, intron 2 of 6)	intron (NM_177602, intron 2 of 6)	43473	NM_177602	Wdr25	opening
chr12	113155913	113156621	247.815	-0.610851	0.000154481	0.130774	promoter-TSS (NM_134041)	promoter-TSS (NM_134041)	-154	NM_134041	Tedc1	closing
chr12	113168022	113168637	94.7023	-0.850483	9.48445e-05	0.0987555	Intergenic	Intergenic	11908	NM_134041	Tedc1	closing
chr12	114378668	114379358	67.4377	-1.07298	3.61995e-06	0.00686537	Intergenic	CpG	90453	NR_106062	Mir7094-1	closing
chr12	114513121	114513585	19.8937	1.92404	9.44335e-05	0.0987555	TTS (NR_106063)	TTS (NR_106063)	341	NR_106063	Mir7094-2	opening
chr12	115165377	115165976	53.7974	-0.92115	0.000395556	0.253075	Intergenic	Intergenic	530118	NR_105810	Mir6388	closing
chr12	116077245	116078226	76.7379	-0.844372	0.000861605	0.428365	promoter-TSS (NM_009511)	promoter-TSS (NM_009511)	9	NM_009511	Vipr2	closing
chr12	117810014	117810624	53.2364	-0.905634	0.000847429	0.428365	Intergenic	Intergenic	-33542	NM_146040	Cdca7l	closing
chr13	85724020	85724986	39.1388	1.00996	0.000528835	0.334318	Intergenic	MLTR31FA_MM|LTR|ERVK	322292	NM_007749	Cox7c	opening
chr13	95567153	95567489	7.64873	3.45206	0.000106446	NA	Intergenic	Intergenic	-42081	NM_007974	F2rl1	opening
chr13	99679450	99679851	10.2672	2.61102	8.36077e-05	0.0924962	Intergenic	Intergenic	-163048	NM_008634	Map1b	opening
chr14	59365250	59365636	7.5994	3.47965	0.000604495	NA	promoter-TSS (NM_199015)	promoter-TSS (NM_199015)	47	NM_199015	Phf11d	opening
chr14	87478296	87478948	17.0283	1.9372	1.20211e-05	0.0193442	intron (NM_172605, intron 6 of 13)	GA-rich|Low_complexity|Low_complexity	62039	NM_001253755	Tdrd3	opening
chr14	121102617	121103053	10.2414	1.82475	0.000732846	0.393094	intron (NM_134082, intron 2 of 26)	intron (NM_134082, intron 2 of 26)	67261	NM_134082	Farp1	opening
chr14	121110842	121111358	16.9178	1.48397	0.000310517	0.211402	intron (NM_134082, intron 2 of 26)	intron (NM_134082, intron 2 of 26)	75526	NM_134082	Farp1	opening
chr15	19857085	19857983	132.174	-1.04828	6.99077e-07	0.00168095	Intergenic	RLTR45|LTR|ERVK	809216	NM_022816	Acot10	closing
chr15	84697646	84698060	6.18382	5.26355	0.000860775	NA	intron (NM_146061, intron 4 of 7)	intron (NM_146061, intron 4 of 7)	16855	NM_146061	Prr5	opening
chr15	84983128	84983304	5.14254	5.34708	0.000708527	NA	intron (NM_001033273, intron 1 of 9)	intron (NM_001033273, intron 1 of 9)	4755	NM_001033273	5031439G07Rik	opening
chr15	87623913	87624658	23.0461	1.38679	0.000581512	0.359289	promoter-TSS (NM_134096)	promoter-TSS (NM_134096)	-945	NM_134096	Tafa5	opening
chr15	101275018	101276456	97.0167	-1.79751	1.42405e-06	0.00302486	TTS (NM_010444)	TTS (NM_010444)	-8564	NM_026566	Atg101	closing
chr15	101485869	101486413	9.13659	2.88449	1.04191e-05	0.0172902	intron (NM_001201323, intron 7 of 8)	intron (NM_001201323, intron 7 of 8)	5162	NM_016879	Krt85	opening
chr16	25220510	25221004	30.8036	1.31191	0.000220109	0.169174	Intergenic	Intergenic	-66060	NM_175165	Tprg	opening
chr16	60606208	60606426	2.96302	5.68447	0.000584709	NA	promoter-TSS (NM_007938)	promoter-TSS (NM_007938)	-786	NM_007938	Epha6	opening
chr17	13056283	13056583	20.4234	1.99126	0.000290786	0.20054	Intergenic	Intergenic	-4153	NM_001013832	Gpr31b	opening
chr17	13349648	13350038	26.3131	2.07038	5.18059e-06	0.00917016	Intergenic	Intergenic	-4729	NM_001167578	Tcp10c	opening
chr17	58643576	58644333	15.0259	3.54292	2.24433e-09	8.67966e-06	Intergenic	Intergenic	347421	NM_027001	Pdzph1	opening
chr17	64716183	64716951	23.279	1.85853	1.38616e-06	0.00302486	intron (NM_008549, intron 16 of 21)	intron (NM_008549, intron 16 of 21)	-50544	NR_105051	Dreh	opening
chr18	30267820	30268339	22.8154	1.74107	0.00016063	0.13328	Intergenic	RLTR4_MM-int|LTR|ERV1	-4817	NM_181414	Pik3c3	opening
chr18	38690555	38690971	10.3524	1.99321	0.000717178	0.388615	Intergenic	Intergenic	-89495	NM_011898	Spry4	opening
chr19	6297538	6298079	65.9143	-1.61277	2.85927e-08	7.99137e-05	intron (NM_010119, intron 4 of 4)	intron (NM_010119, intron 4 of 4)	-8649	NM_001033342	Cdc42bpg	closing
chr19	6299538	6299894	23.6635	-1.67082	0.000141875	0.123508	3' UTR (NM_010119, exon 5 of 5)	3' UTR (NM_010119, exon 5 of 5)	-6741	NM_001033342	Cdc42bpg	closing
chr19	6306175	6306848	33.6093	-1.25644	0.000355886	0.233316	promoter-TSS (NM_001033342)	promoter-TSS (NM_001033342)	54	NM_001033342	Cdc42bpg	closing
chr19	20161410	20161932	10.7351	2.01408	0.00074521	0.395729	Intergenic	Intergenic	229000	NM_010730	Anxa1	opening
chr19	56713746	56713936	2.568	5.73024	0.000727704	NA	Intergenic	Intergenic	-8531	NM_007419	Adrb1	opening
chr1_GL456221_random	36431	36926	13.7538	2.2006	0.000253276	0.181753	Intergenic	Intergenic	-6475	NR_131980	LOC664787	opening
chr2	33760466	33760995	8.34303	3.46319	2.50079e-05	NA	intron (NM_175184, intron 7 of 9)	intron (NM_175184, intron 7 of 9)	-45086	NR_045729	Nron	opening
chr2	107231586	107232186	7.30163	4.3367	0.000187607	NA	Intergenic	RMER1A|Other|Other	-58703	NM_021275	Kcna4	opening
chr2	110172408	110172886	6.80505	2.42175	0.000410968	NA	Intergenic	Intergenic	-122168	NR_040508	Ccdc34os	opening
chr2	126340764	126341183	10.6577	1.72758	0.000806345	0.423954	intron (NM_001080944, intron 24 of 27)	intron (NM_001080944, intron 24 of 27)	150580	NM_001080944	Atp8b4	opening
chr2	167840199	167840810	51.7399	-0.8047	0.000859235	0.428365	Intergenic	Intergenic	-91823	NM_011201	Ptpn1	closing
chr2	173097366	173097609	5.71851	-5.34568	0.000741968	NA	intron (NM_001081387, intron 9 of 10)	intron (NM_001081387, intron 9 of 10)	22038	NM_001081387	Ctcfl	closing
chr3	19000059	19000689	48.2983	1.35487	3.37868e-06	0.00664512	Intergenic	Intergenic	162691	NM_028840	Armc1	opening
chr3	25143612	25144516	38.6015	1.06578	0.00092437	0.438275	Intergenic	CpG	1009243	NM_001163387	Nlgn1	opening
chr3	42449606	42450100	11.1973	-2.69853	6.85289e-05	0.0808687	Intergenic	Intergenic	707235	NM_001099785	D3Ertd751e	closing
chr3	57512285	57512802	14.3127	1.86939	0.000128703	0.115839	intron (NM_133784, intron 2 of 6)	intron (NM_001168281, intron 2 of 6)	63333	NM_133784	Wwtr1	opening
chr3	67073681	67074192	9.48328	2.87665	0.000672186	0.379735	intron (NM_025822, intron 3 of 9)	Lx3B|LINE|L1	88264	NM_025822	Rsrc1	opening
chr3	97710085	97710616	18.1511	1.69677	0.000211897	0.166681	exon (NM_001039376, exon 33 of 47)	exon (NM_001039376, exon 33 of 47)	-19788	NR_106084	Mir7225	opening
chr3	99113317	99113850	10.6983	2.52459	2.05901e-05	0.0312399	Intergenic	Intergenic	-27507	NM_027462	Wars2	opening
chr3	135191836	135192348	43.7492	1.87777	0.000835013	0.428365	Intergenic	Intergenic	-20471	NM_173762	Cenpe	opening
chr3	153929433	153929977	19.8362	2.05831	1.52429e-05	0.0238072	intron (NM_007382, intron 9 of 11)	intron (NM_007382, intron 9 of 11)	14938	NM_007382	Acadm	opening
chr4	41941385	41941753	6.58588	-2.71894	0.000805524	NA	promoter-TSS (NM_001270431)	promoter-TSS (NM_001177580).2	-65	NM_001177580_1		closing
chr4	42153747	42154489	14.2996	-1.96305	9.71593e-05	0.0992201	5' UTR (NM_001267702, exon 3 of 6)	5' UTR (NM_001199962, exon 3 of 6)	665	NR_033123_1		closing
chr4	42294261	42294728	15.735	-1.97282	3.01707e-05	0.0445044	intron (NM_001270432_1, intron 2 of 3)	CpG	630	NM_001270432_1		closing
chr4	42651034	42651503	10.7038	-2.62945	0.000226702	0.169174	intron (NM_001199962_2, intron 2 of 5)	CpG	664	NM_001199962_2		closing
chr4	86712657	86713153	15.511	2.05563	0.000635072	0.370735	Intergenic	Intergenic	-35650	NM_184088	Dennd4c	opening
chr4	97910096	97910927	14.2445	2.06155	0.00020106	0.161771	intron (NM_001122952, intron 2 of 10)	intron (NM_010905, intron 2 of 10)	132885	NM_001122953	Nfia	opening
chr4	102045698	102046211	14.0442	1.89041	8.028e-05	0.0924962	Intergenic	Intergenic	59114	NM_001085520	Gm12789	opening
chr4	135181816	135182215	29.7275	1.97916	0.000178483	0.145815	Intergenic	Intergenic	61370	NM_019732	Runx3	opening
chr4_GL456350_random	173395	173940	18.844	-2.00793	3.37605e-05	0.0471786	intron (NM_001270432_3, intron 2 of 3)	CpG-10798	619	NM_001177580	Gm21953	closing
chr4_JH584293_random	21139	21871	14.8824	-2.054	0.000139392	0.123369	intron (NM_001199961_2, intron 3 of 5)	CpG	732	NM_001199962	Gm13306	closing
chr4_JH584293_random	53416	53712	6.35715	-3.07286	0.000449079	NA	Intergenic	Intergenic	7299	NM_011335_6		closing
chr5	86244867	86245368	15.0139	2.40215	0.00021344	0.166681	intron (NM_001030297, intron 5 of 9)	intron (NM_001030297, intron 5 of 9)	44191	NM_001030297	Tmprss11c	opening
chr5	105731096	105731924	68.2094	-0.820009	0.000689157	0.383134	intron (NM_178701, intron 1 of 2)	intron (NM_178701, intron 1 of 2)	30700	NM_178701	Lrrc8d	closing
chr5	127537513	127537933	8.47222	2.62184	0.000248789	0.180979	intron (NM_175432, intron 5 of 8)	LTR40b|LTR|ERVL	79669	NM_133895	Slc15a4	opening
chr5	140644788	140645206	30.2001	1.28975	0.000600569	0.362409	intron (NM_001308040, intron 1 of 12)	MLT1H-int|LTR|ERVL-MaLR	4034	NM_175274	Ttyh3	opening
chr5	150389832	150390749	35.9696	1.15566	0.000595415	0.362409	intron (NM_172887, intron 19 of 60)	intron (NM_172887, intron 19 of 60)	111929	NR_024513	Gm5	opening
chr6	81738145	81738651	8.56739	3.0027	5.64372e-05	0.0696973	Intergenic	ERVL-E-int|LTR|ERVL	157265	NR_106091	Mir7232	opening
chr6	107494525	107494979	4.67634	4.13743	0.000600637	NA	Intergenic	Intergenic	-34974	NM_008516	Lrrn1	opening
chr6	108164840	108165262	15.0489	2.98804	1.54282e-08	5.12053e-05	intron (NM_145937, intron 3 of 8)	intron (NM_145937, intron 3 of 8)	20532	NM_145937	Sumf1	opening
chr6	139777794	139778239	12.092	2.0133	0.000879268	0.428365	intron (NM_207683, intron 9 of 23)	intron (NM_207683, intron 9 of 23)	62157	NM_207683	Pik3c2g	opening
chr7	19831849	19832257	21.0597	1.77417	0.000266365	0.186116	Intergenic	Intergenic	-9298	NM_033601	Bcl3	opening
chr7	25835386	25835860	25.6403	1.52016	0.000229376	0.169174	Intergenic	Intergenic	-19093	NM_028775	Cyp2s1	opening
chr7	47409548	47409977	26.7848	1.41183	0.000581866	0.359289	Intergenic	Intergenic	42377	NM_001172588	Mrgpra2a	opening
chr7	49397501	49398152	41.4893	1.6498	0.000328678	0.218173	intron (NM_001111016, intron 4 of 38)	intron (NM_001111016, intron 4 of 38)	151637	NM_175272	Nav2	opening
chr7	62876999	62877506	15.0832	1.93039	0.000110121	0.108292	Intergenic	Intergenic	335274	NM_007390	Chrna7	opening
chr7	63444217	63445151	22.3343	1.54772	0.000692633	0.383134	promoter-TSS (NM_130880)	promoter-TSS (NR_131089)	-88	NM_130880	Otud7a	opening
chr7	68157496	68157854	7.47919	2.9219	0.000527352	NA	intron (NM_010513, intron 2 of 20)	intron (NM_010513, intron 2 of 20)	106558	NM_030101	Pgpep1l	opening
chr7	70274196	70274671	4.83664	4.31909	0.000491794	NA	intron (NR_131144, intron 3 of 3)	intron (NR_131144, intron 3 of 3)	63389	NR_131145	Gm29683	opening
chr7	117127641	117128145	34.4537	1.42922	0.000120769	0.113956	Intergenic	MER47B|DNA|TcMar-Tigger	-253086	NM_175645	Xylt1	opening
chr8	16263862	16264486	11.4307	-1.99679	0.000116113	0.112108	intron (NM_053171, intron 12 of 69)	intron (NM_053171, intron 12 of 69)	-95336	NR_037214	Mir3106	closing
chr8	61258728	61259310	23.7604	1.24323	0.000843566	0.428365	intron (NM_021506, intron 2 of 11)	intron (NM_021506, intron 2 of 11)	29853	NR_045475	1700001D01Rik	opening
chr8	92258133	92258680	22.8968	1.4367	0.000705213	0.386071	Intergenic	Intergenic	97714	NR_110452	Crnde	opening
chr8	94543996	94544383	15.2911	2.98373	3.31202e-05	0.0471786	intron (NM_153507, intron 1 of 15)	intron (NM_153507, intron 1 of 15)	11161	NM_153507	Cpne2	opening
chr9	30313351	30313747	6.29189	2.8708	0.000250262	NA	Intergenic	Intergenic	-113780	NM_028874	Snx19	opening
chr9	65552139	65552657	45.5015	1.42609	4.99454e-05	0.0631489	TTS (NM_153119)	TTS (NM_153119)	27689	NM_153119	Plekho2	opening
chr9	68941092	68941472	4.54292	4.04101	0.000949601	NA	intron (NM_013646, intron 1 of 10)	intron (NM_013646, intron 1 of 10)	175936	NR_033299	9530091C08Rik	opening
chr9	97307477	97308059	14.1227	1.84888	0.000155147	0.130774	Intergenic	Intergenic	62190	NM_030219	Trim42	opening
chr9	123518933	123519600	24.1755	-1.53017	0.000224756	0.169174	3' UTR (NM_013860, exon 8 of 8)	3' UTR (NM_013860, exon 8 of 8)	-10616	NM_030692	Sacm1l	closing
chrX	75729748	75730142	27.4987	-2.66332	1.42892e-08	5.05867e-05	intron (NR_029443, intron 8 of 8)	intron (NR_029443, intron 8 of 8)	34754	NR_029443	4933407K13Rik	closing
chrX	75733594	75734153	39.3049	-2.5009	1.13245e-09	5.01136e-06	intron (NR_029443, intron 7 of 8)	intron (NR_029443, intron 7 of 8)	30826	NR_029443	4933407K13Rik	closing
chrX	75734828	75735213	27.2414	-2.40263	2.28829e-09	8.67966e-06	intron (NR_029443, intron 7 of 8)	intron (NR_029443, intron 7 of 8)	29679	NR_029443	4933407K13Rik	closing
chrX	75739584	75740116	34.2471	-2.15723	4.8586e-10	2.58006e-06	intron (NR_029443, intron 6 of 8)	intron (NR_029443, intron 6 of 8)	24849	NR_029443	4933407K13Rik	closing
chrX	75740562	75740945	30.0762	-2.64458	5.30327e-11	3.52024e-07	intron (NR_029443, intron 6 of 8)	intron (NR_029443, intron 6 of 8)	23946	NR_029443	4933407K13Rik	closing
chrX	75744403	75744943	46.1926	-2.49384	3.28716e-13	2.9093e-09	intron (NR_029443, intron 5 of 8)	intron (NR_029443, intron 5 of 8)	20026	NR_029443	4933407K13Rik	closing
chrX	75745416	75745796	28.0731	-2.68859	6.38026e-10	3.0801e-06	intron (NR_029443, intron 5 of 8)	intron (NR_029443, intron 5 of 8)	19093	NR_029443	4933407K13Rik	closing
chrX	75749264	75749810	42.2739	-2.52596	1.05255e-13	1.11787e-09	intron (NR_029443, intron 4 of 8)	intron (NR_029443, intron 4 of 8)	15162	NR_029443	4933407K13Rik	closing
chrX	75750262	75750701	29.4738	-2.1811	1.25494e-07	0.000317339	intron (NR_029443, intron 4 of 8)	intron (NR_029443, intron 4 of 8)	14218	NR_029443	4933407K13Rik	closing
chrX	75754102	75754469	25.0227	-1.90378	2.76131e-06	0.00563976	intron (NR_029443, intron 3 of 8)	intron (NR_029443, intron 3 of 8)	10414	NR_029443	4933407K13Rik	closing
chrX	75757984	75758347	17.7671	-1.99681	8.21623e-05	0.0924962	intron (NR_029443, intron 2 of 8)	intron (NR_029443, intron 2 of 8)	6534	NR_029443	4933407K13Rik	closing
chrX	75758962	75759426	29.7784	-2.3685	9.00261e-08	0.000239033	intron (NR_029443, intron 2 of 8)	intron (NR_029443, intron 2 of 8)	5505	NR_029443	4933407K13Rik	closing
chrX	169991097	169991620	77.6478	-4.67861	2.43888e-23	3.23779e-19	TTS (NM_010797)	TTS (NM_001290506)	-12441	NR_029457	G530011O06Rik	closing
chrX	169996855	169997359	82.7837	-10.4926	5.29547e-13	4.01722e-09	Intergenic	CpG	-18190	NR_029457	G530011O06Rik	closing
chrX	169997737	169998528	163.079	-5.27765	3.12282e-39	8.29155e-35	Intergenic	CpG	-19215	NR_029457	G530011O06Rik	closing
chrY	90765285	90765940	77.8388	-4.51859	1.20284e-24	2.12915e-20	Intergenic	Intergenic	-19830	NM_133362	Erdr1	closing
chrY	90771201	90771728	87.9476	-9.05505	2.93222e-10	1.73011e-06	Intergenic	CpG	-13978	NM_133362	Erdr1	closing
chrY	90772080	90772866	165.248	-5.72717	7.3422e-40	3.89893e-35	Intergenic	CpG	-12969	NM_133362	Erdr1	closing
chrY	90799088	90799467	11.4539	-2.51231	0.00066224	0.378139	intron (NM_133362, intron 2 of 2)	intron (NM_133362, intron 2 of 2)	13835	NM_133362	Erdr1	closing
chrY	90800445	90800738	18.4939	-2.46426	0.000893549	0.431365	intron (NM_133362, intron 2 of 2)	intron (NM_133362, intron 2 of 2)	15149	NM_133362	Erdr1	closing
chrY	90803352	90803607	7.99392	-5.15588	0.000792089	NA	intron (NM_133362, intron 2 of 2)	intron (NM_133362, intron 2 of 2)	18037	NM_133362	Erdr1	closing
chrY	90812673	90813235	15.116	-6.02343	5.99365e-05	0.0723366	intron (NM_133362, intron 2 of 2)	(TTAGGG)n|Simple_repeat|Simple_repeat	27512	NM_133362	Erdr1	closing

## Sheet: Table 5c
Supplementary Table 5c. Differentially accessible regions (DARs) between young and aged MPP2 (n=2)
Column	Description
Chr	Chromatin of DAR(p<0.001)
Start	position of DAR
End	position of DAR
Base Mean	Average of the normalized count values, dividing by size factors, taken over all samples
log2 fold change	Log2 fold change (Aged / Young)
p-value	P-values were calculated by Generalized linear model. Multiple comparisons were corrected as q-values by Benjamini-Hochberg method
q-value	Multiple comparisons were corrected as q-values by Benjamini-Hochberg method
Gene Expression	Normalized count from Deseq2
change during aging	opening or closing
Opening and closing regions during aging are indicated in red and black, respectively.
Chr	Start	End	baseMean	log2FoldChange	pvalue	padj	Annotation	Detailed Annotation	Distance to TSS	Nearest PromoterID	Gene Name	change during aging
chr1	13851094	13851741	11.2352	-2.32507	0.000997514	NA	Intergenic	Intergenic	-64488	NR_004447	Gm5523	closing
chr1	77933221	77933734	13.5099	-1.92637	8.93659e-05	NA	Intergenic	Intergenic	263659	NM_008781	Pax3	closing
chr1	88262135	88262774	113.726	-0.798365	0.000206243	0.12348	TTS (NR_040291)	TTS (NR_040291)	6954	NR_040291	6430706D22Rik	closing
chr1	93071298	93071898	54.4193	1.26453	0.000109755	0.0885675	intron (NM_001110315, intron 10 of 46)	intron (NM_001294149, intron 10 of 47)	10882	NM_001294150	Kif1a	opening
chr1	144243294	144244149	85.5578	-1.20159	0.000247261	0.143411	TTS (NM_015811)	TTS (NM_015811)	5383	NM_015811	Rgs1	closing
chr1	178217094	178217500	10.1692	-2.37215	0.000616799	NA	intron (NM_024282, intron 1 of 4)	intron (NM_024282, intron 1 of 4)	29880	NM_024282	Desi2	closing
chr10	6685574	6686333	32.6134	-1.68692	7.22027e-05	0.0623294	Intergenic	Intergenic	-72640	NM_001302794	Oprm1	closing
chr10	8287244	8287821	18.5132	-1.78497	0.00042591	0.190479	intron (NM_177387, intron 5 of 7)	intron (NM_177387, intron 5 of 7)	231293	NM_177387	Ust	closing
chr10	19009243	19009728	47.4352	1.62019	0.000435133	0.190823	intron (NM_001166402, intron 1 of 7)	intron (NM_001166402, intron 1 of 7)	2478	NM_001166402	Tnfaip3	opening
chr10	58370147	58370539	25.5168	1.72272	0.000828946	0.286196	intron (NM_026148, intron 1 of 9)	intron (NM_026148, intron 1 of 9)	-1111	NM_201242	Lims1	opening
chr10	85025974	85026164	20.9894	2.00844	0.000443164	0.191282	Intergenic	Intergenic	76426	NM_010214	Fhl4	opening
chr10	87889787	87890245	11.2762	-2.40916	0.000715641	NA	intron (NM_001111275, intron 2 of 3)	intron (NM_001111274, intron 2 of 4)	28905	NM_001111274	Igf1	closing
chr10	109924133	109924620	23.7322	-1.86265	0.000176211	0.113839	intron (NM_001081035, intron 1 of 38)	intron (NM_001081035, intron 1 of 38)	75843	NM_001081035	Nav3	closing
chr10	122886030	122886577	26.0166	4.85746	5.65543e-08	0.00014995	intron (NM_176919, intron 6 of 8)	(CTCGG)n|Simple_repeat|Simple_repeat	99421	NR_029527	Mirlet7i	opening
chr11	46116381	46116872	20.7418	-1.83156	0.00038236	0.181964	intron (NM_001291890, intron 7 of 22)	intron (NM_009616, intron 7 of 22)	14356	NR_106177	Mir8100	closing
chr11	51635610	51636144	55.8113	-0.915365	0.000775594	0.279515	promoter-TSS (NM_025346)	promoter-TSS (NM_025346)	19	NM_025346	Rmnd5b	closing
chr12	12809939	12810685	69.671	-0.85776	0.000195098	0.118722	Intergenic	Intergenic	131524	NM_008709	Mycn	closing
chr12	21462700	21463026	11.8511	3.34285	0.000544227	NA	Intergenic	Intergenic	-45427	NM_011739	Ywhaq	opening
chr12	24096994	24097519	12.9042	-2.69292	0.000185768	NA	promoter-TSS (NM_001256489)	promoter-TSS (NM_001256489)	13	NM_001256489	9030624G23Rik	closing
chr12	55124173	55124798	55.9497	0.982034	0.000371335	0.179013	promoter-TSS (NM_001100116)	promoter-TSS (NM_028527)	-43	NM_028527	Fam177a	opening
chr12	55154714	55155670	137.437	0.952092	1.2206e-05	0.0167809	promoter-TSS (NM_001100109)	promoter-TSS (NM_001100109).2	88	NM_001100109	Srp54b	opening
chr12	55199253	55200052	61.8058	1.19749	8.59566e-06	0.0132946	promoter-TSS (NM_001100116_1)	promoter-TSS (NM_028527).2	60	NM_028527_1		opening
chr12	55229782	55230720	142.268	1.33302	2.40959e-10	1.27777e-06	promoter-TSS (NM_001100110)	promoter-TSS (NM_001100110)	83	NM_001100109_1		opening
chr12	65559779	65560250	11.2333	-2.02182	0.000227744	NA	Intergenic	MLTR11B|LTR|ERVK	334497	NM_027614	Wdr20rt	closing
chr12	73201601	73202062	43.7513	0.891111	0.000694925	0.265032	intron (NM_008612, intron 6 of 7)	intron (NM_008612, intron 6 of 7)	78114	NM_008612	Mnat1	opening
chr12	86305284	86305446	3.99525	5.56489	0.000824902	NA	Intergenic	Intergenic	-55752	NM_001159500	Esrrb	opening
chr12	89940661	89941301	29.0177	-1.82008	2.64932e-05	0.0265791	intron (NM_001252074, intron 1 of 6)	intron (NM_001252074, intron 1 of 6)	128498	NM_001252074	Nrxn3	closing
chr12	99633595	99634109	14.9071	2.12349	0.00042139	0.190479	Intergenic	Intergenic	-5878	NR_045288	1700064M15Rik	opening
chr12	101766319	101766915	43.2194	-2.42899	2.74306e-09	1.13136e-05	intron (NM_011812, intron 6 of 10)	intron (NM_011812, intron 6 of 10)	-48094	NM_001082976	Tc2n	closing
chr12	109749692	109750219	42.399	-1.05244	0.000825442	0.286196	TTS (NR_028265)	TTS (NR_028265)	2077	NR_037233	Mir3072	closing
chr12	113155913	113156621	247.815	-0.665849	3.75246e-05	0.0366556	promoter-TSS (NM_134041)	promoter-TSS (NM_134041)	-154	NM_134041	Tedc1	closing
chr12	114378668	114379358	67.4377	-1.07906	1.32758e-05	0.016993	Intergenic	CpG	90453	NR_106062	Mir7094-1	closing
chr12	114990902	114991384	21.1246	-1.73394	8.77425e-05	0.0723778	Intergenic	Intergenic	-477449	NR_106063	Mir7094-2	closing
chr12	115165377	115165976	53.7974	-1.00566	0.000293905	0.158112	Intergenic	Intergenic	530118	NR_105810	Mir6388	closing
chr12	117867926	117868628	31.01	-1.46162	0.000552636	0.225427	intron (NM_146040, intron 2 of 9)	intron (NM_146040, intron 2 of 9)	24416	NM_146040	Cdca7l	closing
chr13	21715796	21716891	158.391	0.653541	0.000768885	0.279515	promoter-TSS (NM_178182)	promoter-TSS (NM_178199)	-69	NM_178182	Hist1h2ai	opening
chr13	23746223	23747172	158.194	0.75657	5.33145e-05	0.0482691	promoter-TSS (NM_175664)	promoter-TSS (NM_175664)	-37	NM_175664	Hist1h2bb	opening
chr13	23750992	23751503	57.9227	1.33164	2.17895e-05	0.0237891	exon (NM_175660, exon 1 of 1)	exon (NM_175660, exon 1 of 1)	159	NM_175660	Hist1h2ab	opening
chr13	60267504	60268017	45.0712	-1.19926	0.000302183	0.160243	Intergenic	Intergenic	62289	NR_036449	Gm5084	closing
chr13	81108551	81109350	40.0339	-1.51015	4.53479e-05	0.0431619	intron (NM_054053, intron 87 of 89)	intron (NM_054053, intron 87 of 89)	144876	NR_015587	9330111N05Rik	closing
chr13	81352317	81352744	62.3805	-0.828938	0.000843008	0.287087	intron (NM_054053, intron 83 of 89)	intron (NM_054053, intron 83 of 89)	280614	NM_054053	Adgrv1	closing
chr13	99679450	99679851	10.2672	2.12392	0.0004536	NA	Intergenic	Intergenic	-163048	NM_008634	Map1b	opening
chr13	104288382	104288765	26.1134	-1.51584	0.000147832	0.108354	intron (NM_001081020, intron 1 of 24)	intron (NM_001081020, intron 1 of 24)	700	NM_001081020	Adamts6	closing
chr14	14904760	14905432	47.9474	-1.15643	0.00018094	0.113839	intron (NM_001195229, intron 22 of 34)	intron (NM_001195229, intron 22 of 34)	84281	NM_001195229	Nek10	closing
chr14	69089064	69089688	28.9016	-1.39803	0.000282507	0.156517	Intergenic	Intergenic	60087	NM_009285	Stc1	closing
chr15	19857085	19857983	132.174	-0.731393	0.000323599	0.166917	Intergenic	RLTR45|LTR|ERVK	809216	NM_022816	Acot10	closing
chr15	63704582	63705137	52.992	1.41047	0.000178752	0.113839	Intergenic	Intergenic	103880	NM_031378	Gsdmc	opening
chr15	101246126	101246811	160.685	-0.624781	0.000784203	0.2799	Intergenic	CpG	-20378	NM_010444	Nr4a1	closing
chr15	101258396	101258873	40.7391	-1.2595	0.000701132	0.265032	Intergenic	Intergenic	-8212	NM_010444	Nr4a1	closing
chr15	101262561	101262929	39.152	-1.34852	0.00036275	0.177175	Intergenic	Intergenic	-4101	NM_010444	Nr4a1	closing
chr15	101275018	101276456	97.0167	-2.14249	5.54762e-08	0.00014995	TTS (NM_010444)	TTS (NM_010444)	-8564	NM_026566	Atg101	closing
chr16	20701796	20702317	20.616	-1.87884	0.000237562	0.139973	TTS (NM_009900)	TTS (NM_009900)	6999	NM_133778	Fam131a	closing
chr16	40290081	40290674	14.7105	-1.71051	0.000774983	0.279515	Intergenic	Intergenic	-1242965	NM_175548	Lsamp	closing
chr17	15107026	15107734	52.6986	1.03661	0.000126834	0.0975721	Intergenic	Intergenic	54321	NM_001034891	Ermard	opening
chr17	23998342	23998751	12.3061	-1.97833	0.000438851	NA	promoter-TSS (NM_133731)	promoter-TSS (NM_133731)	-446	NM_133731	Prss22	closing
chr17	34218671	34219098	14.8366	1.94216	0.000816281	0.286196	Intergenic	Intergenic	14405	NM_011530	Tap2	opening
chr17	56626229	56626479	7.50434	5.41711	0.000598396	NA	intron (NM_028782, intron 1 of 17)	intron (NM_028782, intron 1 of 17)	549	NM_028782	Lonp1	opening
chr17	72158894	72159676	81.337	-0.884872	0.000262637	0.147713	intron (NM_007439, intron 4 of 28)	intron (NM_007439, intron 4 of 28)	377338	NM_030179	Clip4	closing
chr18	12640500	12640934	35.3738	2.20865	0.000154978	0.108354	Intergenic	Intergenic	-2816	NM_028341	Ttc39c	opening
chr18	60866924	60867436	16.2258	-1.90139	0.000396182	0.186155	Intergenic	Intergenic	-18216	NM_001198984	Tcof1	closing
chr18	75410121	75410707	46.7499	-0.9988	0.000832683	0.286196	Intergenic	Intergenic	43049	NM_001042660	Smad7	closing
chr18	80041663	80042247	25.9037	1.39663	0.000355316	0.177175	Intergenic	Intergenic	-4940	NM_053117	Pard6g	opening
chr19	6297538	6298079	65.9143	-1.17785	5.92521e-05	0.0523675	intron (NM_010119, intron 4 of 4)	intron (NM_010119, intron 4 of 4)	-8649	NM_001033342	Cdc42bpg	closing
chr19	6334687	6335179	69.5933	-0.865619	0.00087857	0.294597	promoter-TSS (NM_001168490)	promoter-TSS (NM_001168488)	-46	NM_001168488	Men1	closing
chr19	57243194	57244042	32.536	1.37272	0.000165408	0.111635	Intergenic	Intergenic	-27586	NM_178688	Ablim1	opening
chr2	17936440	17936932	36.9597	-1.2672	0.000620646	0.246347	Intergenic	Intergenic	60260	NM_026627	H2al2a	closing
chr2	26744345	26744727	20.3437	3.04526	1.12481e-05	0.0161372	Intergenic	Intergenic	-73254	NM_010695	Lcn4	opening
chr2	29624095	29624582	23.8977	1.74325	0.000995607	0.315871	intron (NM_001039086, intron 1 of 25)	intron (NM_054050, intron 1 of 23)	4618	NM_001039086	Rapgef1	opening
chr2	140497644	140498195	16.1419	-2.30624	7.51443e-05	0.0633944	intron (NM_001013802, intron 3 of 18)	intron (NM_001013802, intron 3 of 18)	102484	NM_028387	Macrod2	closing
chr2	141834066	141835018	42.5592	-1.2238	0.000931185	0.303207	intron (NM_001013802, intron 8 of 18)	intron (NM_001013802, intron 8 of 18)	1066922	NM_001081133	Kif16b	closing
chr2	147298102	147298952	40.1805	-1.46035	1.58768e-05	0.0196449	intron (NR_030769, intron 3 of 5)	intron (NR_030769, intron 3 of 5)	64266	NR_040330	AI646519	closing
chr2	163164585	163164997	6.28243	5.63151	0.000405041	NA	Intergenic	Intergenic	-60663	NM_001098799	Tox2	opening
chr2	168721369	168721621	7.06497	-3.05623	0.000847808	NA	intron (NM_001289446, intron 1 of 27)	intron (NM_001289446, intron 1 of 27)	12844	NM_001289445	Atp9a	closing
chr3	20714631	20715133	10.7124	-2.34777	0.000883918	NA	Intergenic	Intergenic	-347705	NM_175086	Agtr1b	closing
chr3	33399327	33399902	18.0553	-2.30497	1.88275e-05	0.0218399	Intergenic	Intergenic	-256423	NM_001163516	Pex5l	closing
chr3	67073681	67074192	9.48328	4.22155	0.000247772	NA	intron (NM_025822, intron 3 of 9)	Lx3B|LINE|L1	88264	NM_025822	Rsrc1	opening
chr3	90383590	90384148	62.2363	1.21175	0.000436959	0.190823	Intergenic	Intergenic	6058	NM_011988	Slc27a3	opening
chr3	97710085	97710616	18.1511	1.50348	0.000490277	0.204484	exon (NM_001039376, exon 33 of 47)	exon (NM_001039376, exon 33 of 47)	-19788	NR_106084	Mir7225	opening
chr4	38381917	38382296	8.78973	-2.71289	0.000206108	NA	Intergenic	Lx7|LINE|L1	-1068187	NM_001081095	1700009N14Rik	closing
chr4	42439346	42439858	16.1119	-1.81596	0.000634337	0.247859	intron (NM_001270432_2, intron 2 of 3)	CpG	627	NM_001270431_2		closing
chr4	65403131	65403676	28.0063	-1.46976	0.000156859	0.108354	intron (NM_207109, intron 20 of 22)	intron (NM_207109, intron 20 of 22)	-201583	NM_001161782	Trim32	closing
chr4	84352662	84353085	10.2895	-2.55133	0.000470803	NA	intron (NM_172870, intron 4 of 5)	UCON8|Unknown|Unknown	-307994	NR_130998	6030471H07Rik	closing
chr4	88537373	88537883	25.8759	1.65382	0.000706848	0.265032	Intergenic	Intergenic	-14834	NM_010510	Ifnb1	opening
chr4	94476783	94477509	17.0664	1.87992	0.000186645	0.115471	Intergenic	MTEa|LTR|ERVL-MaLR	79650	NM_026368	Caap1	opening
chr4	96569348	96569921	39.5199	-1.22806	0.000126596	0.0975721	intron (NM_028979, intron 8 of 8)	intron (NM_028979, intron 8 of 8)	-15983	NM_010008	Cyp2j6	closing
chr4	102045698	102046211	14.0442	3.15273	1.17105e-07	0.000289796	Intergenic	Intergenic	59114	NM_001085520	Gm12789	opening
chr4	126131635	126132279	65.9443	-1.24199	3.16353e-06	0.00618054	intron (NM_001145827, intron 8 of 12)	intron (NM_028800, intron 6 of 10)	-16046	NM_172145	Eva1b	closing
chr4	141425555	141426249	64.8341	-0.940777	0.000410948	0.189206	TTS (NM_013868)	TTS (NM_013868)	5123	NM_013868	Hspb7	closing
chr4	144949318	144950269	102.688	-0.951639	6.77578e-06	0.0114326	Intergenic	Intergenic	56656	NM_011303	Dhrs3	closing
chr4	147738529	147739232	37.6406	-1.23865	0.000474012	0.202245	Intergenic	CpG	-36249	NM_001127188	Zfp534	closing
chr4_GL456350_random	173395	173940	18.844	-2.22564	2.59821e-05	0.0265791	intron (NM_001270432_3, intron 2 of 3)	CpG-10798	619	NM_001177580	Gm21953	closing
chr5	8357094	8357853	122.512	-0.772042	0.000961003	0.310195	intron (NM_001007220, intron 2 of 28)	intron (NM_001310440, intron 2 of 30)	10608	NM_001098225	Adam22	closing
chr5	27206110	27206742	90.4853	-0.852759	0.000412869	0.189206	intron (NM_207282, intron 1 of 25)	intron (NM_207282, intron 1 of 25)	-55509	NM_001136060	Dpp6	closing
chr5	39715804	39716624	47.2091	-1.19259	0.000152538	0.108354	Intergenic	Intergenic	-71583	NM_010474	Hs3st1	closing
chr5	79734747	79735245	42.6152	-1.47826	2.03925e-05	0.0229385	Intergenic	Intergenic	-219092	NR_035474	Mir669m-1	closing
chr5	92368284	92368833	25.8185	2.38565	5.15081e-05	0.0477995	intron (NM_181728, intron 2 of 9)	intron (NM_001310664, intron 2 of 10)	-5262	NR_038116	Cxcl11	opening
chr6	70726408	70726869	5.43708	5.86811	0.000173375	NA	Intergenic	Intergenic	65537	NM_009075	Rpia	opening
chr6	90624674	90625217	21.5245	1.49088	0.000323762	0.166917	intron (NM_027868, intron 3 of 10)	intron (NM_027868, intron 3 of 10)	5699	NM_001037493	Slc41a3	opening
chr6	108164840	108165262	15.0489	2.38377	1.27195e-05	0.0168624	intron (NM_145937, intron 3 of 8)	intron (NM_145937, intron 3 of 8)	20532	NM_145937	Sumf1	opening
chr6	110040433	110040728	4.27325	5.49521	0.000716101	NA	Intergenic	Intergenic	-605018	NM_177328	Grm7	opening
chr6	122308337	122309213	347.802	-0.457321	0.000588368	0.237394	promoter-TSS (NM_010749)	promoter-TSS (NM_010749)	-235	NM_010749	M6pr	closing
chr7	49397501	49398152	41.4893	1.6006	0.00017911	0.113839	intron (NM_001111016, intron 4 of 38)	intron (NM_001111016, intron 4 of 38)	151637	NM_175272	Nav2	opening
chr7	68748981	68749807	243.122	-0.518333	0.000254717	0.145463	promoter-TSS (NM_001042592)	promoter-TSS (NM_001042592)	-156	NM_001042592	Arrdc4	closing
chr7	81080850	81081304	11.5037	-1.97673	0.000828337	NA	intron (NM_054085, intron 5 of 13)	intron (NM_054085, intron 5 of 13)	23477	NM_054085	Alpk3	closing
chr7	98564694	98565084	9.48947	2.26126	0.000956009	NA	Intergenic	Intergenic	70667	NM_001113379	Lrrc32	opening
chr7	99432305	99432763	16.3759	1.82054	0.000914525	0.300417	intron (NM_201352, intron 4 of 17)	MIR|SINE|MIR	-33470	NM_028145	Klhl35	opening
chr7	128065601	128065881	11.5361	2.41873	0.000408756	NA	intron (NM_008401, intron 2 of 29)	Lx8b|LINE|L1	3101	NM_001082960	Itgam	opening
chr7	141561853	141562378	53.8151	1.323	0.000288131	0.157285	promoter-TSS (NM_007459)	promoter-TSS (NM_007459)	-65	NM_007459	Ap2a2	opening
chr8	8602511	8603329	147.77	-0.798933	0.000888871	0.294597	Intergenic	Intergenic	57853	NM_010111	Efnb2	closing
chr8	10925594	10926100	37.5777	-1.12038	0.000668329	0.25842	exon (NR_030715, exon 3 of 3)	non-coding (NR_030715, exon 3 of 3)	2610	NR_030715	3930402G23Rik	closing
chr8	24725553	24726082	66.498	-1.04562	2.64077e-05	0.0265791	promoter-TSS (NM_009619)	promoter-TSS (NM_009619)	8	NM_009619	Adam3	closing
chr8	27106372	27107424	61.8972	-1.00595	0.000346785	0.176338	intron (NM_054044, intron 2 of 18)	intron (NM_054044, intron 2 of 18)	21057	NM_054044	Adgra2	closing
chr8	64726059	64726723	50.5173	-1.19056	0.000361812	0.177175	intron (NM_025436, intron 2 of 5)	intron (NM_025436, intron 2 of 5)	7187	NM_025436	Msmo1	closing
chr8	72295550	72296133	92.6326	-0.754062	0.000888604	0.294597	Intergenic	Intergenic	-23221	NM_008452	Klf2	closing
chr8	76432772	76433252	10.7941	2.16829	0.000847245	NA	Intergenic	(T)n|Simple_repeat|Simple_repeat	467161	NR_028579	Gm10649	opening
chr8	90391257	90391913	26.2357	-1.51034	0.000488307	0.204484	Intergenic	Intergenic	-43333	NM_172913	Tox3	closing
chr8	107277442	107277910	26.9095	-1.401	0.000157627	0.108354	intron (NR_039557_4, intron 2 of 3)	intron (NR_039557, intron 2 of 3).3	-15794	NM_133957	Nfat5	closing
chr8	113083977	113084432	14.0367	1.71314	0.000970824	0.310664	intron (NR_033584, intron 1 of 3)	intron (NR_033584, intron 1 of 3)	16942	NR_033584	Gm10280	opening
chr9	32901276	32901724	7.76222	-3.45383	0.00027555	NA	Intergenic	Intergenic	27466	NR_131058	Gm27162	closing
chr9	110994698	110995116	25.6139	1.75867	0.000128799	0.0975721	Intergenic	RMER17C2|LTR|ERVK	-5194	NM_153100	Rtp3	opening
chr9	123845129	123845531	19.1203	-1.47151	0.000738383	0.274088	intron (NM_148925, intron 1 of 18)	intron (NM_148925, intron 1 of 18)	6331	NM_148925	Fyco1	closing
chrX	50599828	50600585	70.2383	-1.00227	0.000520128	0.214524	intron (NR_015505, intron 9 of 19)	intron (NR_015505, intron 9 of 19)	35115	NR_015505	Firre	closing
chrX	75729748	75730142	27.4987	-2.23114	2.19563e-06	0.00452788	intron (NR_029443, intron 8 of 8)	intron (NR_029443, intron 8 of 8)	34754	NR_029443	4933407K13Rik	closing
chrX	75733594	75734153	39.3049	-2.29056	4.7629e-08	0.000147332	intron (NR_029443, intron 7 of 8)	intron (NR_029443, intron 7 of 8)	30826	NR_029443	4933407K13Rik	closing
chrX	75734828	75735213	27.2414	-2.60451	3.95156e-09	1.46682e-05	intron (NR_029443, intron 7 of 8)	intron (NR_029443, intron 7 of 8)	29679	NR_029443	4933407K13Rik	closing
chrX	75739584	75740116	34.2471	-2.04295	1.57824e-08	5.32583e-05	intron (NR_029443, intron 6 of 8)	intron (NR_029443, intron 6 of 8)	24849	NR_029443	4933407K13Rik	closing
chrX	75740562	75740945	30.0762	-1.70443	7.54092e-06	0.0121704	intron (NR_029443, intron 6 of 8)	intron (NR_029443, intron 6 of 8)	23946	NR_029443	4933407K13Rik	closing
chrX	75744403	75744943	46.1926	-1.7957	2.12449e-07	0.000492882	intron (NR_029443, intron 5 of 8)	intron (NR_029443, intron 5 of 8)	20026	NR_029443	4933407K13Rik	closing
chrX	75745416	75745796	28.0731	-1.68192	1.77921e-05	0.0213046	intron (NR_029443, intron 5 of 8)	intron (NR_029443, intron 5 of 8)	19093	NR_029443	4933407K13Rik	closing
chrX	75749264	75749810	42.2739	-2.10411	1.93595e-09	8.98282e-06	intron (NR_029443, intron 4 of 8)	intron (NR_029443, intron 4 of 8)	15162	NR_029443	4933407K13Rik	closing
chrX	75750262	75750701	29.4738	-1.99092	6.72088e-06	0.0114326	intron (NR_029443, intron 4 of 8)	intron (NR_029443, intron 4 of 8)	14218	NR_029443	4933407K13Rik	closing
chrX	75754102	75754469	25.0227	-2.21934	1.93958e-06	0.00423513	intron (NR_029443, intron 3 of 8)	intron (NR_029443, intron 3 of 8)	10414	NR_029443	4933407K13Rik	closing
chrX	75758962	75759426	29.7784	-1.89061	5.97702e-06	0.0110933	intron (NR_029443, intron 2 of 8)	intron (NR_029443, intron 2 of 8)	5505	NR_029443	4933407K13Rik	closing
chrX	100740786	100741275	36.1387	-1.20268	0.000623831	0.246347	Intergenic	Intergenic	10844	NM_001305941	Gdpd2	closing
chrX	169991097	169991620	77.6478	-4.49569	1.37573e-29	1.70223e-25	TTS (NM_010797)	TTS (NM_001290506)	-12441	NR_029457	G530011O06Rik	closing
chrX	169996855	169997359	82.7837	-10.4401	6.94422e-13	4.29616e-09	Intergenic	CpG	-18190	NR_029457	G530011O06Rik	closing
chrX	169997737	169998528	163.079	-5.29993	4.50046e-47	8.35286e-43	Intergenic	CpG	-19215	NR_029457	G530011O06Rik	closing
chrY	90765285	90765940	77.8388	-4.52775	9.09282e-27	8.43814e-23	Intergenic	Intergenic	-19830	NM_133362	Erdr1	closing
chrY	90771201	90771728	87.9476	-10.7543	1.80115e-13	1.33717e-09	Intergenic	CpG	-13978	NM_133362	Erdr1	closing
chrY	90772080	90772866	165.248	-4.98073	2.20917e-49	8.20043e-45	Intergenic	CpG	-12969	NM_133362	Erdr1	closing
chrY	90799088	90799467	11.4539	-3.36974	0.000125475	NA	intron (NM_133362, intron 2 of 2)	intron (NM_133362, intron 2 of 2)	13835	NM_133362	Erdr1	closing
chrY	90803352	90803607	7.99392	-3.26781	0.000160469	NA	intron (NM_133362, intron 2 of 2)	intron (NM_133362, intron 2 of 2)	18037	NM_133362	Erdr1	closing
chrY	90812673	90813235	15.116	-3.84348	1.1303e-05	0.0161372	intron (NM_133362, intron 2 of 2)	(TTAGGG)n|Simple_repeat|Simple_repeat	27512	NM_133362	Erdr1	closing

## Sheet: Table 5d
Supplementary Table 5d. Differentially accessible regions (DARs) between young and aged MPP3 (n=2)
Column	Description
Chr	Chromatin of DAR(p<0.001)
Start	position of DAR
End	position of DAR
Base Mean	Average of the normalized count values, dividing by size factors, taken over all samples
log2 fold change	Log2 fold change (Aged / Young)
p-value	P-values were calculated by Generalized linear model. Multiple comparisons were corrected as q-values by Benjamini-Hochberg method
q-value	Multiple comparisons were corrected as q-values by Benjamini-Hochberg method
Gene Expression	Normalized count from Deseq2
change during aging	opening or closing
Opening and closing regions during aging are indicated in red and black, respectively.
Chr	Start	End	baseMean	log2FoldChange	pvalue	padj	Annotation	Detailed Annotation	Distance to TSS	Nearest PromoterID	Gene Name	change during aging
chr1	52100415	52100977	21.3497	2.19791	2.49557e-05	0.0763935	intron (NM_001308266, intron 18 of 24)	intron (NM_011487, intron 17 of 23)	-18742	NM_001205314	Stat1	opening
chr1	74295203	74296046	168.306	-0.56897	0.000949476	0.691634	intron (NM_027154, intron 1 of 11)	intron (NM_027154, intron 1 of 11)	8712	NM_027154	Tmbim1	closing
chr1	75506090	75506801	23.7899	-1.43057	0.000664854	0.610568	promoter-TSS (NM_010564)	promoter-TSS (NM_178884)	7	NM_178884	Obsl1	closing
chr1	168362380	168362936	36.3258	1.46119	0.000154175	0.268705	intron (NM_183355, intron 2 of 8)	intron (NM_183355, intron 2 of 8)	69511	NM_008783	Pbx1	opening
chr10	50312558	50313069	14.3847	-2.11309	0.000587133	0.610568	Intergenic	Intergenic	-279856	NM_198007	Ascc3	closing
chr10	80024247	80024688	11.5699	-2.99683	0.000450269	0.573687	intron (NM_001142701, intron 10 of 22)	intron (NM_001142701, intron 10 of 22)	4792	NM_027521	Arhgap45	closing
chr10	122886030	122886577	26.0166	4.17593	4.26494e-06	0.0213639	intron (NM_176919, intron 6 of 8)	(CTCGG)n|Simple_repeat|Simple_repeat	99421	NR_029527	Mirlet7i	opening
chr11	6006168	6006412	7.90081	2.96108	0.000727197	NA	intron (NM_007595, intron 3 of 20)	RLTR4_Mm|LTR|ERV1	50532	NM_019661	Ykt6	opening
chr12	55124173	55124798	55.9497	0.902948	0.000946834	0.691634	promoter-TSS (NM_001100116)	promoter-TSS (NM_028527)	-43	NM_028527	Fam177a	opening
chr12	55154714	55155670	137.437	0.777657	0.000219898	0.36717	promoter-TSS (NM_001100109)	promoter-TSS (NM_001100109).2	88	NM_001100109	Srp54b	opening
chr12	55229782	55230720	142.268	0.841101	2.6861e-05	0.0778984	promoter-TSS (NM_001100110)	promoter-TSS (NM_001100110)	83	NM_001100109_1		opening
chr12	89963104	89963505	13.9103	2.05147	0.000348844	0.491394	intron (NM_001252074, intron 1 of 6)	intron (NM_001252074, intron 1 of 6)	150821	NM_001252074	Nrxn3	opening
chr13	81352317	81352744	62.3805	-0.927749	0.000609285	0.610568	intron (NM_054053, intron 83 of 89)	intron (NM_054053, intron 83 of 89)	280614	NM_054053	Adgrv1	closing
chr13	85724020	85724986	39.1388	1.48745	0.000156051	0.268705	Intergenic	MLTR31FA_MM|LTR|ERVK	322292	NM_007749	Cox7c	opening
chr13	98008676	98009006	13.5613	1.85209	0.000655175	0.610568	intron (NM_012026, intron 9 of 35)	intron (NM_012026, intron 9 of 35)	197324	NM_012026	Arhgef28	opening
chr14	34508198	34508705	16.0059	2.03377	6.11296e-05	0.146448	Intergenic	Intergenic	-5905	NM_009758	Bmpr1a	opening
chr14	53081945	53082206	7.38672	-5.48431	0.000394855	NA	Intergenic	Intergenic	-586380	NM_001170918	Olfr1507	closing
chr14	74672324	74672908	21.6476	-5.47238	0.000356722	0.491394	intron (NM_172812, intron 2 of 2)	intron (NM_172812, intron 2 of 2)	31776	NM_172812	Htr2a	closing
chr14	87478296	87478948	17.0283	2.7257	4.03646e-06	0.0213639	intron (NM_172605, intron 6 of 13)	GA-rich|Low_complexity|Low_complexity	62039	NM_001253755	Tdrd3	opening
chr15	90666833	90667265	11.6944	3.83296	0.000734114	0.649081	intron (NM_001033851, intron 1 of 3)	intron (NM_025815, intron 1 of 19)	12339	NM_025815	Cpne8	opening
chr15	101246126	101246811	160.685	-0.69776	0.000112721	0.229522	Intergenic	CpG	-20378	NM_010444	Nr4a1	closing
chr15	101253795	101254472	72.5502	-0.907296	0.000351498	0.491394	Intergenic	CpG	-12713	NM_010444	Nr4a1	closing
chr15	101275018	101276456	97.0167	-1.93799	3.08112e-06	0.0188636	TTS (NM_010444)	TTS (NM_010444)	-8564	NM_026566	Atg101	closing
chr16	3114921	3115261	22.4436	-2.11897	3.25363e-05	0.0896391	Intergenic	B1_Mur3|SINE|Alu	-477307	NM_146860	Olfr161	closing
chr16	20701796	20702317	20.616	-1.88325	0.000488446	0.598086	TTS (NM_009900)	TTS (NM_009900)	6999	NM_133778	Fam131a	closing
chr17	13349648	13350038	26.3131	1.39677	0.000831208	0.673535	Intergenic	Intergenic	-4729	NM_001167578	Tcp10c	opening
chr17	17345465	17346343	27.6655	-1.3773	0.000583752	0.610568	Intergenic	Intergenic	-28428	NM_025934	Riok2	closing
chr17	72158894	72159676	81.337	-0.852115	0.000946078	0.691634	intron (NM_007439, intron 4 of 28)	intron (NM_007439, intron 4 of 28)	377338	NM_030179	Clip4	closing
chr18	30267820	30268339	22.8154	1.80515	0.0003023	0.462695	Intergenic	RLTR4_MM-int|LTR|ERV1	-4817	NM_181414	Pik3c3	opening
chr18	38690555	38690971	10.3524	2.44279	0.000851988	0.680368	Intergenic	Intergenic	-89495	NM_011898	Spry4	opening
chr18	43967754	43968232	13.0721	-2.81366	0.000725443	0.649081	intron (NM_001081180, intron 3 of 31)	intron (NM_001081180, intron 3 of 31)	4752	NM_001081180	Spink5	closing
chr18	47177084	47177696	17.3222	-2.81786	0.000966513	0.691634	Intergenic	Intergenic	191478	NM_018744	Sema6a	closing
chr18	60804950	60805217	19.8572	1.72426	0.000503249	0.602815	intron (NM_010545, intron 1 of 7)	intron (NM_010545, intron 1 of 7)	1234	NM_010545	Cd74	opening
chr18	60830580	60831374	58.5919	-1.05355	0.00053335	0.610568	intron (NM_001198984, intron 13 of 25)	intron (NM_011552, intron 13 of 24)	17987	NM_011552	Tcof1	closing
chr18	82910470	82910898	46.0522	-1.01867	0.000637064	0.610568	promoter-TSS (NM_183033)	promoter-TSS (NM_183033)	-195	NM_183033	Zfp516	closing
chr19	6306175	6306848	33.6093	-1.17175	0.000250786	0.394816	promoter-TSS (NM_001033342)	promoter-TSS (NM_001033342)	54	NM_001033342	Cdc42bpg	closing
chr19	6331181	6331480	9.4678	-4.12023	0.00022699	0.367864	Intergenic	Intergenic	-3649	NM_001168488	Men1	closing
chr19	20601589	20602204	32.2319	1.99115	1.47174e-06	0.0115849	promoter-TSS (NM_013467)	promoter-TSS (NM_013467)	-86	NM_013467	Aldh1a1	opening
chr3	8717399	8717926	20.477	-1.74208	0.000783922	0.654468	Intergenic	Intergenic	-50624	NM_010423	Hey1	closing
chr3	25124944	25125771	18.8656	1.79136	0.000377179	0.506901	Intergenic	RMER17A2|LTR|ERVK	1027950	NM_001163387	Nlgn1	opening
chr3	57512285	57512802	14.3127	2.12637	0.000647097	0.610568	intron (NM_133784, intron 2 of 6)	intron (NM_001168281, intron 2 of 6)	63333	NM_133784	Wwtr1	opening
chr3	97710085	97710616	18.1511	1.85919	3.75689e-05	0.0985753	exon (NM_001039376, exon 33 of 47)	exon (NM_001039376, exon 33 of 47)	-19788	NR_106084	Mir7225	opening
chr3	153929433	153929977	19.8362	1.9494	0.000102536	0.217301	intron (NM_007382, intron 9 of 11)	intron (NM_007382, intron 9 of 11)	14938	NM_007382	Acadm	opening
chr4	31922013	31922627	17.1002	-1.86344	0.000765371	0.654468	Intergenic	Intergenic	-41787	NM_172688	Map3k7	closing
chr4	38381917	38382296	8.78973	-3.2152	0.000946251	0.691634	Intergenic	Lx7|LINE|L1	-1068187	NM_001081095	1700009N14Rik	closing
chr4	41755217	41755857	52.5395	-1.11087	0.000100265	0.217301	promoter-TSS (NM_001302511)	promoter-TSS (NM_001302511)	309	NM_016658	Galt	closing
chr4	41910820	41911075	5.48478	-5.48927	0.00054162	NA	intron (NR_033506, intron 1 of 3)	intron (NR_033506, intron 1 of 3)	7298	NM_011335	Ccl21b	closing
chr4	42153747	42154489	14.2996	-1.8926	0.00060103	0.610568	5' UTR (NM_001267702, exon 3 of 6)	5' UTR (NM_001199962, exon 3 of 6)	665	NR_033123_1		closing
chr4	42294261	42294728	15.735	-1.59361	0.000659645	0.610568	intron (NM_001270432_1, intron 2 of 3)	CpG	630	NM_001270432_1		closing
chr4	42439346	42439858	16.1119	-1.6302	0.00060764	0.610568	intron (NM_001270432_2, intron 2 of 3)	CpG	627	NM_001270431_2		closing
chr5	59996549	59997094	41.8858	-1.12297	0.000544383	0.610568	Intergenic	Intergenic	-10819	NR_040682	4933402J10Rik	closing
chr5	117363216	117363697	31.0817	-1.06817	0.000655907	0.610568	intron (NM_021539, intron 1 of 8)	intron (NM_021539, intron 1 of 8)	6151	NM_021539	Wsb2	closing
chr5	133142478	133143131	13.3929	1.92075	0.000600313	0.610568	Intergenic	Intergenic	-600461	NM_177047	Auts2	opening
chr6	28929170	28929618	12.3031	-2.10261	0.000451384	0.573687	Intergenic	Intergenic	-93225	NR_029567	Mir129-1	closing
chr6	108164840	108165262	15.0489	3.37351	4.96734e-05	0.124412	intron (NM_145937, intron 3 of 8)	intron (NM_145937, intron 3 of 8)	20532	NM_145937	Sumf1	opening
chr7	47410613	47410883	9.07324	2.90575	0.000777804	0.654468	Intergenic	MTA_Mm|LTR|ERVL-MaLR	41391	NM_001172588	Mrgpra2a	opening
chr8	3754267	3754618	58.0817	-1.0202	0.00074213	0.649081	Intergenic	SSU-rRNA_Hsa|rRNA|rRNA	-5458	NM_133238	Cd209a	closing
chr8	94543996	94544383	15.2911	2.7413	1.58259e-05	0.0564654	intron (NM_153507, intron 1 of 15)	intron (NM_153507, intron 1 of 15)	11161	NM_153507	Cpne2	opening
chr8	113083977	113084432	14.0367	1.82177	0.000805329	0.662305	intron (NR_033584, intron 1 of 3)	intron (NR_033584, intron 1 of 3)	16942	NR_033584	Gm10280	opening
chr9	35163019	35163469	11.1441	2.31197	0.000955836	0.691634	intron (NM_027030, intron 2 of 5)	intron (NM_027030, intron 2 of 5)	12743	NM_027030	Dcps	opening
chr9	70080015	70080588	10.2834	6.02801	8.15526e-05	0.187234	Intergenic	Intergenic	-42213	NM_028087	Gcnt3	opening
chr9	88404064	88404579	24.7647	-1.7855	0.000152182	0.268705	exon (NM_172926, exon 12 of 28)	exon (NM_172926, exon 12 of 28)	34630	NM_172926	Snx14	closing
chrX	73471692	73472108	15.2457	1.66802	0.000954871	0.691634	Intergenic	Intergenic	-11735	NM_007542	Bgn	opening
chrX	75734828	75735213	27.2414	-1.71292	1.80507e-05	0.0585064	intron (NR_029443, intron 7 of 8)	intron (NR_029443, intron 7 of 8)	29679	NR_029443	4933407K13Rik	closing
chrX	75739584	75740116	34.2471	-1.40909	0.000147383	0.268705	intron (NR_029443, intron 6 of 8)	intron (NR_029443, intron 6 of 8)	24849	NR_029443	4933407K13Rik	closing
chrX	75740562	75740945	30.0762	-1.49817	0.000116633	0.229522	intron (NR_029443, intron 6 of 8)	intron (NR_029443, intron 6 of 8)	23946	NR_029443	4933407K13Rik	closing
chrX	75744403	75744943	46.1926	-1.60026	7.36789e-06	0.0338315	intron (NR_029443, intron 5 of 8)	intron (NR_029443, intron 5 of 8)	20026	NR_029443	4933407K13Rik	closing
chrX	75745416	75745796	28.0731	-1.48229	0.000458108	0.573687	intron (NR_029443, intron 5 of 8)	intron (NR_029443, intron 5 of 8)	19093	NR_029443	4933407K13Rik	closing
chrX	75749264	75749810	42.2739	-1.4789	1.42113e-05	0.0559327	intron (NR_029443, intron 4 of 8)	intron (NR_029443, intron 4 of 8)	15162	NR_029443	4933407K13Rik	closing
chrX	75754102	75754469	25.0227	-1.94062	1.63962e-05	0.0564654	intron (NR_029443, intron 3 of 8)	intron (NR_029443, intron 3 of 8)	10414	NR_029443	4933407K13Rik	closing
chrX	169972925	169973515	12.3966	-2.20047	0.000943276	0.691634	intron (NM_001290506, intron 3 of 9)	intron (NM_001290504, intron 3 of 9)	5697	NR_029457	G530011O06Rik	closing
chrX	169986693	169987220	48.1641	-1.39206	0.000312587	0.465509	intron (NM_001290506, intron 8 of 9)	CpG	-8039	NR_029457	G530011O06Rik	closing
chrX	169991097	169991620	77.6478	-4.54652	9.09639e-34	1.67073e-29	TTS (NM_010797)	TTS (NM_001290506)	-12441	NR_029457	G530011O06Rik	closing
chrX	169996855	169997359	82.7837	-10.6027	2.98705e-13	3.29179e-09	Intergenic	CpG	-18190	NR_029457	G530011O06Rik	closing
chrX	169997737	169998528	163.079	-5.36444	8.34698e-55	2.29963e-50	Intergenic	CpG	-19215	NR_029457	G530011O06Rik	closing
chrY	90765285	90765940	77.8388	-4.47437	2.8659e-31	3.94785e-27	Intergenic	Intergenic	-19830	NM_133362	Erdr1	closing
chrY	90771201	90771728	87.9476	-9.15008	2.0272e-10	1.86168e-06	Intergenic	CpG	-13978	NM_133362	Erdr1	closing
chrY	90772080	90772866	165.248	-5.20003	8.83492e-57	4.86813e-52	Intergenic	CpG	-12969	NM_133362	Erdr1	closing
chrY	90799088	90799467	11.4539	-3.3668	8.23385e-06	0.0348995	intron (NM_133362, intron 2 of 2)	intron (NM_133362, intron 2 of 2)	13835	NM_133362	Erdr1	closing
chrY	90812673	90813235	15.116	-3.56654	2.58368e-06	0.0177954	intron (NM_133362, intron 2 of 2)	(TTAGGG)n|Simple_repeat|Simple_repeat	27512	NM_133362	Erdr1	closing

## Sheet: Table 5e
Supplementary Table 5e. Differentially accessible regions (DARs) between young and aged MPP4 (n=2)
Column	Description
Chr	Chromatin of DAR(p<0.001)
Start	position of DAR
End	position of DAR
Base Mean	Average of the normalized count values, dividing by size factors, taken over all samples
log2 fold change	Log2 fold change (Aged / Young)
p-value	P-values were calculated by Generalized linear model. Multiple comparisons were corrected as q-values by Benjamini-Hochberg method
q-value	Multiple comparisons were corrected as q-values by Benjamini-Hochberg method
Gene Expression	Normalized count from Deseq2
change during aging	opening or closing
Opening and closing regions during aging are indicated in red and black, respectively.
Chr	Start	End	baseMean	log2FoldChange	pvalue	padj	Annotation	Detailed Annotation	Distance to TSS	Nearest PromoterID	Gene Name	change during aging
chr1	13647718	13648259	34.7242	1.43591	3.72233e-05	0.0403216	intron (NM_145381, intron 2 of 6)	intron (NM_145381, intron 2 of 6)	12521	NM_145381	Lactb2	opening
chr1	50926894	50928219	75.2004	0.877701	0.000953459	0.249686	promoter-TSS (NM_019790)	promoter-TSS (NM_019790)	33	NM_019790	Tmeff2	opening
chr1	79803564	79804044	14.1228	1.74617	0.000509257	0.188304	intron (NM_009255, intron 4 of 8)	MTEb|LTR|ERVL-MaLR	27786	NM_001081210	Mrpl44	opening
chr1	85109296	85109875	28.1785	1.35027	0.000271844	0.130459	5' UTR (NM_213615, exon 1 of 7)	5' UTR (NM_213615, exon 1 of 7)	268	NM_213615	A530032D15Rik	opening
chr1	85111580	85111953	23.9956	1.82253	7.53197e-06	0.0138885	Intergenic	Intergenic	-1913	NM_213615	A530032D15Rik	opening
chr1	85600482	85601287	71.273	0.938987	0.000296355	0.136565	5' UTR (NM_001013817, exon 1 of 17)	5' UTR (NM_001013817, exon 1 of 17)	181	NM_001013817	Sp140	opening
chr1	86532247	86532843	57.0097	-1.0088	0.000346924	0.142274	Intergenic	Intergenic	5809	NM_008972	Ptma	closing
chr1	95267933	95268669	47.9981	1.15412	0.000239248	0.125296	Intergenic	Intergenic	-45327	NM_026321	Fam174a	opening
chr1	106552841	106553236	14.0675	2.15659	0.000961689	0.249686	intron (NM_009741, intron 1 of 1)	intron (NM_009741, intron 1 of 1)	-6407	NR_106164	Mir3473f	opening
chr1	134074457	134075047	21.545	-1.43608	0.000882193	0.249	TTS (NM_007570)	TTS (NM_007570)	4403	NM_007570	Btg2	closing
chr1	166016268	166016713	20.2726	-1.59483	0.000743451	0.23453	Intergenic	Intergenic	-13856	NM_198932	Pou2f1	closing
chr10	44268060	44268786	147.981	-0.593138	0.000661226	0.225974	promoter-TSS (NM_053069)	promoter-TSS (NM_001314013)	65	NM_053069	Atg5	closing
chr10	50312558	50313069	14.3847	-1.8901	8.35636e-05	0.0724931	Intergenic	Intergenic	-279856	NM_198007	Ascc3	closing
chr10	66921056	66921821	53.566	0.994913	0.000325333	0.141116	Intergenic	Intergenic	-83637	NR_110511	Gm31763	opening
chr10	86124089	86124536	17.5103	1.94732	0.000966245	0.249686	intron (NM_013722, intron 7 of 13)	intron (NM_013722, intron 7 of 13)	28458	NR_038024	4930486F22Rik	opening
chr10	122886030	122886577	26.0166	4.08121	1.95497e-08	0.000125987	intron (NM_176919, intron 6 of 8)	(CTCGG)n|Simple_repeat|Simple_repeat	99421	NR_029527	Mirlet7i	opening
chr10	122894383	122895220	64.2623	1.32271	5.47303e-07	0.00176353	intron (NM_176919, intron 6 of 8)	intron (NM_176919, intron 6 of 8)	90923	NR_029527	Mirlet7i	opening
chr10	128438844	128439299	25.944	-1.64194	0.00030273	0.136565	exon (NR_104289, exon 6 of 6)	non-coding (NR_104289, exon 6 of 6)	-19609	NR_106183	Mir8105	closing
chr11	3903024	3903529	18.3948	2.70523	1.09492e-05	0.0182937	Intergenic	Intergenic	8036	NM_173745	Dusp18	opening
chr11	6679827	6680816	44.7146	1.06597	0.000222072	0.120557	Intergenic	Intergenic	-20085	NR_028586	Gm11978	opening
chr11	47170947	47171299	3.29886	-4.35611	0.000943846	NA	intron (NM_011891, intron 3 of 7)	ORR1B2|LTR|ERVL-MaLR	208179	NM_011891	Sgcd	closing
chr11	50200709	50200994	7.51521	-5.7744	0.000204772	NA	TTS (NM_026543)	TTS (NM_026543)	9969	NM_011018	Sqstm1	closing
chr11	51635610	51636144	55.8113	-0.962296	0.000166665	0.102577	promoter-TSS (NM_025346)	promoter-TSS (NM_025346)	19	NM_025346	Rmnd5b	closing
chr11	69096881	69097366	74.9335	-0.867355	0.000264555	0.129721	Intergenic	Intergenic	-1833	NM_011065	Per1	closing
chr11	72606902	72607716	99.4039	-0.716192	0.000995604	0.249686	promoter-TSS (NM_025985)	promoter-TSS (NM_025985)	48	NM_025985	Ube2g1	closing
chr11	74837565	74838782	188.41	-0.563692	0.000491023	0.183062	intron (NM_010813, intron 4 of 5)	CpG	7249	NM_010813	Mnt	closing
chr11	76846799	76847200	17.9614	-1.9898	0.00024442	0.125296	promoter-TSS (NM_007754)	promoter-TSS (NM_007754)	9	NM_007754	Cpd	closing
chr11	87758259	87759267	77.4674	-1.01625	0.000209804	0.118893	Intergenic	RSINE1|SINE|B4	-1778	NM_172449	Tspoap1	closing
chr11	89144966	89145714	32.0793	1.20419	0.000256122	0.127922	Intergenic	Intergenic	71499	NM_001033266	Gm525	opening
chr11	92606740	92607152	7.14804	3.0868	0.000192377	NA	Intergenic	Intergenic	-492344	NM_028296	Car10	opening
chr11	108246191	108246652	36.5337	-1.29787	0.000859675	0.249	intron (NM_011101, intron 2 of 16)	RMER4B|LTR|ERVK	97467	NM_011101	Prkca	closing
chr11	118748549	118749191	30.9596	1.42012	0.000113503	0.0897391	intron (NM_001024931, intron 2 of 14)	intron (NM_001285437, intron 2 of 13)	12171	NM_001285438	Rbfox3	opening
chr11	120348357	120348843	50.2251	-1.32012	2.67218e-05	0.0334847	promoter-TSS (NM_009609)	promoter-TSS (NR_038126)	-78	NR_038126	0610009L18Rik	closing
chr12	12904358	12905019	11.6807	2.89997	0.000877316	0.249	Intergenic	Intergenic	37148	NM_008709	Mycn	opening
chr12	17750443	17750707	6.20905	4.13747	0.000581911	NA	intron (NM_016677, intron 1 of 3)	intron (NM_016677, intron 1 of 3)	59761	NM_016677	Hpcal1	opening
chr12	23009964	23010488	15.9286	-1.5208	0.000883155	0.249	promoter-TSS (NR_015504)	promoter-TSS (NR_015504)	17	NR_015504	2410018L13Rik	closing
chr12	32430945	32431457	15.3719	-1.42392	0.000310109	0.138508	Intergenic	RMER1C|Other|Other	52412	NM_001162903	Ccdc71l	closing
chr12	55229782	55230720	142.268	0.794809	6.97016e-05	0.0628862	promoter-TSS (NM_001100110)	promoter-TSS (NM_001100110)	83	NM_001100109_1		opening
chr12	85477387	85477641	19.5005	-2.49087	1.47465e-05	0.0229389	TTS (NM_010234)	TTS (NM_010234)	3613	NM_010234	Fos	closing
chr12	85477760	85478260	37.4127	-2.11425	2.498e-07	0.00093906	TTS (NM_010234)	TTS (NM_010234)	4109	NM_010234	Fos	closing
chr12	99406191	99406637	32.2407	-1.38333	0.00013976	0.0984833	intron (NM_183186, intron 1 of 5)	intron (NM_183186, intron 1 of 5)	43660	NM_183186	Foxn3	closing
chr12	99562357	99562615	18.9371	1.88188	0.000643358	0.221546	Intergenic	Intergenic	65488	NR_045288	1700064M15Rik	opening
chr12	113187507	113188027	53.1815	-1.12617	0.000163507	0.102444	intron (NM_153776, intron 1 of 1)	CpG	1864	NM_153776	Tmem121	closing
chr12	118198374	118199229	59.6586	1.10865	0.00077006	0.236314	exon (NM_010060, exon 1 of 82)	exon (NM_010060, exon 1 of 82)	242	NM_010060	Dnah11	opening
chr13	5870396	5870952	39.4308	-1.09599	0.000359105	0.145942	TTS (NM_011803)	TTS (NM_011803)	9185	NM_011803	Klf6	closing
chr13	21715796	21716891	158.391	0.824189	1.84338e-05	0.0266034	promoter-TSS (NM_178182)	promoter-TSS (NM_178199)	-69	NM_178182	Hist1h2ai	opening
chr13	48625271	48625963	71.5445	-0.755768	0.000945721	0.249686	promoter-TSS (NM_207232)	promoter-TSS (NM_001301781)	55	NM_001301781	Ptpdc1	closing
chr13	85724020	85724986	39.1388	2.27957	5.14257e-07	0.00176353	Intergenic	MLTR31FA_MM|LTR|ERVK	322292	NM_007749	Cox7c	opening
chr14	8286524	8286966	30.2006	-1.34806	0.000951462	0.249686	Intergenic	Intergenic	23031	NM_183187	Fam107a	closing
chr14	45038084	45038385	10.4882	2.51576	0.000785858	NA	Intergenic	L1MB5|LINE|L1	50123	NM_008964	Ptger2	opening
chr14	53007735	53008311	27.3495	-1.43534	0.00018764	0.112862	Intergenic	Intergenic	-512328	NM_001170918	Olfr1507	closing
chr14	53134728	53135256	12.3884	-3.40393	2.63239e-06	0.00611491	Intergenic	(TG)n|Simple_repeat|Simple_repeat	-639297	NM_001170918	Olfr1507	closing
chr14	76658106	76658650	22.3091	-1.53361	0.000120542	0.0921658	Intergenic	(T)n|Simple_repeat|Simple_repeat	-19190	NR_015485	1700108F19Rik	closing
chr14	77512204	77512878	8.94987	-5.24106	0.00075909	NA	intron (NM_001253759, intron 7 of 19)	intron (NM_172813, intron 7 of 18)	-5673	NR_033141	Gm6994	closing
chr14	87478296	87478948	17.0283	2.03039	0.000864595	0.249	intron (NM_172605, intron 6 of 13)	GA-rich|Low_complexity|Low_complexity	62039	NM_001253755	Tdrd3	opening
chr15	3982652	3983170	26.5966	1.62792	0.000590448	0.210072	3' UTR (NM_145930, exon 6 of 6)	3' UTR (NM_145930, exon 6 of 6)	-3338	NM_134099	Fbxo4	opening
chr15	27664050	27664516	30.9818	1.26656	0.000610297	0.211778	intron (NM_001242423, intron 4 of 7)	intron (NM_001242424, intron 4 of 8)	17259	NM_198301	Otulinl	opening
chr15	55120753	55121857	49.5964	1.1855	0.000674593	0.227101	intron (NM_145470, intron 1 of 8)	intron (NM_145470, intron 1 of 8)	-7723	NR_045093	Gm9920	opening
chr15	81871674	81872890	52.8875	-1.16637	0.000876979	0.249	promoter-TSS (NM_026737)	promoter-TSS (NM_026737)	-181	NM_080633	Aco2	closing
chr15	90666833	90667265	11.6944	2.57095	0.000755295	0.236254	intron (NM_001033851, intron 1 of 3)	intron (NM_025815, intron 1 of 19)	12339	NM_025815	Cpne8	opening
chr15	101246126	101246811	160.685	-0.659826	0.000343674	0.142234	Intergenic	CpG	-20378	NM_010444	Nr4a1	closing
chr15	101253795	101254472	72.5502	-0.869651	0.000470131	0.178219	Intergenic	CpG	-12713	NM_010444	Nr4a1	closing
chr15	101258396	101258873	40.7391	-1.23369	1.0936e-05	0.0182937	Intergenic	Intergenic	-8212	NM_010444	Nr4a1	closing
chr15	101275018	101276456	97.0167	-1.52312	3.5265e-05	0.039771	TTS (NM_010444)	TTS (NM_010444)	-8564	NM_026566	Atg101	closing
chr15	101283665	101284574	61.3088	-1.08001	0.000217244	0.119513	promoter-TSS (NM_026566)	promoter-TSS (NM_026566)	-182	NM_026566	Atg101	closing
chr16	32509219	32509969	75.6048	-1.93852	3.97131e-05	0.0416628	Intergenic	Intergenic	13313	NM_199309	Zdhhc19	closing
chr16	46001434	46002250	34.4208	1.49921	0.000241997	0.125296	intron (NM_001134480, intron 1 of 3)	intron (NM_001134480, intron 1 of 3)	8571	NM_001134480	Plcxd2	opening
chr16	76432681	76433579	13.0185	2.24489	0.000730089	0.231937	Intergenic	Intergenic	-60081	NM_173440	Nrip1	opening
chr16	93831953	93832609	77.4351	-0.945274	0.000950325	0.249686	5' UTR (NM_001045529, exon 1 of 17)	5' UTR (NM_001045529, exon 1 of 17)	160	NM_001045529	Morc3	closing
chr17	5285851	5286572	19.7767	1.42975	0.00070309	0.229834	intron (NM_001085355, intron 7 of 19)	intron (NM_001085355, intron 7 of 19)	132556	NM_175349	Ldhal6b	opening
chr17	13345748	13346303	40.2319	1.17509	0.000129227	0.0940255	Intergenic	Intergenic	-8547	NM_001167578	Tcp10c	opening
chr17	15107026	15107734	52.6986	0.972738	0.000591411	0.210072	Intergenic	Intergenic	54321	NM_001034891	Ermard	opening
chr17	33929336	33930167	43.9174	-1.46498	5.56432e-05	0.0522942	promoter-TSS (NM_009059)	promoter-TSS (NM_009059)	-143	NM_009059	Rgl2	closing
chr17	50025043	50025810	46.0249	0.999956	0.000576294	0.207978	intron (NM_181397, intron 7 of 9)	intron (NM_181397, intron 7 of 9)	165071	NM_181397	Rftn1	opening
chr17	57105180	57106109	42.5511	1.16149	0.000139754	0.0984833	exon (NM_009404, exon 1 of 3)	exon (NM_009404, exon 1 of 3)	259	NM_009404	Tnfsf9	opening
chr17	64716183	64716951	23.279	1.75699	0.000970511	0.249686	intron (NM_008549, intron 16 of 21)	intron (NM_008549, intron 16 of 21)	-50544	NR_105051	Dreh	opening
chr17	73893198	73894226	103.831	0.775538	0.000897432	0.249686	exon (NM_011723, exon 32 of 36)	exon (NM_011723, exon 32 of 36)	56484	NM_011723	Xdh	opening
chr18	20058843	20059446	19.4251	1.78791	0.000929045	0.249686	intron (NM_013505, intron 1 of 16)	CpG	361	NM_013505	Dsc2	opening
chr18	26918889	26919440	18.7591	1.81325	0.000323471	0.141116	Intergenic	Intergenic	-1165181	NM_001146294	Celf4	opening
chr18	32542336	32542940	71.5683	-2.38487	0.000534865	0.194583	intron (NM_001048207, intron 1 of 2)	intron (NM_001048207, intron 1 of 2)	17396	NM_001048207	Gypc	closing
chr18	34860359	34861578	227.495	-0.587946	0.0001136	0.0897391	promoter-TSS (NM_007913)	promoter-TSS (NM_007913)	-239	NM_007913	Egr1	closing
chr18	34865327	34866098	35.4561	-1.42885	0.000249586	0.126507	TTS (NM_007913)	TTS (NM_007913)	4505	NM_007913	Egr1	closing
chr18	65695333	65695722	43.3314	-1.09572	0.000324934	0.141116	Intergenic	Intergenic	-2741	NM_177028	Oacyl	closing
chr18	68132628	68132951	15.1327	-2.69138	0.000333166	0.141787	intron (NM_172631, intron 3 of 5)	RCHARR1|DNA|hAT-Charlie	128184	NR_106078	Mir7219	closing
chr18	80554672	80555380	78.3177	-0.792846	0.000437213	0.170027	Intergenic	Intergenic	-10480	NR_028424	Gm2176	closing
chr19	3359754	3360543	36.1409	1.28047	0.000160428	0.101931	intron (NM_013495, intron 5 of 18)	PB1D11|SINE|Alu	-28709	NM_001039658	Tesmin	opening
chr19	6241344	6241903	62.1305	-1.0972	0.000454406	0.173718	promoter-TSS (NM_194348)	promoter-TSS (NM_194348)	-45	NM_194348	Atg2a	closing
chr19	6297538	6298079	65.9143	-1.45835	1.11679e-07	0.000503794	intron (NM_010119, intron 4 of 4)	intron (NM_010119, intron 4 of 4)	-8649	NM_001033342	Cdc42bpg	closing
chr19	6299538	6299894	23.6635	-1.6237	1.54193e-05	0.023186	3' UTR (NM_010119, exon 5 of 5)	3' UTR (NM_010119, exon 5 of 5)	-6741	NM_001033342	Cdc42bpg	closing
chr19	6306175	6306848	33.6093	-1.21654	0.000340165	0.142085	promoter-TSS (NM_001033342)	promoter-TSS (NM_001033342)	54	NM_001033342	Cdc42bpg	closing
chr19	6334687	6335179	69.5933	-1.47941	3.25956e-08	0.000183802	promoter-TSS (NM_001168490)	promoter-TSS (NM_001168488)	-46	NM_001168488	Men1	closing
chr19	9899295	9899941	132.174	-0.814494	4.85838e-05	0.0467895	promoter-TSS (NM_016692)	promoter-TSS (NM_016692)	-85	NM_016692	Incenp	closing
chr19	20601589	20602204	32.2319	2.17189	2.39872e-06	0.00611491	promoter-TSS (NM_013467)	promoter-TSS (NM_013467)	-86	NM_013467	Aldh1a1	opening
chr19	47887296	47888004	91.9296	1.12036	6.48864e-07	0.00195139	Intergenic	Intergenic	21856	NM_026619	Gsto2	opening
chr2	30981818	30982548	152.795	-0.807302	0.000987649	0.249686	promoter-TSS (NM_144885)	promoter-TSS (NM_028846)	-96	NM_028846	Usp20	closing
chr2	38950147	38950817	68.1405	1.48487	1.46563e-05	0.0229389	intron (NM_172854, intron 4 of 7)	intron (NM_172854, intron 4 of 7)	18502	NM_172854	Olfml2a	opening
chr2	67565049	67566425	109.122	1.26027	6.76308e-06	0.0132647	Intergenic	CpG	-109720	NR_106083	Mir7224	opening
chr2	67611730	67612978	26.1692	2.16982	0.000338705	0.142085	Intergenic	Intergenic	-63103	NR_106083	Mir7224	opening
chr2	79713401	79714053	43.0929	1.39561	0.000864291	0.249	intron (NM_001290744, intron 2 of 2)	intron (NR_110980, intron 2 of 2)	5947	NR_110979	Ppp1r1c	opening
chr2	84810885	84811498	51.7523	1.76186	1.91454e-06	0.00539793	TTS (NM_024230)	TTS (NM_024230)	11461	NM_024230	Smtnl1	opening
chr2	89196386	89196824	10.1386	-2.7715	0.000899502	NA	Intergenic	Intergenic	-2573	NM_146967	Olfr1226	closing
chr2	117105275	117105841	60.2125	0.828516	0.000800422	0.239125	Intergenic	MIR|SINE|MIR	-15513	NM_033524	Spred1	opening
chr2	131209437	131209669	9.30573	-5.30767	0.0007638	NA	promoter-TSS (NM_027129)	promoter-TSS (NM_027129)	-807	NM_027129	Ap5s1	closing
chr2	135700607	135701202	34.4201	-3.63392	0.000928591	0.249686	Intergenic	Intergenic	-40926	NM_013829	Plcb4	closing
chr2	144224318	144224974	95.6468	0.757053	0.000874173	0.249	Intergenic	L1MCa|LINE|L1	-35356	NM_001033778		opening
chr2	152831058	152831832	93.5399	-0.688014	0.000759389	0.236254	promoter-TSS (NM_001289717)	promoter-TSS (NM_001289717)	283	NM_009743	Bcl2l1	closing
chr2	160225433	160225875	14.8868	2.46935	0.000909871	0.249686	Intergenic	Intergenic	101840	NM_001033411	Gm826	opening
chr2	173218541	173219244	63.1308	0.867788	0.000195145	0.114327	promoter-TSS (NM_021394)	promoter-TSS (NM_001139519)	30	NM_001139519	Zbp1	opening
chr2	178513596	178514228	32.6168	1.35301	6.882e-05	0.0628862	Intergenic	Intergenic	83397	NM_198656	Cdh26	opening
chr3	19000059	19000689	48.2983	1.19701	0.00076505	0.236314	Intergenic	Intergenic	162691	NM_028840	Armc1	opening
chr3	25124944	25125771	18.8656	2.15703	0.000216763	0.119513	Intergenic	RMER17A2|LTR|ERVK	1027950	NM_001163387	Nlgn1	opening
chr3	26333336	26333941	24.6064	1.44929	0.000973011	0.249686	Intergenic	Intergenic	-1729	NM_138666	Nlgn1	opening
chr3	57512285	57512802	14.3127	2.26402	0.000235139	0.124792	intron (NM_133784, intron 2 of 6)	intron (NM_001168281, intron 2 of 6)	63333	NM_133784	Wwtr1	opening
chr3	67073681	67074192	9.48328	5.65802	0.000190181	NA	intron (NM_025822, intron 3 of 9)	Lx3B|LINE|L1	88264	NM_025822	Rsrc1	opening
chr3	79233673	79234375	61.373	1.27718	0.000267554	0.129781	intron (NR_045502, intron 1 of 2)	intron (NR_045502, intron 1 of 2)	21105	NR_045502	4921511C10Rik	opening
chr3	82808296	82808863	33.8155	1.14319	0.000666742	0.226146	Intergenic	URR1B|DNA|hAT-Charlie	67904	NM_001277170	Rbm46	opening
chr3	97710085	97710616	18.1511	2.56818	1.82263e-07	0.00074746	exon (NM_001039376, exon 33 of 47)	exon (NM_001039376, exon 33 of 47)	-19788	NR_106084	Mir7225	opening
chr3	107931553	107932031	46.0414	1.17482	0.000194803	0.114327	promoter-TSS (NM_026672)	promoter-TSS (NM_026672)	-47	NM_026672	Gstm7	opening
chr3	115729161	115729605	17.941	1.87286	0.000687487	0.228443	Intergenic	Intergenic	-14328	NM_007901	S1pr1	opening
chr3	142560192	142561081	136.973	0.625893	0.000608129	0.211778	5' UTR (NM_001289493, exon 1 of 11)	5' UTR (NM_001289493, exon 1 of 11)	140	NM_001289493	Gbp3	opening
chr3	144123542	144123992	9.96906	2.3421	0.000399335	NA	Intergenic	Intergenic	78565	NM_001161770	Lmo4	opening
chr3	154182992	154183432	33.1109	1.33801	0.000782939	0.237041	intron (NM_001081263, intron 2 of 21)	intron (NM_001081263, intron 2 of 21)	147348	NM_010713	Lhx8	opening
chr3	157571904	157572424	58.985	1.07125	0.000142255	0.0984833	intron (NM_011196, intron 1 of 2)	intron (NM_011196, intron 1 of 2)	5272	NM_011196	Ptger3	opening
chr4	33265001	33265500	21.9497	1.9343	0.000107329	0.0880313	Intergenic	RLTR20C2_MM|LTR|ERVK	-16463	NM_001033225	Pnrc1	opening
chr4	38381917	38382296	8.78973	-2.60836	3.97333e-05	NA	Intergenic	Lx7|LINE|L1	-1068187	NM_001081095	1700009N14Rik	closing
chr4	40472912	40473548	20.056	1.49604	0.000984261	0.249686	promoter-TSS (NM_001166009)	promoter-TSS (NM_001166009)	100	NM_001166009	Tmem215	opening
chr4	41569276	41570030	140.536	-0.779012	1.88714e-05	0.0266034	promoter-TSS (NM_001159583)	promoter-TSS (NM_001159583)	-126	NM_001159583	Fam219a	closing
chr4	42054120	42054786	14.6307	-1.69246	0.000983921	0.249686	intron (NR_033123, intron 2 of 4)	CpG	677	NR_033123	4933409K07Rik	closing
chr4	42294261	42294728	15.735	-1.8597	0.000104822	0.0875668	intron (NM_001270432_1, intron 2 of 3)	CpG	630	NM_001270432_1		closing
chr4	42439346	42439858	16.1119	-2.52471	7.69687e-06	0.0138885	intron (NM_001270432_2, intron 2 of 3)	CpG	627	NM_001270431_2		closing
chr4	42551403	42552098	16.6047	-1.90853	0.000153819	0.0991274	Intergenic	CpG	-23513	NM_001085530_1		closing
chr4	120223625	120224146	18.3418	2.19859	0.000210845	0.118893	Intergenic	Intergenic	62461	NM_007902	Edn2	opening
chr4	122122774	122123108	26.955	-1.7833	0.000694299	0.228617	Intergenic	Intergenic	-500816	NM_001099309	Gm12887	closing
chr4_GL456350_random	173395	173940	18.844	-1.73829	0.00015343	0.0991274	intron (NM_001270432_3, intron 2 of 3)	CpG-10798	619	NM_001177580	Gm21953	closing
chr5	37041513	37042190	66.9621	-0.915143	0.000729404	0.231937	Intergenic	Intergenic	-9006	NM_178394	Jakmip1	closing
chr5	96037542	96038040	13.8279	1.86782	0.000442865	0.170753	Intergenic	Intergenic	80852	NM_018866	Cxcl13	opening
chr5	105731096	105731924	68.2094	-0.772905	0.000606324	0.211778	intron (NM_178701, intron 1 of 2)	intron (NM_178701, intron 1 of 2)	30700	NM_178701	Lrrc8d	closing
chr5	132884058	132884568	19.8292	2.16458	0.000938311	0.249686	Intergenic	Intergenic	-341970	NM_177047	Auts2	opening
chr5	133142478	133143131	13.3929	1.63742	0.000384119	0.150678	Intergenic	Intergenic	-600461	NM_177047	Auts2	opening
chr6	28929170	28929618	12.3031	-2.95468	0.000129078	0.0940255	Intergenic	Intergenic	-93225	NR_029567	Mir129-1	closing
chr6	35252372	35253353	111.396	-0.649011	0.000728317	0.231937	exon (NR_027875, exon 1 of 3)	non-coding (NR_027875, exon 1 of 3)	130	NR_027875	1810058I24Rik	closing
chr6	108164840	108165262	15.0489	2.91946	4.34135e-05	0.0445097	intron (NM_145937, intron 3 of 8)	intron (NM_145937, intron 3 of 8)	20532	NM_145937	Sumf1	opening
chr6	108222892	108223318	15.2578	2.77521	0.000369197	0.148704	intron (NM_010585, intron 2 of 61)	intron (NM_010585, intron 2 of 61)	10009	NM_010585	Itpr1	opening
chr6	108306314	108306638	22.2685	1.83437	0.000284228	0.134966	intron (NM_010585, intron 4 of 61)	intron (NM_010585, intron 4 of 61)	93380	NM_010585	Itpr1	opening
chr6	124321383	124322336	66.0403	0.947393	0.000330771	0.141787	intron (NM_053094, intron 11 of 16)	RLTR19-int|LTR|ERVK	17208	NM_001170395	Cd163	opening
chr6	134020695	134021279	51.1513	1.74146	3.62177e-06	0.00778007	Intergenic	Intergenic	-14713	NM_001303102	Etv6	opening
chr6	135229827	135230268	19.6175	1.8168	0.000301332	0.136565	intron (NM_028982, intron 10 of 12)	intron (NM_028982, intron 10 of 12)	17837	NM_001080552	Gsg1	opening
chr7	19301812	19302526	50.4421	-1.43376	2.30655e-05	0.0306032	TTS (NM_008036)	TTS (NM_008036)	7876	NM_008036	Fosb	closing
chr7	19302858	19303032	10.2625	-2.40633	0.000309447	NA	3' UTR (NM_008036, exon 4 of 4)	3' UTR (NM_008036, exon 4 of 4)	7100	NM_008036	Fosb	closing
chr7	28375521	28376724	230.979	-0.740573	3.30616e-05	0.0382421	TTS (NM_011756)	TTS (NM_011756)	3106	NM_011756	Zfp36	closing
chr7	47346016	47346640	49.5114	0.924634	0.000513506	0.188331	intron (NM_153095, intron 1 of 1)	intron (NM_153095, intron 1 of 1)	7912	NM_153095	Mrgpra1	opening
chr7	66212584	66213208	27.2653	1.15966	0.000994886	0.249686	Intergenic	Intergenic	103381	NM_001081163	Chsy1	opening
chr7	74697933	74698330	7.28901	2.95256	0.000506065	NA	Intergenic	Intergenic	-143351	NM_001038643	Slco3a1	opening
chr7	80208737	80209343	54.8321	-1.35784	0.000782778	0.237041	intron (NM_013659, intron 2 of 14)	intron (NM_013659, intron 2 of 14)	22199	NM_013659	Sema4b	closing
chr7	127090976	127091829	111.947	-0.848949	7.24191e-05	0.0640568	promoter-TSS (NM_178901)	promoter-TSS (NM_178901)	-34	NM_178901	AI467606	closing
chr8	3392721	3393299	35.6328	1.72586	2.8928e-05	0.0345081	promoter-TSS (NM_133962)	promoter-TSS (NM_133962)	2	NM_133962	Arhgef18	opening
chr8	4404161	4404685	16.1449	2.16663	0.000377894	0.149537	Intergenic	URR1B|DNA|hAT-Charlie	54835	NM_009138	Ccl25	opening
chr8	13472160	13472695	21.9785	1.59961	0.000224486	0.120557	intron (NM_019521, intron 10 of 14)	intron (NM_019521, intron 10 of 14)	22108	NM_019521	Gas6	opening
chr8	14880249	14880447	5.61617	5.33488	0.000959108	NA	Intergenic	Intergenic	-8188	NM_012000	Cln8	opening
chr8	42209896	42210513	11.9622	-2.1935	0.000798279	0.239125	Intergenic	Intergenic	382937	NR_045497	2810404M03Rik	closing
chr8	57541017	57541841	35.6749	2.1672	5.51277e-08	0.000276318	intron (NM_001167981, intron 6 of 11)	intron (NM_001167981, intron 6 of 11)	29586	NM_008252	Hmgb2	opening
chr8	61450839	61451452	35.2787	1.33202	0.000198013	0.11452	Intergenic	Intergenic	-36589	NM_145595	Cbr4	opening
chr8	70702671	70703109	34.4609	-1.65913	4.70191e-05	0.0467895	Intergenic	Intergenic	5151	NM_010592	Jund	closing
chr8	76432772	76433252	10.7941	2.97342	0.000115379	0.0897391	Intergenic	(T)n|Simple_repeat|Simple_repeat	467161	NR_028579	Gm10649	opening
chr8	79414859	79415357	16.1532	1.95589	0.00025805	0.127922	Intergenic	Intergenic	-15640	NM_008539	Smad1	opening
chr8	94543996	94544383	15.2911	3.13651	4.87488e-05	0.0467895	intron (NM_153507, intron 1 of 15)	intron (NM_153507, intron 1 of 15)	11161	NM_153507	Cpne2	opening
chr8	120369993	120370346	43.8758	-1.39326	0.000376832	0.149537	Intergenic	Intergenic	-118697	NM_198671	Gse1	closing
chr8	120371750	120372234	54.7406	-1.31914	0.000298647	0.136565	Intergenic	Intergenic	-116874	NM_198671	Gse1	closing
chr8	124265838	124266230	17.1311	1.7834	0.000147099	0.0990417	intron (NM_139272, intron 1 of 15)	intron (NM_139272, intron 1 of 15)	34640	NM_139272	Galnt2	opening
chr9	5298102	5298928	63.4234	1.09165	0.000150943	0.0991274	promoter-TSS (NM_009807)	promoter-TSS (NM_009807)	-2	NM_009807	Casp1	opening
chr9	70080015	70080588	10.2834	7.57075	5.13727e-07	NA	Intergenic	Intergenic	-42213	NM_028087	Gcnt3	opening
chr9	79951355	79951748	14.6042	2.53342	0.000957228	0.249686	intron (NM_001081243, intron 1 of 5)	MTC|LTR|ERVL-MaLR	26331	NM_001081243	Filip1	opening
chr9	88404064	88404579	24.7647	-1.62415	0.000100793	0.08579	exon (NM_172926, exon 12 of 28)	exon (NM_172926, exon 12 of 28)	34630	NM_172926	Snx14	closing
chr9	97307477	97308059	14.1227	1.4896	0.000488204	0.183062	Intergenic	Intergenic	62190	NM_030219	Trim42	opening
chr9	104874126	104874601	9.28887	3.55478	0.00029752	NA	intron (NM_028719, intron 3 of 15)	intron (NM_028719, intron 3 of 15)	-178905	NM_053159	Mrpl3	opening
chr9	113441949	113442282	11.9223	3.57191	2.63867e-05	0.0334847	Intergenic	Intergenic	145037	NR_040760	AU023762	opening
chrX	73471692	73472108	15.2457	2.22275	0.000720485	0.231937	Intergenic	Intergenic	-11735	NM_007542	Bgn	opening
chrX	75739584	75740116	34.2471	-1.68651	2.71105e-06	0.00611491	intron (NR_029443, intron 6 of 8)	intron (NR_029443, intron 6 of 8)	24849	NR_029443	4933407K13Rik	closing
chrX	75740562	75740945	30.0762	-1.47769	0.00012359	0.0929212	intron (NR_029443, intron 6 of 8)	intron (NR_029443, intron 6 of 8)	23946	NR_029443	4933407K13Rik	closing
chrX	75744403	75744943	46.1926	-1.26774	0.000144087	0.0984833	intron (NR_029443, intron 5 of 8)	intron (NR_029443, intron 5 of 8)	20026	NR_029443	4933407K13Rik	closing
chrX	75749264	75749810	42.2739	-1.5118	5.41104e-06	0.0110953	intron (NR_029443, intron 4 of 8)	intron (NR_029443, intron 4 of 8)	15162	NR_029443	4933407K13Rik	closing
chrX	75758962	75759426	29.7784	-1.58706	0.000168267	0.102577	intron (NR_029443, intron 2 of 8)	intron (NR_029443, intron 2 of 8)	5505	NR_029443	4933407K13Rik	closing
chrX	129056442	129056789	20.6039	-1.82307	3.75409e-05	0.0403216	intron (NR_045441, intron 1 of 3)	(CCCTAA)n|Simple_repeat|Simple_repeat	5091	NR_045441	4930558G05Rik	closing
chrX	142806045	142806631	21.6958	1.39653	0.000296478	0.136565	intron (NM_001199357, intron 4 of 6)	intron (NM_001199357, intron 4 of 6)	67338	NR_030523	Mir652	opening
chrX	145849185	145849841	21.5773	1.58581	0.000880962	0.249	Intergenic	Intergenic	-361874	NM_001290274	Amot	opening
chrX	162921652	162922181	13.4573	2.16708	0.000688708	0.228443	intron (NM_018737, intron 6 of 18)	B1_Mur3|SINE|Alu	19745	NR_033143	Ctps2	opening
chrX	169986693	169987220	48.1641	-1.66422	2.90685e-05	0.0345081	intron (NM_001290506, intron 8 of 9)	CpG	-8039	NR_029457	G530011O06Rik	closing
chrX	169991097	169991620	77.6478	-4.86837	9.06964e-35	1.02285e-30	TTS (NM_010797)	TTS (NM_001290506)	-12441	NR_029457	G530011O06Rik	closing
chrX	169996855	169997359	82.7837	-11.0895	2.32433e-14	1.74755e-10	Intergenic	CpG	-18190	NR_029457	G530011O06Rik	closing
chrX	169997737	169998528	163.079	-5.91994	2.51751e-57	5.67837e-53	Intergenic	CpG	-19215	NR_029457	G530011O06Rik	closing
chrY	90765285	90765940	77.8388	-5.27075	6.53559e-35	9.82757e-31	Intergenic	Intergenic	-19830	NM_133362	Erdr1	closing
chrY	90771201	90771728	87.9476	-11.1747	1.95966e-14	1.74755e-10	Intergenic	CpG	-13978	NM_133362	Erdr1	closing
chrY	90772080	90772866	165.248	-5.81786	1.27032e-59	5.73052e-55	Intergenic	CpG	-12969	NM_133362	Erdr1	closing
chrY	90799088	90799467	11.4539	-3.21302	2.25347e-05	0.0306032	intron (NM_133362, intron 2 of 2)	intron (NM_133362, intron 2 of 2)	13835	NM_133362	Erdr1	closing
chrY	90803352	90803607	7.99392	-5.80927	0.000157692	NA	intron (NM_133362, intron 2 of 2)	intron (NM_133362, intron 2 of 2)	18037	NM_133362	Erdr1	closing
chrY	90812673	90813235	15.116	-4.08084	2.59938e-06	0.00611491	intron (NM_133362, intron 2 of 2)	(TTAGGG)n|Simple_repeat|Simple_repeat	27512	NM_133362	Erdr1	closing

## Sheet: Table 5f
Supplementary Table 5f. Differentially accessible regions (DARs) between young and aged GMPs (n=2)
Column	Description
Chr	Chromatin of DAR(p<0.001)
Start	position of DAR
End	position of DAR
Base Mean	Average of the normalized count values, dividing by size factors, taken over all samples
log2 fold change	Log2 fold change (Aged / Young)
p-value	P-values were calculated by Generalized linear model. Multiple comparisons were corrected as q-values by Benjamini-Hochberg method
q-value	Multiple comparisons were corrected as q-values by Benjamini-Hochberg method
Gene Expression	Normalized count from Deseq2
change during aging	opening or closing
Opening and closing regions during aging are indicated in red and black, respectively.
Chr	Start	End	baseMean	log2FoldChange	pvalue	padj	Annotation	Detailed Annotation	Distance to TSS	Nearest PromoterID	Gene Name	change during aging
chr1	36173008	36173315	7.24815	2.34251	7.28593e-05	0.167785	intron (NM_198899, intron 25 of 40)	intron (NM_198899, intron 25 of 40)	-28848	NR_105862	Mir6897	opening
chr1	39698436	39698837	16.1352	1.48305	0.000920366	0.79704	intron (NM_001145660, intron 4 of 14)	intron (NM_001145660, intron 4 of 14)	22353	NM_001145660	Rfx8	opening
chr1	42744952	42745565	37.8172	1.73732	0.000187143	0.300673	Intergenic	Intergenic	-5454	NR_130904	Dalir	opening
chr1	67397828	67398497	21.908	2.08667	1.88137e-05	0.0727644	Intergenic	MamGypLTR1a|LTR|Gypsy	275135	NM_001080809	Cps1	opening
chr1	99812053	99812267	2.51796	6.05264	0.000294752	NA	intron (NM_172851, intron 1 of 23)	intron (NM_172851, intron 1 of 23)	39395	NM_172851	Cntnap5b	opening
chr1	132803860	132804271	17.5344	2.12172	1.70633e-05	0.0727644	Intergenic	MLT1F1|LTR|ERVL-MaLR	-62268	NM_001160317	Nfasc	opening
chr1	132834077	132834461	13.0213	1.64035	0.000847087	0.770025	Intergenic	Intergenic	-46086	NM_010732	Lrrn2	opening
chr1	146337110	146337340	2.83353	3.24579	0.000682703	NA	Intergenic	MLT2C1|LTR|ERVL	-158441	NM_153539	Brinp3	opening
chr1	159686341	159686926	37.4877	1.351	0.000928516	0.79704	intron (NM_022312, intron 1 of 22)	intron (NM_022312, intron 1 of 22)	162864	NM_022312	Tnr	opening
chr10	5593405	5593899	86.4701	1.15287	9.75316e-05	0.188538	promoter-TSS (NM_026793)	promoter-TSS (NM_026793)	-76	NM_026793	Myct1	opening
chr10	23557967	23558185	3.87813	6.2128	0.00013215	NA	Intergenic	Intergenic	-208173	NM_010167	Eya4	opening
chr10	62332494	62332905	17.5516	3.34313	0.00044801	0.515193	intron (NM_010438, intron 4 of 21)	intron (NM_010438, intron 4 of 21)	7722	NM_001146100	Hk1	opening
chr10	81382038	81382709	75.8447	1.09084	0.000744807	0.704873	Intergenic	B4A|SINE|B4	-2055	NM_133964	Dohh	opening
chr12	53587476	53588192	36.1312	1.02975	0.000900983	0.79704	intron (NM_013780, intron 3 of 11)	intron (NM_013780, intron 3 of 11)	339157	NM_013780	Npas3	opening
chr12	60150364	60150887	6.07206	3.54629	0.000563034	0.58936	Intergenic	Lx6|LINE|L1	-931142	NM_001033156	Fbxo33	opening
chr12	89558924	89559219	3.95178	2.84999	0.00094171	NA	intron (NM_172544, intron 14 of 19)	intron (NM_172544, intron 14 of 19)	-253412	NM_001252074	Nrxn3	opening
chr12	89811978	89812726	44.593	1.70123	0.000199112	0.30138	promoter-TSS (NM_001252074)	promoter-TSS (NM_001252074)	-131	NM_001252074	Nrxn3	opening
chr13	60936403	60937105	208.922	1.0456	0.00069946	0.690327	promoter-TSS (NM_007796)	promoter-TSS (NM_007796)	-129	NM_007796	Ctla2a	opening
chr13	119598908	119599416	121.398	-1.03923	2.00116e-05	0.0727644	intron (NM_001177666, intron 2 of 3)	intron (NM_001177666, intron 2 of 3)	-24657	NM_020279	Ccl28	closing
chr14	34508198	34508705	16.0059	3.34147	1.45622e-06	0.0143697	Intergenic	Intergenic	-5905	NM_009758	Bmpr1a	opening
chr15	25915168	25915443	14.6678	1.9815	0.000323841	0.411856	intron (NM_001034851, intron 3 of 8)	intron (NM_001034851, intron 3 of 8)	-18247	NM_001277318	Retreg1	opening
chr15	31344933	31345297	19.7824	2.76716	9.68341e-05	0.188538	intron (NM_027496, intron 1 of 3)	intron (NM_027496, intron 1 of 3)	22644	NM_001164441	Ankrd33b	opening
chr15	77343444	77344013	30.8617	1.76262	0.000934491	0.79704	Intergenic	Intergenic	-36675	NM_053104	Rbfox2	opening
chr15	87074281	87074926	10.5421	2.35595	0.000739082	0.704873	Intergenic	Intergenic	-469696	NM_001252310	Tafa5	opening
chr15	89497580	89498132	78.5026	0.955506	0.000893515	0.79704	Intergenic	Intergenic	-2001	NM_021423	Shank3	opening
chr15	90666833	90667265	11.6944	3.09329	3.52496e-08	0.000608813	intron (NM_001033851, intron 1 of 3)	intron (NM_025815, intron 1 of 19)	12339	NM_025815	Cpne8	opening
chr16	6100439	6100978	13.4162	2.78991	3.83387e-05	0.110361	intron (NM_021477, intron 1 of 16)	intron (NM_021477, intron 1 of 16)	125121	NR_045799	1700123O21Rik	opening
chr16	85800690	85801083	61.6273	1.46298	3.04704e-05	0.0973289	intron (NM_009621, intron 1 of 8)	intron (NM_009621, intron 1 of 8)	2229	NM_009621	Adamts1	opening
chr16	86644766	86645275	15.4714	1.7618	0.000327882	0.411856	Intergenic	Intergenic	-709165	NM_001159331	N6amt1	opening
chr16	91475825	91476114	9.29503	-2.06498	3.24026e-05	0.0973289	Intergenic	RLTR16|LTR|ERVK	-9246	NM_010508	Ifnar1	closing
chr16	95009918	95010369	14.48	1.6092	0.000958045	0.79744	Intergenic	L1_Mur3|LINE|L1	-12447	NM_001025585	Kcnj6	opening
chr17	29859706	29860403	77.412	0.770215	0.000523997	0.571789	intron (NM_001081160, intron 1 of 15)	intron (NM_001081160, intron 1 of 15)	27828	NM_001081160	Mdga1	opening
chr17	70488683	70489322	127.85	1.00431	4.85544e-05	0.121886	intron (NM_027712, intron 1 of 9)	intron (NM_027712, intron 1 of 9)	-33108	NM_001128180	Dlgap1	opening
chr17	87746056	87746835	57.0401	1.25095	0.000105653	0.192082	exon (NM_199251, exon 2 of 2)	exon (NM_199251, exon 2 of 2)	51549	NM_199251	Kcnk12	opening
chr18	22985002	22985666	87.9762	1.40119	8.31584e-05	0.185325	intron (NM_199024, intron 1 of 9)	intron (NM_199024, intron 1 of 9)	53329	NM_001161483	Nol4	opening
chr18	45778327	45778802	21.1302	3.88703	3.13809e-05	0.0973289	intron (NR_040342, intron 3 of 3)	intron (NR_040342, intron 3 of 3)	218410	NM_080465	Kcnn2	opening
chr19	19110996	19111796	58.082	2.28708	5.71855e-06	0.0305417	promoter-TSS (NM_001043354)	promoter-TSS (NM_001043354)	-200	NM_001043354	Rorb	opening
chr19	20601589	20602204	32.2319	2.19334	0.000372364	0.451319	promoter-TSS (NM_013467)	promoter-TSS (NM_013467)	-86	NM_013467	Aldh1a1	opening
chr19	40813296	40813716	45.2523	1.38524	0.000820128	0.755458	Intergenic	Intergenic	-17773	NM_172839	Ccnj	opening
chr19	47887296	47888004	91.9296	0.845358	7.12534e-05	0.167785	Intergenic	Intergenic	21856	NM_026619	Gsto2	opening
chr2	77711702	77712119	16.0245	1.71692	0.000227795	0.321173	intron (NM_178723, intron 3 of 9)	Lx5|LINE|L1	-8638	NM_001113399	Zfp385b	opening
chr2	93778155	93778443	8.53356	-5.32751	0.000621713	0.631642	intron (NM_010163, intron 7 of 13)	intron (NM_010163, intron 7 of 13)	44269	NM_010163	Ext2	closing
chr2	136679726	136680376	48.33	1.83451	0.000119346	0.211414	Intergenic	Intergenic	-33399	NM_001291056	Snap25	opening
chr2	137827715	137828322	18.9257	2.10084	0.000323724	0.411856	Intergenic	Intergenic	-428566	NM_001025431	Btbd3	opening
chr2	173036613	173037091	51.7575	1.97819	9.99298e-05	0.188538	Intergenic	Intergenic	14950	NM_019547	Rbm38	opening
chr2	177925306	177926082	40.4423	1.36438	0.000774159	0.722751	promoter-TSS (NM_183135)	promoter-TSS (NM_183135)	-44	NM_183135	Zfp972	opening
chr3	42449606	42450100	11.1973	-2.91248	3.65482e-06	0.0252497	Intergenic	Intergenic	707235	NM_001099785	D3Ertd751e	closing
chr3	50063363	50063826	5.34069	2.86612	4.38406e-05	0.116491	Intergenic	Intergenic	-306278	NM_130448	Pcdh18	opening
chr3	57294654	57295543	50.9164	1.89862	9.28559e-05	0.188538	intron (NM_008536, intron 2 of 6)	intron (NM_008536, intron 2 of 6)	6821	NM_008536	Tm4sf1	opening
chr3	68160674	68161256	59.3401	2.58348	0.000273733	0.363675	intron (NM_001113420, intron 1 of 6)	L2a|LINE|L2	96163	NM_001113421	Schip1	opening
chr3	79907061	79907684	61.8823	2.10312	0.000218913	0.321173	intron (NM_133187, intron 1 of 3)	intron (NM_133187, intron 1 of 3)	21442	NM_133187	Gask1b	opening
chr3	92573695	92573987	6.20394	3.22378	0.00013767	0.231978	promoter-TSS (NM_008412)	promoter-TSS (NM_008412)	-106	NM_008412	Ivl	opening
chr3	115211875	115212205	6.32303	-3.56269	0.000144002	0.23687	Intergenic	Intergenic	131075	NM_153157	Olfm3	closing
chr3	145210055	145210604	34.7036	1.48315	0.00020067	0.30138	Intergenic	Intergenic	-82143	NM_027770	Col24a1	opening
chr3	149052356	149052974	80.1704	-1.04164	0.000695133	0.690327	Intergenic	(TTAGGG)n|Simple_repeat|Simple_repeat	-98030	NM_001081298	Adgrl2	closing
chr4	38381917	38382296	8.78973	-3.19209	0.000262807	0.356006	Intergenic	Lx7|LINE|L1	-1068187	NM_001081095	1700009N14Rik	closing
chr4	66057041	66057684	52.3255	1.44811	0.000718758	0.699382	intron (NM_207109, intron 5 of 22)	intron (NM_207109, intron 5 of 22)	347121	NM_019514	Astn2	opening
chr4	130074987	130075645	62.1224	0.994887	0.000100974	0.188538	intron (NM_028266, intron 42 of 69)	intron (NM_028266, intron 42 of 69)	27476	NM_028266	Col16a1	opening
chr5	4757669	4758432	75.9238	0.751136	0.000619452	0.631642	exon (NM_021457, exon 1 of 1)	5' UTR (NM_021457, exon 1 of 1)	166	NM_021457	Fzd1	opening
chr5	68735225	68735723	7.44282	-4.25782	1.93166e-05	0.0727644	Intergenic	Intergenic	606235	NM_175519	Kctd8	closing
chr6	64727626	64728200	57.3855	1.32565	4.20902e-05	0.116314	Intergenic	Intergenic	-1233	NM_007500	Atoh1	opening
chr6	106981265	106981581	6.56096	-2.3253	0.000127718	0.220588	Intergenic	L1MB3|LINE|L1	-181336	NM_021449	Crbn	closing
chr6	106991657	106991992	5.06668	-2.61277	0.000884319	NA	Intergenic	Intergenic	-191737	NM_021449	Crbn	closing
chr6	112273418	112274025	68.1893	1.74005	5.74707e-06	0.0305417	promoter-TSS (NM_144799)	promoter-TSS (NM_144799)	-37	NM_144799	Lmcd1	opening
chr6	144723563	144724130	37.4996	2.06521	0.000454894	0.515193	Intergenic	Intergenic	50978	NR_040519	Sox5os3	opening
chr7	47747395	47747937	23.9028	1.68703	0.000529694	0.571789	Intergenic	Intergenic	-146294	NM_153067	Mrgpra3	opening
chr7	71050901	71051257	3.47666	2.79627	0.000543141	NA	Intergenic	L2c|LINE|L2	-684333	NM_183261	Nr2f2	opening
chr7	71242457	71243006	34.2833	1.56846	1.34258e-05	0.0662526	Intergenic	Intergenic	-666964	NR_130995	4930441H08Rik	opening
chr8	76432772	76433252	10.7941	5.35542	0.000558261	0.58936	Intergenic	(T)n|Simple_repeat|Simple_repeat	467161	NR_028579	Gm10649	opening
chr8	76539569	76540027	8.78258	3.85466	3.24402e-11	2.24116e-06	Intergenic	Intergenic	360375	NR_028579	Gm10649	opening
chr8	112933596	112934077	11.9079	3.1863	0.000952472	0.79744	Intergenic	Intergenic	-133426	NR_033584	Gm10280	opening
chr8	113083977	113084432	14.0367	3.8786	3.43352e-06	0.0252497	intron (NR_033584, intron 1 of 3)	intron (NR_033584, intron 1 of 3)	16942	NR_033584	Gm10280	opening
chr9	28101786	28102443	24.9187	1.69748	0.000978382	0.804673	intron (NM_177906, intron 1 of 7)	intron (NM_177906, intron 1 of 7)	310845	NM_177906	Opcml	opening
chrX	69361153	69361577	11.5703	2.38438	0.00022362	0.321173	intron (NM_008032, intron 1 of 19)	intron (NM_008032, intron 1 of 19)	1034	NM_008032	Aff2	opening
chrX	169978671	169979438	28.8718	-1.4611	1.53317e-05	0.0706139	promoter-TSS (NR_029457)	promoter-TSS (NR_029457)	-137	NR_029457	G530011O06Rik	closing
chrX	169986693	169987220	48.1641	-1.88964	1.46739e-08	0.00033792	intron (NM_001290506, intron 8 of 9)	CpG	-8039	NR_029457	G530011O06Rik	closing
chrX	169991097	169991620	77.6478	-1.05298	0.000508116	0.566188	TTS (NM_010797)	TTS (NM_001290506)	-12441	NR_029457	G530011O06Rik	closing
chrX	169996855	169997359	82.7837	-5.03037	1.66397e-06	0.0143697	Intergenic	CpG	-18190	NR_029457	G530011O06Rik	closing
chrX	169997737	169998528	163.079	-1.26564	5.18618e-06	0.0305417	Intergenic	CpG	-19215	NR_029457	G530011O06Rik	closing
chrX	170002820	170002965	8.06111	-2.56964	0.000364508	0.449686	Intergenic	Intergenic	-23975	NR_029457	G530011O06Rik	closing
chrY	90739338	90740554	101.7	-2.26926	2.94864e-05	0.0973289	Intergenic	Intergenic	-45496	NM_133362	Erdr1	closing
chrY	90761210	90761737	41.5853	-1.43232	1.64708e-06	0.0143697	Intergenic	CpG	-23969	NM_133362	Erdr1	closing
chrY	90765285	90765940	77.8388	-1.56887	1.32647e-06	0.0143697	Intergenic	Intergenic	-19830	NM_133362	Erdr1	closing
chrY	90771201	90771728	87.9476	-5.94296	4.93996e-05	0.121886	Intergenic	CpG	-13978	NM_133362	Erdr1	closing
chrY	90772080	90772866	165.248	-1.62934	8.25644e-09	0.000285202	Intergenic	CpG	-12969	NM_133362	Erdr1	closing
chrY	90799088	90799467	11.4539	-2.75652	9.0676e-05	0.188538	intron (NM_133362, intron 2 of 2)	intron (NM_133362, intron 2 of 2)	13835	NM_133362	Erdr1	closing
chrY	90800445	90800738	18.4939	-1.92726	0.000404135	0.480007	intron (NM_133362, intron 2 of 2)	intron (NM_133362, intron 2 of 2)	15149	NM_133362	Erdr1	closing
chrY	90812673	90813235	15.116	-2.75596	0.000409929	0.480007	intron (NM_133362, intron 2 of 2)	(TTAGGG)n|Simple_repeat|Simple_repeat	27512	NM_133362	Erdr1	closing
chrY	90828400	90828625	5.92968	-3.33783	0.00025489	0.352187	Intergenic	CpG	43070	NM_133362	Erdr1	closing
chrY	90828773	90829219	20.4389	-1.68786	0.00019852	0.30138	Intergenic	CpG	43554	NM_133362	Erdr1	closing

## Sheet: Table 5g
Supplementary Table 5g. Differentially accessible regions (DARs) between young and aged MEPs (n=2)
Column	Description
Chr	Chromatin of DAR(p<0.001)
Start	position of DAR
End	position of DAR
Base Mean	Average of the normalized count values, dividing by size factors, taken over all samples
log2 fold change	Log2 fold change (Aged / Young)
p-value	P-values were calculated by Generalized linear model. Multiple comparisons were corrected as q-values by Benjamini-Hochberg method
q-value	Multiple comparisons were corrected as q-values by Benjamini-Hochberg method
Gene Expression	Normalized count from Deseq2
change during aging	opening or closing
Opening and closing regions during aging are indicated in red and blue, respectively.
Chr	Start	End	baseMean	log2FoldChange	pvalue	padj	Annotation	Detailed Annotation	Distance to TSS	Nearest PromoterID	Gene Name	change during aging
chr10	24493923	24494289	6.30612	-5.46337	0.000804562	0.99663	Intergenic	Intergenic	-101336	NM_010217	Ccn2	closing
chr10	103368705	103369524	119.728	1.72753	1.79066e-05	0.67911	intron (NM_001252330, intron 1 of 11)	intron (NM_001252330, intron 1 of 11)	1306	NM_001252330	Slc6a15	opening
chr18	4199025	4199393	28.7594	1.89148	0.000945125	0.99663	Intergenic	Intergenic	33377	NM_026092	Lyzl1	opening
chr18	9211839	9212593	73.5274	1.88765	0.000775005	0.99663	promoter-TSS (NM_008058)	promoter-TSS (NM_008058)	-640	NM_008058	Fzd8	opening
chr18	23038779	23039595	93.4116	2.02588	0.000212615	0.99663	promoter-TSS (NM_001161483)	promoter-TSS (NM_001161483)	-524	NM_001161483	Nol4	opening
chr2	166655772	166655991	7.1737	-5.25626	0.000774205	0.99663	intron (NM_177782, intron 1 of 39)	intron (NM_177782, intron 1 of 39)	-16837	NR_105783	Mir6364	closing
chr5	86068473	86068791	39.8372	2.17333	0.000399845	0.99663	Intergenic	Intergenic	-3049	NM_007683	Cenpc1	opening
chr6	106985415	106985681	3.76038	-5.96064	0.000536011	0.99663	Intergenic	Intergenic	-185461	NM_021449	Crbn	closing
chr8	3392721	3393299	35.6328	1.81336	0.000317776	0.99663	promoter-TSS (NM_133962)	promoter-TSS (NM_133962)	2	NM_133962	Arhgef18	opening
chr8	76901789	76902578	189.856	1.01485	0.000112533	0.99663	promoter-TSS (NM_001083906)	promoter-TSS (NM_001083906)	-325	NM_001083906	Nr3c2	opening
chrX	169991097	169991620	77.6478	-1.71959	0.000160834	0.99663	TTS (NM_010797)	TTS (NM_001290506)	-12441	NR_029457	G530011O06Rik	closing
chrX	169996855	169997359	82.7837	-6.30997	1.97701e-05	0.67911	Intergenic	CpG	-18190	NR_029457	G530011O06Rik	closing
chrX	169997737	169998528	163.079	-1.52568	0.000204829	0.99663	Intergenic	CpG	-19215	NR_029457	G530011O06Rik	closing
chrX	170019901	170020103	11.1269	-3.69519	0.000873592	0.99663	Intergenic	Intergenic	-41085	NR_029457	G530011O06Rik	closing
chrY	90739338	90740554	101.7	-1.98602	0.00026255	0.99663	Intergenic	Intergenic	-45496	NM_133362	Erdr1	closing
chrY	90771201	90771728	87.9476	-6.14227	3.69265e-05	0.951327	Intergenic	CpG	-13978	NM_133362	Erdr1	closing
chrY	90772080	90772866	165.248	-1.9163	2.88946e-06	0.297761	Intergenic	CpG	-12969	NM_133362	Erdr1	closing
chrY	90800445	90800738	18.4939	-1.83561	0.000789287	0.99663	intron (NM_133362, intron 2 of 2)	intron (NM_133362, intron 2 of 2)	15149	NM_133362	Erdr1	closing

## Sheet: Table 5h
Supplementary Table 5h. Differentially accessible regions (DARs) between young and aged CLPs (n=2)
Column	Description
Chr	Chromatin of DAR(p<0.001)
Start	position of DAR
End	position of DAR
Base Mean	Average of the normalized count values, dividing by size factors, taken over all samples
log2 fold change	Log2 fold change (Aged / Young)
p-value	P-values were calculated by Generalized linear model. Multiple comparisons were corrected as q-values by Benjamini-Hochberg method
q-value	Multiple comparisons were corrected as q-values by Benjamini-Hochberg method
Gene Expression	Normalized count from Deseq2
change during aging	opening or closing
Opening and closing regions during aging are indicated in red and black, respectively.
Chr	Start	End	baseMean	log2FoldChange	pvalue	padj	Annotation	Detailed Annotation	Distance to TSS	Nearest PromoterID	Gene Name	change during aging
chr1	42763493	42763771	3.33508	5.78389	0.000517559	1	Intergenic	Intergenic	12920	NR_130904	Dalir	opening
chr1	67397828	67398497	21.908	2.10597	3.97185e-05	0.314849	Intergenic	MamGypLTR1a|LTR|Gypsy	275135	NM_001080809	Cps1	opening
chr1	77298666	77299131	35.5659	5.43265	0.000382764	1	Intergenic	Intergenic	197870	NR_105770	Mir6352	opening
chr1	132803860	132804271	17.5344	2.14539	0.000145847	0.683166	Intergenic	MLT1F1|LTR|ERVL-MaLR	-62268	NM_001160317	Nfasc	opening
chr1	132834077	132834461	13.0213	2.35656	3.77371e-05	0.314849	Intergenic	Intergenic	-46086	NM_010732	Lrrn2	opening
chr1	177569604	177569995	10.1331	2.99552	4.8304e-05	0.355555	Intergenic	Intergenic	73144	NR_037994	2310043L19Rik	opening
chr1	189756618	189757292	46.406	2.63091	0.000358678	1	intron (NM_008976, intron 1 of 18)	intron (NM_008976, intron 1 of 18)	28687	NM_008976	Ptpn14	opening
chr10	67636556	67637013	13.6702	-2.04573	0.00081159	1	Intergenic	Intergenic	-87829	NM_001005419	Ado	closing
chr10	125994814	125995308	27.5148	1.71669	0.000133478	0.655002	intron (NM_177152, intron 4 of 18)	ORR1E|LTR|ERVL-MaLR	28842	NM_177152	Lrig3	opening
chr11	87790130	87790466	13.9892	5.34896	0.000840951	1	Intergenic	Intergenic	-3486	NM_010824	Mpo	opening
chr12	20614696	20615647	56.3954	-1.11353	0.000187955	0.800935	Intergenic	CpG	200608	NR_015521	1700030C10Rik	closing
chr12	60150364	60150887	6.07206	3.17932	8.74959e-05	0.530384	Intergenic	Lx6|LINE|L1	-931142	NM_001033156	Fbxo33	opening
chr12	89558924	89559219	3.95178	3.56709	0.000200379	0.800935	intron (NM_172544, intron 14 of 19)	intron (NM_172544, intron 14 of 19)	-253412	NM_001252074	Nrxn3	opening
chr13	59228096	59228757	44.7888	1.44244	2.93756e-05	0.314849	Intergenic	Intergenic	316025	NM_001284221	Agtpbp1	opening
chr13	59814181	59814594	21.843	2.60385	0.000376875	1	intron (NM_153538, intron 6 of 27)	intron (NM_153538, intron 6 of 27)	8760	NM_153538	Tut7	opening
chr13	60672883	60673564	89.8757	0.945675	0.000589803	1	intron (NM_134062, intron 2 of 26)	intron (NM_029653, intron 2 of 25)	71012	NM_134062	Dapk1	opening
chr13	85724020	85724986	39.1388	1.77934	2.31255e-05	0.314849	Intergenic	MLTR31FA_MM|LTR|ERVK	322292	NM_007749	Cox7c	opening
chr13	89888982	89889497	46.1065	1.54971	0.000119753	0.649507	intron (NM_028012, intron 7 of 7)	intron (NM_028012, intron 7 of 7)	-146727	NM_172955	Vcan	opening
chr14	28837173	28837552	6.07415	3.00465	3.3522e-05	0.314849	Intergenic	Intergenic	-180846	NM_176920	Lrtm1	opening
chr14	31431814	31432295	41.4671	-1.29117	0.000443905	1	intron (NM_011894, intron 2 of 8)	intron (NM_011894, intron 2 of 8)	3979	NM_011894	Sh3bp5	closing
chr14	121591491	121592083	18.5584	3.06306	1.84327e-05	0.314849	intron (NM_134074, intron 37 of 52)	intron (NM_134074, intron 37 of 52)	-86533	NM_053079	Slc15a1	opening
chr15	12667581	12668281	26.547	1.54706	0.00059133	1	Intergenic	Intergenic	-75375	NM_001081064	Pdzd2	opening
chr15	86105147	86105695	16.2635	5.4272	0.000566196	1	intron (NM_001205353, intron 3 of 18)	intron (NM_001205353, intron 3 of 18)	46694	NM_001205353	Gramd4	opening
chr16	6100439	6100978	13.4162	2.35091	6.78977e-05	0.466462	intron (NM_021477, intron 1 of 16)	intron (NM_021477, intron 1 of 16)	125121	NR_045799	1700123O21Rik	opening
chr16	69796317	69796771	5.25907	-2.92929	0.000257317	0.883892	exon (NR_130991, exon 2 of 2)	non-coding (NR_130991, exon 2 of 2)	3837	NR_130991	4930428D20Rik	closing
chr16	76432681	76433579	13.0185	2.98099	9.56175e-05	0.547415	Intergenic	Intergenic	-60081	NM_173440	Nrip1	opening
chr17	47454653	47455100	21.5318	-2.25315	0.000717673	1	intron (NM_145489, intron 2 of 4)	intron (NM_145489, intron 2 of 4)	-17501	NM_029296	1700001C19Rik	closing
chr18	23415084	23415814	27.7778	1.99966	0.00062771	1	promoter-TSS (NM_001285811)	promoter-TSS (NM_001285811)	40	NM_001285811	Dtna	opening
chr18	60952285	60952890	37.1327	-1.45198	0.000518082	1	intron (NM_177407, intron 6 of 17)	intron (NM_177407, intron 6 of 17)	-1286	NR_106079	Mir7220	closing
chr19	20601589	20602204	32.2319	2.56235	2.99417e-05	0.314849	promoter-TSS (NM_013467)	promoter-TSS (NM_013467)	-86	NM_013467	Aldh1a1	opening
chr19	47887296	47888004	91.9296	0.752631	0.000286734	0.902601	Intergenic	Intergenic	21856	NM_026619	Gsto2	opening
chr2	67565049	67566425	109.122	1.03182	0.000678268	1	Intergenic	CpG	-109720	NR_106083	Mir7224	opening
chr2	84810885	84811498	51.7523	1.03346	0.000821608	1	TTS (NM_024230)	TTS (NM_024230)	11461	NM_024230	Smtnl1	opening
chr2	101762329	101763476	104.751	0.683365	0.000681065	1	intron (NM_175181, intron 3 of 8)	intron (NM_175181, intron 3 of 8)	34805	NM_175181	Prr5l	opening
chr2	129545603	129545855	6.79107	3.096	0.000392775	1	Intergenic	Intergenic	-9127	NM_177653	F830045P16Rik	opening
chr3	97710085	97710616	18.1511	2.15291	3.69519e-05	0.314849	exon (NM_001039376, exon 33 of 47)	exon (NM_001039376, exon 33 of 47)	-19788	NR_106084	Mir7225	opening
chr3	117319667	117320180	8.33272	2.03341	0.000210394	0.800935	3' UTR (NM_177664, exon 7 of 7)	3' UTR (NM_177664, exon 7 of 7)	40953	NM_177664	Plppr4	opening
chr4	38381917	38382296	8.78973	-2.86565	1.68567e-05	0.314849	Intergenic	Lx7|LINE|L1	-1068187	NM_001081095	1700009N14Rik	closing
chr4	86712657	86713153	15.511	3.02481	3.58156e-06	0.314849	Intergenic	Intergenic	-35650	NM_184088	Dennd4c	opening
chr5	7457085	7457517	5.94793	-3.7878	1.99148e-05	0.314849	Intergenic	Intergenic	-112923	NM_001163223	Zfp804b	closing
chr5	19226282	19227143	79.8602	1.49238	0.000237567	0.844192	promoter-TSS (NM_001170746)	promoter-TSS (NM_001170746)	-157	NR_102341	4921504A21Rik	opening
chr6	110040433	110040728	4.27325	3.71597	0.000680531	1	Intergenic	Intergenic	-605018	NM_177328	Grm7	opening
chr7	75609925	75610141	6.28392	2.40997	0.0003965	1	exon (NM_029332, exon 7 of 37)	exon (NM_029332, exon 7 of 37)	154499	NM_029332	Akap13	opening
chr8	8969159	8970020	75.48	1.03981	0.000755177	1	Intergenic	Intergenic	162699	NR_045854	4933430N04Rik	opening
chr9	22814412	22815335	59.0044	1.29938	0.000202662	0.800935	intron (NM_178415, intron 21 of 22)	intron (NM_181316, intron 20 of 21)	339158	NM_178415	Bbs9	opening
chr9	57718437	57718696	5.75086	5.29974	0.000902246	1	intron (NM_153799, intron 3 of 6)	intron (NM_153799, intron 3 of 6)	9997	NM_153799	Edc3	opening
chr9	64533600	64534040	11.6727	5.38398	0.000787173	1	intron (NM_172522, intron 4 of 22)	intron (NM_172522, intron 4 of 22)	148194	NM_172522	Megf11	opening
chr9	69667086	69667574	14.6864	2.00942	0.000629112	1	Intergenic	Intergenic	93610	NM_022378	Foxb1	opening
chr9	77456362	77456979	28.9922	-1.18975	0.00093872	1	intron (NM_172528, intron 7 of 13)	intron (NM_172528, intron 7 of 13)	-57254	NR_040378	5730403I07Rik	closing
chr9	95554610	95555194	78.1771	2.0742	0.000131505	0.655002	Intergenic	Intergenic	-4915	NM_198414	Paqr9	opening
chrX	50572106	50573085	49.963	-1.92594	0.000217622	0.800935	intron (NR_015505, intron 17 of 19)	intron (NR_015505, intron 17 of 19)	35206	NR_131207	Gm35612	closing
chrX	75745416	75745796	28.0731	-1.82502	0.000280605	0.902601	intron (NR_029443, intron 5 of 8)	intron (NR_029443, intron 5 of 8)	19093	NR_029443	4933407K13Rik	closing
chrX	75758962	75759426	29.7784	-1.96423	0.000355733	1	intron (NR_029443, intron 2 of 8)	intron (NR_029443, intron 2 of 8)	5505	NR_029443	4933407K13Rik	closing
chrX	169996855	169997359	82.7837	-6.36047	1.57937e-05	0.314849	Intergenic	CpG	-18190	NR_029457	G530011O06Rik	closing
chrY	90739338	90740554	101.7	-2.04938	0.000161355	0.722947	Intergenic	Intergenic	-45496	NM_133362	Erdr1	closing
chrY	90765285	90765940	77.8388	-1.62557	8.46052e-05	0.530384	Intergenic	Intergenic	-19830	NM_133362	Erdr1	closing
chrY	90771201	90771728	87.9476	-5.07967	0.000376558	1	Intergenic	CpG	-13978	NM_133362	Erdr1	closing
chrY	90772080	90772866	165.248	-1.17408	0.000620201	1	Intergenic	CpG	-12969	NM_133362	Erdr1	closing
chrY	90799088	90799467	11.4539	-2.96846	0.00028904	0.902601	intron (NM_133362, intron 2 of 2)	intron (NM_133362, intron 2 of 2)	13835	NM_133362	Erdr1	closing
chrY	90812673	90813235	15.116	-3.2334	2.87019e-05	0.314849	intron (NM_133362, intron 2 of 2)	(TTAGGG)n|Simple_repeat|Simple_repeat	27512	NM_133362	Erdr1	closing

## Sheet:  Table 5i
Supplementary Table 5i. Differentially accessible regions (DARs) between young and aged HSCs (n=4)
Column	Description
Chr	Chromatin of DAR(q<0.01)
Start	position of DAR
End	position of DAR
Base Mean	Average of the normalized count values, dividing by size factors, taken over all samples
log2 fold change	Log2 fold change (Aged / Young)
p-value	P-values were calculated by Generalized linear model. Multiple comparisons were corrected as q-values by Benjamini-Hochberg method
q-value	Multiple comparisons were corrected as q-values by Benjamini-Hochberg method
Gene Expression	Normalized count from Deseq2
change during aging	opening or closing
Opening and closing regions during aging are indicated in red and black, respectively.
Chr	Start	End	baseMean	log2FoldChange	pvalue	padj	Annotation	Detailed Annotation	Distance to TSS	Nearest PromoterID	Gene Name	change during aging
chr1	13915019	13915596	10.3433	1.67176	8.35094e-06	0.00226308	Intergenic	Intergenic	-128378	NR_004447	Gm5523	opening
chr1	14924749	14925269	42.0973	1.15394	2.91147e-05	0.0053623	Intergenic	ORR1E|LTR|ERVL-MaLR	-6147	NM_177781	Trpa1	opening
chr1	15286374	15287120	16.6148	1.92451	6.96896e-09	7.0113e-06	Intergenic	CpG	-25705	NM_001098528	Kcnb2	opening
chr1	15678907	15679311	6.07051	2.59617	8.24868e-07	0.000379373	intron (NM_001098528, intron 1 of 1)	intron (NM_001098528, intron 1 of 1)	-126537	NM_001286628	Terf1	opening
chr1	15883290	15884059	16.9838	1.4172	2.01527e-05	0.00419125	exon (NM_001033288, exon 2 of 5)	exon (NM_001033288, exon 2 of 5)	9048	NM_001033288	Sbspon	opening
chr1	18057788	18058899	21.1085	1.2376	1.74088e-05	0.00374642	Intergenic	CpG	78708	NM_030033	Crisp4	opening
chr1	32172286	32173021	27.816	1.14314	1.17715e-05	0.00296074	promoter-TSS (NM_133235)	promoter-TSS (NM_133235)	-153	NM_133235	Khdrbs2	opening
chr1	33624797	33625316	10.6102	2.52452	1.05493e-07	7.07558e-05	intron (NM_008922, intron 7 of 13)	intron (NM_008922, intron 7 of 13)	44738	NM_008922	Prim2	opening
chr1	36173528	36173870	5.84734	3.59913	1.75408e-06	0.000719124	intron (NM_198899, intron 24 of 40)	intron (NM_198899, intron 24 of 40)	-29386	NR_105862	Mir6897	opening
chr1	38587316	38587604	5.69826	2.3819	4.8357e-05	0.00776859	intron (NM_001290814, intron 1 of 21)	intron (NM_001290814, intron 1 of 21)	39784	NM_001290814	Aff3	opening
chr1	39698436	39698837	15.2632	1.74417	3.24097e-05	0.0057178	intron (NM_001145660, intron 4 of 14)	intron (NM_001145660, intron 4 of 14)	22353	NM_001145660	Rfx8	opening
chr1	51288641	51289467	62.6577	0.82857	3.53344e-06	0.00117517	promoter-TSS (NM_138741)	promoter-TSS (NM_138741)	-72	NM_138741	Sdpr	opening
chr1	66881765	66882181	16.6694	1.8227	6.37494e-08	4.62246e-05	Intergenic	RLTR30B_MM|LTR|ERV1	-18664	NM_007381	Acadl	opening
chr1	72599703	72600135	5.04552	2.3531	4.54104e-05	0.00742492	intron (NM_018817, intron 8 of 16)	intron (NM_018817, intron 8 of 16)	16668	NM_018817	Smarcal1	opening
chr1	77281809	77282121	7.80373	2.13511	7.4736e-06	0.00213305	Intergenic	Intergenic	214803	NR_105770	Mir6352	opening
chr1	85111579	85111953	24.6579	1.41988	1.48026e-07	9.30782e-05	Intergenic	Intergenic	-1913	NM_213615	A530032D15Rik	opening
chr1	85600482	85601287	71.8983	1.34178	4.37378e-14	2.34685e-10	5' UTR (NM_001013817, exon 1 of 17)	5' UTR (NM_001013817, exon 1 of 17)	181	NM_001013817	Sp140	opening
chr1	87640183	87640790	83.3946	-0.987073	1.70333e-05	0.00367545	intron (NM_001110193, intron 2 of 27)	intron (NR_122078, intron 2 of 27)	20174	NM_001110192	Inpp5d	closing
chr1	98028014	98028303	9.87722	2.01669	8.19643e-06	0.00223626	intron (NM_013626, intron 1 of 25)	intron (NM_013626, intron 1 of 25)	19635	NR_037993	B230216N24Rik	opening
chr1	98589289	98590054	26.0059	1.38497	7.90715e-06	0.00220681	Intergenic	IAP1-MM_I-int|LTR|ERVK	168547	NM_027584	Slco6d1	opening
chr1	112378757	112379138	10.4055	2.24546	7.26925e-06	0.00208211	Intergenic	Intergenic	-514029	NM_001081316	Dsel	opening
chr1	112379848	112380343	14.2123	1.56675	3.2236e-06	0.00109938	Intergenic	Intergenic	-515177	NM_001081316	Dsel	opening
chr1	112416492	112417104	9.21077	2.14508	1.01547e-06	0.000454061	Intergenic	CpG	-551880	NM_001081316	Dsel	opening
chr1	112451603	112452095	15.5596	1.43318	4.54798e-05	0.00742492	Intergenic	Intergenic	-586931	NM_001081316	Dsel	opening
chr1	112456009	112456662	20.5675	1.37637	9.54371e-07	0.000429126	Intergenic	Intergenic	-591417	NM_001081316	Dsel	opening
chr1	114039436	114040066	21.7069	1.56244	8.73583e-10	1.23353e-06	Intergenic	MTEb|LTR|ERVL-MaLR	-1645386	NM_001077425	Cntnap5a	opening
chr1	114165242	114165892	9.18937	1.52108	5.11407e-05	0.00802361	Intergenic	Intergenic	-1519570	NM_001077425	Cntnap5a	opening
chr1	123839320	123839644	4.38195	2.36568	4.99214e-05	0.0079244	intron (NM_199021, intron 3 of 25)	B4|SINE|B4	206077	NM_199021	Dpp10	opening
chr1	127306317	127306734	14.0202	2.21165	2.86125e-06	0.000996928	intron (NM_145128, intron 2 of 17)	intron (NM_145128, intron 2 of 17)	101539	NM_145128	Mgat5	opening
chr1	128705005	128705633	85.5405	-1.0375	3.97789e-05	0.00669799	Intergenic	Intergenic	-113020	NM_009911	Cxcr4	closing
chr1	132803860	132804271	16.4953	2.54726	7.0194e-07	0.000334298	Intergenic	MLT1F1|LTR|ERVL-MaLR	-62268	NM_001160317	Nfasc	opening
chr1	144086034	144086499	23.7488	1.25205	1.63224e-05	0.00358399	Intergenic	Intergenic	-82117	NM_009061	Rgs2	opening
chr1	144853146	144853829	21.7298	2.17598	1.18405e-15	9.52996e-12	Intergenic	Intergenic	-78066	NM_022881	Rgs18	opening
chr1	145784415	145784635	3.91481	3.4843	2.12302e-05	0.00430411	Intergenic	Intergenic	-711141	NM_153539	Brinp3	opening
chr1	150164652	150165399	120.005	0.785276	2.01522e-06	0.000787362	promoter-TSS (NR_110420)	promoter-TSS (NR_110420)	-77	NR_110420	Ptgs2os2	opening
chr1	150218709	150219313	11.4235	1.50204	2.31883e-05	0.00460823	Intergenic	Intergenic	-54063	NR_110420	Ptgs2os2	opening
chr1	155215492	155215834	9.03302	-2.38394	2.24759e-05	0.00451121	Intergenic	Intergenic	56960	NM_021433	Stx6	closing
chr1	168362380	168362936	35.7193	1.10109	2.85298e-05	0.00531753	intron (NM_008783, intron 2 of 7)	intron (NM_183355, intron 2 of 8)	69511	NM_183355	Pbx1	opening
chr1	169517625	169518447	41.3084	-1.40146	2.54797e-07	0.000141432	intron (NM_023284, intron 5 of 13)	intron (NM_023284, intron 5 of 13)	13428	NM_023284	Nuf2	closing
chr1	172580269	172580574	3.87843	2.72329	4.89979e-05	0.00785587	TTS (NM_029084)	TTS (NM_029084)	10147	NM_029084	Slamf8	opening
chr1	179667906	179668638	50.157	-0.970567	5.95908e-05	0.00903243	promoter-TSS (NM_178653)	promoter-TSS (NM_178653)	41	NM_178653	Sccpdh	closing
chr1	180417135	180417528	20.8193	-1.56021	1.54677e-05	0.0034763	intron (NM_001081175, intron 4 of 7)	intron (NM_001081175, intron 4 of 7)	66173	NM_001081227	6330403A02Rik	closing
chr1	180423159	180423598	31.8001	-1.42584	5.61241e-05	0.00862061	3' UTR (NM_001081175, exon 8 of 8)	3' UTR (NM_001081175, exon 8 of 8)	60126	NM_001081227	6330403A02Rik	closing
chr1	193191534	193192197	50.6358	0.859905	4.43184e-05	0.00729451	intron (NM_153137, intron 8 of 15)	intron (NM_153137, intron 8 of 15)	9681	NM_153137	Traf3ip3	opening
chr10	4107527	4108108	35.6602	-1.13117	1.26325e-05	0.00303504	intron (NM_172308, intron 26 of 27)	intron (NM_172308, intron 26 of 27)	134742	NM_001170785	Mthfd1l	closing
chr10	6240914	6241382	5.32684	2.52686	1.6459e-06	0.000682844	Intergenic	Intergenic	-318748	NM_001161822	Rgs17	opening
chr10	20132980	20133219	11.0146	-2.41378	1.69896e-05	0.00367545	intron (NM_008580, intron 26 of 29)	intron (NM_008580, intron 26 of 29)	-15821	NM_008635	Map7	closing
chr10	21773561	21773891	8.21352	2.62052	5.52805e-08	4.08193e-05	Intergenic	Intergenic	82881	NR_045843	Gm5420	opening
chr10	22731004	22731945	98.9527	-0.659349	1.46322e-05	0.00334571	promoter-TSS (NM_011603)	promoter-TSS (NM_011603)	-27	NM_011603	Tbpl1	closing
chr10	27265757	27266314	12.8477	1.87923	2.29941e-06	0.00086079	intron (NM_008481, intron 13 of 63)	intron (NM_008481, intron 13 of 63)	-123831	NR_131034	4930579H20Rik	opening
chr10	27863501	27863970	7.07337	2.53545	1.02806e-05	0.00265207	Intergenic	Intergenic	-211085	NM_008983	Ptprk	opening
chr10	28074312	28075281	108.765	0.657977	9.39538e-06	0.00246318	promoter-TSS (NM_008983)	promoter-TSS (NM_008983)	-24	NM_008983	Ptprk	opening
chr10	28105209	28105640	12.2045	1.65829	1.1147e-05	0.0028302	intron (NM_008983, intron 1 of 31)	intron (NM_008983, intron 1 of 31)	30604	NM_008983	Ptprk	opening
chr10	28516063	28516533	40.1261	0.931701	1.76042e-05	0.00376834	intron (NM_008983, intron 13 of 31)	intron (NM_008983, intron 13 of 31)	-152062	NR_131208	Themis	opening
chr10	32889685	32890450	29.1884	1.03455	1.37289e-05	0.0031936	promoter-TSS (NM_001013411)	promoter-TSS (NM_001025286)	-152	NM_001025286	Nkain2	opening
chr10	44564910	44565509	15.5413	2.02177	1.03754e-08	9.66368e-06	Intergenic	Intergenic	-106461	NM_007548	Prdm1	opening
chr10	50638613	50639046	11.817	1.83794	6.8457e-06	0.00201506	intron (NM_198007, intron 5 of 41)	intron (NM_198007, intron 5 of 41)	46160	NM_198007	Ascc3	opening
chr10	52133415	52133954	21.1545	1.33	7.31608e-07	0.000346378	intron (NM_011282, intron 17 of 43)	Lx8|LINE|L1	61560	NM_011282	Ros1	opening
chr10	53536552	53536900	4.82057	3.42207	1.82981e-06	0.000736371	TTS (NM_027830)	TTS (NM_027830)	-17737	NR_037973	Gm20597	opening
chr10	64049044	64049619	12.5176	1.52966	1.41319e-05	0.00325908	intron (NM_178678, intron 2 of 2)	intron (NM_178678, intron 2 of 2)	40924	NM_178678	Lrrtm3	opening
chr10	68976519	68976974	7.09583	2.0209	3.78993e-06	0.00123496	Intergenic	Intergenic	-231806	NM_001252636	Rhobtb1	opening
chr10	69611777	69612291	25.4917	1.49073	1.37515e-08	1.2436e-05	intron (NM_170730, intron 1 of 17)	intron (NM_170730, intron 1 of 17)	78326	NM_170689	Ank3	opening
chr10	70483688	70484139	4.0853	2.94508	6.45474e-06	0.00192162	intron (NM_001143777, intron 5 of 14)	intron (NM_024244, intron 4 of 13)	43003	NM_024244	Fam13c	opening
chr10	74147939	74148412	5.56938	2.61059	5.25053e-06	0.00161913	intron (NM_001142748, intron 3 of 25)	intron (NM_001142735, intron 3 of 32)	326308	NM_001142737	Pcdh15	opening
chr10	78406099	78406631	21.9104	-1.91733	4.08953e-05	0.00683963	intron (NM_010925, intron 5 of 12)	intron (NM_010925, intron 5 of 12)	2180	NR_105872	Mir6907	closing
chr10	89464892	89465354	11.6417	1.43322	2.32868e-05	0.0046164	intron (NM_001163504, intron 8 of 9)	RLTR48A|LTR|ERV1	-21156	NM_001079876	Gas2l3	opening
chr10	89771864	89772279	12.2232	1.59141	6.18307e-05	0.00921838	intron (NM_029166, intron 1 of 20)	intron (NM_029166, intron 1 of 20)	27080	NM_029166	Uhrf1bp1l	opening
chr10	92325284	92325767	6.06032	2.51011	7.96124e-07	0.000368258	intron (NR_046027, intron 2 of 8)	intron (NR_046027, intron 2 of 8)	49848	NR_046027	Gm20757	opening
chr10	95193995	95194384	12.381	1.38346	2.86734e-05	0.00531753	intron (NM_009950, intron 2 of 2)	intron (NM_009950, intron 2 of 2)	-48364	NR_131146	Gm29684	opening
chr10	99328633	99328985	11.5809	1.93091	3.32342e-06	0.00111454	Intergenic	Lx7|LINE|L1	65578	NM_026268	Dusp6	opening
chr10	105626617	105627078	5.25341	2.01448	6.04246e-05	0.00907338	Intergenic	LTR104_Mam|LTR|Gypsy	52296	NR_038032	Gm15663	opening
chr10	106585223	106585587	6.99474	2.73071	2.16729e-06	0.00083455	intron (NR_131027, intron 2 of 3)	intron (NR_131026, intron 3 of 6)	15650	NR_131027	4930532I03Rik	opening
chr10	106585650	106586147	17.2827	1.56107	2.09592e-05	0.00428152	intron (NR_131027, intron 2 of 3)	intron (NR_131026, intron 3 of 6)	15157	NR_131027	4930532I03Rik	opening
chr10	107725775	107726432	8.38905	1.80463	5.58466e-05	0.00861086	Intergenic	Intergenic	-6076	NM_001081432	Ptprq	opening
chr10	107872467	107873100	28.7086	1.40862	4.21592e-05	0.00698195	intron (NM_001177567, intron 17 of 57)	RCHARR1|DNA|hAT-Charlie	39351	NM_001177567	Otogl	opening
chr10	109985987	109986759	62.1284	0.904858	3.65351e-07	0.000190946	intron (NM_001081035, intron 1 of 38)	intron (NM_001081035, intron 1 of 38)	13846	NM_001081035	Nav3	opening
chr10	111984616	111984870	7.18122	2.54163	2.86183e-07	0.000154589	TTS (NM_028608)	TTS (NM_028608)	12048	NM_178610	Krr1	opening
chr10	120616491	120617134	64.4006	-0.904542	4.94235e-05	0.00789266	Intergenic	Intergenic	-139877	NM_010441	Hmga2	closing
chr10	120895757	120896320	88.726	-1.00321	1.92597e-06	0.000763615	intron (NM_177092, intron 1 of 6)	intron (NM_177092, intron 1 of 6)	2933	NM_177092	Msrb3	closing
chr10	125264915	125265820	39.5168	1.09482	4.21515e-06	0.00134095	intron (NM_011391, intron 4 of 6)	intron (NM_011391, intron 4 of 6)	63168	NM_011391	Slc16a7	opening
chr11	4195547	4195997	46.1595	-1.08088	4.46951e-05	0.00732654	intron (NM_134023, intron 1 of 8)	intron (NM_134023, intron 1 of 8)	8939	NM_134023	Tbc1d10a	closing
chr11	12232296	12232842	10.5968	1.75992	1.74583e-05	0.00374706	Intergenic	Intergenic	179571	NM_001282994	Cobl	opening
chr11	30999925	31000417	22.6077	1.54234	8.13296e-09	7.88662e-06	intron (NM_023906, intron 2 of 9)	intron (NM_023906, intron 2 of 9)	-13806	NM_026527	Chac2	opening
chr11	31169225	31170442	53.5583	1.08257	3.64953e-09	4.13713e-06	Intergenic	Intergenic	-183468	NM_026527	Chac2	opening
chr11	32195991	32196549	26.5588	-1.40098	8.11961e-06	0.00223138	intron (NM_001134458, intron 1 of 8)	intron (NM_001134458, intron 1 of 8)	4009	NM_008374	Il9r	closing
chr11	58322788	58323695	117.078	-0.635484	7.97777e-06	0.00220874	promoter-TSS (NM_001256518)	promoter-TSS (NM_001256518)	124	NR_028331	Zfp672	closing
chr11	62576423	62577058	76.6865	-1.03398	3.06087e-05	0.00553611	intron (NM_011706, intron 2 of 15)	intron (NM_011706, intron 2 of 15)	2254	NM_011706	Trpv2	closing
chr11	63923528	63923763	17.7501	-1.43417	5.53497e-05	0.00856707	Intergenic	CpG	-1361	NM_018805	Hs3st3b1	closing
chr11	64434976	64435688	37.9696	-0.995616	1.32691e-05	0.00314111	promoter-TSS (NM_178870)	promoter-TSS (NM_178870)	0	NM_178870	Hs3st3a1	closing
chr11	64600326	64600977	94.459	-1.01398	2.22259e-08	1.88303e-05	Intergenic	Intergenic	-163977	NR_028445	F930015N05Rik	closing
chr11	64978709	64979318	119.522	-0.885246	1.3386e-07	8.55066e-05	promoter-TSS (NM_023479)	promoter-TSS (NM_023479)	-22	NM_023479	Elac2	closing
chr11	66168238	66168697	12.4281	1.69011	9.82994e-06	0.00255217	promoter-TSS (NM_001099633)	promoter-TSS (NM_001099633)	84	NM_001099633	Dnah9	opening
chr11	69396806	69397230	29.7715	-1.0603	7.19753e-06	0.00206893	TTS (NM_030083)	TTS (NM_030083)	1216	NM_025915	Tmem88	closing
chr11	72484556	72484952	35.997	-1.10036	2.27315e-05	0.00453987	intron (NM_153060, intron 1 of 12)	intron (NM_153060, intron 1 of 12)	5166	NM_153060	Spns2	closing
chr11	72689787	72690608	60.1184	-1.08841	5.31103e-07	0.000263866	intron (NM_009671, intron 1 of 24)	CpG	195	NM_009671	Ankfy1	closing
chr11	72945932	72947104	52.7585	-0.822305	5.60726e-05	0.00862061	Intergenic	Intergenic	-14651	NM_001163337	Atp2a3	closing
chr11	73084221	73084730	32.8811	-1.06216	2.69538e-05	0.00510448	TTS (NM_025818)	TTS (NM_025818)	-6120	NM_008399	Itgae	closing
chr11	73198831	73199724	157.263	-0.704161	9.63116e-09	9.11969e-06	promoter-TSS (NM_029031)	promoter-TSS (NM_031251)	-205	NM_029031	Shpk	closing
chr11	74837564	74838782	181.815	-0.597117	1.7794e-06	0.000719681	intron (NM_010813, intron 4 of 5)	CpG	7249	NM_010813	Mnt	closing
chr11	74992555	74993056	11.3362	-2.63493	5.18809e-05	0.00812391	intron (NM_001002764, intron 10 of 18)	intron (NM_001002764, intron 10 of 18)	66933	NM_001002764	Smg6	closing
chr11	75572933	75573635	47.6196	-1.07388	1.17725e-06	0.000517769	3' UTR (NM_001199283, exon 14 of 14)	3' UTR (NM_173388, exon 14 of 14)	-14824	NM_008850	Pitpna	closing
chr11	92606707	92607152	8.18542	3.99407	4.71523e-10	7.5902e-07	Intergenic	Intergenic	-492361	NM_028296	Car10	opening
chr11	94385970	94386830	46.1662	-1.23294	3.32391e-08	2.59736e-05	intron (NM_029600, intron 1 of 30)	intron (NM_029600, intron 1 of 30)	6576	NM_029600	Abcc3	closing
chr11	95833987	95834772	101.128	-0.667928	3.67093e-05	0.006273	exon (NM_001163464, exon 4 of 8)	exon (NM_001163464, exon 4 of 8)	-7916	NM_001284393	Gngt2	closing
chr11	98963539	98964001	29.2378	-1.35644	1.70507e-07	0.000103801	intron (NM_001176528, intron 1 of 7)	intron (NM_001176528, intron 1 of 7)	3299	NM_001176528	Rara	closing
chr11	106536093	106536581	36.5183	-1.05712	6.57243e-05	0.00967073	intron (NM_198292, intron 5 of 11)	intron (NM_198292, intron 5 of 11)	35346	NR_030703	Snord104	closing
chr11	109425352	109426434	273.076	-0.625683	1.97112e-05	0.00411343	promoter-TSS (NM_025275)	promoter-TSS (NM_025275)	-53	NM_025275	Amz2	closing
chr12	16170114	16170618	24.7994	1.34848	3.25498e-06	0.00110076	Intergenic	Intergenic	-353581	NM_144551	Trib2	opening
chr12	21472487	21472969	21.4217	1.76425	3.14947e-06	0.00108328	Intergenic	Intergenic	-55292	NM_011739	Ywhaq	opening
chr12	26459959	26460482	43.4119	1.01686	2.34512e-06	0.000869813	Intergenic	Intergenic	-3768	NM_021384	Rsad2	opening
chr12	26478031	26478548	9.03372	1.64521	2.54279e-05	0.00489615	3' UTR (NM_020557, exon 5 of 5)	3' UTR (NM_020557, exon 5 of 5)	9074	NM_020557	Cmpk2	opening
chr12	35294621	35295050	14.6112	1.84302	3.58757e-07	0.000189967	Intergenic	Intergenic	240154	NM_013464	Ahr	opening
chr12	35338263	35338903	11.7275	1.71723	2.33746e-05	0.00462243	Intergenic	Intergenic	196406	NM_013464	Ahr	opening
chr12	36136226	36136751	18.3371	1.25957	2.61676e-06	0.000944452	intron (NM_025840, intron 1 of 11)	intron (NM_025840, intron 1 of 11)	20337	NM_025840	Bzw2	opening
chr12	40027273	40027863	17.4552	1.35532	3.18037e-05	0.00565067	Intergenic	Intergenic	9808	NM_007487	Arl4a	opening
chr12	50999548	51000085	15.4049	1.69369	1.18628e-07	7.80859e-05	Intergenic	Intergenic	-5340	NR_126468	1700008C04Rik	opening
chr12	53484899	53485562	22.1016	1.51783	2.6779e-07	0.000146379	intron (NM_013780, intron 2 of 11)	ORR1F|LTR|ERVL-MaLR	236553	NM_013780	Npas3	opening
chr12	57532376	57532700	10.8013	-2.42338	1.95443e-05	0.00409647	Intergenic	Intergenic	13583	NM_008259	Foxa1	closing
chr12	59021299	59021646	14.0076	1.44476	2.09343e-05	0.00428152	intron (NM_025656, intron 6 of 9)	intron (NM_025656, intron 6 of 9)	8079	NM_025656	Gemin2	opening
chr12	61522916	61523354	12.1297	2.31111	1.53471e-07	9.57542e-05	Intergenic	promoter-TSS (NM_178714)	-1315	NR_045049	Gm20063	opening
chr12	61994185	61994894	50.7298	1.54367	1.94661e-11	4.60808e-08	Intergenic	IAPLTR3-int|LTR|ERVK	469907	NM_178714	Lrfn5	opening
chr12	89811978	89812726	48.0771	0.717779	4.0474e-05	0.00678665	promoter-TSS (NM_001252074)	promoter-TSS (NM_001252074)	-131	NM_001252074	Nrxn3	opening
chr12	92737806	92738418	33.9753	1.10412	3.87802e-06	0.00125857	Intergenic	Intergenic	706711	NR_126436	4930559C10Rik	opening
chr12	103214259	103214695	3.99359	2.46241	6.31726e-05	0.00938101	intron (NM_133364, intron 3 of 4)	intron (NM_133364, intron 3 of 4)	27669	NM_133364	Prima1	opening
chr12	108914612	108915451	21.1701	1.18496	3.44942e-06	0.00115199	intron (NM_177602, intron 2 of 6)	intron (NM_177602, intron 2 of 6)	20759	NM_177602	Wdr25	opening
chr12	108937536	108937984	32.7115	1.14173	1.33507e-05	0.00314195	intron (NM_177602, intron 2 of 6)	intron (NM_177602, intron 2 of 6)	43488	NM_177602	Wdr25	opening
chr12	109437472	109438221	55.4489	-0.857019	2.2519e-06	0.000850923	Intergenic	Intergenic	-14977	NR_033813	Dlk1	closing
chr12	112854925	112855381	23.8273	-1.4745	4.9228e-05	0.00787707	intron (NM_019925, intron 2 of 2)	intron (NM_019925, intron 2 of 2)	5763	NM_019925	Gpr132	closing
chr12	112950125	112950774	37.9471	-1.33629	3.16422e-08	2.53536e-05	Intergenic	CpG	-8331	NM_025399	Nudt14	closing
chr12	114468833	114469377	16.7525	3.31486	2.20906e-12	8.08176e-09	TTS (NR_106062)	TTS (NR_106062)	361	NR_106062	Mir7094-1	opening
chr12	114512928	114513585	20.6893	2.39079	2.94188e-09	3.52639e-06	TTS (NR_106063)	TTS (NR_106063)	438	NR_106063	Mir7094-2	opening
chr12	114564388	114564780	24.2456	2.02119	4.20452e-08	3.1925e-05	Intergenic	Intergenic	-50890	NR_106063	Mir7094-2	opening
chr13	3837212	3837841	83.8777	-0.909533	4.60933e-05	0.00750985	promoter-TSS (NM_020036)	promoter-TSS (NM_020036)	-231	NM_020036	Calm4	closing
chr13	6642491	6642850	23.7933	1.11779	3.82959e-05	0.00646181	intron (NM_001291071, intron 1 of 21)	intron (NM_001291071, intron 1 of 21)	6101	NM_001291071	Pfkp	opening
chr13	6836816	6837819	26.3412	1.01459	3.32253e-05	0.00581342	Intergenic	B4|SINE|B4	-188546	NM_019703	Pfkp	opening
chr13	15929937	15930377	29.3549	1.76042	1.31064e-05	0.00312096	Intergenic	Intergenic	-84318	NM_008380	Inhba	opening
chr13	15931547	15931986	26.9825	2.43072	7.75515e-11	1.48615e-07	Intergenic	RMER13A2|LTR|ERVK	-82709	NM_008380	Inhba	opening
chr13	45108887	45109419	57.4904	-1.43655	4.64608e-06	0.00146072	Intergenic	Intergenic	-107057	NM_025772	Dtnbp1	closing
chr13	46929622	46931060	100.045	-0.661054	2.86284e-05	0.00531753	promoter-TSS (NM_010617)	promoter-TSS (NM_010617)	-623	NM_010617	Kif13a	closing
chr13	48965514	48965904	37.6326	-0.906176	5.00161e-05	0.0079244	intron (NM_001033268, intron 1 of 17)	intron (NM_001033268, intron 1 of 17)	2119	NM_001033268	Fam120a	closing
chr13	69506352	69506638	7.55613	2.50792	1.27579e-05	0.00304698	intron (NM_198600, intron 7 of 12)	intron (NM_198600, intron 7 of 12)	27369	NM_001169131	Papd7	opening
chr13	69821298	69821719	11.5888	2.21225	5.0704e-08	3.81398e-05	Intergenic	Intergenic	11626	NM_138596	Med10	opening
chr13	79443022	79443630	10.0974	3.39043	1.03879e-13	4.40043e-10	Intergenic	Intergenic	-1244344	NM_010151	Nr2f1	opening
chr13	85724020	85724986	49.2993	1.55747	9.65548e-14	4.3174e-10	Intergenic	MLTR31FA_MM|LTR|ERVK	322292	NM_007749	Cox7c	opening
chr13	90233792	90234495	56.2013	0.93198	2.80585e-06	0.000981875	Intergenic	RLTR13D3|LTR|ERVK	144476	NM_025335	Tmem167	opening
chr13	90515742	90516418	146.07	0.677189	3.49906e-05	0.00606951	Intergenic	Intergenic	389275	NM_001145879	Atp6ap1l	opening
chr13	95567153	95567489	7.87292	2.69424	2.24922e-06	0.000850923	Intergenic	Intergenic	-42081	NM_007974	F2rl1	opening
chr13	105048623	105049171	76.2898	-0.987986	2.48645e-06	0.000904628	intron (NM_029879, intron 2 of 5)	intron (NM_029879, intron 2 of 5)	6033	NM_029879	Rgs7bp	closing
chr13	115178136	115178713	23.9651	1.90672	5.83792e-06	0.00176643	Intergenic	Intergenic	-76460	NM_001033228	Itga1	opening
chr13	119998620	119999175	40.6454	0.851076	5.84806e-05	0.00889768	Intergenic	Intergenic	-48091	NM_001033769	B020031M17Rik	opening
chr13	120069977	120071238	53.6575	0.768035	1.16952e-05	0.00295078	Intergenic	Intergenic	-18403	NM_001302966	Gm21188	opening
chr14	8286524	8286966	29.3073	-1.26473	4.72981e-05	0.00762893	Intergenic	Intergenic	23031	NM_183187	Fam107a	closing
chr14	15784901	15785686	20.9223	0.9908	5.82929e-05	0.00888592	Intergenic	Intergenic	-346306	NM_146052	Lrrc3b	opening
chr14	18462418	18462915	11.0362	1.70877	1.63423e-05	0.00358399	Intergenic	MLT1F2|LTR|ERVL-MaLR	-130822	NM_009455	Ube2e1	opening
chr14	40902566	40903109	28.8541	0.93189	1.23048e-05	0.00301022	Intergenic	Intergenic	-9872	NM_177816	Sh2d4b	opening
chr14	43168095	43169166	14.3503	1.85866	3.3776e-08	2.61394e-05	Intergenic	Intergenic	-153054	NM_001244671_2		opening
chr14	66257593	66258064	27.4932	-1.39514	4.76498e-05	0.00767029	intron (NM_172498, intron 1 of 29)	intron (NM_172498, intron 1 of 29)	23224	NM_172498	Ptk2b	closing
chr14	85032994	85033337	4.42561	2.64765	1.49067e-05	0.00338921	Intergenic	ORR1C2|LTR|ERVL-MaLR	-556741	NR_015539	9630013A20Rik	opening
chr14	86243581	86244213	21.4794	1.23729	8.16764e-06	0.00223599	Intergenic	MTEa|LTR|ERVL-MaLR	-2073	NR_040457	4930529K09Rik	opening
chr14	87478296	87478948	19.292	1.84225	3.20416e-10	5.26306e-07	intron (NM_172605, intron 6 of 13)	GA-rich|Low_complexity|Low_complexity	62039	NM_001253755	Tdrd3	opening
chr14	93757891	93758159	6.56432	2.44254	1.04153e-05	0.00267823	intron (NM_001081377, intron 1 of 3)	intron (NM_001081377, intron 1 of 3)	130863	NM_001271800	Pcdh9	opening
chr14	93890500	93891370	33.3281	1.06195	6.53112e-05	0.00962754	promoter-TSS (NM_001271798)	promoter-TSS (NM_001271799)	-266	NM_001271798	Pcdh9	opening
chr14	102828499	102828942	24.4277	1.17724	5.98998e-05	0.00904289	Intergenic	Intergenic	153912	NR_039592	Mir5130	opening
chr14	105588655	105589072	10.4006	3.27752	5.22351e-14	2.62762e-10	promoter-TSS (NR_102319)	promoter-TSS (NR_102319)	-686	NR_102319	9330188P03Rik	opening
chr14	121102617	121103053	12.7008	1.56411	5.96278e-07	0.000292634	intron (NM_134082, intron 2 of 26)	intron (NM_134082, intron 2 of 26)	67261	NM_134082	Farp1	opening
chr14	121591491	121592083	19.8937	1.20938	2.02775e-05	0.00420591	intron (NM_134074, intron 37 of 52)	intron (NM_134074, intron 37 of 52)	-86533	NM_053079	Slc15a1	opening
chr14	122181272	122181974	132.747	0.529562	5.50134e-05	0.00853142	promoter-TSS (NM_029556)	promoter-TSS (NM_029556)	-71	NM_029556	Clybl	opening
chr14	122533900	122534836	155.664	0.537377	1.00529e-05	0.00260167	promoter-TSS (NM_144844)	promoter-TSS (NM_144844)	40	NM_144844	Pcca	opening
chr15	6080780	6081856	31.5942	1.14247	1.3526e-06	0.000579073	Intergenic	Intergenic	-218471	NM_001008702	Dab2	opening
chr15	9596424	9597057	10.2234	1.79456	1.67287e-05	0.00363583	intron (NM_001305042, intron 31 of 36)	intron (NM_001305042, intron 31 of 36)	-66864	NM_008372	Il7r	opening
chr15	10685886	10686325	7.11607	2.08238	8.3869e-06	0.00226519	intron (NM_030690, intron 2 of 17)	intron (NM_001166408, intron 2 of 17)	27435	NM_030690	Rai14	opening
chr15	12856767	12857183	9.30849	1.68781	6.19629e-05	0.00921838	intron (NM_001130149, intron 10 of 34)	LTR69|LTR|ERVL	32160	NM_026799	Drosha	opening
chr15	25269440	25270141	62.7776	1.10032	9.07727e-06	0.00240327	Intergenic	Intergenic	143974	NM_027395	Basp1	opening
chr15	25392215	25393084	52.1917	1.10163	1.63363e-06	0.000681264	intron (NM_027395, intron 1 of 1)	L1MC1|LINE|L1	21115	NM_027395	Basp1	opening
chr15	32199808	32200171	4.82784	2.69198	1.27411e-05	0.00304698	Intergenic	Intergenic	22700	NM_020503	Tas2r119	opening
chr15	41825328	41825772	7.27458	2.54891	6.72164e-07	0.000322023	intron (NM_001130166, intron 10 of 16)	intron (NM_001130165, intron 8 of 13)	-5408	NM_001130164	Oxr1	opening
chr15	41846317	41846882	40.3576	1.49065	4.83134e-09	5.14595e-06	intron (NM_001130164, intron 1 of 5)	intron (NM_001130164, intron 1 of 5)	15641	NM_001130164	Oxr1	opening
chr15	44175965	44176436	6.41974	3.55581	4.57526e-09	5.04444e-06	Intergenic	Intergenic	-19935	NM_013696	Trhr	opening
chr15	55217868	55218415	52.765	0.955225	2.47852e-06	0.000904628	intron (NM_145470, intron 7 of 8)	intron (NM_145470, intron 7 of 8)	84705	NM_001037937	Deptor	opening
chr15	64021848	64022162	11.4446	2.28467	2.14271e-06	0.000829124	intron (NM_144846, intron 1 of 11)	intron (NM_144846, intron 1 of 11)	38443	NM_144846	Fam49b	opening
chr15	66964838	66965153	25.6104	1.41155	6.39388e-06	0.00191308	intron (NM_008681, intron 1 of 15)	intron (NM_008681, intron 1 of 15)	4646	NM_008681	Ndrg1	opening
chr15	76757601	76757979	14.6231	-2.01435	3.01363e-05	0.00549969	intron (NM_198420, intron 2 of 10)	MTE2a|LTR|ERVL-MaLR	-33945	NM_145472	C030006K11Rik	closing
chr15	90232500	90232695	3.91561	3.02018	1.90689e-05	0.00401775	Intergenic	Intergenic	8237	NR_106106	Mir7648	opening
chr15	90666833	90667265	13.2731	1.89659	1.41683e-07	8.97911e-05	intron (NM_025815, intron 1 of 19)	intron (NM_025815, intron 1 of 19)	12339	NM_025815	Cpne8	opening
chr15	92050928	92051770	18.9849	1.80212	3.18906e-08	2.53536e-05	intron (NM_001159648, intron 1 of 23)	intron (NM_001159648, intron 1 of 23)	184	NM_001159648	Cntn1	opening
chr15	92146914	92147331	3.99081	2.97637	6.12868e-05	0.00916864	intron (NM_007727, intron 1 of 23)	intron (NM_007727, intron 1 of 23)	-14235	NM_001159647	Cntn1	opening
chr15	94565771	94566341	70.6248	0.870615	1.1846e-06	0.00051817	intron (NM_029926, intron 10 of 11)	ORR1D2|LTR|ERVL-MaLR	22396	NM_029926	Irak4	opening
chr15	94658397	94658843	9.10931	2.63957	6.02935e-09	6.14276e-06	intron (NM_178789, intron 2 of 7)	intron (NM_178789, intron 2 of 7)	29435	NM_178789	Tmem117	opening
chr15	102461000	102461600	25.1245	-1.18217	4.70463e-05	0.00760355	intron (NM_001170911, intron 3 of 3)	intron (NM_001170911, intron 3 of 3)	2130	NM_001170911	Prr13	closing
chr16	8513007	8513728	29.625	0.997706	6.0175e-05	0.0090528	promoter-TSS (NM_001170978)	promoter-TSS (NM_172961)	-62	NM_172961	Abat	opening
chr16	20701796	20702317	21.9926	-1.87409	1.43155e-08	1.26615e-05	TTS (NM_009900)	TTS (NM_009900)	6999	NM_133778	Fam131a	closing
chr16	25220510	25221004	32.9077	1.65876	2.1174e-11	4.86916e-08	Intergenic	Intergenic	-66060	NM_175165	Tprg	opening
chr16	26316308	26316637	4.28845	3.47412	2.68024e-06	0.000954522	Intergenic	Intergenic	55367	NM_016674	Cldn1	opening
chr16	28277632	28278007	4.44979	2.78675	1.22323e-05	0.00301022	intron (NM_183064, intron 3 of 4)	intron (NM_183064, intron 3 of 4)	168256	NM_183064	Fgf12	opening
chr16	28596179	28596594	8.51526	1.89394	2.65262e-06	0.000953119	intron (NM_010199, intron 2 of 5)	intron (NM_010199, intron 2 of 5)	3657	NR_030463	Mir690	opening
chr16	29983135	29983567	9.87662	1.59703	3.24697e-05	0.0057178	Intergenic	ORR1F|LTR|ERVL-MaLR	-4227	NR_037689	Gm1968	opening
chr16	37384693	37385441	57.1849	0.729972	5.44168e-05	0.00847155	promoter-TSS (NM_001114612)	promoter-TSS (NM_001114613)	-109	NM_001114611	Stxbp5l	opening
chr16	43464239	43464668	5.10541	2.46847	5.72811e-05	0.00876488	intron (NM_001285805, intron 5 of 10)	intron (NM_019778, intron 3 of 8)	-44257	NR_046026	Gm15713	opening
chr16	48367950	48368359	7.04592	2.17191	2.85871e-05	0.00531753	Intergenic	Intergenic	44262	NR_015373	Gm5485	opening
chr16	57375843	57376278	7.62122	2.26862	7.37784e-07	0.000347259	intron (NM_001040397, intron 1 of 4)	intron (NM_001040397, intron 1 of 4)	22783	NM_001040397	Filip1l	opening
chr16	70798103	70798551	8.49814	1.87731	4.01406e-05	0.0067448	Intergenic	RLTR9A|LTR|ERVK	181902	NR_040474	D16Ertd519e	opening
chr16	71132824	71133358	9.63979	1.6748	3.10056e-05	0.00557796	intron (NR_040561, intron 2 of 3)	intron (NR_040561, intron 2 of 3)	2015	NR_040561	4931420L22Rik	opening
chr16	76432681	76433579	13.7922	2.11838	8.76159e-08	5.97615e-05	Intergenic	Intergenic	-60081	NM_173440	Nrip1	opening
chr16	77704755	77705126	4.38695	3.05079	6.06805e-07	0.000295996	Intergenic	Intergenic	58667	NR_029540	Mir125b-2	opening
chr16	78473380	78473885	34.5707	1.1619	3.23849e-06	0.0010998	Intergenic	Lx8|LINE|L1	-86684	NR_040569	4930478L05Rik	opening
chr16	84023354	84023755	5.25636	3.0377	6.65667e-07	0.00032082	Intergenic	Intergenic	-347589	NR_040567	4930553E22Rik	opening
chr16	84590799	84591507	17.6842	1.39797	3.97333e-06	0.00128433	Intergenic	Intergenic	-88636	NR_040537	4930529L06Rik	opening
chr16	84810311	84810572	12.3062	1.71781	1.91949e-06	0.000763615	intron (NM_023844, intron 4 of 9)	ORR1B1|LTR|ERVL-MaLR	24557	NM_001302216	Atp5j	opening
chr16	87597446	87598230	54.7032	0.76743	2.48246e-05	0.00481163	Intergenic	GC_rich|Low_complexity|Low_complexity	44508	NM_144854	Map3k7cl	opening
chr16	87610054	87610557	11.3821	1.64104	4.20582e-05	0.00697958	Intergenic	MER57C2|LTR|ERV1	56975	NM_144854	Map3k7cl	opening
chr16	87652937	87653363	21.2368	1.46269	1.04969e-05	0.00269062	Intergenic	Intergenic	-45804	NM_007520	Bach1	opening
chr16	92883808	92884437	37.5567	-1.33943	1.3598e-05	0.0031784	Intergenic	Intergenic	-58048	NM_001111022	Runx1	closing
chr17	8013935	8014466	15.1018	1.49558	3.71022e-05	0.0062926	Intergenic	Intergenic	68586	NM_025789	Rsph3a	opening
chr17	13440740	13441368	23.2992	1.75443	1.04458e-08	9.66368e-06	Intergenic	Intergenic	-80402	NR_030763	Smok4a	opening
chr17	15510740	15511122	4.10839	2.66095	2.14259e-05	0.00432203	intron (NM_013684, intron 4 of 7)	ORR1C2|LTR|ERVL-MaLR	11043	NM_013684	Tbp	opening
chr17	21659634	21660065	5.69182	2.13399	5.09072e-05	0.00802115	intron (NM_001166497, intron 5 of 5)	intron (NM_001166497, intron 5 of 5)	9238	NM_001166497	3110052M02Rik	opening
chr17	34027235	34027746	28.1572	-1.36508	2.86707e-05	0.00531753	TTS (NM_001077709)	TTS (NM_008202)	565	NM_013543	H2-Ke6	closing
chr17	43058395	43059036	23.9122	1.21099	3.10479e-05	0.00557796	intron (NM_178589, intron 3 of 5)	MTD|LTR|ERVL-MaLR	42160	NM_178589	Tnfrsf21	opening
chr17	44654406	44655041	80.873	-0.806887	3.59724e-06	0.00118659	intron (NM_001271631, intron 2 of 4)	intron (NM_001271631, intron 2 of 4)	81453	NM_001271631	Runx2	closing
chr17	50068357	50068951	24.2327	1.29126	4.34442e-06	0.00137663	intron (NM_181397, intron 4 of 9)	intron (NM_181397, intron 4 of 9)	121843	NM_181397	Rftn1	opening
chr17	50729511	50730057	30.8184	1.13106	8.65667e-06	0.00232172	Intergenic	Intergenic	31103	NM_001297747	Btg3	opening
chr17	58643576	58644333	22.5444	2.34229	2.53123e-17	3.15316e-13	Intergenic	Intergenic	347421	NM_027001	Pdzph1	opening
chr17	58754394	58754937	11.3412	1.87284	1.70073e-07	0.000103801	Intergenic	Intergenic	236710	NM_027001	Pdzph1	opening
chr17	62807841	62808300	15.3698	1.49147	1.05312e-05	0.00269085	intron (NM_010109, intron 1 of 3)	intron (NM_207654, intron 1 of 4)	73247	NM_207654	Efna5	opening
chr17	63683954	63684537	28.1324	2.21445	1.89092e-16	1.9024e-12	Intergenic	RLTR14_RN|LTR|ERV1	-179736	NM_001037997	Fer	opening
chr17	64529164	64529465	5.16553	3.27668	1.32358e-06	0.000569679	intron (NR_045899, intron 1 of 3)	intron (NR_045899, intron 1 of 3)	26276	NR_045899	AU016765	opening
chr17	64716129	64716951	28.9605	2.30637	4.78656e-23	3.85251e-18	intron (NM_008549, intron 16 of 21)	intron (NM_008549, intron 16 of 21)	-50571	NR_105051	Dreh	opening
chr17	65717581	65718087	10.9273	2.20506	7.79487e-09	7.65095e-06	intron (NM_133685, intron 2 of 6)	RLTR16|LTR|ERVK	54918	NM_133685	Rab31	opening
chr17	69075426	69075989	24.6052	1.18173	8.72762e-06	0.002326	Intergenic	CpG	-81103	NM_013813	Epb41l3	opening
chr17	71265705	71265939	8.69021	2.06656	1.42875e-05	0.00328554	intron (NM_145158, intron 4 of 7)	intron (NM_145158, intron 4 of 7)	45143	NM_145158	Emilin2	opening
chr17	72182372	72182772	16.4135	-1.86039	2.03502e-05	0.00420591	intron (NM_007439, intron 4 of 28)	intron (NM_007439, intron 4 of 28)	400625	NM_030179	Clip4	closing
chr18	5097202	5097639	11.3661	1.5144	3.02706e-05	0.00549969	intron (NM_153153, intron 23 of 34)	intron (NM_153153, intron 23 of 34)	50831	NM_153153	Svil	opening
chr18	10839339	10840135	21.5479	1.24057	2.49518e-06	0.000904628	Intergenic	Intergenic	-54185	NR_029781	Mir1a-2	opening
chr18	16273576	16274034	22.7056	1.71149	2.99208e-10	5.12385e-07	Intergenic	ORR1A3|LTR|ERVL-MaLR	535244	NM_007664	Cdh2	opening
chr18	19911211	19911698	7.65124	2.06297	6.85988e-06	0.00201506	Intergenic	Intergenic	90643	NM_001291809	Dsc3	opening
chr18	23309931	23310495	10.9467	1.6646	7.7007e-06	0.00218239	5' UTR (NM_001285813, exon 1 of 22)	5' UTR (NM_001285813, exon 1 of 22)	193	NM_001285813	Dtna	opening
chr18	23415069	23415814	32.6422	0.936385	5.99968e-05	0.00904289	promoter-TSS (NM_010087)	promoter-TSS (NM_001285811)	32	NM_001285811	Dtna	opening
chr18	24629728	24630261	28.1761	1.62373	1.41979e-11	3.46282e-08	intron (NM_021448, intron 17 of 21)	ORR1D2|LTR|ERVL-MaLR	-23697	NM_026779	Mocos	opening
chr18	24948071	24948613	16.8567	1.37864	1.53407e-05	0.00346812	intron (NM_001289654, intron 5 of 24)	L1MEc|LINE|L1	217623	NM_001142697	Tpgs2	opening
chr18	35850678	35851113	27.9988	-1.19128	4.96753e-05	0.00791666	intron (NM_133687, intron 1 of 2)	intron (NM_133687, intron 1 of 2)	21077	NM_133687	Cxxc5	closing
chr18	37089688	37090229	20.8849	1.34103	8.58712e-06	0.00231152	promoter-TSS (NM_001003671)	promoter-TSS (NM_001003671)	-178	NM_001003671	Pcdhac1	opening
chr18	37264739	37265479	42.1984	1.07017	4.48138e-06	0.00141446	exon (NM_053126, exon 1 of 1)	exon (NM_053126, exon 1 of 1)	111	NM_053126	Pcdhb1	opening
chr18	37971622	37972218	19.32	1.10372	4.16552e-05	0.00692698	TTS (NM_001205336)	TTS (NM_001205336)	-2189	NM_175684	Fchsd1	opening
chr18	38690528	38690971	11.1057	2.43411	3.06971e-09	3.5807e-06	Intergenic	Intergenic	-89481	NM_011898	Spry4	opening
chr18	39040352	39040750	16.7141	1.81222	2.24537e-07	0.000128171	intron (NM_175164, intron 1 of 22)	intron (NM_175164, intron 1 of 22)	47406	NM_175164	Arhgap26	opening
chr18	39666009	39666779	46.6286	1.43128	4.13828e-07	0.000210806	Intergenic	Intergenic	-107103	NM_011033	Pabpc2	opening
chr18	39835705	39836246	16.4646	1.67096	1.88492e-06	0.000754774	Intergenic	MLT1J1|LTR|ERVL-MaLR	62478	NM_011033	Pabpc2	opening
chr18	46380834	46381363	25.3983	1.30028	9.36362e-07	0.000425786	Intergenic	Intergenic	-69170	NM_001160399	Ccdc112	opening
chr18	46787535	46787775	7.21108	2.37791	2.72102e-06	0.000964775	intron (NM_001303015, intron 6 of 6)	intron (NM_001303015, intron 6 of 6)	45779	NM_001303015	Ap3s1	opening
chr18	46921688	46921922	6.61825	2.62393	8.80376e-06	0.00233855	promoter-TSS (NM_001033446)	promoter-TSS (NM_001033446)	-10	NM_001033446	Arl14epl	opening
chr18	50139245	50139723	11.0106	1.71173	8.24949e-06	0.00224314	exon (NM_008292, exon 3 of 24)	exon (NM_008292, exon 3 of 24)	11283	NM_008292	Hsd17b4	opening
chr18	53256221	53256605	6.77336	2.44815	6.8599e-06	0.00201506	intron (NM_029394, intron 1 of 6)	L1MC5|LINE|L1	10751	NM_029394	Snx24	opening
chr18	67144544	67144891	6.7943	1.76745	5.1126e-05	0.00802361	intron (NM_010307, intron 4 of 11)	intron (NM_177137, intron 4 of 11)	11157	NM_010307	Gnal	opening
chr18	70536002	70536197	4.31551	5.09157	1.22868e-05	0.00301022	Intergenic	Intergenic	-5778	NM_001289515	Poli	opening
chr18	73631603	73631896	4.99822	2.86939	2.11472e-05	0.00430411	Intergenic	L1_Rod|LINE|L1	59044	NM_001039214	Mex3c	opening
chr18	89768747	89770169	101.642	0.720987	1.97274e-05	0.00411343	promoter-TSS (NM_001039173)	promoter-TSS (NM_001039173)	-322	NM_001039173	Dok6	opening
chr19	4718381	4719021	23.4147	-2.19432	9.32375e-06	0.00245239	intron (NM_021287, intron 1 of 36)	B1_Mur3|SINE|Alu	7478	NM_021287	Sptbn2	closing
chr19	11107650	11108180	31.3638	1.1068	9.24861e-06	0.0024406	intron (NM_027058, intron 4 of 6)	intron (NM_027058, intron 4 of 6)	22963	NM_027058	1700017D01Rik	opening
chr19	20161410	20161932	11.7184	3.8993	5.17261e-10	8.16319e-07	Intergenic	Intergenic	229000	NM_010730	Anxa1	opening
chr19	20601546	20602204	33.4399	1.02359	1.56615e-05	0.00349177	promoter-TSS (NM_013467)	promoter-TSS (NM_013467)	-107	NM_013467	Aldh1a1	opening
chr19	41030947	41031570	83.8109	-0.88372	2.12125e-05	0.00430411	intron (NM_001043228, intron 1 of 10)	(TG)n|Simple_repeat|Simple_repeat	1983	NM_001043228	Dntt	closing
chr19	41328731	41329182	40.6731	-1.57637	2.98127e-05	0.00546585	intron (NM_031376, intron 4 of 16)	intron (NM_031376, intron 4 of 16)	56114	NM_031376	Pik3ap1	closing
chr19	41332154	41332629	65.6082	-1.04983	1.76015e-06	0.000719124	intron (NM_031376, intron 2 of 16)	intron (NM_031376, intron 2 of 16)	52679	NM_031376	Pik3ap1	closing
chr19	41339098	41339754	65.7153	-0.846178	5.3677e-05	0.00838883	intron (NM_031376, intron 2 of 16)	intron (NM_031376, intron 2 of 16)	45644	NM_031376	Pik3ap1	closing
chr19	47887296	47888004	89.5683	0.879291	3.98467e-07	0.000204827	Intergenic	Intergenic	21856	NM_026619	Gsto2	opening
chr2	11866772	11867096	9.98986	2.03544	1.49634e-06	0.000630547	Intergenic	Intergenic	89181	NM_177268	Ankrd16	opening
chr2	14312461	14312932	21.2038	1.54587	3.53315e-08	2.70828e-05	intron (NM_008625, intron 21 of 29)	intron (NM_008625, intron 21 of 29)	51693	NR_030609	Mir511	opening
chr2	21367246	21367876	15.6274	1.90415	2.47465e-06	0.000904628	promoter-TSS (NM_001004761)	promoter-TSS (NM_001004761)	-6	NM_001004761	Gpr158	opening
chr2	21513772	21514132	4.50843	2.66578	1.3163e-05	0.00312517	intron (NM_001004761, intron 2 of 10)	intron (NM_001004761, intron 2 of 10)	146385	NM_001004761	Gpr158	opening
chr2	25094968	25095595	28.464	-1.04241	4.1696e-06	0.00133703	promoter-TSS (NM_001163626)	promoter-TSS (NM_001163626)	-76	NM_001163626	Noxa1	closing
chr2	27232360	27232824	30.5687	-1.43671	3.42552e-05	0.00596849	intron (NM_138665, intron 8 of 20)	intron (NM_138665, intron 8 of 20)	14711	NM_138665	Sardh	closing
chr2	32894052	32894448	11.32	-2.78972	1.49628e-05	0.00339239	intron (NM_146119, intron 1 of 13)	intron (NM_146119, intron 1 of 13)	18116	NM_146119	Fam129b	closing
chr2	33760466	33760995	8.1695	2.38905	1.82685e-05	0.00388984	intron (NM_175184, intron 7 of 9)	intron (NM_175184, intron 7 of 9)	-45086	NR_045729	Nron	opening
chr2	38950147	38950830	72.3691	0.798415	1.09543e-06	0.000484435	intron (NM_172854, intron 4 of 7)	intron (NM_172854, intron 4 of 7)	18508	NM_172854	Olfml2a	opening
chr2	49648042	49648617	10.6448	2.1749	1.24367e-05	0.00301186	intron (NM_008449, intron 1 of 25)	intron (NM_008449, intron 1 of 25)	29015	NM_008449	Kif5c	opening
chr2	51991365	51991905	18.2877	1.56078	2.68017e-06	0.000954522	Intergenic	Intergenic	-18427	NM_019401	Nmi	opening
chr2	54198269	54198850	23.7986	1.35612	1.62913e-05	0.00358399	Intergenic	ORR1D1|LTR|ERVL-MaLR	-113007	NM_023396	Rprm	opening
chr2	59132208	59132741	13.77	1.96821	8.48257e-08	5.88558e-05	Intergenic	RLTR13B4|LTR|ERVK	-28376	NM_026361	Pkp4	opening
chr2	64120472	64120972	13.929	1.53386	5.33157e-06	0.00163785	Intergenic	Intergenic	-22684	NM_021716	Fign	opening
chr2	91096511	91097321	73.2036	-0.68268	5.97043e-05	0.00903263	5' UTR (NM_011355, exon 1 of 5)	5' UTR (NM_011355, exon 1 of 5)	119	NM_011355	Spi1	closing
chr2	94427509	94427895	7.857	2.07262	7.63475e-06	0.00217134	intron (NM_001305258, intron 3 of 13)	intron (NM_001305258, intron 3 of 13)	10484	NM_007466	Api5	opening
chr2	97466179	97466798	22.8724	1.74225	1.41677e-10	2.59159e-07	intron (NM_001289743, intron 5 of 6)	intron (NM_001289742, intron 6 of 7)	-1169	NM_178725	Lrrc4c	opening
chr2	100579460	100579866	8.04452	1.59877	2.46235e-05	0.00479866	Intergenic	RLTR48A|LTR|ERV1	-1045085	NM_009020	Rag2	opening
chr2	100733712	100734120	8.17499	2.32047	1.99261e-08	1.72448e-05	Intergenic	RLTR48A|LTR|ERV1	-890832	NM_009020	Rag2	opening
chr2	107231586	107232186	11.0337	5.20541	2.2014e-18	8.85909e-14	Intergenic	RMER1A|Other|Other	-58703	NM_021275	Kcna4	opening
chr2	107290165	107290855	27.2749	1.58959	7.38706e-09	7.34018e-06	promoter-TSS (NM_021275)	promoter-TSS (NM_021275)	-79	NM_021275	Kcna4	opening
chr2	107301928	107302436	9.13222	2.37608	5.86077e-06	0.0017667	Intergenic	Intergenic	11593	NM_021275	Kcna4	opening
chr2	110172408	110172892	8.7397	3.11772	2.09666e-10	3.66852e-07	Intergenic	Intergenic	-122171	NR_040508	Ccdc34os	opening
chr2	110351614	110352337	6.87863	2.00981	6.35535e-05	0.0094202	Intergenic	L1MA6|LINE|L1	11018	NM_026271	Fibin	opening
chr2	110949889	110950319	5.92453	2.67741	5.11059e-06	0.00158204	5' UTR (NM_001128103, exon 1 of 27)	5' UTR (NM_001128103, exon 1 of 27)	140	NM_001128103	Ano3	opening
chr2	122672746	122673401	50.2553	1.34125	3.06914e-08	2.51532e-05	Intergenic	ORR1D2|LTR|ERVL-MaLR	29590	NM_011774	Slc30a4	opening
chr2	122770901	122771483	32.9487	1.19372	7.01593e-06	0.00203213	promoter-TSS (NR_027888)	promoter-TSS (NR_027888)	-521	NR_027888	Sqrdl	opening
chr2	126252143	126252633	13.4879	1.8612	4.12763e-06	0.00132886	Intergenic	ORR1B2|LTR|ERVL-MaLR	100247	NM_026981	Dtwd1	opening
chr2	126340764	126341183	12.62	1.53948	1.47631e-06	0.000625379	intron (NM_001080944, intron 24 of 27)	intron (NM_001080944, intron 24 of 27)	150580	NM_001080944	Atp8b4	opening
chr2	140671135	140671802	69.7087	0.702202	4.25268e-05	0.00702836	promoter-TSS (NM_178382)	promoter-TSS (NM_178382)	8	NM_001172160	Flrt3	opening
chr2	144187970	144188529	46.4498	1.69655	3.29158e-15	2.40842e-11	intron (NM_001033778, intron 1 of 3)	MIR|SINE|MIR	1041	NM_001033778	Gm5535	opening
chr2	144224318	144224974	91.795	1.79841	4.42336e-18	8.90046e-14	Intergenic	L1MCa|LINE|L1	-35356	NM_001033778	Gm5535	opening
chr2	148184813	148185215	10.5394	2.08592	1.71527e-07	0.000103801	Intergenic	Intergenic	-138045	NM_010446	Foxa2	opening
chr2	150570018	150570669	70.3812	0.955207	4.65056e-05	0.00754648	promoter-TSS (NM_009977)	promoter-TSS (NM_009977)	-72	NM_009977	Cst7	opening
chr2	150772406	150773176	48.7829	1.12018	5.40606e-08	4.02882e-05	Intergenic	Intergenic	-14005	NM_153781	Pygb	opening
chr2	160225433	160225875	14.8023	2.41233	9.02039e-09	8.64304e-06	Intergenic	Intergenic	101840	NM_001033411	Gm826	opening
chr2	167375144	167375612	41.7105	-2.22393	1.2894e-06	0.000557952	Intergenic	Intergenic	-26200	NM_019835	B4galt5	closing
chr2	173218541	173219244	62.4133	0.834718	1.55076e-05	0.0034763	promoter-TSS (NM_021394)	promoter-TSS (NM_001139519)	30	NM_001139519	Zbp1	opening
chr3	5219366	5219999	25.693	1.13332	1.43759e-05	0.00329647	intron (NM_030708, intron 1 of 10)	CpG	1128	NM_030708	Zfhx4	opening
chr3	9820761	9821284	20.1151	1.43361	1.09431e-06	0.000484435	intron (NM_001195031, intron 1 of 8)	ORR1B1|LTR|ERVL-MaLR	12657	NM_001195031	Pag1	opening
chr3	19000059	19000689	52.4945	1.21846	4.85913e-09	5.14595e-06	Intergenic	Intergenic	162691	NM_028840	Armc1	opening
chr3	21949334	21949931	16.7941	1.79357	1.55489e-05	0.0034763	Intergenic	Intergenic	-127020	NM_030732	Tbl1xr1	opening
chr3	25063179	25063590	6.41478	2.29372	2.48536e-06	0.000904628	Intergenic	Intergenic	1089923	NM_001163387	Nlgn1	opening
chr3	25124928	25125771	21.2815	1.55909	1.23488e-08	1.12944e-05	Intergenic	RMER17A2|LTR|ERVK	1027958	NM_001163387	Nlgn1	opening
chr3	25143612	25144516	41.4472	0.907095	2.75458e-05	0.00519216	Intergenic	CpG	1009243	NM_001163387	Nlgn1	opening
chr3	26333336	26333973	28.671	0.929864	2.44029e-05	0.00477881	Intergenic	Intergenic	-1745	NM_138666	Nlgn1	opening
chr3	33142808	33143614	36.7064	1.2316	5.66283e-08	4.14344e-05	promoter-TSS (NM_001163516)	promoter-TSS (NM_001163516)	-20	NM_001163516	Pex5l	opening
chr3	33308293	33308796	30.7203	1.15417	1.19926e-05	0.00296997	Intergenic	Intergenic	-165353	NM_001163516	Pex5l	opening
chr3	34221499	34221970	4.93675	2.5275	2.55999e-05	0.00491178	Intergenic	Intergenic	-140380	NM_026332	Dnajc19	opening
chr3	46771722	46772124	5.35677	4.09764	3.21306e-08	2.53536e-05	Intergenic	Intergenic	128859	NR_105800	Mir6379	opening
chr3	50086533	50087130	8.58426	2.7199	1.2281e-07	7.97135e-05	Intergenic	Intergenic	-329515	NM_130448	Pcdh18	opening
chr3	57512285	57512845	16.5189	2.2088	7.92288e-12	2.26335e-08	intron (NM_001168281, intron 2 of 6)	intron (NM_001168281, intron 2 of 6)	63311	NM_133784	Wwtr1	opening
chr3	57555560	57556084	17.0887	1.1027	2.82698e-05	0.00531617	intron (NM_001168281, intron 2 of 6)	intron (NM_001168281, intron 2 of 6)	20054	NM_133784	Wwtr1	opening
chr3	58747801	58748429	39.0652	-1.34436	2.49292e-05	0.00481163	intron (NR_045167, intron 5 of 7)	MLT2F|LTR|ERVL	55526	NR_045167	4930593A02Rik	closing
chr3	60648337	60648817	11.0992	1.89932	1.67593e-05	0.00363583	Intergenic	Intergenic	147325	NM_001253708	Mbnl1	opening
chr3	65360503	65360973	8.78583	1.75988	3.75181e-05	0.00634388	intron (NM_010597, intron 11 of 13)	intron (NM_001289450, intron 12 of 14)	-11309	NR_040390	A730090N16Rik	opening
chr3	66330830	66331438	25.8425	1.02327	3.4334e-05	0.00596849	Intergenic	Intergenic	-34297	NM_145820	Veph1	opening
chr3	67073681	67074192	10.3904	2.08375	5.74164e-05	0.00876891	intron (NM_025822, intron 3 of 9)	Lx3B|LINE|L1	88264	NM_025822	Rsrc1	opening
chr3	70874030	70874918	23.7322	1.56106	1.76976e-07	0.000106299	Intergenic	Intergenic	-67183	NR_040556	Gm6634	opening
chr3	71563760	71564457	24.6953	1.79211	7.32426e-10	1.11226e-06	Intergenic	Intergenic	-756817	NR_040556	Gm6634	opening
chr3	81940101	81940514	6.65665	2.05592	7.76131e-06	0.00218455	intron (NM_177662, intron 1 of 7)	intron (NM_177662, intron 1 of 7)	7691	NM_177662	Ctso	opening
chr3	97710085	97710616	17.07	2.25027	9.52592e-07	0.000429126	exon (NM_001039376, exon 33 of 47)	exon (NM_001039376, exon 33 of 47)	-19788	NR_106084	Mir7225	opening
chr3	99113317	99113850	14.1244	2.85149	7.14067e-15	4.42095e-11	Intergenic	Intergenic	-27507	NM_027462	Wars2	opening
chr3	114889796	114890107	10.1074	1.97646	7.019e-06	0.00203213	intron (NR_030469, intron 2 of 2)	intron (NR_030469, intron 2 of 2)	-14127	NM_153458	Olfm3	opening
chr3	118730998	118731525	6.562	2.272	6.47019e-06	0.00192162	intron (NM_170778, intron 3 of 22)	intron (NM_170778, intron 3 of 22)	169083	NM_170778	Dpyd	opening
chr3	121258636	121259514	35.5088	0.946868	2.31811e-05	0.00460823	intron (NM_178936, intron 1 of 7)	intron (NM_178936, intron 1 of 7)	4241	NM_178936	Tmem56	opening
chr3	129509674	129510062	14.1767	2.32521	2.56469e-09	3.17572e-06	Intergenic	Intergenic	-22518	NM_130450	Elovl6	opening
chr3	133284487	133285001	9.36692	1.89414	5.17122e-07	0.000260132	Intergenic	Intergenic	-25366	NM_001293641	Ppa2	opening
chr3	140738831	140739400	18.0982	1.5291	2.47897e-05	0.00481163	Intergenic	Intergenic	473240	NM_008811	Pdha2	opening
chr3	145210055	145210604	36.5621	1.16914	1.33141e-07	8.55066e-05	Intergenic	Intergenic	-82143	NM_027770	Col24a1	opening
chr3	153929433	153929977	20.5749	3.19	3.32191e-18	8.90046e-14	intron (NM_007382, intron 9 of 11)	intron (NM_007382, intron 9 of 11)	14938	NM_007382	Acadm	opening
chr3	156131609	156132057	8.53252	1.96314	8.12308e-06	0.00223138	Intergenic	MTD|LTR|ERVL-MaLR	155479	NR_040553	9330178D15Rik	opening
chr3	156561485	156562593	42.0257	0.998026	1.41073e-05	0.00325908	promoter-TSS (NR_040399)	promoter-TSS (NR_040399)	245	NM_001039094	Negr1	opening
chr4	8523433	8523820	18.6243	1.40221	1.77814e-06	0.000719681	Intergenic	RLTR44A|LTR|ERVK	-12018	NM_021518	Rab2a	opening
chr4	13227889	13228369	11.5704	1.75123	2.24612e-06	0.000850923	Intergenic	Intergenic	321292	NM_001171801	Triqk	opening
chr4	26441451	26441868	5.22133	2.40816	1.09228e-05	0.00278206	Intergenic	Lx8b|LINE|L1	-95007	NM_172865	Manea	opening
chr4	32216532	32216878	4.8827	3.61401	3.99545e-07	0.000204827	Intergenic	Intergenic	-200730	NM_001109661	Bach2	opening
chr4	33853806	33854121	4.56267	2.50296	3.15796e-05	0.00562327	Intergenic	Intergenic	-70669	NM_007726	Cnr1	opening
chr4	62367611	62368076	17.8675	1.80979	7.0964e-08	5.09965e-05	intron (NM_175090, intron 1 of 4)	intron (NM_175090, intron 1 of 4)	7142	NM_175090	Slc31a1	opening
chr4	62527747	62528157	8.29554	2.26114	4.74275e-06	0.00148334	intron (NM_177607, intron 2 of 14)	Lx9|LINE|L1	2583	NM_177607	4933430I17Rik	opening
chr4	70542366	70542827	11.8497	1.79897	6.1026e-06	0.00183274	Intergenic	Intergenic	-7668	NM_172694	Megf9	opening
chr4	73788311	73788756	12.8563	1.51862	1.85417e-05	0.00392722	intron (NM_001017427, intron 1 of 17)	intron (NM_001017427, intron 1 of 17)	2069	NM_001017427	Rasef	opening
chr4	82624154	82624723	17.2868	1.1975	2.12887e-05	0.00430513	Intergenic	Intergenic	-118659	NM_001286127	Nfib	opening
chr4	83512153	83512709	15.6184	1.38919	3.51859e-05	0.00608158	Intergenic	B1_Mur3|SINE|Alu	-13114	NM_001081012	Ccdc171	opening
chr4	86712657	86713153	14.3586	2.34114	1.24358e-05	0.00301186	Intergenic	Intergenic	-35650	NM_184088	Dennd4c	opening
chr4	88537373	88538081	28.4679	1.32051	1.35803e-05	0.0031784	Intergenic	Intergenic	-14933	NM_010510	Ifnb1	opening
chr4	89478788	89479371	10.8178	2.57206	2.69165e-07	0.000146379	Intergenic	LTR16E1|LTR|ERVL	-168047	NM_007670	Cdkn2b	opening
chr4	91376307	91376847	48.456	0.808833	5.87969e-05	0.00892892	promoter-TSS (NM_001177883)	promoter-TSS (NM_001177883)	-81	NM_001177883	Elavl2	opening
chr4	92942035	92942753	39.8711	1.31592	4.69459e-05	0.0076026	Intergenic	Intergenic	393117	NM_026954	Tusc1	opening
chr4	93990312	93990781	9.85131	2.14076	1.24612e-05	0.00301186	Intergenic	Intergenic	566250	NM_026368	Caap1	opening
chr4	94476783	94477509	18.7814	2.00888	3.20415e-11	6.78655e-08	Intergenic	MTEa|LTR|ERVL-MaLR	79650	NM_026368	Caap1	opening
chr4	94515353	94515743	5.26148	2.50915	5.57084e-05	0.00860604	intron (NM_026368, intron 5 of 5)	intron (NM_026368, intron 5 of 5)	41248	NM_026368	Caap1	opening
chr4	97910096	97910927	15.2779	1.52019	3.71223e-05	0.0062926	intron (NM_001122953, intron 2 of 9)	intron (NM_010905, intron 2 of 10)	132885	NM_001122953	Nfia	opening
chr4	102045698	102046220	14.0009	2.09887	2.64795e-07	0.000145975	Intergenic	Intergenic	59119	NM_001085520	Gm12789	opening
chr4	107096000	107096541	28.896	-1.4586	5.01882e-05	0.00793605	promoter-TSS (NM_172873)	promoter-TSS (NM_172873)	-621	NM_172873	Cdcp2	closing
chr4	117478081	117478560	59.3377	-1.11636	4.62129e-05	0.00751412	intron (NM_025739, intron 2 of 14)	intron (NM_025739, intron 2 of 14)	18595	NM_025739	Rnf220	closing
chr4	120517335	120517794	7.50505	2.09998	2.26782e-06	0.000852934	intron (NM_013883, intron 13 of 16)	intron (NM_001159630, intron 13 of 17)	-14667	NM_177570	Slfnl1	opening
chr4	120615718	120616084	9.51987	2.97402	2.43984e-07	0.000137324	Intergenic	Intergenic	27156	NM_001101603	Gm8439	opening
chr4	133659564	133660410	28.9749	-1.42863	7.10956e-06	0.00205097	Intergenic	Intergenic	12660	NM_178698	Pigv	closing
chr4	135679301	135679916	57.5439	-1.05421	1.94483e-05	0.00408699	Intergenic	Intergenic	-6849	NM_174851	Ifnlr1	closing
chr4	140701802	140702186	19.5073	-1.74032	3.64674e-05	0.00624492	intron (NM_173867, intron 1 of 12)	CpG	521	NM_173867	Rcc2	closing
chr4	150472663	150473322	49.3327	-1.63883	1.0425e-09	1.37552e-06	intron (NM_001085492, intron 6 of 22)	intron (NM_001085492, intron 6 of 22)	179182	NM_173774	Slc45a1	closing
chr4	152124335	152124831	24.8698	-1.36461	3.07369e-05	0.00554684	intron (NM_207687, intron 13 of 15)	intron (NM_019585, intron 2 of 4)	4342	NM_019585	Espn	closing
chr4	152263749	152264218	9.12415	1.89513	2.68061e-05	0.00508849	intron (NM_001146058, intron 8 of 8)	intron (NM_001146057, intron 8 of 8)	-10379	NM_178406	Gpr153	opening
chr4	155361069	155361803	12.1432	1.66567	1.18422e-05	0.00296803	promoter-TSS (NM_008860)	promoter-TSS (NM_008860)	-8	NM_008860	Prkcz	opening
chr4_GL456350_random	173395	173940	17.6465	-1.74841	2.39276e-05	0.00470865	intron (NM_001177580, intron 2 of 3)	CpG-10798	619	NM_001270432_3		closing
chr5	3497516	3498042	42.327	1.29918	2.40379e-05	0.00471882	intron (NM_009873, intron 4 of 6)	intron (NM_009873, intron 5 of 7)	-46054	NM_001042501	Fam133b	opening
chr5	7980493	7981161	72.1994	0.812078	2.75927e-06	0.000974048	3' UTR (NM_054098, exon 5 of 5)	3' UTR (NM_054098, exon 5 of 5)	20355	NM_054098	Steap4	opening
chr5	12936885	12937505	20.191	1.19759	3.14317e-05	0.00561408	Intergenic	AmnSINE1|SINE|Deu	-459589	NM_001243072	Sema3a	opening
chr5	15506861	15507468	46.5594	1.12446	1.94876e-06	0.000768339	Intergenic	IAPEY4_LTR|LTR|ERVK	-111935	NM_025759	Speer4d	opening
chr5	15702857	15703475	30.6697	1.06725	1.36241e-05	0.0031784	intron (NR_001585, intron 2 of 4)	intron (NR_001585, intron 2 of 4)	11105	NM_001281511	Speer4c	opening
chr5	17289093	17289357	3.84031	3.52352	2.06642e-05	0.0042428	Intergenic	Lx7|LINE|L1	-186897	NM_027609	Speer4f1	opening
chr5	20941272	20941714	97.8141	0.698294	3.04437e-05	0.00551868	intron (NM_001080977, intron 1 of 7)	ORR1D2|LTR|ERVL-MaLR	-9496	NR_030699	A630072M18Rik	opening
chr5	28012912	28013275	5.80369	2.2402	2.48994e-05	0.00481163	Intergenic	B3|SINE|B2	-58319	NM_153526	Insig1	opening
chr5	42522166	42522530	4.15262	3.88811	8.37182e-08	5.88558e-05	Intergenic	Intergenic	454388	NR_131130	Gm16223	opening
chr5	49524620	49525126	8.79497	3.06965	5.90592e-11	1.18836e-07	Intergenic	CpG	-239214	NM_001199244	Kcnip4	opening
chr5	53420757	53421731	40.6748	1.35715	2.99502e-05	0.00547857	Intergenic	Intergenic	-134535	NM_001080928	Rbpj	opening
chr5	54180262	54180687	12.053	1.59095	6.08899e-05	0.00912624	Intergenic	MLT1H1|LTR|ERVL-MaLR	-169518	NR_038045	Gm10440	opening
chr5	71095869	71096325	11.3844	1.56681	2.44659e-05	0.00477952	promoter-TSS (NM_008066)	promoter-TSS (NM_008066)	-248	NM_008066	Gabra2	opening
chr5	71657399	71658447	37.8436	1.27426	9.79774e-10	1.3143e-06	5' UTR (NM_010251, exon 1 of 9)	5' UTR (NM_010251, exon 1 of 9)	385	NM_010251	Gabra4	opening
chr5	71700680	71701453	33.9686	1.21343	4.63129e-07	0.000234437	intron (NM_008069, intron 3 of 8)	CpG	1050	NM_008069	Gabrb1	opening
chr5	77383780	77384600	35.5536	1.2157	1.59893e-06	0.000670269	intron (NM_008048, intron 1 of 4)	intron (NM_008048, intron 1 of 4)	23855	NM_001159518	Igfbp7	opening
chr5	86244830	86245368	15.3139	2.56655	2.65096e-09	3.23281e-06	intron (NM_001030297, intron 5 of 9)	intron (NM_001030297, intron 5 of 9)	44209	NM_001030297	Tmprss11c	opening
chr5	89280432	89280786	9.49175	2.30482	4.11091e-05	0.00685033	Intergenic	Intergenic	177289	NM_008096	Gc	opening
chr5	90150141	90150613	11.7283	2.28263	3.84457e-07	0.000199635	Intergenic	Intergenic	73619	NM_001033310	Cox18	opening
chr5	91282966	91283377	41.6982	1.25304	7.85316e-07	0.00036742	promoter-TSS (NR_040428)	promoter-TSS (NR_040428)	-95	NR_040428	Gm19619	opening
chr5	91564035	91564502	9.06115	1.70178	3.19843e-05	0.00567025	intron (NM_145562, intron 1 of 3)	intron (NM_145562, intron 1 of 3)	46568	NM_145562	Parm1	opening
chr5	107725266	107725776	21.0169	-1.45782	2.84875e-05	0.00531753	intron (NM_001267621, intron 1 of 6)	CpG	284	NM_001267621	Gfi1	closing
chr5	108349518	108350043	4.15472	3.434	7.92396e-06	0.00220681	Intergenic	TTS (NM_001081234)	36855	NM_001081234	Pigg	opening
chr5	115529960	115530789	50.9191	-1.02268	3.14583e-05	0.00561408	intron (NM_011223, intron 1 of 10)	intron (NM_011223, intron 1 of 10)	23698	NM_133915	Pxn	closing
chr5	122234709	122235258	22.2756	-2.81864	3.75561e-06	0.00122876	intron (NM_028752, intron 3 of 6)	B3A|SINE|B2	24696	NM_028752	Hvcn1	closing
chr5	127537513	127537933	9.14396	2.92841	6.0089e-10	9.30062e-07	intron (NM_175432, intron 5 of 8)	LTR40b|LTR|ERVL	79669	NM_133895	Slc15a4	opening
chr5	129585965	129586715	75.7888	-0.604295	6.188e-05	0.00921838	intron (NM_011846, intron 1 of 9)	intron (NM_011846, intron 1 of 9)	2126	NM_011846	Mmp17	closing
chr5	142974678	142975147	11.8807	-2.01209	2.8925e-05	0.00534014	Intergenic	Intergenic	14557	NM_007984	Fscn1	closing
chr5	146461445	146461976	10.6438	1.67393	3.14582e-05	0.00561408	intron (NM_145155, intron 7 of 9)	intron (NM_145155, intron 7 of 9)	-20233	NM_001243104	Gm6408	opening
chr5	147747892	147748494	54.5105	-1.77466	5.28385e-07	0.000263866	Intergenic	Intergenic	-22205	NM_010228	Flt1	closing
chr5	149391702	149392398	39.1595	-0.940969	5.45613e-05	0.00847764	Intergenic	Intergenic	-19756	NM_027519	Medag	closing
chr5	150389832	150390749	36.1904	1.19924	1.24525e-05	0.00301186	intron (NM_172887, intron 19 of 60)	intron (NM_172887, intron 19 of 60)	111929	NR_024513	Gm5	opening
chr6	3182605	3183543	57.1765	1.35407	1.18135e-09	1.53358e-06	Intergenic	Intergenic	-105445	NR_036696	Gm8579	opening
chr6	6149265	6149765	25.53	1.76212	7.92289e-10	1.18089e-06	intron (NM_015829, intron 4 of 17)	ORR1E|LTR|ERVL-MaLR	67658	NM_001177572	Slc25a13	opening
chr6	6188989	6189511	22.6043	1.78437	3.70992e-12	1.19439e-08	intron (NM_015829, intron 2 of 17)	intron (NM_001177572, intron 2 of 17)	27923	NM_001177572	Slc25a13	opening
chr6	7843783	7844064	19.2583	1.83625	2.1604e-07	0.000124201	Intergenic	Intergenic	-1301	NM_052993	C1galt1	opening
chr6	8623031	8623425	11.9568	1.86431	2.14526e-07	0.000124201	Intergenic	Intergenic	103170	NM_001286728	Glcci1	opening
chr6	11534891	11535473	8.83267	2.27058	1.96817e-07	0.000115628	Intergenic	Intergenic	372264	NM_010886	Ndufa4	opening
chr6	21798479	21799007	12.8461	1.75119	2.01819e-08	1.72804e-05	intron (NM_173007, intron 7 of 8)	intron (NM_173007, intron 7 of 8)	53772	NM_173007	Tspan12	opening
chr6	28421404	28422014	161.894	0.560817	3.19373e-06	0.00109383	promoter-TSS (NM_028900)	promoter-TSS (NM_028900)	15	NM_028900	Gcc1	opening
chr6	35326165	35326654	19.4941	1.45196	2.89852e-06	0.00100556	promoter-TSS (NM_173375)	promoter-TSS (NM_173375)	-268	NM_173375	Fam180a	opening
chr6	37723299	37723813	30.8241	1.08941	1.19479e-05	0.00296803	Intergenic	Intergenic	-147255	NM_001272064	Trim24	opening
chr6	39334138	39334643	51.9634	0.988361	6.91437e-06	0.00202367	TTS (NM_028123)	TTS (NM_028123)	43317	NM_028123	Slc37a3	opening
chr6	48951457	48951993	39.4329	-1.17164	2.64093e-05	0.00504889	Intergenic	Lx10|LINE|L1	21829	NM_001081273	1600015I10Rik	closing
chr6	64504306	64504877	14.61	1.81779	3.09391e-08	2.51532e-05	intron (NM_008167, intron 13 of 15)	ORR1F|LTR|ERVL-MaLR	-224555	NM_007500	Atoh1	opening
chr6	67532558	67533585	180.569	0.91136	2.48129e-14	1.4265e-10	TTS (NM_020047)	TTS (NM_020047)	2751	NM_020047	Tacstd2	opening
chr6	67534712	67535600	89.9902	0.676821	5.39672e-06	0.00165156	exon (NM_020047, exon 1 of 1)	exon (NM_020047, exon 1 of 1)	666	NM_020047	Tacstd2	opening
chr6	76387387	76388074	25.7113	1.0682	3.0257e-05	0.00549969	Intergenic	Intergenic	-854987	NM_028880	Lrrtm1	opening
chr6	77724877	77725406	5.24059	4.14005	4.64758e-09	5.05494e-06	intron (NM_001109764, intron 4 of 19)	intron (NM_145732, intron 4 of 18)	254526	NM_145732	Ctnna2	opening
chr6	81738145	81738717	12.0334	2.93699	8.54521e-16	7.64189e-12	Intergenic	ERVL-E-int|LTR|ERVL	157232	NR_106091	Mir7232	opening
chr6	83020214	83020459	5.27635	5.34047	2.10775e-06	0.000819536	intron (NM_033079, intron 7 of 9)	Lx8b|LINE|L1	13135	NM_010070	Dok1	opening
chr6	107494525	107495098	7.85961	3.0783	1.59945e-10	2.86074e-07	Intergenic	Intergenic	-34915	NM_008516	Lrrn1	opening
chr6	107530824	107531325	21.5611	1.2009	2.32178e-06	0.000865141	intron (NM_008516, intron 1 of 1)	intron (NM_008516, intron 1 of 1)	1348	NM_008516	Lrrn1	opening
chr6	108164840	108165262	16.2494	1.99145	9.76588e-10	1.3143e-06	intron (NM_145937, intron 3 of 8)	intron (NM_145937, intron 3 of 8)	20532	NM_145937	Sumf1	opening
chr6	108456216	108456547	6.19347	2.24555	2.17747e-06	0.00083455	intron (NM_010585, intron 44 of 61)	intron (NM_010585, intron 44 of 61)	-33362	NR_106121	Mir7661	opening
chr6	108875554	108876399	36.4294	1.18155	3.56052e-06	0.00117931	Intergenic	Intergenic	47335	NM_138677	Edem1	opening
chr6	109848304	109848774	10.0714	1.63481	3.52113e-05	0.00608158	Intergenic	Intergenic	-797059	NM_177328	Grm7	opening
chr6	112547199	112547669	15.3012	1.78307	2.28838e-07	0.000129706	Intergenic	Intergenic	-57626	NM_001081147	Oxtr	opening
chr6	115764167	115764575	48.033	-0.925887	2.20502e-05	0.00443683	Intergenic	Intergenic	-1905	NM_001168257	Tmem40	closing
chr6	126996174	126996906	25.005	-1.49934	7.98577e-06	0.00220874	Intergenic	Intergenic	-19002	NM_010204	Fgf6	closing
chr6	127162799	127163227	62.3368	-0.921543	1.25453e-05	0.00302313	intron (NR_040275, intron 1 of 1)	intron (NR_040275, intron 1 of 1)	-11965	NM_009829	Ccnd2	closing
chr6	127265851	127266513	57.5858	-1.07551	1.19425e-05	0.00296803	Intergenic	Intergenic	41785	NR_073373	Gm38404	closing
chr6	127565812	127566564	61.4667	-0.995094	4.44979e-05	0.0073091	Intergenic	Intergenic	-11787	NM_001033464	Cracr2a	closing
chr6	130092473	130092892	14.8046	1.42025	3.25126e-05	0.0057178	intron (NM_053152, intron 3 of 5)	intron (NM_013793, intron 3 of 7)	-25411	NM_001252577	Klra4	opening
chr6	130404857	130405300	12.928	2.14073	1.65417e-07	0.000102413	Intergenic	Intergenic	-18204	NM_016659	Klra1	opening
chr6	130429497	130429956	12.4404	1.68588	3.56807e-05	0.00613631	Intergenic	Intergenic	-42852	NM_016659	Klra1	opening
chr6	137824978	137825604	11.8049	2.21273	3.71367e-05	0.0062926	intron (NM_172733, intron 6 of 8)	intron (NM_172733, intron 6 of 8)	70714	NM_172733	Dera	opening
chr6	139735954	139736674	25.9715	1.65264	1.05117e-07	7.07558e-05	intron (NM_207683, intron 3 of 23)	intron (NM_207683, intron 3 of 23)	20455	NM_207683	Pik3c2g	opening
chr6	142040119	142040904	84.6799	0.820706	1.81057e-05	0.0038654	Intergenic	Intergenic	-31766	NM_001081318	Gm6614	opening
chr7	19831849	19832257	21.454	2.38067	3.20522e-13	1.22846e-09	Intergenic	Intergenic	-9298	NM_033601	Bcl3	opening
chr7	24804927	24805275	3.9749	3.5431	1.42169e-06	0.00060543	Intergenic	B3|SINE|B2	-13694	NR_045096	Gm5893	opening
chr7	47346016	47346640	48.5884	2.10509	6.75561e-14	3.19842e-10	intron (NM_153095, intron 1 of 1)	intron (NM_153095, intron 1 of 1)	7912	NM_153095	Mrgpra1	opening
chr7	47409548	47409977	26.01	1.80133	3.0042e-08	2.49274e-05	Intergenic	Intergenic	42377	NM_001172588	Mrgpra2a	opening
chr7	47515034	47515494	11.5413	2.18362	1.63388e-05	0.00358399	Intergenic	Intergenic	-25682	NM_153101	Mrgpra2b	opening
chr7	47747395	47747995	24.9983	2.18489	1.20434e-11	3.17509e-08	Intergenic	Intergenic	-146323	NM_153067	Mrgpra3	opening
chr7	49202915	49203500	12.3379	1.71806	9.46825e-06	0.00247423	intron (NM_001111016, intron 2 of 38)	intron (NM_001111016, intron 2 of 38)	-42982	NM_175272	Nav2	opening
chr7	49321141	49321567	26.0127	1.84561	5.604e-12	1.67053e-08	intron (NM_175272, intron 1 of 37)	intron (NM_175272, intron 1 of 37)	75165	NM_175272	Nav2	opening
chr7	49397501	49398152	39.5053	2.42734	8.15509e-12	2.26335e-08	intron (NM_175272, intron 3 of 37)	intron (NM_001111016, intron 4 of 38)	151637	NM_175272	Nav2	opening
chr7	52005539	52006623	244.786	0.508019	1.33326e-05	0.00314195	promoter-TSS (NM_001160345)	promoter-TSS (NM_001160345)	-63	NM_001160345	Svip	opening
chr7	56015113	56015698	24.8241	1.40913	3.00412e-07	0.000161193	intron (NM_153578, intron 1 of 4)	intron (NM_153578, intron 1 of 4)	4168	NM_153578	Nipa1	opening
chr7	58626517	58627250	47.237	0.89561	4.09599e-05	0.00683963	Intergenic	Intergenic	-31319	NM_009728	Atp10a	opening
chr7	58676999	58677873	110.518	0.664168	7.76262e-06	0.00218455	intron (NM_009728, intron 1 of 20)	intron (NM_009728, intron 1 of 20)	19234	NM_009728	Atp10a	opening
chr7	62876991	62877510	16.2116	1.79229	2.58859e-08	2.17026e-05	Intergenic	Intergenic	335276	NM_007390	Chrna7	opening
chr7	63316290	63316873	6.11633	2.39342	1.95698e-06	0.000768339	Intergenic	Intergenic	-104055	NM_007390	Chrna7	opening
chr7	63462323	63462836	9.66058	2.83144	4.5403e-09	5.04444e-06	intron (NM_130880, intron 1 of 13)	intron (NM_130880, intron 1 of 13)	17807	NM_130880	Otud7a	opening
chr7	63858442	63859100	42.7978	0.818832	3.42778e-05	0.00596849	Intergenic	Intergenic	-58086	NM_001256311	E030018B13Rik	opening
chr7	68157496	68157880	8.78002	2.70437	8.60631e-08	5.9204e-05	intron (NM_010513, intron 2 of 20)	(GTTTG)n|Simple_repeat|Simple_repeat	106545	NM_030101	Pgpep1l	opening
chr7	70274196	70274679	7.13733	3.48508	2.33224e-12	8.16141e-09	intron (NR_131144, intron 3 of 3)	intron (NR_131144, intron 3 of 3)	63385	NR_131145	Gm29683	opening
chr7	71313384	71313854	7.42646	1.84081	1.63337e-05	0.00358399	Intergenic	Intergenic	-596076	NR_130995	4930441H08Rik	opening
chr7	73696922	73697549	28.8155	1.58567	1.66149e-06	0.000685779	Intergenic	URR1B|DNA|hAT-Charlie	-10672	NR_033604	Gm4971	opening
chr7	84522315	84522987	9.41205	1.89675	5.59888e-07	0.000276461	Intergenic	Intergenic	-6303	NR_045098	Gm2115	opening
chr7	92883910	92884340	22.5597	2.06	1.27612e-11	3.20969e-08	intron (NM_028243, intron 1 of 8)	intron (NM_028243, intron 1 of 8)	8872	NM_028243	Prcp	opening
chr7	95853417	95853854	7.78094	1.84586	5.59404e-06	0.00170546	Intergenic	Tigger7|DNA|TcMar-Tigger	-357002	NM_011858	Tenm4	opening
chr7	112322328	112322765	18.133	1.42808	7.85493e-06	0.00220283	exon (NM_177282, exon 13 of 20)	exon (NM_177282, exon 13 of 20)	-45762	NM_027587	Micalcl	opening
chr7	113113458	113113845	6.05953	2.68078	3.71048e-06	0.00121894	intron (NR_045978, intron 2 of 5)	intron (NR_045978, intron 2 of 5)	28364	NR_045978	4930543E12Rik	opening
chr7	117127641	117128145	35.0509	1.6196	8.94702e-10	1.24157e-06	Intergenic	MER47B|DNA|TcMar-Tigger	-253086	NM_175645	Xylt1	opening
chr7	117428690	117429373	78.7599	-0.769594	3.6873e-05	0.00628764	intron (NM_175645, intron 1 of 11)	intron (NM_175645, intron 1 of 11)	48052	NM_175645	Xylt1	closing
chr7	119441726	119442376	14.5235	1.77767	6.47136e-07	0.000313767	TTS (NM_025989)	TTS (NM_025989)	17221	NM_025989	Gp2	opening
chr7	123063536	123064107	11.2434	1.66287	1.64495e-05	0.0035977	Intergenic	Intergenic	-60064	NM_144925	Tnrc6a	opening
chr7	142442418	142443107	46.6335	-1.02851	3.6235e-05	0.00621836	intron (NM_009405, intron 1 of 5)	intron (NM_009405, intron 1 of 5)	294	NM_009405	Tnni2	closing
chr8	4304167	4304590	15.1781	2.44261	8.447e-08	5.88558e-05	intron (NM_010485, intron 3 of 5)	intron (NM_010485, intron 3 of 5)	20722	NM_010485	Elavl1	opening
chr8	8593783	8594298	26.4241	1.71215	2.70832e-05	0.00511694	Intergenic	Intergenic	66733	NM_010111	Efnb2	opening
chr8	8906139	8906561	7.36057	2.34689	2.92392e-05	0.00537293	Intergenic	Intergenic	-215813	NM_176849	Arglu1	opening
chr8	10139459	10139989	11.094	1.77769	9.30323e-07	0.000425443	Intergenic	RLTR26_Mus|LTR|ERVK	-14199	NM_001081397	Myo16	opening
chr8	11506757	11507439	55.7054	-1.29123	1.90075e-05	0.00401532	intron (NM_026995, intron 5 of 9)	intron (NM_026995, intron 5 of 9)	9530	NM_026995	Carkd	closing
chr8	18912065	18912601	39.2137	1.20549	8.28628e-10	1.2126e-06	Intergenic	Intergenic	38538	NM_001286469	Xkr5	opening
chr8	23411104	23411705	34.017	0.938626	1.5383e-05	0.00346812	promoter-TSS (NM_013834)	promoter-TSS (NM_013834)	-98	NM_013834	Sfrp1	opening
chr8	27106372	27107424	62.0056	-1.15416	1.42031e-09	1.78618e-06	intron (NM_054044, intron 2 of 18)	intron (NM_054044, intron 2 of 18)	21057	NM_054044	Adgra2	closing
chr8	29219411	29220002	25.6356	1.43989	3.14489e-06	0.00108328	promoter-TSS (NM_153135)	promoter-TSS (NM_153135)	-70	NM_153135	Unc5d	opening
chr8	40272170	40272739	14.9052	1.28454	4.86935e-06	0.00151318	Intergenic	Intergenic	14499	NM_030610	Fgf20	opening
chr8	40331126	40331606	8.66862	2.61685	3.4367e-09	3.95152e-06	intron (NM_030110, intron 1 of 14)	intron (NM_030110, intron 1 of 14)	23315	NM_030110	Micu3	opening
chr8	44805399	44805836	20.0007	1.44363	2.26906e-05	0.00453987	Intergenic	Intergenic	-144591	NM_001081286	Fat1	opening
chr8	47828314	47828844	22.8046	1.04916	2.66965e-05	0.0050797	3' UTR (NM_133791, exon 23 of 23)	3' UTR (NM_133791, exon 23 of 23)	4097	NM_029383	Cldn22	opening
chr8	57468610	57469068	14.5571	1.62794	3.41016e-07	0.000181768	intron (NM_009136, intron 1 of 2)	B4A|SINE|B4	12916	NM_009136	Scrg1	opening
chr8	57601884	57602428	20.5336	1.32291	5.69064e-06	0.00172837	intron (NM_001167981, intron 1 of 11)	intron (NM_144731, intron 1 of 11)	-49597	NR_040698	AW046200	opening
chr8	61258717	61259338	26.6418	1.47721	2.97933e-09	3.52639e-06	intron (NM_021506, intron 2 of 11)	intron (NM_021506, intron 2 of 11)	29845	NR_045475	1700001D01Rik	opening
chr8	61450839	61451493	38.047	1.26586	7.77807e-08	5.54005e-05	Intergenic	Intergenic	-36568	NM_145595	Cbr4	opening
chr8	61529464	61529844	7.76367	1.73538	6.40842e-05	0.0094814	intron (NM_001293774, intron 6 of 11)	intron (NM_001081390, intron 14 of 19)	41920	NM_145595	Cbr4	opening
chr8	62793369	62793772	8.63286	1.57195	6.522e-05	0.00962754	Intergenic	Intergenic	-157662	NM_001252621	Spock3	opening
chr8	66772636	66773027	4.55834	3.34085	1.19332e-07	7.80859e-05	Intergenic	Intergenic	75409	NM_010934	Npy1r	opening
chr8	72281607	72282052	92.7913	-0.893999	2.00453e-07	0.000116911	Intergenic	ID_B1|SINE|B4	-37233	NM_008452	Klf2	closing
chr8	72758081	72758511	15.5372	1.68014	4.19562e-06	0.00134003	TTS (NM_009188)	TTS (NM_009188)	-3584	NM_007975	F2rl3	opening
chr8	76432772	76433252	12.9997	2.04163	1.1232e-07	7.4712e-05	Intergenic	(T)n|Simple_repeat|Simple_repeat	467161	NR_028579	Gm10649	opening
chr8	76987916	76988273	5.11662	4.00784	1.82279e-07	0.000107874	intron (NM_001083906, intron 2 of 8)	intron (NM_001083906, intron 2 of 8)	85586	NM_001083906	Nr3c2	opening
chr8	81854320	81855070	31.8682	1.02573	9.57061e-06	0.00249288	intron (NM_001297596, intron 7 of 24)	intron (NM_001297591, intron 7 of 24)	512133	NM_001297593	Inpp4b	opening
chr8	83747614	83748327	66.9086	-0.953997	3.26078e-05	0.0057178	Intergenic	Intergenic	-6659	NM_011925	Adgre5	closing
chr8	94543996	94544383	14.8342	1.92861	2.66967e-05	0.0050797	intron (NM_153507, intron 1 of 15)	intron (NM_153507, intron 1 of 15)	11161	NM_153507	Cpne2	opening
chr8	94985024	94985494	70.581	-0.706727	1.214e-05	0.00299723	intron (NM_018882, intron 1 of 13)	intron (NM_018882, intron 1 of 13)	860	NM_018882	Adgrg1	closing
chr8	103440955	103441364	5.34604	2.88019	7.89748e-07	0.00036742	Intergenic	Intergenic	-93625	NR_036588	1600027J07Rik	opening
chr8	124265838	124266230	16.1337	3.59419	5.46602e-09	5.64023e-06	intron (NM_139272, intron 1 of 15)	intron (NM_139272, intron 1 of 15)	34640	NM_139272	Galnt2	opening
chr8	127330206	127330798	52.2575	-0.879325	3.25655e-05	0.0057178	intron (NM_001309392, intron 5 of 23)	intron (NM_001309391, intron 5 of 24)	30850	NM_001013580	Pard3	closing
chr9	7603250	7604553	42.7485	0.934936	1.12442e-05	0.00284592	Intergenic	Intergenic	-24330	NM_013903	Mmp20	opening
chr9	9002700	9002993	5.28121	2.23737	2.36139e-05	0.00465831	intron (NM_027823, intron 21 of 22)	intron (NM_027823, intron 21 of 22)	103013	NM_008829	Pgr	opening
chr9	12496744	12497251	19.3688	1.31022	2.06269e-05	0.0042428	Intergenic	Intergenic	608858	NR_040755	4930568E12Rik	opening
chr9	15330230	15330782	4.57231	2.59131	1.4773e-05	0.00336833	exon (NM_176976, exon 17 of 27)	exon (NM_176976, exon 17 of 27)	-4176	NR_028568	Scarna9	opening
chr9	20581156	20581869	71.4563	0.703153	5.09257e-05	0.00802115	5' UTR (NM_172919, exon 1 of 6)	5' UTR (NM_172919, exon 1 of 6)	184	NM_172919	Zfp846	opening
chr9	27298925	27299630	50.8073	0.776776	4.32539e-05	0.00713387	promoter-TSS (NM_001033323)	promoter-TSS (NM_001033323)	49	NM_001033323	Igsf9b	opening
chr9	27321536	27322046	8.37239	2.27937	2.78304e-06	0.000978146	intron (NM_001129787, intron 7 of 17)	intron (NM_001129787, intron 7 of 17)	22563	NM_001033323	Igsf9b	opening
chr9	30313330	30313822	8.82137	2.85851	5.34404e-09	5.58598e-06	Intergenic	Intergenic	-113753	NM_028874	Snx19	opening
chr9	31254654	31255163	31.3303	1.61442	1.41413e-08	1.26464e-05	Intergenic	Intergenic	-16493	NM_001101597	Gm7244	opening
chr9	35162985	35163469	12.4207	1.75769	6.96613e-06	0.00203144	intron (NM_027030, intron 2 of 5)	intron (NM_027030, intron 2 of 5)	12760	NM_027030	Dcps	opening
chr9	44722917	44723304	18.4679	-1.84037	1.63324e-05	0.00358399	intron (NM_153537, intron 4 of 21)	intron (NM_153537, intron 4 of 21)	12088	NM_153537	Phldb1	closing
chr9	46272876	46273600	60.8225	-0.837943	2.8928e-05	0.00534014	exon (NM_011752, exon 1 of 14)	exon (NM_011752, exon 1 of 14)	174	NM_011752	Zpr1	closing
chr9	50850665	50851051	23.0183	-1.18179	3.53754e-05	0.00609684	Intergenic	Intergenic	-6066	NM_028614	Ppp2r1b	closing
chr9	61056509	61057199	43.3252	-0.948908	5.43799e-05	0.00847155	Intergenic	Intergenic	39785	NR_040767	Gm5122	closing
chr9	68941092	68941499	5.53715	2.59773	1.20528e-06	0.000524368	intron (NM_013646, intron 1 of 10)	intron (NM_013646, intron 1 of 10)	175949	NR_033299	9530091C08Rik	opening
chr9	70838532	70838962	61.1246	-0.913681	8.68272e-06	0.00232172	intron (NM_008280, intron 1 of 8)	intron (NM_008280, intron 1 of 8)	96061	NM_008280	Lipc	closing
chr9	77992205	77992684	12.8355	1.73192	1.37952e-05	0.00319976	Intergenic	Intergenic	-59514	NM_008103	Gcm1	opening
chr9	87210696	87211397	23.3121	1.86333	2.46656e-11	5.3655e-08	intron (NM_199316, intron 20 of 26)	intron (NM_199316, intron 20 of 26)	44486	NM_199316	Cep162	opening
chr9	88539566	88540225	27.3801	1.182	2.56311e-05	0.00491178	Intergenic	MTD|LTR|ERVL-MaLR	-8125	NM_001142943	Zfp949	opening
chr9	90250128	90250800	41.2148	0.998691	1.19043e-05	0.00296803	intron (NM_194334, intron 1 of 12)	Lx8|LINE|L1	20305	NM_194334	Tbc1d2b	opening
chr9	91988152	91988779	35.0302	1.12128	5.65758e-05	0.00867345	Intergenic	Intergenic	-204471	NM_001195693	Plscr5	opening
chr9	92340823	92341335	5.7381	2.47185	4.75488e-06	0.00148334	intron (NM_001033184, intron 1 of 6)	RLTR31M|LTR|ERVK	31702	NM_001033184	1700057G04Rik	opening
chr9	92441423	92441871	16.0958	1.78037	3.29434e-06	0.00110941	Intergenic	Intergenic	-15731	NM_178711	Plscr4	opening
chr9	114400696	114402028	141.855	-0.596646	1.6499e-05	0.00359875	intron (NR_108101, intron 1 of 14)	CpG	267	NM_001200002	Tmppe	closing
chr9	116160829	116161328	42.4576	-1.24789	1.85072e-05	0.00392722	intron (NM_009371, intron 1 of 7)	intron (NM_009371, intron 1 of 7)	14285	NM_009371	Tgfbr2	closing
chrX	75729748	75730144	28.0603	-1.95613	1.34243e-09	1.71503e-06	intron (NR_029443, intron 8 of 8)	intron (NR_029443, intron 8 of 8)	34753	NR_029443	4933407K13Rik	closing
chrX	75733594	75734153	39.9089	-1.69861	3.15904e-10	5.26306e-07	intron (NR_029443, intron 7 of 8)	intron (NR_029443, intron 7 of 8)	30826	NR_029443	4933407K13Rik	closing
chrX	75734828	75735213	27.9345	-2.06956	2.58956e-13	1.04212e-09	intron (NR_029443, intron 7 of 8)	intron (NR_029443, intron 7 of 8)	29679	NR_029443	4933407K13Rik	closing
chrX	75739584	75740116	35.0996	-2.14459	2.38486e-17	3.15316e-13	intron (NR_029443, intron 6 of 8)	intron (NR_029443, intron 6 of 8)	24849	NR_029443	4933407K13Rik	closing
chrX	75740562	75740945	30.3792	-2.50202	2.74236e-17	3.15316e-13	intron (NR_029443, intron 6 of 8)	intron (NR_029443, intron 6 of 8)	23946	NR_029443	4933407K13Rik	closing
chrX	75744403	75744943	47.6115	-1.60322	2.89098e-12	9.69515e-09	intron (NR_029443, intron 5 of 8)	intron (NR_029443, intron 5 of 8)	20026	NR_029443	4933407K13Rik	closing
chrX	75745399	75745796	29.8657	-2.26857	4.37942e-15	2.93735e-11	intron (NR_029443, intron 5 of 8)	intron (NR_029443, intron 5 of 8)	19102	NR_029443	4933407K13Rik	closing
chrX	75749264	75749810	43.712	-1.45364	1.12133e-10	2.09888e-07	intron (NR_029443, intron 4 of 8)	intron (NR_029443, intron 4 of 8)	15162	NR_029443	4933407K13Rik	closing
chrX	75750262	75750701	29.5304	-1.82921	8.60497e-10	1.23353e-06	intron (NR_029443, intron 4 of 8)	intron (NR_029443, intron 4 of 8)	14218	NR_029443	4933407K13Rik	closing
chrX	75754102	75754469	25.6651	-1.9729	2.19761e-11	4.91324e-08	intron (NR_029443, intron 3 of 8)	intron (NR_029443, intron 3 of 8)	10414	NR_029443	4933407K13Rik	closing
chrX	75757984	75758347	18.131	-1.93235	1.79867e-07	0.000107235	intron (NR_029443, intron 2 of 8)	intron (NR_029443, intron 2 of 8)	6534	NR_029443	4933407K13Rik	closing
chrX	75758962	75759426	30.2637	-2.01646	3.58055e-11	7.38934e-08	intron (NR_029443, intron 2 of 8)	intron (NR_029443, intron 2 of 8)	5505	NR_029443	4933407K13Rik	closing
chrX	110816620	110817011	8.95673	1.77265	4.97705e-05	0.00791666	Intergenic	3' UTR (NM_008901, exon 1 of 1)	2350	NM_008901	Pou3f4	opening
chrX	145849185	145849864	23.5822	1.52417	1.70856e-08	1.49473e-05	Intergenic	Intergenic	-361885	NM_001290274	Amot	opening
chrX	169991097	169991620	69.1661	-3.26357	3.62902e-07	0.000190906	TTS (NM_001290505)	TTS (NM_001290506)	-12441	NR_029457	G530011O06Rik	closing
chrX	169996855	169997359	72.6821	-9.00003	2.038e-05	0.00420591	Intergenic	CpG	-18190	NR_029457	G530011O06Rik	closing
chrX	169997737	169998528	144.724	-4.38996	6.53579e-11	1.28302e-07	Intergenic	CpG	-19215	NR_029457	G530011O06Rik	closing
chrY	90765285	90765940	69.0977	-3.64116	2.47971e-07	0.000138599	Intergenic	Intergenic	-19830	NM_133362	Erdr1	closing
chrY	90771201	90771728	77.2022	-8.36634	1.22292e-11	3.17509e-08	Intergenic	CpG	-13978	NM_133362	Erdr1	closing
chrY	90772080	90772866	146.097	-5.53146	4.38791e-12	1.35833e-08	Intergenic	CpG	-12969	NM_133362	Erdr1	closing

## Sheet: Table 5j
Supplementary Table 5j. Homer motif analysis of aged open DARs (428 region) in HSCs (n=4, q<0.01)
Hypergeometric tests were performed to calculate p-values. No adjustments were made for multiple comparisons.
Motif Name	Consensus	P-value	Log P-value	q-value (Benjamini)	# of Target Sequences with Motif(of 364)	% of Target Sequences with Motif	# of Background Sequences with Motif(of 87925)	% of Background Sequences with Motif
c-Jun-CRE(bZIP)/K562-cJun-ChIP-Seq(GSE31477)/Homer	ATGACGTCATCY	1e-05	-11.75	0.0025	32	0.0879	3262	0.0371
Atf1(bZIP)/K562-ATF1-ChIP-Seq(GSE31477)/Homer	GATGACGTCA	0.0001	-11.36	0.0025	55	0.1511	7281.2	0.0827
Stat3(Stat)/mES-Stat3-ChIP-Seq(GSE11431)/Homer	CTTCCGGGAA	0.0001	-10.82	0.0025	38	0.1044	4410	0.0501
IRF2(IRF)/Erythroblas-IRF2-ChIP-Seq(GSE36985)/Homer	GAAASYGAAASY	0.0001	-9.985	0.0037	27	0.0742	2772.1	0.0315
Bach1(bZIP)/K562-Bach1-ChIP-Seq(GSE31477)/Homer	AWWNTGCTGAGTCAT	0.0001	-9.398	0.0053	18	0.0495	1518.2	0.0173
Bach2(bZIP)/OCILy7-Bach2-ChIP-Seq(GSE44420)/Homer	TGCTGAGTCA	0.001	-8.192	0.0147	31	0.0852	3778.4	0.0429
NF-E2(bZIP)/K562-NFE2-ChIP-Seq(GSE31477)/Homer	GATGACTCAGCA	0.001	-7.642	0.0219	17	0.0467	1608.4	0.0183
Atf2(bZIP)/3T3L1-Atf2-ChIP-Seq(GSE56872)/Homer	NRRTGACGTCAT	0.001	-7.421	0.0239	29	0.0797	3607.5	0.041
Atf7(bZIP)/3T3L1-Atf7-ChIP-Seq(GSE56872)/Homer	NGRTGACGTCAY	0.001	-7.106	0.0291	37	0.1016	5129.1	0.0583
STAT4(Stat)/CD4-Stat4-ChIP-Seq(GSE22104)/Homer	NYTTCCWGGAAR	0.001	-6.927	0.0313	55	0.1511	8663.8	0.0985
STAT5(Stat)/mCD4+-Stat5-ChIP-Seq(GSE12346)/Homer	RTTTCTNAGAAA	0.01	-6.471	0.0449	23	0.0632	2785.5	0.0317
NF1(CTF)/LNCAP-NF1-ChIP-Seq(Unpublished)/Homer	CYTGGCABNSTGCCAR	0.01	-6.412	0.0449	34	0.0934	4774.2	0.0543
ISRE(IRF)/ThioMac-LPS-Expression(GSE23622)/Homer	AGTTTCASTTTC	0.01	-6.084	0.056	15	0.0412	1544.6	0.0176
IRF1(IRF)/PBMC-IRF1-ChIP-Seq(GSE43036)/Homer	GAAAGTGAAAGT	0.01	-6.078	0.056	26	0.0714	3404.4	0.0387
Nrf2(bZIP)/Lymphoblast-Nrf2-ChIP-Seq(GSE37589)/Homer	HTGCTGAGTCAT	0.01	-6.003	0.056	14	0.0385	1402.3	0.0159
STAT1(Stat)/HelaS3-STAT1-ChIP-Seq(GSE12782)/Homer	NATTTCCNGGAAAT	0.01	-5.893	0.056	21	0.0577	2570.6	0.0292
MafA(bZIP)/Islet-MafA-ChIP-Seq(GSE30298)/Homer	TGCTGACTCA	0.01	-5.711	0.0621	52	0.1429	8548.4	0.0971
NF1-halfsite(CTF)/LNCaP-NF1-ChIP-Seq(Unpublished)/Homer	YTGCCAAG	0.01	-5.537	0.0698	98	0.2692	18449.7	0.2097
IRF:BATF(IRF:bZIP)/pDC-Irf8-ChIP-Seq(GSE66899)/Homer	CTTTCANTATGACTV	0.01	-5.31	0.0829	13	0.0357	1359.3	0.0154
p63(p53)/Keratinocyte-p63-ChIP-Seq(GSE17611)/Homer	NNDRCATGYCYNRRCATGYH	0.01	-4.905	0.1181	20	0.0549	2630.4	0.0299
Stat3+il21(Stat)/CD4-Stat3-ChIP-Seq(GSE19198)/Homer	SVYTTCCNGGAARB	0.01	-4.791	0.1261	41	0.1126	6708.7	0.0762
MafK(bZIP)/C2C12-MafK-ChIP-Seq(GSE36030)/Homer	GCTGASTCAGCA	0.1	-4.494	0.1621	21	0.0577	2923.1	0.0332
GATA:SCL(Zf,bHLH)/Ter119-SCL-ChIP-Seq(GSE18720)/Homer	CRGCTGBNGNSNNSAGATAA	0.1	-4.447	0.1625	15	0.0412	1859.9	0.0211
Atf3(bZIP)/GBM-ATF3-ChIP-Seq(GSE33912)/Homer	DATGASTCATHN	0.1	-4.401	0.1631	56	0.1538	10006.8	0.1137
JunD(bZIP)/K562-JunD-ChIP-Seq/Homer	ATGACGTCATCN	0.1	-4.352	0.1643	11	0.0302	1206.8	0.0137
Bapx1(Homeobox)/VertebralCol-Bapx1-ChIP-Seq(GSE36672)/Homer	TTRAGTGSYK	0.1	-4.222	0.1799	93	0.2555	18207.6	0.2069
AP-1(bZIP)/ThioMac-PU.1-ChIP-Seq(GSE21512)/Homer	VTGACTCATC	0.1	-4.221	0.1799	59	0.1621	10745.9	0.1221
CRX(Homeobox)/Retina-Crx-ChIP-Seq(GSE20012)/Homer	GCTAATCC	0.1	-4.053	0.1978	88	0.2418	17210.1	0.1956
RUNX1(Runt)/Jurkat-RUNX1-ChIP-Seq(GSE29180)/Homer	AAACCACARM	0.1	-4.02	0.1978	98	0.2692	19481.8	0.2214
Jun-AP1(bZIP)/K562-cJun-ChIP-Seq(GSE31477)/Homer	GATGASTCATCN	0.1	-3.993	0.1978	31	0.0852	5028.6	0.0571
RUNX2(Runt)/PCa-RUNX2-ChIP-Seq(GSE33889)/Homer	NWAACCACADNN	0.1	-3.828	0.2238	84	0.2308	16480.3	0.1873
Fosl2(bZIP)/3T3L1-Fosl2-ChIP-Seq(GSE56872)/Homer	NATGASTCABNN	0.1	-3.812	0.2238	37	0.1016	6328.3	0.0719
Tlx?(NR)/NPC-H3K4me1-ChIP-Seq(GSE16256)/Homer	CTGGCAGSCTGCCA	0.1	-3.701	0.2387	29	0.0797	4747.3	0.0539
BATF(bZIP)/Th17-BATF-ChIP-Seq(GSE39756)/Homer	DATGASTCAT	0.1	-3.589	0.2591	53	0.1456	9828.8	0.1117
Bcl6(Zf)/Liver-Bcl6-ChIP-Seq(GSE31578)/Homer	NNNCTTTCCAGGAAA	0.1	-3.539	0.2648	56	0.1538	10508.4	0.1194
RAR:RXR(NR),DR5/ES-RAR-ChIP-Seq(GSE56893)/Homer	RGGTCADNNAGAGGTCAV	0.1	-3.27	0.3368	3	0.0082	177.8	0.002
NF1:FOXA1(CTF,Forkhead)/LNCAP-FOXA1-ChIP-Seq(GSE27824)/Homer	WNTGTTTRYTTTGGCA	0.1	-3.252	0.3368	5	0.0137	444.2	0.005
Smad3(MAD)/NPC-Smad3-ChIP-Seq(GSE36673)/Homer	TWGTCTGV	0.1	-3.198	0.343	124	0.3407	26155.7	0.2972
CRE(bZIP)/Promoter/Homer	CSGTGACGTCAC	0.1	-3.193	0.343	16	0.044	2378.5	0.027
FOXM1(Forkhead)/MCF7-FOXM1-ChIP-Seq(GSE72977)/Homer	TRTTTACTTW	0.1	-3.166	0.343	42	0.1154	7720	0.0877
Nkx3.1(Homeobox)/LNCaP-Nkx3.1-ChIP-Seq(GSE28264)/Homer	AAGCACTTAA	0.1	-3.151	0.343	103	0.283	21342.3	0.2425
NFAT(RHD)/Jurkat-NFATC1-ChIP-Seq(Jolma_et_al.)/Homer	ATTTTCCATT	0.1	-3.114	0.343	39	0.1071	7109.1	0.0808
Foxo1(Forkhead)/RAW-Foxo1-ChIP-Seq(Fan_et_al.)/Homer	CTGTTTAC	0.1	-3.081	0.343	99	0.272	20488.5	0.2328
AR-halfsite(NR)/LNCaP-AR-ChIP-Seq(GSE27824)/Homer	CCAGGAACAG	0.1	-2.973	0.3709	151	0.4148	32725.2	0.3719
Mef2d(MADS)/Retina-Mef2d-ChIP-Seq(GSE61391)/Homer	GCTATTTTTAGC	0.1	-2.966	0.3709	13	0.0357	1879.7	0.0214
MafF(bZIP)/HepG2-MafF-ChIP-Seq(GSE31477)/Homer	HWWGTCAGCAWWTTT	0.1	-2.754	0.4416	14	0.0385	2138	0.0243
Esrrb(NR)/mES-Esrrb-ChIP-Seq(GSE11431)/Homer	KTGACCTTGA	0.1	-2.708	0.4525	24	0.0659	4169.5	0.0474
Fra1(bZIP)/BT549-Fra1-ChIP-Seq(GSE46166)/Homer	NNATGASTCATH	0.1	-2.635	0.4767	46	0.1264	8928.3	0.1015
RUNX(Runt)/HPC7-Runx1-ChIP-Seq(GSE22178)/Homer	SAAACCACAG	0.1	-2.605	0.4813	74	0.2033	15217.2	0.1729
Tcf4(HMG)/Hct116-Tcf4-ChIP-Seq(SRA012054)/Homer	ASATCAAAGGVA	0.1	-2.593	0.4813	20	0.0549	3398.1	0.0386
Nr5a2(NR)/Pancreas-LRH1-ChIP-Seq(GSE34295)/Homer	BTCAAGGTCA	0.1	-2.505	0.5108	26	0.0714	4690.9	0.0533
ETS:RUNX(ETS,Runt)/Jurkat-RUNX1-ChIP-Seq(GSE17954)/Homer	RCAGGATGTGGT	0.1	-2.476	0.516	17	0.0467	2837.9	0.0323
RUNX-AML(Runt)/CD4+-PolII-ChIP-Seq(Barski_et_al.)/Homer	GCTGTGGTTW	0.1	-2.472	0.516	71	0.1951	14656.9	0.1666
TEAD(TEA)/Fibroblast-PU.1-ChIP-Seq(Unpublished)/Homer	YCWGGAATGY	0.1	-2.467	0.516	20	0.0549	3455.6	0.0393
ZNF519(Zf)/HEK293-ZNF519.GFP-ChIP-Seq(GSE58341)/Homer	GAGSCCGAGC	0.1	-2.41	0.521	11	0.0302	1669.7	0.019
USF1(bHLH)/GM12878-Usf1-ChIP-Seq(GSE32465)/Homer	SGTCACGTGR	0.1	-2.4	0.521	25	0.0687	4535.7	0.0515
TEAD2(TEA)/Py2T-Tead2-ChIP-Seq(GSE55709)/Homer	CCWGGAATGY	0.1	-2.396	0.521	16	0.044	2667.9	0.0303
Mef2b(MADS)/HEK293-Mef2b.V5-ChIP-Seq(GSE67450)/Homer	GCTATTTTTGGM	0.1	-2.394	0.521	35	0.0962	6687.9	0.076
Znf263(Zf)/K562-Znf263-ChIP-Seq(GSE31477)/Homer	CVGTSCTCCC	0.1	-2.362	0.521	66	0.1813	13621.7	0.1548
Mef2c(MADS)/GM12878-Mef2c-ChIP-Seq(GSE32465)/Homer	DCYAAAAATAGM	1	-2.292	0.5372	21	0.0577	3748.7	0.0426
Mef2a(MADS)/HL1-Mef2a.biotin-ChIP-Seq(GSE21529)/Homer	CYAAAAATAG	1	-2.279	0.5372	20	0.0549	3545.2	0.0403
Rbpj1(?)/Panc1-Rbpj1-ChIP-Seq(GSE47459)/Homer	HTTTCCCASG	1	-2.262	0.5372	54	0.1484	10998.3	0.125
TEAD4(TEA)/Tropoblast-Tead4-ChIP-Seq(GSE37350)/Homer	CCWGGAATGY	1	-2.24	0.5391	25	0.0687	4624.4	0.0526
RORgt(NR)/EL4-RORgt.Flag-ChIP-Seq(GSE56019)/Homer	AAYTAGGTCA	1	-2.215	0.5438	7	0.0192	966.6	0.011
PRDM1(Zf)/Hela-PRDM1-ChIP-Seq(GSE31477)/Homer	ACTTTCACTTTC	1	-2.195	0.5466	31	0.0852	5947.4	0.0676
Pitx1(Homeobox)/Chicken-Pitx1-ChIP-Seq(GSE38910)/Homer	TAATCCCN	1	-2.193	0.5466	146	0.4011	32458.7	0.3689
PGR(NR)/EndoStromal-PGR-ChIP-Seq(GSE69539)/Homer	AAGAACATWHTGTTC	1	-2.153	0.5531	12	0.033	1956.8	0.0222
Isl1(Homeobox)/Neuron-Isl1-ChIP-Seq(GSE31456)/Homer	CTAATKGV	1	-2.031	0.6156	72	0.1978	15319.9	0.1741
Otx2(Homeobox)/EpiLC-Otx2-ChIP-Seq(GSE56098)/Homer	NYTAATCCYB	1	-2.009	0.62	24	0.0659	4545.7	0.0517
ERE(NR),IR3/MCF7-ERa-ChIP-Seq(Unpublished)/Homer	VAGGTCACNSTGACC	1	-1.849	0.7176	12	0.033	2079.9	0.0236
MYB(HTH)/ERMYB-Myb-ChIPSeq(GSE22095)/Homer	GGCVGTTR	1	-1.82	0.7282	86	0.2363	18806.5	0.2137
ARE(NR)/LNCAP-AR-ChIP-Seq(GSE27824)/Homer	RGRACASNSTGTYCYB	1	-1.818	0.7282	11	0.0302	1885.6	0.0214
Rfx2(HTH)/LoVo-RFX2-ChIP-Seq(GSE49402)/Homer	GTTGCCATGGCAACM	1	-1.811	0.7282	9	0.0247	1479.2	0.0168
BMYB(HTH)/Hela-BMYB-ChIP-Seq(GSE27030)/Homer	NHAACBGYYV	1	-1.795	0.7282	74	0.2033	16044.2	0.1823
Lhx2(Homeobox)/HFSC-Lhx2-ChIP-Seq(GSE48068)/Homer	TAATTAGN	1	-1.757	0.734	37	0.1016	7605.2	0.0864
Pknox1(Homeobox)/ES-Prep1-ChIP-Seq(GSE63282)/Homer	SCTGTCAVTCAV	1	-1.7	0.7671	12	0.033	2146.4	0.0244
Hnf1(Homeobox)/Liver-Foxa2-Chip-Seq(GSE25694)/Homer	GGTTAAWCATTAA	1	-1.697	0.7671	5	0.0137	724.7	0.0082
NFY(CCAAT)/Promoter/Homer	RGCCAATSRG	1	-1.648	0.7873	35	0.0962	7248.4	0.0824
Sox10(HMG)/SciaticNerve-Sox3-ChIP-Seq(GSE35132)/Homer	CCWTTGTYYB	1	-1.635	0.7873	67	0.1841	14608.1	0.166
FOXA1(Forkhead)/LNCAP-FOXA1-ChIP-Seq(GSE27824)/Homer	WAAGTAAACA	1	-1.633	0.7873	43	0.1181	9079.4	0.1032
DMRT1(DM)/Testis-DMRT1-ChIP-Seq(GSE64892)/Homer	TWGHWACAWTGTWDC	1	-1.631	0.7873	11	0.0302	1968	0.0224
TATA-Box(TBP)/Promoter/Homer	CCTTTTAWAGSC	1	-1.604	0.7873	49	0.1346	10483.8	0.1191
Lhx1(Homeobox)/EmbryoCarcinoma-Lhx1-ChIP-Seq(GSE70957)/Homer	NNYTAATTAR	1	-1.585	0.788	37	0.1016	7758.5	0.0882
Sox6(HMG)/Myotubes-Sox6-ChIP-Seq(GSE32627)/Homer	CCATTGTTNY	1	-1.564	0.7945	61	0.1676	13299.7	0.1511
Elk4(ETS)/Hela-Elk4-ChIP-Seq(GSE31477)/Homer	NRYTTCCGGY	1	-1.545	0.8004	50	0.1374	10776.3	0.1225
Pit1+1bp(Homeobox)/GCrat-Pit1-ChIP-Seq(GSE58009)/Homer	ATGCATAATTCA	1	-1.507	0.8219	11	0.0302	2026.3	0.023
Foxh1(Forkhead)/hESC-FOXH1-ChIP-Seq(GSE29422)/Homer	NNTGTGGATTSS	1	-1.491	0.8254	21	0.0577	4228.3	0.0481
FOXA1(Forkhead)/MCF7-FOXA1-ChIP-Seq(GSE26831)/Homer	WAAGTAAACA	1	-1.481	0.8254	34	0.0934	7171.2	0.0815
Gata4(Zf)/Heart-Gata4-ChIP-Seq(GSE35151)/Homer	NBWGATAAGR	1	-1.477	0.8254	46	0.1264	9928	0.1128
GRE(NR),IR3/RAW264.7-GRE-ChIP-Seq(Unpublished)/Homer	VAGRACAKWCTGTYC	1	-1.472	0.8254	10	0.0275	1829.9	0.0208
Sox9(HMG)/Limb-SOX9-ChIP-Seq(GSE73225)/Homer	AGGVNCCTTTGT	1	-1.437	0.8328	35	0.0962	7441.7	0.0846
ZBTB12(Zf)/HEK293-ZBTB12.GFP-ChIP-Seq(GSE58341)/Homer	NGNTCTAGAACCNGV	1	-1.431	0.8328	13	0.0357	2499.3	0.0284
Pax8(Paired,Homeobox)/Thyroid-Pax8-ChIP-Seq(GSE26938)/Homer	GTCATGCHTGRCTGS	1	-1.398	0.8474	13	0.0357	2518.6	0.0286
Tcf3(HMG)/mES-Tcf3-ChIP-Seq(GSE11724)/Homer	ASWTCAAAGG	1	-1.386	0.8484	10	0.0275	1871.5	0.0213
Rfx1(HTH)/NPC-H3K4me1-ChIP-Seq(GSE16256)/Homer	KGTTGCCATGGCAA	1	-1.375	0.8488	12	0.033	2312.4	0.0263
p53(p53)/Saos-p53-ChIP-Seq(GSE15780)/Homer	RRCATGYCYRGRCATGYYYN	1	-1.37	0.8488	4	0.011	618.1	0.007
p53(p53)/Saos-p53-ChIP-Seq/Homer	RRCATGYCYRGRCATGYYYN	1	-1.37	0.8488	4	0.011	618.1	0.007
Nkx2.5(Homeobox)/HL1-Nkx2.5.biotin-ChIP-Seq(GSE21529)/Homer	RRSCACTYAA	1	-1.333	0.8584	81	0.2225	18292.4	0.2079
Gata1(Zf)/K562-GATA1-ChIP-Seq(GSE18829)/Homer	SAGATAAGRV	1	-1.32	0.8603	30	0.0824	6408.5	0.0728
IRF4(IRF)/GM12878-IRF4-ChIP-Seq(GSE32465)/Homer	ACTGAAACCA	1	-1.308	0.8627	27	0.0742	5733.7	0.0652
PAX3:FKHR-fusion(Paired,Homeobox)/Rh4-PAX3:FKHR-ChIP-Seq(GSE19063)/Homer	ACCRTGACTAATTNN	1	-1.287	0.8719	8	0.022	1487.7	0.0169
n-Myc(bHLH)/mES-nMyc-ChIP-Seq(GSE11431)/Homer	VRCCACGTGG	1	-1.226	0.9182	28	0.0769	6040.1	0.0686
NFAT:AP1(RHD,bZIP)/Jurkat-NFATC1-ChIP-Seq(Jolma_et_al.)/Homer	SARTGGAAAAWRTGAGTCAB	1	-1.201	0.9321	8	0.022	1529.8	0.0174
Chop(bZIP)/MEF-Chop-ChIP-Seq(GSE35681)/Homer	ATTGCATCAT	1	-1.197	0.9321	16	0.044	3320.3	0.0377
Usf2(bHLH)/C2C12-Usf2-ChIP-Seq(GSE36030)/Homer	GTCACGTGGT	1	-1.182	0.9321	17	0.0467	3558.8	0.0404
Nur77(NR)/K562-NR4A1-ChIP-Seq(GSE31363)/Homer	TGACCTTTNCNT	1	-1.178	0.9321	7	0.0192	1321.8	0.015
GATA3(Zf)/iTreg-Gata3-ChIP-Seq(GSE20898)/Homer	AGATAASR	1	-1.17	0.9321	61	0.1676	13817.8	0.157
STAT6(Stat)/Macrophage-Stat6-ChIP-Seq(GSE38377)/Homer	TTCCKNAGAA	1	-1.157	0.9321	21	0.0577	4494.9	0.0511
Nr5a2(NR)/mES-Nr5a2-ChIP-Seq(GSE19019)/Homer	BTCAAGGTCA	1	-1.149	0.9321	16	0.044	3356.6	0.0381
FXR(NR),IR1/Liver-FXR-ChIP-Seq(Chong_et_al.)/Homer	AGGTCANTGACCTB	1	-1.145	0.9321	12	0.033	2452.2	0.0279
Lhx3(Homeobox)/Neuron-Lhx3-ChIP-Seq(GSE31456)/Homer	ADBTAATTAR	1	-1.131	0.9321	55	0.1511	12458.6	0.1416
RBPJ:Ebox(?,bHLH)/Panc1-Rbpj1-ChIP-Seq(GSE47459)/Homer	GGGRAARRGRMCAGMTG	1	-1.116	0.9329	13	0.0357	2698.8	0.0307
OCT:OCT(POU,Homeobox,IR1)/NPC-Brn2-ChIP-Seq(GSE35496)/Homer	ATGAATWATTCATGA	1	-1.115	0.9329	1	0.0027	96.2	0.0011
Nkx6.1(Homeobox)/Islet-Nkx6.1-ChIP-Seq(GSE40975)/Homer	GKTAATGR	1	-1.11	0.9329	86	0.2363	19837.2	0.2254
FOXP1(Forkhead)/H9-FOXP1-ChIP-Seq(GSE31006)/Homer	NYYTGTTTACHN	1	-1.089	0.9332	16	0.044	3404	0.0387
RFX(HTH)/K562-RFX3-ChIP-Seq(SRA012198)/Homer	CGGTTGCCATGGCAAC	1	-1.065	0.9477	7	0.0192	1377.8	0.0157
PAX5(Paired,Homeobox)/GM12878-PAX5-ChIP-Seq(GSE32465)/Homer	GCAGCCAAGCRTGACH	1	-1.057	0.9477	14	0.0385	2970.6	0.0338
Arnt:Ahr(bHLH)/MCF7-Arnt-ChIP-Seq(Lo_et_al.)/Homer	TBGCACGCAA	1	-1.037	0.9579	23	0.0632	5069.1	0.0576
ZNF322(Zf)/HEK293-ZNF322.GFP-ChIP-Seq(GSE58341)/Homer	GAGCCTGGTACTGWGCCTGR	1	-1.036	0.9579	10	0.0275	2071.3	0.0235
bZIP:IRF(bZIP,IRF)/Th17-BatF-ChIP-Seq(GSE39756)/Homer	NAGTTTCABTHTGACTNW	1	-1.027	0.9579	20	0.0549	4381.4	0.0498
ZNF189(Zf)/HEK293-ZNF189.GFP-ChIP-Seq(GSE58341)/Homer	TGGAACAGMA	1	-1.023	0.9579	29	0.0797	6486.3	0.0737
Tcfcp2l1(CP2)/mES-Tcfcp2l1-ChIP-Seq(GSE11431)/Homer	NRAACCRGTTYRAACCRGYT	1	-1.009	0.9579	6	0.0165	1182.8	0.0134
Reverb(NR),DR2/RAW-Reverba.biotin-ChIP-Seq(GSE45914)/Homer	GTRGGTCASTGGGTCA	1	-1.004	0.9579	5	0.0137	961.5	0.0109
THRa(NR)/C17.2-THRa-ChIP-Seq(GSE38347)/Homer	GGTCANYTGAGGWCA	1	-0.9834	0.9622	14	0.0385	3029	0.0344
STAT6(Stat)/CD4-Stat6-ChIP-Seq(GSE22104)/Homer	ABTTCYYRRGAA	1	-0.9636	0.9736	20	0.0549	4443.2	0.0505
Gata2(Zf)/K562-GATA2-ChIP-Seq(GSE18829)/Homer	BBCTTATCTS	1	-0.9575	0.9736	31	0.0852	7035.6	0.08
GATA(Zf),IR4/iTreg-Gata3-ChIP-Seq(GSE20898)/Homer	NAGATWNBNATCTNN	1	-0.9563	0.9736	3	0.0082	538.1	0.0061
PRDM14(Zf)/H1-PRDM14-ChIP-Seq(GSE22767)/Homer	RGGTCTCTAACY	1	-0.954	0.9736	10	0.0275	2127	0.0242
Pax7(Paired,Homeobox),long/Myoblast-Pax7-ChIP-Seq(GSE25064)/Homer	TAATCHGATTAC	1	-0.9508	0.9736	1	0.0027	118.1	0.0013
GRE(NR),IR3/A549-GR-ChIP-Seq(GSE32465)/Homer	NRGVACABNVTGTYCY	1	-0.9461	0.9736	5	0.0137	988.8	0.0112
Pax7(Paired,Homeobox),longest/Myoblast-Pax7-ChIP-Seq(GSE25064)/Homer	NTAATTDGCYAATTANNWWD	1	-0.9443	0.9736	1	0.0027	119.8	0.0014
DMRT6(DM)/Testis-DMRT6-ChIP-Seq(GSE60440)/Homer	YDGHTACAWTGTADC	1	-0.937	0.9736	8	0.022	1677.8	0.0191
CLOCK(bHLH)/Liver-Clock-ChIP-Seq(GSE39860)/Homer	GHCACGTG	1	-0.933	0.9736	23	0.0632	5179.4	0.0589
ZNF136(Zf)/HEK293-ZNF136.GFP-ChIP-Seq(GSE58341)/Homer	YTKGATAHAGTATTCTWGGTNGGCA	1	-0.9113	0.9736	3	0.0082	554.9	0.0063
PR(NR)/T47D-PR-ChIP-Seq(GSE31130)/Homer	VAGRACAKNCTGTBC	1	-0.8966	0.9736	81	0.2225	19040.4	0.2164
PRDM9(Zf)/Testis-DMC1-ChIP-Seq(GSE35498)/Homer	ADGGYAGYAGCATCT	1	-0.8734	0.9794	16	0.044	3594	0.0408
HOXD13(Homeobox)/Chicken-Hoxd13-ChIP-Seq(GSE38910)/Homer	NCYAATAAAA	1	-0.8639	0.9815	32	0.0879	7394.5	0.084
ZNF416(Zf)/HEK293-ZNF416.GFP-ChIP-Seq(GSE58341)/Homer	WDNCTGGGCA	1	-0.8612	0.9815	44	0.1209	10257.3	0.1166
Tbx5(T-box)/HL1-Tbx5.biotin-ChIP-Seq(GSE21529)/Homer	AGGTGTCA	1	-0.8551	0.9815	118	0.3242	28014.6	0.3184
RAR:RXR(NR),DR5/ES-RAR-ChIP-Seq(GSE56893)/Homer	AGGTCAAGGTCA	1	-0.8455	0.9815	3	0.0082	579.1	0.0066
AMYB(HTH)/Testes-AMYB-ChIP-Seq(GSE44588)/Homer	TGGCAGTTGG	1	-0.8329	0.9837	70	0.1923	16530.5	0.1879
ZNF264(Zf)/HEK293-ZNF264.GFP-ChIP-Seq(GSE58341)/Homer	RGGGCACTAACY	1	-0.8296	0.9837	23	0.0632	5298.8	0.0602
BMAL1(bHLH)/Liver-Bmal1-ChIP-Seq(GSE39860)/Homer	GNCACGTG	1	-0.8289	0.9837	69	0.1896	16298.6	0.1852
ZNF467(Zf)/HEK293-ZNF467.GFP-ChIP-Seq(GSE58341)/Homer	TGGGGAAGGGCM	1	-0.827	0.9837	29	0.0797	6730.8	0.0765
PAX6(Paired,Homeobox)/Forebrain-Pax6-ChIP-Seq(GSE66961)/Homer	NGTGTTCAVTSAAGCGKAAA	1	-0.8255	0.9837	3	0.0082	587.6	0.0067
Pbx3(Homeobox)/GM12878-PBX3-ChIP-Seq(GSE32465)/Homer	SCTGTCAMTCAN	1	-0.8227	0.9837	10	0.0275	2224.2	0.0253
c-Myc(bHLH)/mES-cMyc-ChIP-Seq(GSE11431)/Homer	VVCCACGTGG	1	-0.8196	0.9837	18	0.0495	4121.7	0.0468
FoxL2(Forkhead)/Ovary-FoxL2-ChIP-Seq(GSE60858)/Homer	WWTRTAAACAVG	1	-0.8061	0.9837	27	0.0742	6281.3	0.0714
EWS:FLI1-fusion(ETS)/SK_N_MC-EWS:FLI1-ChIP-Seq(SRA014231)/Homer	VACAGGAAAT	1	-0.8045	0.9837	59	0.1621	13946.8	0.1585
Atf4(bZIP)/MEF-Atf4-ChIP-Seq(GSE35681)/Homer	MTGATGCAAT	1	-0.8007	0.9837	20	0.0549	4618	0.0525
EBF1(EBF)/Near-E2A-ChIP-Seq(GSE21512)/Homer	GTCCCCWGGGGA	1	-0.7686	0.9837	30	0.0824	7051.7	0.0801
Erra(NR)/HepG2-Erra-ChIP-Seq(GSE31477)/Homer	CAAAGGTCAG	1	-0.7493	0.992	72	0.1978	17184.9	0.1953
NPAS2(bHLH)/Liver-NPAS2-ChIP-Seq(GSE39860)/Homer	KCCACGTGAC	1	-0.7294	1	38	0.1044	9035.2	0.1027
Hoxc9(Homeobox)/Ainv15-Hoxc9-ChIP-Seq(GSE21812)/Homer	GGCCATAAATCA	1	-0.7262	1	18	0.0495	4227.1	0.048
MITF(bHLH)/MastCells-MITF-ChIP-Seq(GSE48085)/Homer	RTCATGTGAC	1	-0.7121	1	41	0.1126	9788.7	0.1112
RARg(NR)/ES-RARg-ChIP-Seq(GSE30538)/Homer	AGGTCAAGGTCA	1	-0.6948	1	1	0.0027	167.8	0.0019
ZNF669(Zf)/HEK293-ZNF669.GFP-ChIP-Seq(GSE58341)/Homer	GARTGGTCATCGCCC	1	-0.6915	1	2	0.0055	406.4	0.0046
Foxa2(Forkhead)/Liver-Foxa2-ChIP-Seq(GSE25694)/Homer	CYTGTTTACWYW	1	-0.6837	1	27	0.0742	6455.3	0.0734
Pit1(Homeobox)/GCrat-Pit1-ChIP-Seq(GSE58009)/Homer	ATGMATATDC	1	-0.6752	1	25	0.0687	5984.2	0.068
Fox:Ebox(Forkhead,bHLH)/Panc1-Foxa2-ChIP-Seq(GSE47459)/Homer	NNNVCTGWGYAAACASN	1	-0.6466	1	37	0.1016	8939.2	0.1016
Sp1(Zf)/Promoter/Homer	GGCCCCGCCCCC	1	-0.6386	1	14	0.0385	3363.2	0.0382
HIF-1b(HLH)/T47D-HIF1b-ChIP-Seq(GSE59937)/Homer	RTACGTGC	1	-0.636	1	35	0.0962	8473.6	0.0963
PU.1:IRF8(ETS:IRF)/pDC-Irf8-ChIP-Seq(GSE66899)/Homer	GGAAGTGAAAST	1	-0.6219	1	21	0.0577	5091.2	0.0579
PU.1-IRF(ETS:IRF)/Bcell-PU.1-ChIP-Seq(GSE21512)/Homer	MGGAAGTGAAAC	1	-0.6115	1	77	0.2115	18718.6	0.2127
ZNF711(Zf)/SHSY5Y-ZNF711-ChIP-Seq(GSE20673)/Homer	AGGCCTAG	1	-0.6099	1	57	0.1566	13869.6	0.1576
Egr2(Zf)/Thymocytes-Egr2-ChIP-Seq(GSE34254)/Homer	NGCGTGGGCGGR	1	-0.609	1	6	0.0165	1433.9	0.0163
Max(bHLH)/K562-Max-ChIP-Seq(GSE31477)/Homer	RCCACGTGGYYN	1	-0.5846	1	25	0.0687	6126.7	0.0696
ZNF675(Zf)/HEK293-ZNF675.GFP-ChIP-Seq(GSE58341)/Homer	ARGAGGMCAAAATGW	1	-0.5779	1	4	0.011	959.6	0.0109
GATA3(Zf),DR4/iTreg-Gata3-ChIP-Seq(GSE20898)/Homer	AGATGKDGAGATAAG	1	-0.5682	1	2	0.0055	459.8	0.0052
Ap4(bHLH)/AML-Tfap4-ChIP-Seq(GSE45738)/Homer	NAHCAGCTGD	1	-0.5458	1	51	0.1401	12559.6	0.1427
Brn1(POU,Homeobox)/NPC-Brn1-ChIP-Seq(GSE35496)/Homer	TATGCWAATBAV	1	-0.5313	1	9	0.0247	2254	0.0256
bHLHE40(bHLH)/HepG2-BHLHE40-ChIP-Seq(GSE31477)/Homer	KCACGTGMCN	1	-0.5309	1	11	0.0302	2753.3	0.0313
Nanog(Homeobox)/mES-Nanog-ChIP-Seq(GSE11724)/Homer	RGCCATTAAC	1	-0.5279	1	142	0.3901	34727.5	0.3947
Smad2(MAD)/ES-SMAD2-ChIP-Seq(GSE29422)/Homer	CTGTCTGG	1	-0.5276	1	56	0.1538	13825.7	0.1571
HOXB13(Homeobox)/ProstateTumor-HOXB13-ChIP-Seq(GSE56288)/Homer	TTTTATKRGG	1	-0.526	1	33	0.0907	8196.5	0.0931
ZSCAN22(Zf)/HEK293-ZSCAN22.GFP-ChIP-Seq(GSE58341)/Homer	SMCAGTCWGAKGGAGGAGGC	1	-0.5244	1	2	0.0055	481.8	0.0055
GATA(Zf),IR3/iTreg-Gata3-ChIP-Seq(GSE20898)/Homer	NNNNNBAGATAWYATCTVHN	1	-0.5118	1	4	0.011	1007.1	0.0114
Rfx5(HTH)/GM12878-Rfx5-ChIP-Seq(GSE31477)/Homer	SCCTAGCAACAG	1	-0.4985	1	14	0.0385	3545.3	0.0403
CHR(?)/Hela-CellCycle-Expression/Homer	SRGTTTCAAA	1	-0.4772	1	19	0.0522	4827.7	0.0549
Hoxb4(Homeobox)/ES-Hoxb4-ChIP-Seq(GSE34014)/Homer	TGATTRATGGCY	1	-0.4674	1	6	0.0165	1561	0.0177
Zfp809(Zf)/ES-Zfp809-ChIP-Seq(GSE70799)/Homer	GGGGCTYGKCTGGGA	1	-0.4661	1	5	0.0137	1304.3	0.0148
GSC(Homeobox)/FrogEmbryos-GSC-ChIP-Seq(DRA000576)/Homer	RGGATTAR	1	-0.4605	1	28	0.0769	7098.5	0.0807
Oct2(POU,Homeobox)/Bcell-Oct2-ChIP-Seq(GSE21512)/Homer	ATATGCAAAT	1	-0.4542	1	8	0.022	2089.9	0.0238
Brachyury(T-box)/Mesoendoderm-Brachyury-ChIP-exo(GSE54963)/Homer	ANTTMRCASBNNNGTGYKAAN	1	-0.4517	1	8	0.022	2092	0.0238
PBX1(Homeobox)/MCF7-PBX1-ChIP-Seq(GSE28007)/Homer	GSCTGTCACTCA	1	-0.4107	1	3	0.0082	824.4	0.0094
T1ISRE(IRF)/ThioMac-Ifnb-Expression/Homer	ACTTTCGTTTCT	1	-0.41	1	1	0.0027	263.7	0.003
ETS:E-box(ETS,bHLH)/HPC7-Scl-ChIP-Seq(GSE22178)/Homer	AGGAARCAGCTG	1	-0.4098	1	8	0.022	2145.1	0.0244
Egr1(Zf)/K562-Egr1-ChIP-Seq(GSE32465)/Homer	TGCGTGGGYG	1	-0.3902	1	20	0.0549	5243	0.0596
ZNF382(Zf)/HEK293-ZNF382.GFP-ChIP-Seq(GSE58341)/Homer	GNCTGTASTRNTGBCTCHTT	1	-0.3742	1	1	0.0027	281.8	0.0032
Sox3(HMG)/NPC-Sox3-ChIP-Seq(GSE33059)/Homer	CCWTTGTY	1	-0.3622	1	59	0.1621	15053.1	0.1711
ERG(ETS)/VCaP-ERG-ChIP-Seq(GSE14097)/Homer	ACAGGAAGTG	1	-0.3459	1	130	0.3571	32530.5	0.3697
TR4(NR),DR1/Hela-TR4-ChIP-Seq(GSE24685)/Homer	GAGGTCAAAGGTCA	1	-0.3437	1	2	0.0055	599.3	0.0068
E-box(bHLH)/Promoter/Homer	SSGGTCACGTGA	1	-0.3335	1	3	0.0082	895.7	0.0102
EBF(EBF)/proBcell-EBF-ChIP-Seq(GSE21978)/Homer	DGTCCCYRGGGA	1	-0.3314	1	4	0.011	1177.1	0.0134
Zic(Zf)/Cerebellum-ZIC1.2-ChIP-Seq(GSE60731)/Homer	CCTGCTGAGH	1	-0.3269	1	28	0.0769	7421.3	0.0843
Tgif2(Homeobox)/mES-Tgif2-ChIP-Seq(GSE55404)/Homer	TGTCANYT	1	-0.3227	1	127	0.3489	31908.8	0.3626
HIF-1a(bHLH)/MCF7-HIF1a-ChIP-Seq(GSE28352)/Homer	TACGTGCV	1	-0.3154	1	6	0.0165	1746.7	0.0198
Unknown(Homeobox)/Limb-p300-ChIP-Seq/Homer	SSCMATWAAA	1	-0.3149	1	17	0.0467	4642.8	0.0528
E2F(E2F)/Hela-CellCycle-Expression/Homer	TTSGCGCGAAAA	1	-0.3056	1	1	0.0027	322.7	0.0037
Nkx2.2(Homeobox)/NPC-Nkx2.2-ChIP-Seq(GSE61673)/Homer	BTBRAGTGSN	1	-0.3039	1	62	0.1703	16016.3	0.182
Atoh1(bHLH)/Cerebellum-Atoh1-ChIP-Seq(GSE22111)/Homer	VNRVCAGCTGGY	1	-0.3021	1	44	0.1209	11531.5	0.131
Tgif1(Homeobox)/mES-Tgif1-ChIP-Seq(GSE55404)/Homer	YTGWCADY	1	-0.2962	1	112	0.3077	28374.8	0.3225
HOXA9(Homeobox)/HSC-Hoxa9-ChIP-Seq(GSE33509)/Homer	GGCCATAAATCA	1	-0.2951	1	20	0.0549	5465	0.0621
PAX5(Paired,Homeobox),condensed/GM12878-PAX5-ChIP-Seq(GSE32465)/Homer	GTCACGCTCSCTGM	1	-0.2913	1	3	0.0082	941.2	0.0107
Pdx1(Homeobox)/Islet-Pdx1-ChIP-Seq(SRA008281)/Homer	YCATYAATCA	1	-0.2761	1	26	0.0714	7061.2	0.0802
Oct4(POU,Homeobox)/mES-Oct4-ChIP-Seq(GSE11431)/Homer	ATTTGCATAW	1	-0.2665	1	12	0.033	3446.1	0.0392
c-Myc(bHLH)/LNCAP-cMyc-ChIP-Seq(Unpublished)/Homer	VCCACGTG	1	-0.2602	1	14	0.0385	3991.8	0.0454
HIF2a(bHLH)/785_O-HIF2a-ChIP-Seq(GSE34871)/Homer	GCACGTACCC	1	-0.2599	1	8	0.022	2385.2	0.0271
HRE(HSF)/HepG2-HSF1-ChIP-Seq(GSE31477)/Homer	BSTTCTRGAABVTTCYAGAA	1	-0.2551	1	3	0.0082	986.6	0.0112
CTCF-SatelliteElement(Zf?)/CD4+-CTCF-ChIP-Seq(Barski_et_al.)/Homer	TGCAGTTCCMVNWRTGGCCA	1	-0.2419	1	1	0.0027	372	0.0042
EKLF(Zf)/Erythrocyte-Klf1-ChIP-Seq(GSE20478)/Homer	NWGGGTGTGGCY	1	-0.2374	1	7	0.0192	2155.5	0.0245
LXRE(NR),DR4/RAW-LXRb.biotin-ChIP-Seq(GSE21512)/Homer	RGGTTACTANAGGTCA	1	-0.2362	1	1	0.0027	376.3	0.0043
ZFX(Zf)/mES-Zfx-ChIP-Seq(GSE11431)/Homer	AGGCCTRG	1	-0.233	1	35	0.0962	9516.6	0.1081
Sox4(HMG)/proB-Sox4-ChIP-Seq(GSE50066)/Homer	YCTTTGTTCC	1	-0.2317	1	24	0.0659	6691.3	0.076
MyoD(bHLH)/Myotube-MyoD-ChIP-Seq(GSE21614)/Homer	RRCAGCTGYTSY	1	-0.2263	1	30	0.0824	8261.9	0.0939
Pax7(Paired,Homeobox)/Myoblast-Pax7-ChIP-Seq(GSE25064)/Homer	TAATCAATTA	1	-0.2244	1	1	0.0027	387.8	0.0044
Nkx2.1(Homeobox)/LungAC-Nkx2.1-ChIP-Seq(GSE43252)/Homer	RSCACTYRAG	1	-0.2148	1	93	0.2555	24148.9	0.2744
GLI3(Zf)/Limb-GLI3-ChIP-Chip(GSE11077)/Homer	CGTGGGTGGTCC	1	-0.2065	1	2	0.0055	744.5	0.0085
Fli1(ETS)/CD8-FLI-ChIP-Seq(GSE20898)/Homer	NRYTTCCGGH	1	-0.2064	1	98	0.2692	25436.2	0.2891
Myf5(bHLH)/GM-Myf5-ChIP-Seq(GSE24852)/Homer	BAACAGCTGT	1	-0.2039	1	26	0.0714	7314.4	0.0831
OCT4-SOX2-TCF-NANOG(POU,Homeobox,HMG)/mES-Oct4-ChIP-Seq(GSE11431)/Homer	ATTTGCATAACAATG	1	-0.2018	1	3	0.0082	1065.9	0.0121
E2F6(E2F)/Hela-E2F6-ChIP-Seq(GSE31477)/Homer	GGCGGGAARN	1	-0.1972	1	12	0.033	3627.3	0.0412
Cdx2(Homeobox)/mES-Cdx2-ChIP-Seq(GSE14586)/Homer	GYMATAAAAH	1	-0.1807	1	17	0.0467	5031.2	0.0572
Smad4(MAD)/ESC-SMAD4-ChIP-Seq(GSE29422)/Homer	VBSYGTCTGG	1	-0.1701	1	52	0.1429	14159.5	0.1609
E2F1(E2F)/Hela-E2F1-ChIP-Seq(GSE22478)/Homer	CWGGCGGGAA	1	-0.1646	1	4	0.011	1443.1	0.0164
CArG(MADS)/PUER-Srf-ChIP-Seq(Sullivan_et_al.)/Homer	CCATATATGGNM	1	-0.1621	1	7	0.0192	2335.5	0.0265
Maz(Zf)/HepG2-Maz-ChIP-Seq(GSE31477)/Homer	GGGGGGGG	1	-0.1534	1	39	0.1071	10930.7	0.1242
VDR(NR),DR3/GM10855-VDR+vitD-ChIP-Seq(GSE22484)/Homer	ARAGGTCANWGAGTTCANNN	1	-0.1474	1	3	0.0082	1170.9	0.0133
HNF4a(NR),DR1/HepG2-HNF4a-ChIP-Seq(GSE25021)/Homer	CARRGKBCAAAGTYCA	1	-0.1457	1	9	0.0247	2959.4	0.0336
HEB(bHLH)/mES-Heb-ChIP-Seq(GSE53233)/Homer	VCAGCTGBNN	1	-0.1427	1	64	0.1758	17387.5	0.1976
CEBP:AP1(bZIP)/ThioMac-CEBPb-ChIP-Seq(GSE21512)/Homer	DRTGTTGCAA	1	-0.1418	1	39	0.1071	11001.9	0.125
Mouse_Recombination_Hotspot(Zf)/Testis-DMC1-ChIP-Seq(GSE24438)/Homer	ACTYKNATTCGTGNTACTTC	1	-0.1349	1	1	0.0027	499.8	0.0057
X-box(HTH)/NPC-H3K4me1-ChIP-Seq(GSE16256)/Homer	GGTTGCCATGGCAA	1	-0.1326	1	4	0.011	1523.4	0.0173
KLF14(Zf)/HEK293-KLF14.GFP-ChIP-Seq(GSE58341)/Homer	RGKGGGCGKGGC	1	-0.1298	1	58	0.1593	15963.6	0.1814
Brn2(POU,Homeobox)/NPC-Brn2-ChIP-Seq(GSE35496)/Homer	ATGAATATTC	1	-0.1279	1	1	0.0027	511	0.0058
E2A(bHLH),near_PU.1/Bcell-PU.1-ChIP-Seq(GSE21512)/Homer	NVCACCTGBN	1	-0.1254	1	32	0.0879	9280.7	0.1055
Oct6(POU,Homeobox)/NPC-Oct6-ChIP-Seq(GSE35496)/Homer	WATGCAAATGAG	1	-0.1252	1	9	0.0247	3035.8	0.0345
SPDEF(ETS)/VCaP-SPDEF-ChIP-Seq(SRA014231)/Homer	ASWTCCTGBT	1	-0.1216	1	61	0.1676	16794.3	0.1909
Tbet(T-box)/CD8-Tbet-ChIP-Seq(GSE33802)/Homer	AGGTGTGAAM	1	-0.1192	1	30	0.0824	8794.1	0.0999
Elk1(ETS)/Hela-Elk1-ChIP-Seq(GSE31477)/Homer	HACTTCCGGY	1	-0.1123	1	39	0.1071	11207	0.1274
ETV1(ETS)/GIST48-ETV1-ChIP-Seq(GSE22441)/Homer	AACCGGAAGT	1	-0.111	1	112	0.3077	29679.2	0.3373
EWS:ERG-fusion(ETS)/CADO_ES1-EWS:ERG-ChIP-Seq(SRA014231)/Homer	ATTTCCTGTN	1	-0.1077	1	64	0.1758	17681.8	0.2009
MyoG(bHLH)/C2C12-MyoG-ChIP-Seq(GSE36024)/Homer	AACAGCTG	1	-0.1027	1	36	0.0989	10496.8	0.1193
E2A(bHLH)/proBcell-E2A-ChIP-Seq(GSE21978)/Homer	DNRCAGCTGY	1	-0.1024	1	46	0.1264	13108.2	0.149
Klf4(Zf)/mES-Klf4-ChIP-Seq(GSE11431)/Homer	GCCACACCCA	1	-0.09779	1	12	0.033	4022.7	0.0457
PPARE(NR),DR1/3T3L1-Pparg-ChIP-Seq(GSE13511)/Homer	TGACCTTTGCCCCA	1	-0.09727	1	21	0.0577	6528.7	0.0742
Eomes(T-box)/H9-Eomes-ChIP-Seq(GSE26097)/Homer	ATTAACACCT	1	-0.09699	1	61	0.1676	17021.9	0.1934
ZBTB18(Zf)/HEK293-ZBTB18.GFP-ChIP-Seq(GSE58341)/Homer	AACATCTGGA	1	-0.09303	1	15	0.0412	4898.4	0.0557
TCFL2(HMG)/K562-TCF7L2-ChIP-Seq(GSE29196)/Homer	ACWTCAAAGG	1	-0.09075	1	1	0.0027	589.3	0.0067
E2F4(E2F)/K562-E2F4-ChIP-Seq(GSE31477)/Homer	GGCGGGAAAH	1	-0.08562	1	9	0.0247	3220.3	0.0366
HRE(HSF)/Striatum-HSF1-ChIP-Seq(GSE38000)/Homer	TTCTAGAABNTTCTA	1	-0.08495	1	3	0.0082	1351.9	0.0154
Srebp2(bHLH)/HepG2-Srebp2-ChIP-Seq(GSE31477)/Homer	CGGTCACSCCAC	1	-0.08002	1	2	0.0055	1015.3	0.0115
Six1(Homeobox)/Myoblast-Six1-ChIP-Chip(GSE20150)/Homer	GKVTCADRTTWC	1	-0.07414	1	5	0.0137	2058.9	0.0234
KLF10(Zf)/HEK293-KLF10.GFP-ChIP-Seq(GSE58341)/Homer	GGGGGTGTGTCC	1	-0.07396	1	15	0.0412	5030.6	0.0572
Gfi1b(Zf)/HPC7-Gfi1b-ChIP-Seq(GSE22178)/Homer	MAATCACTGC	1	-0.07388	1	14	0.0385	4746.8	0.0539
CEBP(bZIP)/ThioMac-CEBPb-ChIP-Seq(GSE21512)/Homer	ATTGCGCAAC	1	-0.07338	1	39	0.1071	11561.7	0.1314
GFY(?)/Promoter/Homer	ACTACAATTCCC	1	-0.07305	1	1	0.0027	639.8	0.0073
Tcf21(bHLH)/ArterySmoothMuscle-Tcf21-ChIP-Seq(GSE61369)/Homer	NAACAGCTGG	1	-0.07017	1	34	0.0934	10268.9	0.1167
Ptf1a(bHLH)/Panc1-Ptf1a-ChIP-Seq(GSE47459)/Homer	ACAGCTGTTN	1	-0.06977	1	89	0.2445	24461.8	0.278
Sox2(HMG)/mES-Sox2-ChIP-Seq(GSE11431)/Homer	BCCATTGTTC	1	-0.06914	1	22	0.0604	7027.1	0.0799
Klf9(Zf)/GBM-Klf9-ChIP-Seq(GSE62211)/Homer	GCCACRCCCACY	1	-0.06281	1	12	0.033	4255.2	0.0484
Tcf12(bHLH)/GM12878-Tcf12-ChIP-Seq(GSE32465)/Homer	VCAGCTGYTG	1	-0.0622	1	35	0.0962	10627.9	0.1208
HOXA2(Homeobox)/mES-Hoxa2-ChIP-Seq(Donaldson_et_al.)/Homer	GYCATCMATCAT	1	-0.05715	1	1	0.0027	696.3	0.0079
AP-2alpha(AP2)/Hela-AP2alpha-ChIP-Seq(GSE31477)/Homer	ATGCCCTGAGGC	1	-0.05661	1	17	0.0467	5751.2	0.0654
E2F7(E2F)/Hela-E2F7-ChIP-Seq(GSE32673)/Homer	VDTTTCCCGCCA	1	-0.05452	1	1	0.0027	707.1	0.008
ZNF143|STAF(Zf)/CUTLL-ZNF143-ChIP-Seq(GSE29600)/Homer	ATTTCCCAGVAKSCY	1	-0.0533	1	6	0.0165	2507.4	0.0285
GRHL2(CP2)/HBE-GRHL2-ChIP-Seq(GSE46194)/Homer	AAACYKGTTWDACMRGTTTB	1	-0.04669	1	7	0.0192	2879.6	0.0327
Srebp1a(bHLH)/HepG2-Srebp1a-ChIP-Seq(GSE31477)/Homer	RTCACSCCAY	1	-0.04493	1	3	0.0082	1555.4	0.0177
Tbox:Smad(T-box,MAD)/ESCd5-Smad2_3-ChIP-Seq(GSE29422)/Homer	AGGTGHCAGACA	1	-0.04177	1	3	0.0082	1578.8	0.0179
ZNF415(Zf)/HEK293-ZNF415.GFP-ChIP-Seq(GSE58341)/Homer	GRTGMTRGAGCC	1	-0.04067	1	10	0.0275	3870.5	0.044
GABPA(ETS)/Jurkat-GABPa-ChIP-Seq(GSE17954)/Homer	RACCGGAAGT	1	-0.03832	1	75	0.206	21488.5	0.2442
ZNF165(Zf)/WHIM12-ZNF165-ChIP-Seq(GSE65937)/Homer	AAGGKGRCGCAGGCA	1	-0.03619	1	1	0.0027	803.4	0.0091
Phox2a(Homeobox)/Neuron-Phox2a-ChIP-Seq(GSE31456)/Homer	YTAATYNRATTA	1	-0.03475	1	4	0.011	1996.1	0.0227
ZNF692(Zf)/HEK293-ZNF692.GFP-ChIP-Seq(GSE58341)/Homer	GTGGGCCCCA	1	-0.03255	1	1	0.0027	828.6	0.0094
Ascl1(bHLH)/NeuralTubes-Ascl1-ChIP-Seq(GSE55840)/Homer	NNVVCAGCTGBN	1	-0.03161	1	52	0.1429	15672.1	0.1781
NFkB-p50,p52(RHD)/Monocyte-p50-ChIP-Chip(Schreiber_et_al.)/Homer	GGGGGAATCCCC	1	-0.0299	1	1	0.0027	848.3	0.0096
AP-2gamma(AP2)/MCF7-TFAP2C-ChIP-Seq(GSE21234)/Homer	SCCTSAGGSCAW	1	-0.02965	1	23	0.0632	7833.9	0.089
HNF6(Homeobox)/Liver-Hnf6-ChIP-Seq(ERP000394)/Homer	NTATYGATCH	1	-0.02892	1	5	0.0137	2407.1	0.0274
NRF(NRF)/Promoter/Homer	STGCGCATGCGC	1	-0.02863	1	3	0.0082	1696.5	0.0193
Sox15(HMG)/CPA-Sox15-ChIP-Seq(GSE62909)/Homer	RAACAATGGN	1	-0.02691	1	24	0.0659	8174.5	0.0929
ETS1(ETS)/Jurkat-ETS1-ChIP-Seq(GSE17954)/Homer	ACAGGAAGTG	1	-0.02606	1	88	0.2418	25160.1	0.2859
Meis1(Homeobox)/MastCells-Meis1-ChIP-Seq(GSE48085)/Homer	VGCTGWCAVB	1	-0.02431	1	51	0.1401	15612	0.1774
Etv2(ETS)/ES-ER71-ChIP-Seq(GSE59402)/Homer(0.967)	NNAYTTCCTGHN	1	-0.02342	1	81	0.2225	23465.8	0.2667
EHF(ETS)/LoVo-EHF-ChIP-Seq(GSE49402)/Homer	AVCAGGAAGT	1	-0.02241	1	94	0.2582	26821.5	0.3048
ETS(ETS)/Promoter/Homer	AACCGGAAGT	1	-0.02165	1	25	0.0687	8587.1	0.0976
NRF1(NRF)/MCF7-NRF1-ChIP-Seq(Unpublished)/Homer	CTGCGCATGCGC	1	-0.02035	1	2	0.0055	1399.6	0.0159
Oct4:Sox17(POU,Homeobox,HMG)/F9-Sox17-ChIP-Seq(GSE44553)/Homer	CCATTGTATGCAAAT	1	-0.01975	1	1	0.0027	946.3	0.0108
CEBP:CEBP(bZIP)/MEF-Chop-ChIP-Seq(GSE35681)/Homer	NTNATGCAAYMNNHTGMAAY	1	-0.01489	1	2	0.0055	1485.9	0.0169
Olig2(bHLH)/Neuron-Olig2-ChIP-Seq(GSE30882)/Homer	RCCATMTGTT	1	-0.01293	1	62	0.1703	19004.1	0.216
RXR(NR),DR1/3T3L1-RXR-ChIP-Seq(GSE13511)/Homer	TAGGGCAAAGGTCA	1	-0.01255	1	21	0.0577	7741.4	0.088
NeuroD1(bHLH)/Islet-NeuroD1-ChIP-Seq(GSE30298)/Homer	GCCATCTGTT	1	-0.01245	1	25	0.0687	8907.4	0.1012
KLF5(Zf)/LoVo-KLF5-ChIP-Seq(GSE49402)/Homer	DGGGYGKGGC	1	-0.009834	1	37	0.1016	12437.5	0.1413
Unknown-ESC-element(?)/mES-Nanog-ChIP-Seq(GSE11724)/Homer	CACAGCAGGGGG	1	-0.00861	1	14	0.0385	5817.1	0.0661
ELF5(ETS)/T47D-ELF5-ChIP-Seq(GSE30407)/Homer	ACVAGGAAGT	1	-0.007174	1	61	0.1676	19167.7	0.2178
Tbx20(T-box)/Heart-Tbx20-ChIP-Seq(GSE29636)/Homer	GGTGYTGACAGS	1	-0.005681	1	3	0.0082	2183.1	0.0248
SCL(bHLH)/HPC7-Scl-ChIP-Seq(GSE13511)/Homer	AVCAGCTG	1	-0.003312	1	158	0.4341	44330.8	0.5038
Ets1-distal(ETS)/CD4+-PolII-ChIP-Seq(Barski_et_al.)/Homer	MACAGGAAGT	1	-0.002765	1	28	0.0769	10591.8	0.1204
ELF1(ETS)/Jurkat-ELF1-ChIP-Seq(SRA014231)/Homer	AVCCGGAAGT	1	-0.00224	1	31	0.0852	11578.6	0.1316
NFkB-p65(RHD)/GM12787-p65-ChIP-Seq(GSE19485)/Homer	WGGGGATTTCCC	1	-0.000277	1	6	0.0165	4323.6	0.0491
PU.1(ETS)/ThioMac-PU.1-ChIP-Seq(GSE21512)/Homer	AGAGGAAGTG	1	-1.3e-05	1	38	0.1044	16099.1	0.183
BORIS(Zf)/K562-CTCFL-ChIP-Seq(GSE32465)/Homer	CNNBRGCGCCCCCTGSTGGC	1	0	1	8	0.022	7676.5	0.0872
CTCF(Zf)/CD4+-CTCF-ChIP-Seq(Barski_et_al.)/Homer	AYAGTGCCMYCTRGTGGCCA	1	0	1	6	0.0165	7486.4	0.0851
SpiB(ETS)/OCILY3-SPIB-ChIP-Seq(GSE56857)/Homer	AAAGRGGAAGTG	1	0	1	9	0.0247	9466.8	0.1076
FOXA1:AR(Forkhead,NR)/LNCAP-AR-ChIP-Seq(GSE27824)/Homer	AGTAAACAAAAAAGAACAND	1	0	1	0	0	341.6	0.0039
EBNA1(EBV-virus)/Raji-EBNA1-ChIP-Seq(GSE30709)/Homer	GGYAGCAYDTGCTDCCCNNN	1	0	1	0	0	140	0.0016
GATA3(Zf),DR8/iTreg-Gata3-ChIP-Seq(GSE20898)/Homer	AGATSTNDNNDSAGATAASN	1	0	1	0	0	439.9	0.005
GFX(?)/Promoter/Homer	ATTCTCGCGAGA	1	0	1	0	0	113.6	0.0013
GFY-Staf(?,Zf)/Promoter/Homer	RACTACAATTCCCAGAAKGC	1	0	1	0	0	445.4	0.0051
NFkB-p65-Rel(RHD)/ThioMac-LPS-Expression(GSE23622)/Homer	GGAAATTCCC	1	0	1	0	0	688.6	0.0078
OCT:OCT(POU,Homeobox)/NPC-Brn1-ChIP-Seq(GSE35496)/Homer	ATGAATATTCATGAG	1	0	1	0	0	52.9	0.0006
p53(p53)/mES-cMyc-ChIP-Seq(GSE11431)/Homer	ACATGCCCGGGCAT	1	0	1	0	0	103.6	0.0012
REST-NRSF(Zf)/Jurkat-NRSF-ChIP-Seq/Homer	GGMGCTGTCCATGGTGCTGA	1	0	1	0	0	144.6	0.0016
YY1(Zf)/Promoter/Homer	CAAGATGGCGGC	1	0	1	0	0	677	0.0077
ZBTB33(Zf)/GM12878-ZBTB33-ChIP-Seq(GSE32465)/Homer	GGVTCTCGCGAGAAC	1	0	1	0	0	264.5	0.003
ZFP3(Zf)/HEK293-ZFP3.GFP-ChIP-Seq(GSE58341)/Homer	GGGTTTTGAAGGATGARTAGGAGTT	1	0	1	0	0	7.8	0.0001
ZNF16(Zf)/HEK293-ZNF16.GFP-ChIP-Seq(GSE58341)/Homer	MACCTTCYATGGCTCCCTAKTGCCY	1	0	1	0	0	41.3	0.0005
ZNF317(Zf)/HEK293-ZNF317.GFP-ChIP-Seq(GSE58341)/Homer	GTCWGCTGTYYCTCT	1	0	1	0	0	665.6	0.0076
ZNF41(Zf)/HEK293-ZNF41.GFP-ChIP-Seq(GSE58341)/Homer	CCTCATGGTGYCYTWYTCCCTTGTG	1	0	1	0	0	155.5	0.0018
ZNF528(Zf)/HEK293-ZNF528.GFP-ChIP-Seq(GSE58341)/Homer	AGAAATGACTTCCCT	1	0	1	0	0	69	0.0008

[truncated: 15 more sheets: Table 5k, Table 5l, Table 5m, Table 5n, Table 5o, Table 5p, Table 5q, Table 5r, Table 5s, Table 5t, Table 5u, Table 5v, Table 5w, Table 5x, Table 5y]
