# Supplementary material for: Epigenetic traits inscribed in chromatin accessibility in aged hematopoietic stem cells
Source: Nat Commun. 2022 May 16;13:2691. doi: 10.1038/s41467-022-30440-2 (PMC9110722; doi:10.1038/s41467-022-30440-2)
Supplement: Supplementary file 8 — Supplementary Data 6 [file 41467_2022_30440_MOESM8_ESM.xlsx]

## Sheet: cytokine stim_RNA_seq
Supplementary Table 6. Expression of Aged HSC open DAR-linked genes in HSCs stimulated by cytokines (RNA-seq normalize counts by DESeq2 )
	Young HSCs			Aged HSCs
times after cytokine stimulation	no stimulation	3hour	12 hour	no stimulation	3hour	12 hour
GeneName	Young_0h	Young_3h	Young_12h	Aged_0h	Aged_3h	Aged_12h
Btg3	446.713	282.277	179.204	189.765	254.069	150.84
Speer4d	0	0	0	0	0	0
Speer4c	0	0	0	0	0	0
Gm10649	0	0	0	0	0	0
Fam13c	0	0	0	0	3.57844	0
Cep162	40.2917	223.911	222.583	13.3168	294.327	165.304
Fgf12	3.50363	10.6119	2.13338	28.8531	25.9437	11.3647
Tmem167	1081.75	1594.97	1314.87	937.726	1692.6	1448.48
Kcnip4	0	13.7955	9.24465	4.43894	15.2084	2.06631
4930553E22Rik	0	0	0	0	0	0
Mir7225	0	0	0	0	0.89461	0
Nfib	6.13135	4.24476	4.26676	7.76814	9.84071	0
Nfia	404.669	100.813	366.941	750.181	109.142	420.493
Trhr	0	0	0	0	2.68383	0
Sdpr	960.87	259.992	291.562	4549.91	1842.9	1556.96
Gcm1	0	0	0	0	0	0
Basp1	127.882	838.341	629.347	256.349	944.708	591.997
Mrgpra3	0	0	0	0	0	0
Sqrdl	962.622	831.974	700.46	1465.96	1233.67	1157.13
Krr1	1249.04	1332.86	1511.14	1295.06	1629.08	1102.37
Gm19619	0	0	0	0	0	0
Ifnb1	0	4.24476	0	0	0	0
Fibin	0	0	0	0	0	0
Mir7648	0	0	0	1.10973	0	0
Traf3ip3	1403.2	1254.33	1659.06	1032.05	1280.19	1381.33
4930559C10Rik	0	0	0	0	0	0
Slc31a1	719.12	1438.98	1011.22	952.152	1739.12	1218.09
Rhobtb1	143.649	153.873	151.47	214.179	251.385	137.409
Cntn1	0	0	0	49.9381	6.26227	4.13261
Scrg1	0	0	1.42225	0	0	0
Fat1	7.00726	21.2238	7.11127	17.7558	33.9952	6.19892
Dreh	0	0	0	0	0	0
Pcdh9	0	0	0	7.76814	5.36766	0
Gm20597	0	2.12238	0	3.3292	7.15688	0
Ccdc171	60.4376	47.7536	115.203	99.8761	25.0491	58.8897
Parm1	21.0218	41.3865	14.2225	78.7912	66.2011	34.094
Xkr5	74.4521	32.8969	66.1348	95.4372	10.7353	27.8951
Arl4a	1187.73	1138.66	847.663	1315.04	1548.57	972.197
Gm6408	0	0	0	0	0	0
4930543E12Rik	0	0	2.84451	0	0	0
Mir1a-2	0	0	0	0	0	0
Rftn1	4628.29	3335.32	3876.35	5856.07	3030.04	5078.98
Rgs2	6515.87	887.156	507.033	1159.67	2670.41	383.3
Snx19	697.222	1018.74	644.281	731.315	908.923	797.594
Dcps	1947.14	813.934	1384.56	1616.88	678.114	1385.46
Gm6614	0	0	0	0	0	0
Pdzph1	0	0	0	0	0	0
Slamf8	150.656	32.8969	41.2453	198.643	82.3041	72.3207
Tbl1xr1	1002.04	488.148	635.747	1136.37	460.724	760.4
Dusp6	3267.13	620.797	491.389	1695.67	930.394	787.262
Nron	0	9.55072	8.53352	17.7558	9.84071	4.13261
Dera	1783.35	868.054	1046.07	1159.67	902.661	1056.92
Cox7c	1111.53	1025.11	1363.94	1018.74	1120.05	1505.3
Gm1968	0	0	0	0	5.36766	0
Pygb	1791.23	876.544	1425.1	1393.83	941.129	1551.8
Dtwd1	249.634	313.051	332.807	457.211	312.219	368.836
Nlgn1	0	0	0	0	0	0
Abat	31.5327	24.4074	19.9115	181.996	49.2035	109.514
Triqk	447.589	67.9162	102.402	492.722	149.4	219.028
Dab2	7.00726	32.8969	4.26676	8.87788	30.4167	9.29837
Ankrd16	147.152	303.501	258.139	110.973	380.209	152.907
Ywhaq	3489.61	2587.18	3372.87	2732.17	2645.36	2892.83
4933430I17Rik	0	0	2.13338	0	0	0
Khdrbs2	0	0	0	23.3044	2.68383	0
Gm15713	0	0	0	1.10973	0	0
Edem1	606.128	1094.09	654.237	694.694	1340.13	778.997
Tas2r119	0	0	0	0	0	0
Arl14epl	0	0	0	0	0	0
Lrrc4c	0	0	0	0	0	0
A530032D15Rik	36.7881	33.9581	25.6006	63.2549	74.2526	35.1272
Ahr	203.21	1372.12	171.382	310.726	1853.63	247.957
Gm10440	0	0	0	0	0	0
Mmp20	0	0	0	0	0	0
Lrrtm1	0	0	0	0	37.5736	0
Lrrtm3	0	6.36715	0	0	0	0
Rprm	121.751	4079.22	475.744	299.628	4923.04	737.671
Ctnna2	0	0	17.7782	0	7.15688	27.8951
Uhrf1bp1l	531.676	1490.97	671.304	607.025	1484.16	596.129
Mir125b-2	0	0	0	0	0	0
4930579H20Rik	0	0	0	0	0	0
Tacstd2	587.734	132.649	428.809	1325.02	642.33	1166.43
Nr2f1	0	0	0	0	0	0
Tenm4	3.50363	2.12238	6.40014	1.10973	3.57844	2.06631
Dok6	0	0	0	3.3292	0	0
F2rl3	1830.65	907.318	1396.65	2212.81	1135.26	2412.41
F2rl1	0	0	0	0	0	0
Micalcl	0	0	0	0	0	0
Klra4	0	0	0	0	0	0
Klra1	0	0	0	0	0	0
Gm15663	12.2627	83.8341	16.3559	84.3398	169.976	25.8288
Deptor	753.28	191.014	706.86	747.961	238.861	482.482
Tpgs2	650.799	891.4	623.658	642.536	846.301	598.195
Cdkn2b	0	105.058	2.84451	0	303.273	17.5636
4930532I03Rik	0	0	0	0	0	0
Chrna7	3.50363	2.12238	0	39.9504	3.57844	12.3978
Mir690	0	0	0	0	0	0
Aff3	447.589	334.275	556.101	278.543	251.385	340.94
9630013A20Rik	0	0	0	0	0	0
Nrip1	2576.92	8992.53	2395.79	3129.45	8679.5	2716.16
Zbp1	183.941	71.0998	44.0899	258.568	36.679	82.6522
Ap3s1	198.831	207.993	174.937	253.02	257.648	200.432
Xylt1	49.9267	83.8341	27.7339	56.5965	55.4658	52.6908
Dok1	861.893	724.793	883.931	1327.24	1365.17	1248.05
Bzw2	3491.37	1375.3	3460.34	2827.6	1345.49	3137.68
Elovl6	444.961	428.721	1072.38	789.021	585.969	795.528
Rgs17	7.00726	0	0	0	6.26227	0
Zfp846	113.868	70.0386	73.2461	56.5965	69.7796	36.1603
Ndrg1	1487.29	400.069	1299.94	2930.81	571.656	1752.23
Inhba	58.6858	161.301	88.1797	168.68	180.711	152.907
Unc5d	0	0	0	0	0	0
Rfx8	61.3135	0	7.82239	26.6336	0	4.13261
Smok4a	0	0	0	0	0	0
Med10	1160.58	1210.82	1018.33	1149.69	1454.64	999.059
Lrrc3b	0	0	0	0	0	0
Igfbp7	0	5.30596	1.42225	74.3522	46.5197	34.094
Mocos	166.422	250.441	203.382	315.165	372.158	302.714
Prima1	0	0	0	0	0	0
Foxa2	0	0	2.84451	0	7.15688	0
Pdha2	0	0	0	0	0	0
Papd7	127.007	140.077	137.959	125.4	135.981	153.94
4930529L06Rik	0	0	0	0	0	0
Rasef	0	0	1.42225	21.085	12.5245	16.5304
Prcp	1439.99	558.186	903.131	2557.94	743.421	1683.01
Poli	536.055	267.42	477.877	804.558	291.643	418.427
1700057G04Rik	0	0	0	0	0	0
Prim2	544.814	300.317	756.639	368.432	212.022	446.322
Dsc3	0	0	0	0	0	0
Mir7232	0	0	0	0	0	0
Sbspon	49.0508	23.3462	14.2225	1949.8	333.689	672.582
Mir7661	0	0	0	0	0	0
Ccdc34os	0	0	0	0	0	0
B230216N24Rik	5.25544	5.30596	5.68901	17.7558	18.7868	9.29837
Gsto2	7.00726	6.36715	5.68901	19.9752	0	12.3978
Pag1	296.057	299.256	281.606	268.556	169.081	172.537
Bcl3	550.07	9808.59	1506.17	924.409	9725.3	1655.11
Speer4f1	0	0	0	0	0	0
Gm12789	0	0	0	0	0	0
4931420L22Rik	0	0	0	0	0	0
Olfml2a	2.62772	0	2.84451	2.21947	0	3.09946
Dnah9	0	0	0	0	0	0
Nav3	3.50363	8.48953	0	0	20.576	0
Nav2	42.0435	78.5281	58.3124	81.0106	220.074	73.3538
Plscr4	1184.23	859.565	1353.27	1774.47	1031.48	1512.54
Plscr5	0	0	0	0	0	0
Rai14	345.983	981.602	626.503	361.774	1242.61	624.024
Prdm1	0	85.9565	12.0892	0	115.405	8.26522
Olfm3	0	0	0	0	0	0
Fam180a	0	0	0	0	3.57844	0
Otogl	0	0	0	0	0	0
Gm5	0	0	0	0	0	0
AU016765	0	0	0	0	0	0
Arhgap26	357.37	259.992	314.318	660.292	253.175	318.211
Gm6634	0	19.1014	2.84451	16.646	18.7868	8.26522
9330178D15Rik	0	0	0	0	5.36766	0
Smarcal1	649.923	718.426	834.152	630.329	806.938	719.074
Ctso	1664.22	912.624	1061	1918.73	1339.23	1102.37
Gabra4	3.50363	0	0	93.2177	7.15688	18.5967
Gabra2	0	0	0	0	0	0
Terf1	352.991	431.905	492.1	717.998	595.81	499.013
Rab31	2472.69	1088.78	2023.87	1814.42	859.72	1933.03
Crisp4	0	0	0	0	0	0
Ascc3	446.713	877.605	733.883	790.131	1082.48	983.561
Tmprss11c	0	0	0	0	0	0
Nmi	1177.22	1572.69	955.043	1257.33	1782.06	1011.46
Sfrp1	150.656	83.8341	138.67	555.977	267.488	353.338
D16Ertd519e	0	0	0	0	0	0
Manea	176.933	196.32	170.67	281.873	254.964	235.559
Fgf20	0	0	0	0	0	0
Cst7	17.5181	8.48953	14.2225	17.7558	0	5.16576
Spry4	108.612	102.936	41.2453	119.851	144.032	117.779
Gp2	0	0	0	0	0	0
Cbr4	215.473	217.544	157.87	253.02	222.758	194.233
Cmpk2	1155.32	261.053	260.984	1329.46	237.966	267.587
Lrrn1	4.37954	48.8148	13.5114	126.51	252.28	75.4202
Svil	243.502	524.228	542.59	199.752	622.648	489.714
Svip	513.282	194.198	332.096	593.708	182.5	265.52
Tspan12	32.4086	6.36715	15.6448	115.412	55.4658	34.094
Trpa1	0	0	0	0	0	0
Otud7a	0	0	0	0	0	0
Gm8439	0	0	0	0	4.47305	0
Sp140	322.334	373.539	225.427	344.018	365.895	175.636
Tmem56	47.299	53.0596	24.1783	181.996	139.559	108.481
Mgat5	79.7076	233.462	120.892	96.5469	301.483	50.6245
Atoh1	0	0	0	6.65841	0	0
Gm8579	0	0	0	0	0	0
Slc37a3	21.0218	66.855	12.0892	48.8283	90.3556	16.5304
Pou3f4	0	0	0	0	3.57844	0
Armc1	924.958	947.644	852.641	903.324	926.816	748.003
Il7r	0	0	0	4.43894	0	0
Rsph3a	1398.82	807.566	1016.2	1325.02	774.732	1019.72
Caap1	213.721	307.745	218.316	317.384	325.638	197.332
Ank3	16.6422	8.48953	37.6897	23.3044	16.9976	10.3315
Snx24	188.32	151.75	237.516	330.701	144.927	133.277
Rbpj	620.142	656.877	465.788	605.915	599.389	557.902
Anxa1	3207.57	4527.04	3072.07	2703.31	9546.38	3315.39
1700008C04Rik	0	0	0	0	0	0
Pex5l	0	0	0	0	0	0
Nfasc	0	0	0	0	0	0
Mbnl1	6837.33	5456.64	5856.13	7609.45	5450.86	5873.47
Nr3c2	35.9122	13.7955	20.6227	89.8885	24.1545	20.6631
Efna5	0	6.36715	0	0	8.05149	0
Tusc1	136.642	181.464	94.5799	95.4372	138.665	113.647
Sema3a	0	2.12238	0	0	7.15688	0
Mex3c	324.962	334.275	187.737	366.212	338.162	232.459
Api5	3813.7	3721.6	3851.46	4384.56	4040.95	4571.7
Acadl	3320.56	2605.22	2911.35	3837.46	3684.9	3234.8
Acadm	2250.21	1191.72	2123.42	2534.63	1359.81	1890.67
Mir6352	0	0	0	0	0	0
Itga1	0	6.36715	0	0	14.3138	0
Fer	162.919	143.261	277.339	153.143	262.121	234.526
Dsel	77.9557	107.18	67.557	115.412	117.194	97.1164
Ptprq	0	0	0	0	0	0
Ptprk	47.299	63.6715	16.3559	371.761	344.425	341.974
Pbx1	1565.25	1095.15	859.041	2789.87	1511.89	1712.97
Pik3c2g	0	0	0	0	0	0
Gm5485	0	0	0	0	0	0
Fam49b	1345.39	1523.87	1359.67	1312.82	1293.61	1115.8
Brinp3	0	0	0	0	0	0
Cnr1	12.2627	0	5.68901	29.9628	7.15688	6.19892
Hsd17b4	2313.27	1187.47	2107.07	1808.87	1052.96	1867.94
Pkp4	109.488	368.233	164.27	85.4496	360.528	253.122
Ros1	0	0	0	0	0	0
Slc30a4	256.641	325.786	172.804	329.591	381.998	275.852
Cldn22	2.62772	7.42834	4.97789	6.65841	6.26227	7.23207
1700017D01Rik	0	0	0	0	0	0
Slc16a7	161.167	44.57	73.9572	122.071	33.1006	32.0277
Slc15a1	0	0	0	0	0	0
Slc15a4	733.134	493.454	606.591	514.917	492.93	737.671
Zfp949	172.554	354.438	273.073	332.92	483.984	261.388
Stxbp5l	0	2.12238	0	5.54867	0	0
Gm20063	0	0	0	0	0	0
Grm7	0	0	0	0	0	0
Wars2	191.824	179.341	189.871	372.871	303.273	257.255
Drosha	426.567	533.779	574.59	520.466	592.232	602.328
Cntnap5a	0	0	0	0	0	0
Galnt2	1301.6	1242.65	1346.16	1338.34	984.071	1364.79
Tprg	0	0	0	0	0	0
Ube2e1	1490.79	914.747	1126.42	1258.44	1255.14	1255.28
Clybl	579.851	108.241	317.874	514.917	143.138	358.504
Npas3	1.75181	4.24476	8.53352	15.5363	15.2084	4.13261
Pabpc2	0	0	0	0	0	0
Oxtr	0	0	0	0	0	0
Rgs18	4784.21	4086.65	3797.42	7760.37	6263.16	6095.6
Wwtr1	137.517	684.468	204.804	726.876	1808.01	785.196
Pgpep1l	0	0	0	0	0	0
Inpp4b	157.663	119.915	315.029	191.984	75.1472	265.52
Kif5c	0	49.876	0	3.3292	151.189	14.4641
AW046200	6.13135	21.2238	21.3338	32.1823	46.5197	8.26522
Slco6d1	0	0	0	0	0	0
Bach2	24.5254	235.584	101.691	109.864	219.179	64.0555
Bach1	617.515	521.045	497.789	659.182	338.162	469.051
Car10	0	0	0	0	0	0
Themis	0	0	0	0	0	0
Map3k7cl	0	0	0	0	0	0
Gm5535	0	0	0	0	0	0
Kcnb2	3.50363	4.24476	0	216.398	25.0491	47.525
Farp1	27.1531	90.2012	16.3559	72.1328	283.591	72.3207
Slfnl1	0	0	0	0	0	0
4930568E12Rik	0	0	0	0	0	0
Atp5j	4798.22	3332.14	4448.81	4535.49	3748.41	5149.23
A730090N16Rik	0	4.24476	1.42225	0	5.36766	0
Tbc1d2b	595.617	531.657	684.815	781.253	624.438	898.843
Tbp	908.316	682.346	652.814	786.802	682.587	605.428
Tdrd3	598.245	536.963	821.351	539.331	549.29	695.312
Gm4971	0	0	0.711127	0	0	0
Glcci1	110.364	118.853	114.491	95.4372	98.4071	126.045
Cldn1	5.25544	0	0	0	0	0
Negr1	0	0	0	0	0	0
Gcc1	333.721	668.55	451.565	442.784	567.183	476.283
Mir511	0	0	0	0	0	0
Pcdh15	0	0	0	0	0	3.09946
Pcdh18	0	0	1.42225	0	5.36766	0
Gm21188	9.63498	0	0	0	5.36766	0
Atp10a	463.355	1610.89	673.437	661.402	1839.32	813.091
Pgr	211.094	135.832	123.025	454.991	322.954	402.93
Slc25a13	611.383	400.069	703.304	726.876	465.197	642.621
Cdh2	0	0	0	2.21947	0	0
Mrgpra2a	0	0	1.42225	0	2.68383	3.09946
Mrgpra2b	0	0	0	2.21947	2.68383	4.13261
Tnfrsf21	2224.8	723.732	1799.15	2241.66	442.832	1594.15
Ndufa4	2684.66	1724.44	2377.3	2270.52	1669.34	2864.93
Gm7244	0	0	0	0	0	0
Pigg	162.919	155.995	230.405	176.448	211.128	278.951
Atp8b4	2.62772	0	0	0	1.78922	0
Steap4	0	197.382	2.84451	0	235.282	3.09946
Lrfn5	0	0	0	0	0	5.16576
Aldh1a1	1980.43	626.103	1244.47	4451.15	2173.9	4146.04
4930478L05Rik	3.50363	8.48953	0	15.5363	8.9461	0
Nipa1	251.385	68.9774	175.648	296.299	59.0442	143.608
Fam133b	328.465	640.959	600.191	315.165	826.619	616.792
Wdr25	231.239	85.9565	100.269	243.032	134.191	144.641
Rsad2	892.549	661.122	248.894	1116.39	535.871	292.382
Elavl1	3264.51	4329.66	3296.78	2799.86	4135.78	3160.41
Elavl2	0	0	0	8.87788	9.84071	0
Scarna9	0.875907	0	0	0	0.89461	1.03315
Npy1r	0	0	0	0	0	0
Mir5130	0	1.06119	0.711127	1.10973	0.89461	1.03315
Mir7094-1	0	0	0	0	0	0
Mir7094-2	0	0	0	0	0	0
Gnal	331.093	171.913	225.427	381.749	288.959	256.222
Gemin2	419.56	347.009	403.209	377.31	314.008	322.344
9330188P03Rik	0	0	0	0	0	0
E030018B13Rik	5.25544	3.18357	0	9.98761	0	0
Megf9	81.4594	106.119	80.3573	122.071	169.081	123.978
Zfhx4	0	3.18357	0	8.87788	5.36766	11.3647
Ccdc112	301.312	380.968	320.718	375.09	487.562	387.432
Dpp10	0	0	0	0	0	0
Dtna	11.3868	5.30596	8.53352	8.87788	26.8383	8.26522
Arglu1	252.261	542.269	334.23	78.7912	493.825	279.984
Gm5420	0	0	0	0	0	0
Irak4	550.07	820.301	771.572	874.471	794.413	881.279
Nkain2	0	0	0	0	0	0
Gm29684	0	0	2.84451	0	0	0
Gm29683	0	0	0	0	0	0
Filip1l	44.6713	139.016	237.516	56.5965	239.755	134.31
Mir6379	0	0	0	0	0	0
Cpne8	443.209	727.977	631.481	1185.2	1139.73	1199.49
Cpne2	2783.63	2837.62	3552.08	3055.1	2238.31	4024.13
1700001D01Rik	0	0	0	0	0	0
C1galt1	54.3062	42.4476	34.8452	61.0354	42.0467	37.1935
Dennd4c	182.189	298.195	272.362	229.715	309.535	307.88
Tnrc6a	238.247	1059.07	790.773	304.067	1366.07	528.974
Mir6897	0	1.06119	0	0	0.89461	1.03315
Gm2115	4.37954	19.1014	0	5.54867	23.2599	0
Rag2	0	2.12238	8.53352	0	0	0
Oxr1	1674.73	1643.78	1294.25	4441.16	3044.36	2512.63
Efnb2	37.664	61.5491	5.68901	84.3398	65.3065	4.13261
Spock3	0	0	0	0	0	0
Ptgs2os2	3.50363	8.48953	0	0	8.05149	4.13261
Gpr153	0	38.2029	1.42225	0	126.14	0
Gpr158	0	0	0	0	0	3.09946
Pcdhac1	0	0	0	0	0	0
Nrxn3	0	0	0	0	0	0
Gm5893	0	0	0	0	0	0
Trim24	87.5907	191.014	123.025	84.3398	164.608	105.382
A630072M18Rik	367.005	628.225	676.993	593.708	641.435	808.959
1600027J07Rik	0	0	0	0	0	0
Emilin2	72.7003	1285.1	1634.88	36.6212	478.616	941.202
Tmem117	13.1386	0	10.6669	67.6938	20.576	57.8566
Chac2	135.766	127.343	102.402	261.897	262.121	233.493
Dpyd	0	0	0	5.54867	2.68383	0
Col24a1	0	0	0	0	3.57844	0
Gas2l3	485.253	972.051	521.256	1023.18	1418.85	1226.35
Amot	93.7221	111.425	86.0463	58.8159	143.138	69.2212
Cox18	437.954	507.249	548.99	488.283	472.354	705.643
Pfkp	1912.98	3458.42	2323.96	3365.83	6187.12	4204.93
9530091C08Rik	10.5109	12.7343	11.378	8.87788	16.9976	12.3978
Insig1	829.484	1471.87	1371.05	1113.06	1168.36	1430.92
Atp6ap1l	0	0	0	0	0	0
Micu3	38.5399	56.2431	78.2239	51.0478	90.3556	36.1603
Veph1	20.1459	14.8567	24.1783	16.646	16.103	43.3924
Pcca	773.426	144.322	768.017	886.678	139.559	806.892
Ppa2	1198.24	455.251	1102.25	1080.88	491.141	1160.23
Dnajc19	497.515	465.863	559.657	521.575	441.937	567.201
4930529K09Rik	0	0	0	0	0	0
Myo16	0	0	0	0	0	0
Gc	0	0	0	0	0	0
Pcdhb1	1.75181	0	0	0	0	2.06631
Fign	0	0	0	0	3.57844	4.13261
Ano3	0	0	0	0	0	0
B020031M17Rik	0	0	0	0	0	0
Gm16223	0	0	0	0	8.05149	0
Fchsd1	861.017	650.51	677.704	967.689	767.575	1102.37
Igsf9b	25.4013	39.2641	51.2011	38.8407	93.0394	56.8234
3110052M02Rik	147.152	161.301	126.581	170.899	220.074	95.0501
Trib2	365.253	1779.62	187.737	705.791	2648.04	274.819
Mrgpra1	0	0	0	0	0	0
Prkcz	28.029	49.876	98.1355	139.827	139.559	121.912
Gm20757	0	0	0	0	0	0
Cobl	0	2.12238	0	3.3292	4.47305	5.16576
Sumf1	396.786	471.169	504.9	287.421	508.138	456.654
Gabrb1	0	0	0	4.43894	0	4.13261
Gm826	3.50363	0	0	0	0	0
Flrt3	56.0581	68.9774	7.11127	38.8407	125.245	8.26522
Rsrc1	697.222	507.249	701.882	740.193	566.288	812.058
4930441H08Rik	0	0	0	0	0	0
Rab2a	3670.93	3291.81	3514.39	4963.84	4323.65	4179.1
Gm5523	9.63498	6.36715	7.82239	6.65841	4.47305	15.4973
Kcna4	0	0	0	5.54867	0	0
Sh2d4b	0	0	0	0	0	0
