# Supplementary material for: Epigenetic traits inscribed in chromatin accessibility in aged hematopoietic stem cells
Source: Nat Commun. 2022 May 16;13:2691. doi: 10.1038/s41467-022-30440-2 (PMC9110722; doi:10.1038/s41467-022-30440-2)
Supplement: Supplementary file 9 — Supplementary Data 7 [file 41467_2022_30440_MOESM9_ESM.xlsx]

## Sheet: Table 7
Supplementary Table 7. Annotation of Aged HSC open DARs based on H3K27ac and H3K4me1 datasets
Column
Chr
Start (mm10)
End (mm10)
Locus annotation from annotatePeaks.pl of Homer program
Annotation using overlap of each histone modification peaks Active enhancer : overlapped with both H3K27ac and H3K4me1 Primed enhancer : overlapped only with H3K4me1 Inactive enhancer : not overlapped with H3K4me1
H3K27ac peak detection using MACS2 (p<0.01 narrowpeaks)
H3K4me1 peak detection using MACS2 (p<0.01 narrowpeaks)
Chr	Start	End	Locus	Annotation	H3K27ac	H3K4me1
chr1	13915018	13915596	Intergenic	inactive enhancer	0	0
chr1	14924748	14925269	Intergenic	inactive enhancer	0	0
chr1	15286373	15287120	Intergenic	primed enhancer	0	1
chr1	15678906	15679311	intron (NM_001098528, intron 1 of 1)	active enhancer	1	1
chr1	15883289	15884059	exon (NM_001033288, exon 2 of 5)	active enhancer	1	1
chr1	18057787	18058899	Intergenic	primed enhancer	0	1
chr1	32172285	32173021	promoter-TSS (NM_133235)	promoter	0	1
chr1	33624796	33625316	intron (NM_008922, intron 7 of 13)	active enhancer	1	1
chr1	36173527	36173870	intron (NM_198899, intron 24 of 40)	active enhancer	1	1
chr1	38587315	38587604	intron (NM_001290814, intron 1 of 21)	active enhancer	1	1
chr1	39698435	39698837	intron (NM_001145660, intron 4 of 14)	active enhancer	1	1
chr1	51288640	51289467	promoter-TSS (NM_138741)	promoter	1	1
chr1	66881764	66882181	Intergenic	inactive enhancer	1	0
chr1	72599702	72600135	intron (NM_018817, intron 8 of 16)	primed enhancer	0	1
chr1	77281808	77282121	Intergenic	primed enhancer	0	1
chr1	85111578	85111953	Intergenic	active enhancer	1	1
chr1	85600481	85601287	5' UTR (NM_001013817, exon 1 of 17)	active enhancer	1	1
chr1	98028013	98028303	intron (NM_013626, intron 1 of 25)	primed enhancer	0	1
chr1	98589288	98590054	Intergenic	inactive enhancer	1	0
chr1	112378756	112379138	Intergenic	inactive enhancer	0	0
chr1	112379847	112380343	Intergenic	inactive enhancer	0	0
chr1	112416491	112417104	Intergenic	inactive enhancer	0	0
chr1	112451602	112452095	Intergenic	inactive enhancer	0	0
chr1	112456008	112456662	Intergenic	inactive enhancer	0	0
chr1	114039435	114040066	Intergenic	primed enhancer	0	1
chr1	114165241	114165892	Intergenic	inactive enhancer	0	0
chr1	123839319	123839644	intron (NM_199021, intron 3 of 25)	primed enhancer	0	1
chr1	127306316	127306734	intron (NM_145128, intron 2 of 17)	active enhancer	1	1
chr1	132803859	132804271	Intergenic	active enhancer	1	1
chr1	144086033	144086499	Intergenic	active enhancer	1	1
chr1	144853145	144853829	Intergenic	active enhancer	2	1
chr1	145784414	145784635	Intergenic	inactive enhancer	0	0
chr1	150164651	150165399	promoter-TSS (NR_110420)	promoter	1	1
chr1	150218708	150219313	Intergenic	primed enhancer	0	1
chr1	168362379	168362936	intron (NM_183355, intron 2 of 8)	active enhancer	1	1
chr1	172580268	172580574	TTS (NM_029084)	active enhancer	1	1
chr1	193191533	193192197	intron (NM_153137, intron 8 of 15)	active enhancer	1	1
chr10	6240913	6241382	Intergenic	primed enhancer	0	1
chr10	21773560	21773891	Intergenic	inactive enhancer	0	0
chr10	27265756	27266314	intron (NM_008481, intron 13 of 63)	primed enhancer	0	1
chr10	27863500	27863970	Intergenic	inactive enhancer	1	0
chr10	28074311	28075281	promoter-TSS (NM_008983)	promoter	1	0
chr10	28105208	28105640	intron (NM_008983, intron 1 of 31)	active enhancer	1	1
chr10	28516062	28516533	intron (NM_008983, intron 13 of 31)	active enhancer	1	1
chr10	32889684	32890450	promoter-TSS (NM_001025286)	promoter	0	0
chr10	44564909	44565509	Intergenic	primed enhancer	0	1
chr10	50638612	50639046	intron (NM_198007, intron 5 of 41)	active enhancer	1	1
chr10	52133414	52133954	intron (NM_011282, intron 17 of 43)	active enhancer	1	1
chr10	53536551	53536900	TTS (NM_027830)	inactive enhancer	0	0
chr10	64049043	64049619	intron (NM_178678, intron 2 of 2)	primed enhancer	0	1
chr10	68976518	68976974	Intergenic	primed enhancer	0	1
chr10	69611776	69612291	intron (NM_170730, intron 1 of 17)	active enhancer	1	1
chr10	70483687	70484139	intron (NM_024244, intron 4 of 13)	primed enhancer	0	1
chr10	74147938	74148412	intron (NM_001142735, intron 3 of 32)	primed enhancer	0	1
chr10	89464891	89465354	intron (NM_009108, intron 7 of 8)	active enhancer	1	1
chr10	89771863	89772279	intron (NM_029166, intron 1 of 20)	active enhancer	1	1
chr10	92325283	92325767	intron (NR_046027, intron 2 of 8)	primed enhancer	0	1
chr10	95193994	95194384	intron (NM_009950, intron 2 of 2)	active enhancer	1	1
chr10	99328632	99328985	Intergenic	active enhancer	1	1
chr10	105626616	105627078	Intergenic	primed enhancer	0	1
chr10	106585222	106585587	intron (NR_131026, intron 3 of 6)	primed enhancer	0	1
chr10	106585649	106586147	intron (NR_131026, intron 3 of 6)	inactive enhancer	0	0
chr10	107725774	107726432	Intergenic	inactive enhancer	0	0
chr10	107872466	107873100	intron (NM_001177567, intron 17 of 57)	active enhancer	1	1
chr10	109985986	109986759	intron (NM_001081035, intron 1 of 38)	active enhancer	1	1
chr10	111984615	111984870	TTS (NM_028608)	active enhancer	1	1
chr10	125264914	125265820	intron (NM_011391, intron 4 of 6)	active enhancer	1	1
chr11	12232295	12232842	Intergenic	primed enhancer	0	1
chr11	30999924	31000417	intron (NM_023906, intron 2 of 9)	active enhancer	1	1
chr11	31169224	31170442	Intergenic	active enhancer	2	1
chr11	66168237	66168697	promoter-TSS (NM_001099633)	promoter	1	0
chr11	92606706	92607152	Intergenic	active enhancer	1	1
chr12	16170113	16170618	Intergenic	active enhancer	1	1
chr12	21472486	21472969	Intergenic	inactive enhancer	0	0
chr12	26459958	26460482	Intergenic	active enhancer	1	1
chr12	26478030	26478548	3' UTR (NM_020557, exon 5 of 5)	primed enhancer	0	1
chr12	35294620	35295050	Intergenic	inactive enhancer	0	0
chr12	35338262	35338903	Intergenic	inactive enhancer	0	0
chr12	36136225	36136751	intron (NM_025840, intron 1 of 11)	inactive enhancer	0	0
chr12	40027272	40027863	Intergenic	active enhancer	2	1
chr12	50999547	51000085	Intergenic	active enhancer	2	1
chr12	53484898	53485562	intron (NM_013780, intron 2 of 11)	active enhancer	1	1
chr12	59021298	59021646	intron (NM_025656, intron 6 of 9)	inactive enhancer	1	0
chr12	61522915	61523354	promoter-TSS (NM_178714)	promoter	1	1
chr12	61994184	61994894	Intergenic	inactive enhancer	1	0
chr12	89811977	89812726	promoter-TSS (NM_001252074)	promoter	2	1
chr12	92737805	92738418	Intergenic	active enhancer	1	1
chr12	103214258	103214695	intron (NM_133364, intron 3 of 4)	inactive enhancer	0	0
chr12	108914611	108915451	intron (NM_177602, intron 2 of 6)	active enhancer	1	1
chr12	108937535	108937984	intron (NM_177602, intron 2 of 6)	active enhancer	1	1
chr12	114468832	114469377	TTS (NR_106062)	active enhancer	1	1
chr12	114512927	114513585	TTS (NR_106063)	active enhancer	1	1
chr12	114564387	114564780	Intergenic	primed enhancer	0	1
chr13	6642490	6642850	intron (NM_001291071, intron 1 of 21)	active enhancer	1	1
chr13	6836815	6837819	Intergenic	primed enhancer	0	1
chr13	15929936	15930377	Intergenic	primed enhancer	0	1
chr13	15931546	15931986	Intergenic	primed enhancer	0	1
chr13	69506351	69506638	intron (NM_198600, intron 7 of 12)	primed enhancer	0	1
chr13	69821297	69821719	Intergenic	active enhancer	1	1
chr13	79443021	79443630	Intergenic	inactive enhancer	0	0
chr13	85724019	85724986	Intergenic	active enhancer	1	1
chr13	90233791	90234495	Intergenic	active enhancer	1	1
chr13	90515741	90516418	Intergenic	inactive enhancer	1	0
chr13	95567152	95567489	Intergenic	active enhancer	1	1
chr13	115178135	115178713	Intergenic	inactive enhancer	0	0
chr13	119998619	119999175	Intergenic	inactive enhancer	0	0
chr13	120069976	120071238	Intergenic	primed enhancer	0	1
chr14	15784900	15785686	Intergenic	primed enhancer	0	2
chr14	18462417	18462915	Intergenic	active enhancer	1	1
chr14	40902565	40903109	Intergenic	active enhancer	1	1
chr14	43168094	43169166	Intergenic	active enhancer	1	2
chr14	85032993	85033337	Intergenic	inactive enhancer	0	0
chr14	86243580	86244213	Intergenic	primed enhancer	0	2
chr14	87478295	87478948	intron (NM_001253755, intron 6 of 11)	inactive enhancer	0	0
chr14	93757890	93758159	intron (NM_001081377, intron 1 of 3)	inactive enhancer	0	0
chr14	93890499	93891370	promoter-TSS (NM_001271799)	promoter	0	1
chr14	102828498	102828942	Intergenic	active enhancer	1	1
chr14	105588654	105589072	promoter-TSS (NR_102319)	promoter	1	1
chr14	121102616	121103053	intron (NM_134082, intron 2 of 26)	active enhancer	2	1
chr14	121591490	121592083	intron (NM_134074, intron 37 of 52)	active enhancer	1	1
chr14	122181271	122181974	promoter-TSS (NM_029556)	promoter	1	1
chr14	122533899	122534836	promoter-TSS (NM_144844)	promoter	1	1
chr15	6080779	6081856	Intergenic	active enhancer	2	1
chr15	9596423	9597057	intron (NM_001305042, intron 31 of 36)	inactive enhancer	0	0
chr15	10685885	10686325	intron (NM_001166408, intron 2 of 17)	primed enhancer	0	1
chr15	12856766	12857183	intron (NM_026799, intron 10 of 34)	active enhancer	1	1
chr15	25269439	25270141	Intergenic	inactive enhancer	0	0
chr15	25392214	25393084	intron (NM_027395, intron 1 of 1)	active enhancer	2	1
chr15	32199807	32200171	Intergenic	inactive enhancer	0	0
chr15	41825327	41825772	intron (NM_001130165, intron 8 of 13)	active enhancer	1	1
chr15	41846316	41846882	intron (NM_001130164, intron 1 of 5)	active enhancer	1	1
chr15	44175964	44176436	Intergenic	inactive enhancer	0	0
chr15	55217867	55218415	intron (NM_145470, intron 7 of 8)	active enhancer	1	1
chr15	64021847	64022162	intron (NM_144846, intron 1 of 11)	active enhancer	1	1
chr15	66964837	66965153	intron (NM_008681, intron 1 of 15)	active enhancer	1	1
chr15	90232499	90232695	Intergenic	inactive enhancer	0	0
chr15	90666832	90667265	intron (NM_025815, intron 1 of 19)	active enhancer	1	1
chr15	92050927	92051770	intron (NM_001159648, intron 1 of 23)	inactive enhancer	0	0
chr15	92146913	92147331	intron (NM_007727, intron 1 of 23)	primed enhancer	0	1
chr15	94565770	94566341	intron (NM_029926, intron 10 of 11)	active enhancer	1	1
chr15	94658396	94658843	intron (NM_178789, intron 2 of 7)	active enhancer	1	1
chr16	8513006	8513728	promoter-TSS (NM_172961)	promoter	0	1
chr16	25220509	25221004	Intergenic	active enhancer	1	1
chr16	26316307	26316637	Intergenic	inactive enhancer	0	0
chr16	28277631	28278007	intron (NM_183064, intron 3 of 4)	active enhancer	1	1
chr16	28596178	28596594	intron (NM_010199, intron 2 of 5)	primed enhancer	0	1
chr16	29983134	29983567	Intergenic	active enhancer	1	1
chr16	37384692	37385441	promoter-TSS (NM_001114613)	promoter	1	1
chr16	43464238	43464668	intron (NM_019778, intron 3 of 8)	active enhancer	1	1
chr16	48367949	48368359	Intergenic	inactive enhancer	0	0
chr16	57375842	57376278	intron (NM_001040397, intron 1 of 4)	primed enhancer	0	1
chr16	70798102	70798551	Intergenic	inactive enhancer	0	0
chr16	71132823	71133358	intron (NR_040561, intron 2 of 3)	inactive enhancer	0	0
chr16	76432680	76433579	Intergenic	primed enhancer	0	1
chr16	77704754	77705126	Intergenic	active enhancer	1	1
chr16	78473379	78473885	Intergenic	active enhancer	1	1
chr16	84023353	84023755	Intergenic	inactive enhancer	0	0
chr16	84590798	84591507	Intergenic	active enhancer	1	1
chr16	84810310	84810572	intron (NM_023844, intron 4 of 9)	active enhancer	1	1
chr16	87597445	87598230	Intergenic	inactive enhancer	1	0
chr16	87610053	87610557	Intergenic	primed enhancer	0	1
chr16	87652936	87653363	Intergenic	active enhancer	1	1
chr17	8013934	8014466	Intergenic	active enhancer	1	1
chr17	13440739	13441368	Intergenic	active enhancer	1	1
chr17	15510739	15511122	intron (NM_013684, intron 4 of 7)	active enhancer	1	1
chr17	21659633	21660065	intron (NM_001166497, intron 5 of 5)	inactive enhancer	0	0
chr17	43058394	43059036	intron (NM_178589, intron 3 of 5)	active enhancer	1	1
chr17	50068356	50068951	intron (NM_181397, intron 4 of 9)	active enhancer	1	1
chr17	50729510	50730057	Intergenic	active enhancer	1	1
chr17	58643575	58644333	Intergenic	active enhancer	1	1
chr17	58754393	58754937	Intergenic	inactive enhancer	0	0
chr17	62807840	62808300	intron (NM_207654, intron 1 of 4)	inactive enhancer	0	0
chr17	63683953	63684537	Intergenic	active enhancer	1	1
chr17	64529163	64529465	intron (NR_045899, intron 1 of 3)	inactive enhancer	0	0
chr17	64716128	64716951	intron (NM_008549, intron 16 of 21)	active enhancer	1	1
chr17	65717580	65718087	intron (NM_133685, intron 2 of 6)	inactive enhancer	1	0
chr17	69075425	69075989	Intergenic	primed enhancer	0	1
chr17	71265704	71265939	intron (NM_145158, intron 4 of 7)	active enhancer	1	1
chr18	5097201	5097639	intron (NM_153153, intron 23 of 34)	inactive enhancer	1	0
chr18	10839338	10840135	Intergenic	active enhancer	2	1
chr18	16273575	16274034	Intergenic	active enhancer	1	1
chr18	19911210	19911698	Intergenic	primed enhancer	0	1
chr18	23309930	23310495	5' UTR (NM_001285813, exon 1 of 22)	inactive enhancer	0	0
chr18	23415068	23415814	promoter-TSS (NM_001285811)	promoter	0	0
chr18	24629727	24630261	intron (NM_021448, intron 17 of 21)	active enhancer	1	1
chr18	24948070	24948613	intron (NM_175276, intron 5 of 26)	inactive enhancer	0	0
chr18	37089687	37090229	promoter-TSS (NM_001003671)	promoter	0	1
chr18	37264738	37265479	exon (NM_053126, exon 1 of 1)	inactive enhancer	0	0
chr18	37971621	37972218	TTS (NM_001205336)	active enhancer	2	1
chr18	38690527	38690971	Intergenic	active enhancer	1	1
chr18	39040351	39040750	intron (NM_175164, intron 1 of 22)	active enhancer	1	1
chr18	39666008	39666779	Intergenic	primed enhancer	0	1
chr18	39835704	39836246	Intergenic	inactive enhancer	0	0
chr18	46380833	46381363	Intergenic	inactive enhancer	1	0
chr18	46787534	46787775	intron (NM_001303015, intron 6 of 6)	primed enhancer	0	1
chr18	46921687	46921922	promoter-TSS (NM_001033446)	promoter	0	0
chr18	50139244	50139723	exon (NM_008292, exon 3 of 24)	inactive enhancer	0	0
chr18	53256220	53256605	intron (NM_029394, intron 1 of 6)	active enhancer	1	1
chr18	67144543	67144891	intron (NM_177137, intron 4 of 11)	inactive enhancer	1	0
chr18	70536001	70536197	Intergenic	inactive enhancer	0	0
chr18	73631602	73631896	Intergenic	inactive enhancer	0	0
chr18	89768746	89770169	promoter-TSS (NM_001039173)	promoter	2	2
chr19	11107649	11108180	intron (NM_027058, intron 4 of 6)	active enhancer	1	1
chr19	20161409	20161932	Intergenic	inactive enhancer	0	0
chr19	20601545	20602204	promoter-TSS (NM_013467)	promoter	1	1
chr19	47887295	47888004	Intergenic	active enhancer	1	1
chr2	11866771	11867096	Intergenic	primed enhancer	0	1
chr2	14312460	14312932	intron (NM_008625, intron 21 of 29)	active enhancer	1	1
chr2	21367245	21367876	promoter-TSS (NM_001004761)	promoter	0	0
chr2	21513771	21514132	intron (NM_001004761, intron 2 of 10)	primed enhancer	0	1
chr2	33760465	33760995	intron (NM_175184, intron 7 of 9)	active enhancer	1	1
chr2	38950146	38950830	intron (NM_172854, intron 4 of 7)	active enhancer	1	1
chr2	49648041	49648617	intron (NM_008449, intron 1 of 25)	inactive enhancer	0	0
chr2	51991364	51991905	Intergenic	active enhancer	1	1
chr2	54198268	54198850	Intergenic	active enhancer	1	1
chr2	59132207	59132741	Intergenic	inactive enhancer	1	0
chr2	64120471	64120972	Intergenic	active enhancer	1	1
chr2	94427508	94427895	intron (NM_001305258, intron 3 of 13)	active enhancer	1	1
chr2	97466178	97466798	intron (NM_001289742, intron 6 of 7)	inactive enhancer	0	0
chr2	100579459	100579866	Intergenic	inactive enhancer	1	0
chr2	100733711	100734120	Intergenic	inactive enhancer	1	0
chr2	107231585	107232186	Intergenic	active enhancer	1	1
chr2	107290164	107290855	promoter-TSS (NM_021275)	promoter	0	1
chr2	107301927	107302436	Intergenic	primed enhancer	0	1
chr2	110172407	110172892	Intergenic	inactive enhancer	0	0
chr2	110351613	110352337	Intergenic	primed enhancer	0	1
chr2	110949888	110950319	5' UTR (NM_001128103, exon 1 of 27)	inactive enhancer	0	0
chr2	122672745	122673401	Intergenic	active enhancer	2	1
chr2	122770900	122771483	promoter-TSS (NR_027888)	promoter	1	1
chr2	126252142	126252633	Intergenic	inactive enhancer	0	0
chr2	126340763	126341183	intron (NM_001080944, intron 24 of 27)	active enhancer	1	1
chr2	140671134	140671802	promoter-TSS (NM_178382)	promoter	1	0
chr2	144187969	144188529	intron (NM_001033778, intron 1 of 3)	active enhancer	1	1
chr2	144224317	144224974	Intergenic	active enhancer	1	1
chr2	148184812	148185215	Intergenic	primed enhancer	0	1
chr2	150570017	150570669	promoter-TSS (NM_009977)	promoter	0	1
chr2	150772405	150773176	Intergenic	active enhancer	1	1
chr2	160225432	160225875	Intergenic	primed enhancer	0	1
chr2	173218540	173219244	promoter-TSS (NM_001139519)	promoter	1	1
chr3	5219365	5219999	intron (NM_030708, intron 1 of 10)	active enhancer	1	1
chr3	9820760	9821284	intron (NM_001195031, intron 1 of 8)	active enhancer	1	1
chr3	19000058	19000689	Intergenic	active enhancer	1	1
chr3	21949333	21949931	Intergenic	primed enhancer	0	1
chr3	25063178	25063590	Intergenic	inactive enhancer	0	0
chr3	25124927	25125771	Intergenic	active enhancer	1	1
chr3	25143611	25144516	Intergenic	primed enhancer	0	1
chr3	26333335	26333973	Intergenic	primed enhancer	0	2
chr3	33142807	33143614	promoter-TSS (NM_001163516)	promoter	0	0
chr3	33308292	33308796	Intergenic	inactive enhancer	0	0
chr3	34221498	34221970	Intergenic	primed enhancer	0	1
chr3	46771721	46772124	Intergenic	inactive enhancer	0	0
chr3	50086532	50087130	Intergenic	inactive enhancer	0	0
chr3	57512284	57512845	intron (NM_001168281, intron 2 of 6)	active enhancer	1	1
chr3	57555559	57556084	intron (NM_001168281, intron 2 of 6)	active enhancer	1	1
chr3	60648336	60648817	Intergenic	primed enhancer	0	1
chr3	65360502	65360973	intron (NM_001289450, intron 12 of 14)	inactive enhancer	0	0
chr3	66330829	66331438	Intergenic	active enhancer	1	1
chr3	67073680	67074192	intron (NM_025822, intron 3 of 9)	inactive enhancer	0	0
chr3	70874029	70874918	Intergenic	inactive enhancer	1	0
chr3	71563759	71564457	Intergenic	inactive enhancer	0	0
chr3	81940100	81940514	intron (NM_177662, intron 1 of 7)	primed enhancer	0	1
chr3	97710084	97710616	exon (NM_001039376, exon 33 of 47)	active enhancer	1	1
chr3	99113316	99113850	Intergenic	active enhancer	1	1
chr3	114889795	114890107	intron (NR_030469, intron 2 of 2)	primed enhancer	0	1
chr3	118730997	118731525	intron (NM_170778, intron 3 of 22)	inactive enhancer	0	0
chr3	121258635	121259514	intron (NM_178936, intron 1 of 7)	active enhancer	1	1
chr3	129509673	129510062	Intergenic	active enhancer	1	1
chr3	133284486	133285001	Intergenic	active enhancer	1	1
chr3	140738830	140739400	Intergenic	active enhancer	1	1
chr3	145210054	145210604	Intergenic	active enhancer	1	1
chr3	153929432	153929977	intron (NM_007382, intron 9 of 11)	active enhancer	1	1
chr3	156131608	156132057	Intergenic	inactive enhancer	0	0
chr3	156561484	156562593	promoter-TSS (NR_040399)	promoter	0	1
chr4	8523432	8523820	Intergenic	active enhancer	1	1
chr4	13227888	13228369	Intergenic	primed enhancer	0	1
chr4	26441450	26441868	Intergenic	primed enhancer	0	1
chr4	32216531	32216878	Intergenic	primed enhancer	0	1
chr4	33853805	33854121	Intergenic	primed enhancer	0	1
chr4	62367610	62368076	intron (NM_175090, intron 1 of 4)	active enhancer	1	1
chr4	62527746	62528157	intron (NM_177607, intron 2 of 14)	active enhancer	1	2
chr4	70542365	70542827	Intergenic	primed enhancer	0	1
chr4	73788310	73788756	intron (NM_001017427, intron 1 of 17)	primed enhancer	0	1
chr4	82624153	82624723	Intergenic	primed enhancer	0	1
chr4	83512152	83512709	Intergenic	primed enhancer	0	1
chr4	86712656	86713153	Intergenic	primed enhancer	0	1
chr4	88537372	88538081	Intergenic	active enhancer	1	1
chr4	89478787	89479371	intron (NR_132431, intron 7 of 9)	active enhancer	1	1
chr4	91376306	91376847	promoter-TSS (NM_001177883)	promoter	1	1
chr4	92942034	92942753	Intergenic	active enhancer	1	1
chr4	93990311	93990781	Intergenic	inactive enhancer	0	0
chr4	94476782	94477509	Intergenic	active enhancer	1	1
chr4	94515352	94515743	intron (NM_026368, intron 5 of 5)	primed enhancer	0	1
chr4	97910095	97910927	intron (NM_010905, intron 2 of 10)	primed enhancer	0	1
chr4	102045697	102046220	Intergenic	active enhancer	1	1
chr4	120517334	120517794	intron (NM_001159630, intron 13 of 17)	active enhancer	1	1
chr4	120615717	120616084	Intergenic	active enhancer	1	1
chr4	152263748	152264218	intron (NM_001146057, intron 8 of 8)	active enhancer	1	1
chr4	155361068	155361803	promoter-TSS (NM_008860)	promoter	1	1
chr5	3497515	3498042	intron (NM_009873, intron 5 of 7)	active enhancer	1	1
chr5	7980492	7981161	3' UTR (NM_054098, exon 5 of 5)	inactive enhancer	0	0
chr5	12936884	12937505	Intergenic	active enhancer	1	1
chr5	15506860	15507468	Intergenic	inactive enhancer	2	0
chr5	15702856	15703475	intron (NR_001585, intron 2 of 4)	active enhancer	1	1
chr5	17289092	17289357	Intergenic	inactive enhancer	0	0
chr5	20941271	20941714	intron (NM_001080977, intron 1 of 7)	active enhancer	1	1
chr5	28012911	28013275	Intergenic	active enhancer	1	1
chr5	42522165	42522530	Intergenic	inactive enhancer	0	0
chr5	49524619	49525126	Intergenic	inactive enhancer	0	0
chr5	53420756	53421731	Intergenic	primed enhancer	0	1
chr5	54180261	54180687	Intergenic	primed enhancer	0	1
chr5	71095868	71096325	promoter-TSS (NM_008066)	promoter	0	1
chr5	71657398	71658447	5' UTR (NM_010251, exon 1 of 9)	primed enhancer	0	1
chr5	71700679	71701453	intron (NM_008069, intron 3 of 8)	active enhancer	1	1
chr5	77383779	77384600	intron (NM_008048, intron 1 of 4)	active enhancer	1	1
chr5	86244829	86245368	intron (NM_001030297, intron 5 of 9)	inactive enhancer	0	0
chr5	89280431	89280786	Intergenic	inactive enhancer	0	0
chr5	90150140	90150613	Intergenic	primed enhancer	0	1
chr5	91282965	91283377	promoter-TSS (NR_040428)	promoter	0	0
chr5	91564034	91564502	intron (NM_145562, intron 1 of 3)	inactive enhancer	0	0
chr5	108349517	108350043	TTS (NM_001081234)	active enhancer	1	1
chr5	127537512	127537933	intron (NM_175432, intron 5 of 8)	inactive enhancer	1	0
chr5	146461444	146461976	intron (NM_145155, intron 7 of 9)	inactive enhancer	0	0
chr5	150389831	150390749	intron (NM_172887, intron 19 of 60)	active enhancer	2	1
chr6	3182604	3183543	Intergenic	active enhancer	1	2
chr6	6149264	6149765	intron (NM_001177572, intron 4 of 17)	active enhancer	1	1
chr6	6188988	6189511	intron (NM_001177572, intron 2 of 17)	active enhancer	1	1
chr6	7843782	7844064	Intergenic	inactive enhancer	1	0
chr6	8623030	8623425	Intergenic	inactive enhancer	0	0
chr6	11534890	11535473	Intergenic	primed enhancer	0	1
chr6	21798478	21799007	intron (NM_173007, intron 7 of 8)	inactive enhancer	0	0
chr6	28421403	28422014	promoter-TSS (NM_028900)	promoter	1	1
chr6	35326164	35326654	promoter-TSS (NM_173375)	promoter	1	1
chr6	37723298	37723813	Intergenic	inactive enhancer	1	0
chr6	39334137	39334643	TTS (NM_028123)	active enhancer	1	1
chr6	64504305	64504877	intron (NM_008167, intron 13 of 15)	inactive enhancer	0	0
chr6	67532557	67533585	TTS (NM_020047)	active enhancer	1	1
chr6	67534711	67535600	exon (NM_020047, exon 1 of 1)	active enhancer	1	1
chr6	76387386	76388074	Intergenic	active enhancer	1	1
chr6	77724876	77725406	intron (NM_145732, intron 4 of 18)	inactive enhancer	0	0
chr6	81738144	81738717	Intergenic	active enhancer	1	1
chr6	83020213	83020459	intron (NM_033079, intron 7 of 9)	active enhancer	1	1
chr6	107494524	107495098	Intergenic	active enhancer	1	1
chr6	107530823	107531325	intron (NM_008516, intron 1 of 1)	primed enhancer	0	1
chr6	108164839	108165262	intron (NM_145937, intron 3 of 8)	active enhancer	1	1
chr6	108456215	108456547	intron (NM_010585, intron 44 of 61)	primed enhancer	0	1
chr6	108875553	108876399	Intergenic	primed enhancer	0	1
chr6	109848303	109848774	Intergenic	inactive enhancer	0	0
chr6	112547198	112547669	Intergenic	primed enhancer	0	1
chr6	130092472	130092892	intron (NM_013793, intron 3 of 7)	primed enhancer	0	1
chr6	130404856	130405300	Intergenic	primed enhancer	0	1
chr6	130429496	130429956	Intergenic	primed enhancer	0	1
chr6	137824977	137825604	intron (NM_172733, intron 6 of 8)	inactive enhancer	0	0
chr6	139735953	139736674	intron (NM_207683, intron 3 of 23)	inactive enhancer	1	0
chr6	142040118	142040904	Intergenic	inactive enhancer	0	0
chr7	19831848	19832257	Intergenic	active enhancer	1	1
chr7	24804926	24805275	Intergenic	active enhancer	1	1
chr7	47346015	47346640	intron (NM_153095, intron 1 of 1)	primed enhancer	0	1
chr7	47409547	47409977	Intergenic	active enhancer	1	1
chr7	47515033	47515494	Intergenic	inactive enhancer	0	0
chr7	47747394	47747995	Intergenic	primed enhancer	0	2
chr7	49202914	49203500	intron (NM_001111016, intron 2 of 38)	active enhancer	1	1
chr7	49321140	49321567	intron (NM_175272, intron 1 of 37)	active enhancer	1	1
chr7	49397500	49398152	intron (NM_001111016, intron 4 of 38)	active enhancer	1	1
chr7	52005538	52006623	promoter-TSS (NM_001160345)	promoter	2	0
chr7	56015112	56015698	intron (NM_153578, intron 1 of 4)	active enhancer	1	1
chr7	58626516	58627250	Intergenic	active enhancer	1	1
chr7	58676998	58677873	intron (NM_009728, intron 1 of 20)	active enhancer	1	1
chr7	62876990	62877510	Intergenic	inactive enhancer	0	0
chr7	63316289	63316873	Intergenic	primed enhancer	0	1
chr7	63462322	63462836	intron (NM_130880, intron 1 of 13)	primed enhancer	0	1
chr7	63858441	63859100	Intergenic	active enhancer	1	1
chr7	68157495	68157880	intron (NM_010513, intron 2 of 20)	active enhancer	1	1
chr7	70274195	70274679	intron (NR_131144, intron 3 of 3)	primed enhancer	0	1
chr7	71313383	71313854	Intergenic	primed enhancer	0	1
chr7	73696921	73697549	Intergenic	inactive enhancer	0	0
chr7	84522314	84522987	Intergenic	active enhancer	1	1
chr7	92883909	92884340	intron (NM_028243, intron 1 of 8)	active enhancer	1	1
chr7	95853416	95853854	Intergenic	active enhancer	1	1
chr7	112322327	112322765	exon (NM_177282, exon 13 of 20)	active enhancer	1	1
chr7	113113457	113113845	intron (NR_045978, intron 2 of 5)	primed enhancer	0	1
chr7	117127640	117128145	Intergenic	inactive enhancer	2	0
chr7	119441725	119442376	TTS (NM_025989)	active enhancer	1	1
chr7	123063535	123064107	Intergenic	active enhancer	1	1
chr8	4304166	4304590	intron (NM_010485, intron 3 of 5)	active enhancer	1	1
chr8	8593782	8594298	Intergenic	inactive enhancer	0	0
chr8	8906138	8906561	Intergenic	primed enhancer	0	1
chr8	10139458	10139989	Intergenic	primed enhancer	0	1
chr8	18912064	18912601	Intergenic	active enhancer	1	1
chr8	23411103	23411705	promoter-TSS (NM_013834)	promoter	0	1
chr8	29219410	29220002	promoter-TSS (NM_153135)	promoter	0	0
chr8	40272169	40272739	Intergenic	inactive enhancer	0	0
chr8	40331125	40331606	intron (NM_030110, intron 1 of 14)	inactive enhancer	0	0
chr8	44805398	44805836	Intergenic	primed enhancer	0	1
chr8	47828313	47828844	3' UTR (NM_133791, exon 23 of 23)	active enhancer	1	1
chr8	57468609	57469068	intron (NM_009136, intron 1 of 2)	active enhancer	1	1
chr8	57601883	57602428	intron (NM_144731, intron 1 of 11)	active enhancer	1	1
chr8	61258716	61259338	intron (NM_021506, intron 2 of 11)	active enhancer	1	1
chr8	61450838	61451493	Intergenic	inactive enhancer	1	0
chr8	61529463	61529844	intron (NM_001081390, intron 14 of 19)	inactive enhancer	0	0
chr8	62793368	62793772	Intergenic	primed enhancer	0	1
chr8	66772635	66773027	Intergenic	inactive enhancer	0	0
chr8	72758080	72758511	TTS (NM_009188)	active enhancer	1	1
chr8	76432771	76433252	Intergenic	inactive enhancer	0	0
chr8	76987915	76988273	intron (NM_001083906, intron 2 of 8)	inactive enhancer	0	0
chr8	81854319	81855070	intron (NM_001297591, intron 7 of 24)	inactive enhancer	1	0
chr8	94543995	94544383	intron (NM_153507, intron 1 of 15)	active enhancer	1	1
chr8	103440954	103441364	Intergenic	inactive enhancer	0	0
chr8	124265837	124266230	intron (NM_139272, intron 1 of 15)	active enhancer	1	1
chr9	7603249	7604553	Intergenic	active enhancer	2	1
chr9	9002699	9002993	intron (NM_027823, intron 21 of 22)	primed enhancer	0	1
chr9	12496743	12497251	Intergenic	active enhancer	1	1
chr9	15330229	15330782	exon (NM_176976, exon 17 of 27)	active enhancer	1	1
chr9	20581155	20581869	5' UTR (NM_172919, exon 1 of 6)	inactive enhancer	0	0
chr9	27298924	27299630	promoter-TSS (NM_001033323)	promoter	1	1
chr9	27321535	27322046	intron (NM_001129787, intron 7 of 17)	primed enhancer	0	1
chr9	30313329	30313822	Intergenic	primed enhancer	0	1
chr9	31254653	31255163	Intergenic	active enhancer	1	1
chr9	35162984	35163469	intron (NM_027030, intron 2 of 5)	active enhancer	1	1
chr9	68941091	68941499	intron (NM_013646, intron 1 of 10)	active enhancer	1	1
chr9	77992204	77992684	Intergenic	active enhancer	1	1
chr9	87210695	87211397	intron (NM_199316, intron 20 of 26)	active enhancer	1	1
chr9	88539565	88540225	Intergenic	active enhancer	1	1
chr9	90250127	90250800	intron (NM_194334, intron 1 of 12)	active enhancer	1	1
chr9	91988151	91988779	Intergenic	primed enhancer	0	1
chr9	92340822	92341335	intron (NM_001033184, intron 1 of 6)	active enhancer	1	1
chr9	92441422	92441871	Intergenic	primed enhancer	0	1
chrX	110816619	110817011	3' UTR (NM_008901, exon 1 of 1)	primed enhancer	0	1
chrX	145849184	145849864	Intergenic	active enhancer	1	1
