# Supplementary material for: Epigenetic traits inscribed in chromatin accessibility in aged hematopoietic stem cells
Source: Nat Commun. 2022 May 16;13:2691. doi: 10.1038/s41467-022-30440-2 (PMC9110722; doi:10.1038/s41467-022-30440-2)
Supplement: Supplementary file 11 — Source Data [file 41467_2022_30440_MOESM11_ESM.xlsx]

## Sheet: Figure 1d
Figure 1d. Numbers of differnetially expressed genes
	Aged UP	Aged DOWN
HSC	291	127
MPP1	1468	1107
MPP2	1205	791
MPP3	1033	731
MPP4	1170	696
GMP	1748	1718
MEP	1385	2343
CLP	1176	995

## Sheet: Figure 3a
Figure 3a. Numbers of DARs
	Open	Close
HSC	201	79
MPP1	79	53
MPP2	46	97
MPP3	30	50
MPP4	103	93
GMP	64	26
MEP	7	11
CLP	41	19
DAR Class percentage (%)							DAR annotation (%)
	stem_class	gmp_class	mep_class	clp_class				promoter	intergenic	intron	exon	5UTR	3UTR	TTS
HSC open	66.6667	14.9254	10.4478	7.9602			HSC open	5.47264	48.2587	38.806	1.49254	1.49254	0.497512	3.9801
HSC close	49.3671	21.519	17.7215	11.3924			HSC close	7.59494	34.1772	50.6329	2.53165	0	0	5.06329
MPP1 open	63.2911	12.6582	10.1266	13.924			MPP1 open	12.6582	44.3038	37.9747	1.26582	0	1.26582	2.53165
MPP1 close	69.8113	11.3208	13.2075	5.66038			MPP1 close	9.43396	30.1887	50.9434	0	1.88679	3.77359	3.77359
MPP2 open	13.0435	36.9565	36.9565	13.0435			MPP2 open	15.2174	47.8261	32.6087	4.34783	0	0	0
MPP2 close	82.4742	4.12371	5.15464	8.24742			MPP2 close	8.24742	36.0825	47.4227	1.03093	0	0	7.2165
MPP3 open	53.3333	33.3333	6.66667	6.66667			MPP3 open	13.3333	33.3333	50	3.33333	0	0	0
MPP3 close	62	12	18	8			MPP3 close	8	38	44	2	2	0	6
MPP4 open	45.6311	17.4757	8.73786	28.1553			MPP4 open	8.73786	44.6602	37.8641	3.88349	2.91262	0.970874	0.970874
MPP4 close	41.9355	15.0538	24.7312	18.2796			MPP4 close	21.5054	34.4086	26.8817	3.22581	1.07527	2.15054	10.7527
GMP open	73.4375	9.375	4.6875	12.5			GMP open	12.5	45.3125	39.0625	3.125	0	0	0
GMP close	30.7692	19.2308	30.7692	19.2308			GMP close	3.84615	69.2308	23.0769	0	0	0	3.84615
MEP open	71.4286	0	0	28.5714			MEP open	57.1429	28.5714	14.2857	0	0	0	0
MEP close	54.5455	9.09091	36.3636	0			MEP close	0	72.7273	18.1818	0	0	0	9.09091
CLP open	41.4634	24.3902	12.1951	21.9512			CLP open	7.31707	51.2195	31.7073	4.87805	0	2.43902	2.43902
CLP close	57.8947	0	21.0526	21.0526			CLP close	0	47.3684	47.3684	5.26316	0	0	0

## Sheet: Figure 4c
Figure 4c. All DAR-linked genes
Y_HSC_1	Y_HSC_2	A_HSC_1	A_HSC_2
1	1.21696	2.02933	1.76779
1	0.91741	0.747564	0.657733
1	1	1	1
1	1	1	1
1	1	1	1
1	1	1	1
1	0.538164	1.17393	0.619572
1	0.461281	0.42534	1.46685
1	0.998802	1.12997	1.11236
1	3.36952	1.66096	1.74398
1	1	1	1
1	1	2.09609	1
1	0.840417	0.582148	0.182367
1	0.798815	1.36608	1.2182
1	1	1	1
1	1.04145	4.24762	3.49392
1	1	1	1
1	1.0375	1.54111	1.7468
1	1	1	1
1	1.21173	1.27002	1.28411
1	1.06885	1.29841	0.98589
1	1	1	1
1	1	1	1
1	0.151416	0.483348	0.151416
1	1	1	1
1	1.06441	0.896419	0.848836
1	1	1	1
1	1.0337	1.42816	1.19386
1	1.24563	1.09809	1.21358
1	0.713315	3.67659	3.26182
1	1	1	1
1	3.63713	7.37844	2.89803
1	1	1	1
1	1	9.76874	1
1	2.80419	9.76874	8.4456
1	1.89712	1.54978	1.23622
1	2.0637	3.80267	5.64741
1	0.867212	1.03564	1.46017
1	0.987488	1.14726	1.03404
1	1	1	1
1	1	5.38437	3.7921
1	1	1	1
1	0.981921	1.10798	1.29706
1	1.0735	0.654644	0.615558
1	0.938398	0.955099	1.08634
1	0.975662	1.03646	1.18466
1	1	1	1
1	2.80419	1	1
1	1.23073	1.1636	1.52322
1	0.727515	1.00459	0.763772
1	0.993899	0.692163	0.685878
1	1.92711	2.30897	1.13788
1	1.02592	1.00926	1.08733
1	1.1481	1.2792	1.45852
1	1	1	1
1	1.26469	1.31146	1.17931
1	1	1	1
1	1.22694	2.58009	1.98535
1	1.30705	1.41826	1.18599
1	0.697784	2.80687	0.151416
1	1.09551	0.869343	0.883537
1	1.03909	1.0782	1.10441
1	1	1	1
1	1	1	1
1	4.60839	5.38437	1
1	1.03717	1.19896	1.06853
1	1	1	1
1	1	1	1
1	1	1	1
1	1.18779	1.95826	1.94278
1	0.906678	0.811988	0.544621
1	1	1	1
1	1	1	1
1	1	1	3.7921
1	1	5.38437	1
1	0.4627	1.79835	1.97131
1	1	1	1
1	0.896283	1.33596	0.869802
1	1	1	1
1	1	1	1
1	0.938159	2.29702	2.33671
1	1	1	1
1	0.345294	0.449907	0.32308
1	9.11887	21.8257	1
1	1.11862	1.35136	1.50602
1	1	1	1
1	2.80419	1	1
1	1	1	1
1	1	1	1
1	0.988216	0.893326	1.12713
1	0.856582	0.672762	0.603847
1	0.929845	0.894187	0.91336
1	1	1	1
1	1	1	1
1	0.182367	4.77986	2.21911
1	1	1	1
1	0.948274	1.13878	1.0697
1	1	1	1
1	0.85168	0.926381	0.760092
1	1.04951	1.03792	1.13629
1	1.41884	1.2974	1.27161
1	0.792749	0.854689	0.782727
1	1.22337	1.16679	1.38988
1	1.04557	1.08866	1.16677
1	0.98438	0.985285	0.863943
1	0.864891	0.544444	1.22456
1	1.1449	3.39855	3.31528
1	0.915711	0.466528	0.559516
1	1	1	1
1	0.809543	1.217	0.856952
1	1	1	1
1	1.06904	0.959563	0.983239
1	1	1	1
1	0.928864	5.44107	5.79443
1	0.686937	1.01939	1.1006
1	1	1	1
1	1	4.28828	1
1	1	1	1
1	0.85183	0.921526	0.902708
1	1	1	1
1	1	24.0179	15.8912
1	1.05538	1.42256	1.41171
1	1.06035	0.90447	1.1017
1	1	1	1
1	0.760234	1.03632	0.915396
1	1	1	1
1	1	1	1
1	1.25655	17.8003	19.315
1	1.9021	1	1
1	1	1	1
1	1.88346	1.73671	1.08257
1	0.676028	1.10942	0.64096
1	0.978112	0.884337	0.781497
1	0.74215	1.69979	2.43315
1	1	1	1
1	1	1	1
1	1	1	1
1	1	1	7.5149
1	1.24415	3.6367	0.996954
1	0.64642	1.9617	1.33764
1	0.944047	1.17005	0.987068
1	1	1	1
1	0.896637	1.01811	0.608022
1	0.81833	0.0692024	0.970896
1	1	1	1
1	1	1	1
1	1	1	1
1	1	1	1
1	1	1	1
1	0.977073	1.01092	0.806419
1	0.182367	0.182367	2.7283
1	1	1	1
1	1.10798	0.970684	0.833027
1	0.981192	1.12274	0.969305
1	5.51049	61.2851	46.6043
1	1	1	1
1	1.17377	1.8197	1.44311
1	0.865239	0.903569	0.83309
1	1	1	1
1	0.844333	1.26704	0.888034
1	1	1	1
1	1	1	1
1	1.11685	1.17235	1.18832
1	0.815041	1.58483	1.50971
1	1	1	1
1	1.26288	1.65807	0.975852
1	1	1	1
1	0.713315	0.129447	0.97278
1	0.918499	0.657155	0.940577
1	1	1	1
1	1.02999	1.20486	1.04596
1	1.00363	0.839354	0.865397
1	2.66248	14.3624	8.74033
1	0.959422	1.23369	1.04946
1	0.941303	0.972623	0.737964
1	0.771439	1.60009	1.32182
1	1	1	1
1	1	3.19218	1
1	1	1	1
1	0.95194	1.0714	1.20023
1	1.47082	3.45883	1.90606
1	1.02372	1.16266	0.982843
1	1	2.09609	1
1	2.80419	1	3.7921
1	0.994269	0.921408	1.00128
1	1	2.09609	3.7921
1	0.984799	0.946993	0.928399
1	1	1	4.7228
1	0.937698	0.998527	1.06207
1	1.04136	1.16413	0.972921
1	1.57049	4.35814	5.20448
1	1.11686	1.99995	1.92515
1	0.894252	1.02298	0.851019
1	1.17278	1.44362	1.4596
1	1	1	1
1	1	1	1
1	1	1	1
1	0.846805	1.03376	0.61521
1	0.822338	1.6781	1.13017
1	1	1	1
1	1.06039	0.786569	0.941733
1	1	1	1
1	0.991495	0.94525	0.642582
1	0.964204	1.10166	0.864037
1	1.11851	1.66733	1.56336
1	0.901803	1.02798	0.883999
1	1	1	1
1	1	2.09609	1.9307
1	1.07493	1.70119	1.31842
1	0.850018	1.27287	0.69789
1	1	1	1
1	0.842158	3.51722	2.45812
1	0.854275	1.35931	1.25706
1	1	1	4.7228
1	1	1	1
1	0.958835	1.09735	0.997295
1	0.943185	0.67602	0.906489
1	0.956202	1.06837	0.90569
1	0.616746	0.780663	0.943359
1	1	1	1
1	1.16295	1.54577	1.23458
1	1.14331	1.32284	1.16978
1	1	1	1
1	0.990989	0.868619	0.599044
1	1	1	1
1	1.06616	1.04765	1.13045
1	0.805813	1.07253	1.01531
1	1	4.28828	1
1	1	1	1
1	1	1	1
1	1.07733	1.68253	1.64782
1	0.943579	1.21382	1.17826
1	1	1	1
1	0.940815	0.925273	0.996506
1	1	1	1
1	1.00363	0.942351	0.937297
1	0.945541	0.904507	1.07719
1	1	1	1
1	1.87959	1.43454	1.29293
1	1	1	1
1	1	1	1
1	1	1	1
1	1.06385	1.35863	0.989221
1	0.976416	6.69862	5.27731
1	1	1	1
1	0.920137	1.12638	0.752314
1	3.47262	2.38117	3.9164
1	0.601036	0.927181	1.27787
1	1	1	1
1	0.893254	1.10102	1.17304
1	0.716409	0.627939	0.572002
1	1	1	1
1	1	1	1
1	1	1	1
1	1	1	1
1	0.229222	18.5703	16.4428
1	1.4643	2.67823	1.8624
1	1	1	1
1	1	1	1
1	1.09432	1.12294	1.26691
1	3.70629	1	1
1	1.03811	1.02035	1.16542
1	1.01264	0.865285	0.701564
1	0.930662	1.06211	0.91568
1	1	1	1
1	1.39426	1.46867	1.64591
1	1	5.38437	4.7228
1	1	1	1
1	1.07641	1.30232	1.13413
1	1	1	1
1	1	3.19218	1
1	1	1	1
1	0.741067	0.485613	0.845643
1	0.949285	1.85697	1.59379
1	1.30808	3.78576	3.03343
1	0.940169	1.25197	1.03616
1	3.70629	1	3.7921
1	1	11.9609	6.5842
1	0.308478	4.36592	2.60528
1	0.900724	0.86989	0.885634
1	1.1521	1.29669	1.46119
1	1	1	1
1	1.23961	1.73078	1.15622
1	8.21678	9.76874	23.3368
1	8.21678	1	1
1	1	1	1
1	0.984755	3.77348	3.5347
1	1.91052	1.42001	1.5944
1	1.13939	1.01377	0.854595
1	1.10375	1.16952	1.39748
1	0.932	0.729422	1.06469
1	0.821777	0.904031	0.84656
1	0.993335	1.00374	1.0761
1	1.9021	7.57655	2.8614
1	1	1	1
1	1	21.8257	1
1	0.89685	0.98832	0.471506
1	1	1	1
1	1	1	1
1	1.10375	1.07982	0.831217
1	0.982616	0.901706	0.872213
1	1.06957	1.24732	1.02602
1	1	1	1
1	0.229222	0.229222	0.229222
1	0.840333	1.3806	1.10841
1	1	7.57655	4.7228
1	0.943083	1.90091	1.61485
1	1	1	1
1	8.21678	15.2492	9.3763
1	0.955697	1.24218	1.21744
1	1	1	1
1	1.03105	1.23799	1.00087
1	1	1	1
1	1	1	1
1	10.9231	1	10.307
1	0.871382	1.00355	1.11178
1	1	1	1
1	1.09155	2.05125	1.99128
1	0.946508	1.28007	1.53393
1	2.80419	1	1
1	1.03157	1.41288	0.800372
1	0.907422	1.31121	0.743576
1	0.818512	0.761012	0.918042
1	1	1	1
1	3.70629	8.67265	4.7228
1	1	1	1
1	0.890231	1.93904	1.33594
1	1.03955	0.615595	0.672278
1	1	1	1
1	0.182367	0.182367	0.182367
1	3.70629	1	2.8614
1	1	1	1
1	1	1	1
1	1	1	1
1	1	1	1
1	0.870526	0.964082	0.929492
1	0.89594	1.34772	1.40748
1	1	1	1
1	0.686238	8.22565	8.22223
1	3.42963	8.94762	4.3791
1	1.69078	3.25826	2.51809
1	0.151416	0.151416	0.151416
1	1	1	1
1	0.924689	1.01235	0.802388
1	0.848369	0.841888	0.419712
1	1.53556	1.21899	1.99746
1	0.954158	1.33114	1.34113
1	0.981397	2.13799	1.44081
1	1.01842	0.559728	0.578177
1	1	1	1
1	0.632053	1.10296	0.560817
1	1.97848	3.30591	2.37981
1	0.918838	0.85119	0.89902
1	1.17064	1.16492	1.1558
1	1.04849	1.13042	1.26233
1	1	1	1
1	1	1	1
1	1	1	1
1	1.9021	2.09609	4.7228
1	1	1	1
1	1	1	1
1	1	1	1
1	1	1	1
1	0.946407	1.09199	1.12444
1	1.30291	0.32257	0.39445
1	1.13361	1.16225	0.601402
1	0.969164	1.4026	1.25788
1	1	1	1
1	1.17441	5.35142	4.04096
1	1	1	1
1	4.60839	1	12.1684
1	1.02884	1.34383	1.27077
1	1	1	8.4456
1	1	1	2.8614
1	0.795669	0.339427	0.157583
1	1.03915	1.12005	0.945337
1	1	1	1
1	1.01419	1.00956	1.02594
1	0.949979	1.18696	1.54804
1	1	6.48046	1
1	1	4.28828	1

## Sheet: Figure 5c
Figure 5c
STAT motif-containing DAR-linked genes							ATF motif-containing DAR-linked genes
Y_HSC_1	Y_HSC_2	A_HSC_1	A_HSC_2				Y_HSC_1	Y_HSC_2	A_HSC_1	A_HSC_2
1	0.91741	0.747564	0.657733				1	0.91741	0.747564	0.657733
1	0.998802	1.12997	1.11236				1	1	1	1
1	1	1	1				1	0.998802	1.12997	1.11236
1	0.798815	1.36608	1.2182				1	1	1	1
1	1.0375	1.54111	1.7468				1	0.798815	1.36608	1.2182
1	1	1	1				1	1	1	1
1	1	1	1				1	1	1	1
1	1.0337	1.42816	1.19386				1	1	1	1
1	3.63713	7.37844	2.89803				1	1	1	1
1	1	1	1				1	1.89712	1.54978	1.23622
1	1	9.76874	1				1	0.867212	1.03564	1.46017
1	1	1	1				1	1.0735	0.654644	0.615558
1	1	5.38437	3.7921				1	0.938398	0.955099	1.08634
1	1.0735	0.654644	0.615558				1	1	1	1
1	2.80419	1	1				1	1.09551	0.869343	0.883537
1	1	1	1				1	4.60839	5.38437	1
1	1.18779	1.95826	1.94278				1	1	1	1
1	0.906678	0.811988	0.544621				1	1	1	3.7921
1	1	1	1				1	1	5.38437	1
1	0.938159	2.29702	2.33671				1	0.4627	1.79835	1.97131
1	1	1	1				1	1	1	1
1	1.11862	1.35136	1.50602				1	0.938159	2.29702	2.33671
1	0.929845	0.894187	0.91336				1	1.11862	1.35136	1.50602
1	0.182367	4.77986	2.21911				1	2.80419	1	1
1	0.948274	1.13878	1.0697				1	1	1	1
1	1	1	1				1	0.988216	0.893326	1.12713
1	1.04951	1.03792	1.13629				1	0.929845	0.894187	0.91336
1	1.1449	3.39855	3.31528				1	1	1	1
1	1	1	1				1	1.04951	1.03792	1.13629
1	0.928864	5.44107	5.79443				1	0.792749	0.854689	0.782727
1	1.25655	17.8003	19.315				1	1	1	1
1	1.88346	1.73671	1.08257				1	1	4.28828	1
1	0.74215	1.69979	2.43315				1	1	1	1
1	1	1	1				1	0.760234	1.03632	0.915396
1	1	1	1				1	1	1	1
1	1	1	7.5149				1	0.74215	1.69979	2.43315
1	1.24415	3.6367	0.996954				1	1	1	7.5149
1	0.64642	1.9617	1.33764				1	0.81833	0.0692024	0.970896
1	0.81833	0.0692024	0.970896				1	1	1	1
1	1	1	1				1	1	1	1
1	0.182367	0.182367	2.7283				1	1	1	1
1	0.844333	1.26704	0.888034				1	1	1	1
1	1	1	1				1	1	1	1
1	1.26288	1.65807	0.975852				1	0.918499	0.657155	0.940577
1	1	1	1				1	0.959422	1.23369	1.04946
1	2.66248	14.3624	8.74033				1	0.941303	0.972623	0.737964
1	1	3.19218	1				1	1.47082	3.45883	1.90606
1	0.95194	1.0714	1.20023				1	1	2.09609	1
1	1	2.09609	1				1	0.994269	0.921408	1.00128
1	1.11686	1.99995	1.92515				1	1.04136	1.16413	0.972921
1	0.822338	1.6781	1.13017				1	0.894252	1.02298	0.851019
1	1	1	1				1	1.17278	1.44362	1.4596
1	1	1	1				1	1	1	1
1	1.07493	1.70119	1.31842				1	0.846805	1.03376	0.61521
1	1	1	1				1	0.901803	1.02798	0.883999
1	1	1	4.7228				1	1	1	1
1	1	1	1				1	1	2.09609	1.9307
1	0.943185	0.67602	0.906489				1	1.07493	1.70119	1.31842
1	1.16295	1.54577	1.23458				1	1	1	1
1	1.14331	1.32284	1.16978				1	0.842158	3.51722	2.45812
1	1	1	1				1	0.854275	1.35931	1.25706
1	1	4.28828	1				1	1	1	4.7228
1	0.943579	1.21382	1.17826				1	1	1	1
1	0.940815	0.925273	0.996506				1	1	1	1
1	1	1	1				1	1	1	1
1	1	1	1				1	1.87959	1.43454	1.29293
1	1	1	1				1	1	1	1
1	0.976416	6.69862	5.27731				1	1	1	1
1	1	1	1				1	3.47262	2.38117	3.9164
1	0.601036	0.927181	1.27787				1	1	1	1
1	1	1	1				1	1	1	1
1	1	1	1				1	1.09432	1.12294	1.26691
1	1	1	1				1	3.70629	1	1
1	1	5.38437	4.7228				1	1.39426	1.46867	1.64591
1	1	1	1				1	1	5.38437	4.7228
1	1	3.19218	1				1	0.741067	0.485613	0.845643
1	0.949285	1.85697	1.59379				1	0.940169	1.25197	1.03616
1	1	11.9609	6.5842				1	1	11.9609	6.5842
1	1.1521	1.29669	1.46119				1	8.21678	1	1
1	8.21678	1	1				1	1	1	1
1	1.10375	1.16952	1.39748				1	0.932	0.729422	1.06469
1	0.993335	1.00374	1.0761				1	0.821777	0.904031	0.84656
1	1.10375	1.07982	0.831217				1	1.9021	7.57655	2.8614
1	0.982616	0.901706	0.872213				1	1	21.8257	1
1	1	1	1				1	0.89685	0.98832	0.471506
1	0.943083	1.90091	1.61485				1	0.229222	0.229222	0.229222
1	8.21678	15.2492	9.3763				1	0.943083	1.90091	1.61485
1	1	1	1				1	1	1	1
1	1	1	1				1	1.09155	2.05125	1.99128
1	1.09155	2.05125	1.99128				1	0.946508	1.28007	1.53393
1	0.182367	0.182367	0.182367				1	0.890231	1.93904	1.33594
1	3.70629	1	2.8614				1	1	1	1
1	1	1	1				1	0.870526	0.964082	0.929492
1	1	1	1				1	0.686238	8.22565	8.22223
1	1.69078	3.25826	2.51809				1	1	1	1
1	0.924689	1.01235	0.802388				1	1.01842	0.559728	0.578177
1	1.53556	1.21899	1.99746				1	0.632053	1.10296	0.560817
1	1.17064	1.16492	1.1558				1	1	1	1
1	1	1	1				1	1	1	1
1	0.946407	1.09199	1.12444				1	0.969164	1.4026	1.25788
1	1	1	2.8614				1	1	1	1
1	0.795669	0.339427	0.157583				1	1	1	2.8614
1	1	6.48046	1				1	0.795669	0.339427	0.157583
							1	1.03915	1.12005	0.945337
							1	1.01419	1.00956	1.02594
							1	0.949979	1.18696	1.54804

## Sheet: Figure 6a
Figure 6a. All DAR-linked genes
Young_0h	Aged_0h	Young_3h	Aged_3h	Young_12h	Aged_12h
1	0.426087	0.63272	0.569716	0.402499	0.339147
1	1	1	1	1	1
1	1	1	1	1	1
1	1	1	1	1	1
1	1	1	4.57844	1	1
1	0.346724	5.44688	7.1522	5.41471	4.02755
1	6.62868	2.57835	5.98266	0.695746	2.74549
1	0.866987	1.474	1.56417	1.21531	1.33871
1	5.43894	14.7955	16.2084	10.2447	3.0663
1	1	1	1	1	1
1	1	1	1.89461	1	1
1	1.22952	0.735452	1.52015	0.738536	0.140226
1	1.85171	0.250976	0.271508	0.906999	1.03901
1	1	1	3.68383	1	1
1	4.73132	0.271338	1.91699	0.30416	1.61972
1	1	1	1	1	1
1	1.99677	6.51245	7.33775	4.89087	4.60107
1	1	1	1	1	1
1	1.52234	0.86442	1.28128	0.727941	1.20185
1	1.03681	1.06705	1.30402	1.20967	0.882668
1	1	1	1	1	1
1	1	5.24476	1	1	1
1	1	1	1	1	1
1	2.10974	1	1	1	1
1	0.735686	0.893979	0.912394	1.18221	0.98442
1	1	1	1	1	1
1	1.3236	1.99963	2.41643	1.40563	1.6929
1	1.4876	1.07068	1.74482	1.05407	0.956865
1	50.9381	1	7.26227	1	5.13261
1	1	1	1	2.42225	1
1	2.34234	2.77546	4.37043	1.01299	0.899049
1	1	1	1	1	1
1	8.76814	1	6.36766	1	1
1	4.3292	3.12238	8.15688	1	1
1	1.64193	0.793547	0.423992	1.89139	0.974805
1	3.62329	1.92475	3.05158	0.691249	1.59361
1	1.27812	0.449251	0.155533	0.889767	0.38296
1	1.10709	0.958719	1.30355	0.713924	0.818686
1	1	1	1	1	1
1	1	1	1	3.84451	1
1	1	1	1	1	1
1	1.26522	0.720698	0.654753	0.837569	1.09736
1	0.178103	0.136286	0.409922	0.0779566	0.0589699
1	1.04883	1.46049	1.3032	0.924177	1.14375
1	0.830475	0.418313	0.348596	0.711223	0.711682
1	1	1	1	1	1
1	1	1	1	1	1
1	1.31642	0.223512	0.549296	0.27856	0.483467
1	1.13392	0.487666	0.460326	0.634819	0.759094
1	0.519157	0.19026	0.284993	0.150664	0.241197
1	18.7557	10.5507	10.8407	9.53352	5.13261
1	0.650475	0.487043	0.506438	0.586807	0.592886
1	0.916595	0.922325	1.00766	1.22688	1.35395
1	1	1	6.36766	1	1
1	0.778263	0.489638	0.525674	0.795711	0.866404
1	1.82821	1.25303	1.24971	1.33185	1.4756
1	1	1	1	1	1
1	5.62501	0.780981	1.54317	0.642786	3.39702
1	1.10061	0.153629	0.335273	0.230506	0.49049
1	1.23362	4.23327	3.92353	0.657748	1.28613
1	0.755799	2.05532	2.57309	1.74914	1.03884
1	0.783004	0.741469	0.758136	0.966556	0.829031
1	1	1	1	3.13338	1
1	24.3044	1	3.68383	1	1
1	2.10974	1	1	1	1
1	1.14588	1.80372	2.20897	1.07924	1.28473
1	1	1	1	1	1
1	1	1	1	1	1
1	1	1	1	1	1
1	1.7004	0.925109	1.99144	0.70394	0.956047
1	1.52649	6.72404	9.08196	0.844137	1.21912
1	1	1	1	1	1
1	1	1	1	1	1
1	1	1	38.5736	1	1
1	1	7.36715	1	1	1
1	2.44909	33.2398	40.114	3.88382	6.01763
1	1	1	8.15688	18.7782	28.8951
1	1.14145	2.8009	2.78811	1.26213	1.121
1	1	1	1	1	1
1	1	1	1	1	1
1	2.25233	0.227011	1.09274	0.730057	1.98295
1	1	1	1	1	1
1	0.468452	0.693304	1.01661	1.64315	0.680852
1	4.3292	1	1	1	1
1	1.20865	0.495903	0.620349	0.763058	1.31762
1	1	1	1	1	1
1	1	1	1	1	1
1	1	1	1	1	1
1	1	1	1	1	1
1	6.43457	6.39644	12.8915	1.30863	2.02288
1	0.992948	0.254566	0.318	0.938458	0.640985
1	0.987323	1.36913	1.29994	0.95836	0.919295
1	1	106.058	304.273	3.84451	18.5636
1	1	1	1	1	1
1	9.09277	0.693304	1.01661	0.222043	2.9749
1	1	1	1	1	1
1	0.623162	0.7474	0.562621	1.2419	0.762258
1	1	1	1	1	1
1	1.21433	3.48868	3.36725	0.929737	1.05401
1	1.40352	0.389854	0.203736	0.243807	0.45232
1	1.27117	1.04585	1.29433	0.88043	1.00801
1	1.13097	1.66581	1.10877	0.564221	1.05428
1	1.53929	0.841117	1.58325	1.02554	1.44751
1	0.809939	0.394089	0.385553	0.991117	0.898727
1	1.7715	0.963585	1.31619	2.40689	1.78609
1	0.124887	0.124887	0.906961	0.124887	0.124887
1	0.501415	0.618437	0.616182	0.64636	0.323505
1	1.96992	0.269483	0.384774	0.874117	1.17801
1	2.84288	2.71926	3.04446	1.49415	2.57861
1	1	1	1	1	1
1	0.443461	0.0160479	0.0160479	0.141581	0.0823675
1	1	1	1	1	1
1	0.990623	1.04325	1.25315	0.877543	0.860949
1	1	1	1	1	1
1	75.3522	6.30595	47.5197	2.42225	35.094
1	1.88843	1.50184	2.22884	1.22076	1.81406
1	1	1	1	1	1
1	1	1	8.15688	3.84451	1
1	1	1	1	1	1
1	0.98745	1.10211	1.07011	1.08556	1.2104
1	1	1	1	1	1
1	22.085	1	13.5245	2.42225	17.5304
1	1.77582	0.388057	0.516603	0.627437	1.16864
1	1.49995	0.4998	0.544903	0.891672	0.780975
1	1	1	1	1	1
1	0.676845	0.55205	0.390284	1.38809	0.81955
1	1	1	1	1	1
1	1	1	1	1	1
1	38.9765	0.48643	6.68699	0.304142	13.458
1	1	1	1	1	1
1	1	1	1	1	1
1	2.99831	1.00808	3.16313	1.06931	1.64631
1	2.61953	0.920059	0.124887	0.835369	1.67321
1	0.907422	1.01077	0.572555	0.951355	0.584187
1	1.6793	17.801	17.6499	2.73498	3.00527
1	1	1	1	1	1
1	1	1	1	1	1
1	1	1	1	1	1
1	0.887463	0.275655	0.275655	1.05976	1.13004
1	1	1	1	1	1
1	0.222043	2.10709	4.79081	0.222043	0.222043
1	1.90529	1.84762	5.13605	1.37796	1.72741
1	1.498	0.726076	0.871129	1.14263	1.277
1	1	1	1	1	1
1	1.04551	2.83184	3.58407	1.80845	1.80131
1	1	86.9565	116.405	13.0892	9.26522
1	1	1	1	1	1
1	1	1	4.57844	1	1
1	1	1	1	1	1
1	1	1	1	1	1
1	1	1	1	1	1
1	1.84528	0.728274	0.709252	0.879867	0.89073
1	17.646	20.1014	19.7868	3.84451	9.26522
1	1	1	6.36766	1	1
1	0.969898	1.10524	1.24122	1.28303	1.10624
1	1.15284	0.54865	0.804835	0.637753	0.662598
1	20.9204	0.222043	1.81118	0.222043	4.35133
1	1	1	1	1	1
1	2.03112	1.22293	1.68595	1.39297	1.4125
1	0.733891	0.44055	0.34795	0.818562	0.781841
1	1	1	1	1	1
1	1.76705	1.96243	2.42003	1.64142	2.19909
1	1	1	1	1	1
1	1.06799	1.33565	1.51335	0.811431	0.859311
1	3.67263	0.559385	1.77038	0.920964	2.33646
1	1	1	1	1	1
1	1.58977	1.10896	1.43854	0.964802	1.32948
1	1	1	1	1	1
1	1.01283	0.512445	0.0540011	0.822033	0.332958
1	1.10253	0.948209	1.32313	0.385406	1.08363
1	1	1	1	1	1
1	1.17345	1.00957	1.03365	0.733902	0.901879
1	1.1506	0.226626	0.206661	0.226566	0.232277
1	23.7027	9.26005	47.0821	2.69752	14.2057
1	0.821065	2.14815	2.55069	2.22325	2.00699
1	1.15639	0.379555	0.356809	0.647692	0.518238
1	3.48451	0.220517	1.69016	0.498219	1.05045
1	1	1	1	1	1
1	1	1	1	1	1
1	1	1	5.47305	1	1
1	1.06706	1.15837	1.13473	0.700289	0.546296
1	3.78883	1.11927	2.91019	0.521301	2.26674
1	1.20865	2.90508	3.7479	1.51029	0.639649
1	7.65841	1	1	1	1
1	1	1	1	1	1
1	2.26268	3.08127	4.14842	0.594373	0.79605
1	1	1	4.57844	1	1
1	0.976636	1.0245	1.00201	0.9219	0.808895
1	5.43894	1	1	1	1
1	0.947279	0.57762	0.554164	0.726663	0.729179
1	1.48278	1.43789	1.52122	1.0214	0.923672
1	1.37763	0.537887	1.02014	2.19302	0.642295
1	1.75206	0.806836	0.770794	1.25986	0.709258
1	0.977095	1.05914	0.966588	0.751499	0.899798
1	0.84284	1.41123	2.97559	0.957768	1.0336
1	1	1	1	1	1
1	1	1	1	1	1
1	1	1	1	1	1
1	1.11291	0.798096	0.79725	0.856514	0.859051
1	2.46229	0.400829	0.681468	0.585787	0.586881
1	1	7.36715	9.05149	1	1
1	0.70064	1.32564	1.0147	0.694411	0.832938
1	1	3.12238	8.15688	1	1
1	1.12655	1.02857	1.0405	0.579017	0.716217
1	1.14965	0.975856	1.05957	1.0099	1.1987
1	1.15562	0.784638	1.10969	0.876802	0.97418
1	1.12634	0.529813	0.604479	0.943683	0.840292
1	1	1	1	1	1
1	1	7.36715	15.3138	1	1
1	0.940365	0.880075	1.60519	1.69803	1.43684
1	1.4744	1.37014	1.49696	0.868297	1.24267
1	1	1	1	1	1
1	7.71778	1.33898	7.1518	0.359343	7.10105
1	1.78189	0.699858	0.965934	0.54911	1.09431
1	1	1	1	1	1
1	1	1	1	1	1
1	0.975804	1.13256	0.961536	1.01061	0.829479
1	1	1	1	1	1
1	2.33458	0.0753994	0.615024	0.504348	0.542794
1	0.782046	0.513541	0.455416	0.9109	0.807572
1	0.782431	3.34183	3.27209	1.49582	2.29999
1	1	1	1	1	1
1	1.28315	1.26838	1.48656	0.674597	1.07456
1	2.11108	2.32331	2.00188	1.64783	2.26921
1	1	1	1	1	1
1	0.758914	0.281007	0.210281	0.462222	0.203665
1	1	1	1	1	1
1	0.702755	0.67352	0.672806	0.827629	1.00618
1	1.92402	2.048	2.79443	1.57918	1.51185
1	6.54867	3.12238	1	1	1
1	1	1	1	1	1
1	1	1	1	1	1
1	1.93893	0.935265	1.57798	0.989872	1.33933
1	1.21961	1.25075	1.38746	1.3462	1.41107
1	1	1	1	1	1
1	1.02821	0.954749	0.756235	1.03421	1.04852
1	1	1	1	1	1
1	0.844245	0.613856	0.842031	0.755751	0.842127
1	0.888209	0.188072	0.248149	0.548977	0.618927
1	6.00923	1.90593	5.89006	3.46445	1.86517
1	1	1	1	1	1
1	1	1	1	1	1
1	1.62195	0.854226	1.30907	0.793783	1.27405
1	5.25476	4.94861	13.0598	1.48577	5.67579
1	1	1	1	1	1
1	1.21631	0.762083	0.47993	1.99182	1.67979
1	4.3292	50.876	152.189	1	15.4641
1	4.65302	3.11635	6.66349	3.13178	1.29922
1	1	1	1	1	1
1	4.34327	9.26859	8.62589	4.02309	2.54866
1	1.06737	0.84403	0.54835	0.80643	0.759968
1	1	1	1	1	1
1	1	1	1	1	1
1	1	1	1	1	1
1	1	1	1	1	1
1	48.2718	1.16456	5.78402	0.222043	10.7746
1	2.59768	3.23947	10.1087	0.616483	2.60435
1	1	1	1	1	1
1	1	1	1	1	1
1	0.945255	0.694517	0.781255	0.927194	1.07314
1	1	5.24476	6.36766	2.42225	1
1	1.31115	0.892795	1.04831	1.14951	1.50824
1	0.866368	0.751494	0.75176	0.719018	0.666905
1	0.901687	0.897735	0.918307	1.37231	1.16198
1	1	1	1	1.71113	1
1	0.865961	1.07623	0.892629	1.03706	1.1408
1	0.159861	0.159861	0.159861	0.159861	0.159861
1	1	1	1	1	1
1	1.32583	2.00033	1.69748	1.35207	1.42592
1	1	1	1	1	1
1	1	1	1	1	4.09946
1	1	1	6.36766	2.42225	1
1	0.0940293	0.0940293	0.598747	0.0940293	0.0940293
1	1.4265	3.47124	3.96317	1.45242	1.75317
1	2.14995	0.645151	1.52741	0.584765	1.90449
1	1.1886	0.654931	0.761283	1.1501	1.05101
1	3.21947	1	1	1	1
1	1	1	3.68383	2.42225	4.09946
1	3.21947	1	3.68383	1	5.13261
1	1.00758	0.325605	0.199403	0.808764	0.716664
1	0.845796	0.642463	0.621949	0.885555	1.06713
1	1	1	1	1	1
1	1.08254	0.957762	1.2941	1.41171	1.70787
1	0.275655	0.275655	0.768863	0.275655	0.275655
1	1	198.381	236.282	3.84451	4.09946
1	1	1	1	1	6.16576
1	2.24694	0.316491	1.09764	0.628573	2.09296
1	3.67177	2.10709	2.20846	0.222043	0.222043
1	1.17796	0.277264	0.237907	0.699915	0.572966
1	0.95963	1.94849	2.51201	1.82475	1.87514
1	1.05078	0.374426	0.582121	0.436054	0.627117
1	1.25051	0.741002	0.60083	0.279665	0.328334
1	0.857711	1.32618	1.26681	1.00988	0.968124
1	9.87788	1	10.8407	1	1
1	0.533075	0.533075	1.00997	0.533075	1.08382
1	1	1	1	1	1
1	2.10974	2.06119	1.89461	1.71113	2.03315
1	1	1	1	1	1
1	1	1	1	1	1
1	1.15254	0.520676	0.873126	0.681819	0.774548
1	0.899539	0.827492	0.749021	0.961122	0.768842
1	1	1	1	1	1
1	1.75649	0.668789	0.159861	0.159861	0.159861
1	1.4925	1.29905	2.06261	0.986635	1.51564
1	9.87788	4.18357	6.36766	1	12.3647
1	1.24405	1.26349	1.61609	1.06419	1.28487
1	1	1	1	1	1
1	0.797452	0.509087	2.24742	0.769652	0.747992
1	0.315055	2.14509	1.95381	1.32365	1.10946
1	1	1	1	1	1
1	1.58868	1.49038	1.4434	1.40195	1.60103
1	1	1	1	1	1
1	1	1	1	3.84451	1
1	1	1	1	1	1
1	1.26111	3.06574	5.27149	5.22246	2.96269
1	1	1	1	1	1
1	2.67036	1.64107	2.56801	1.42383	2.70254
1	1.09749	1.01939	0.804168	1.27596	1.44548
1	1	1	1	1	1
1	1.12167	0.785583	0.778333	0.648122	0.690582
1	1.25944	1.63326	1.69516	1.49224	1.68613
1	1.27512	4.43086	5.71406	3.30944	2.21518
1	1	2.06119	1.89461	1	2.03315
1	1.21733	3.73665	4.50966	0.18589	0.18589
1	1	3.12238	1	9.53352	1
1	2.65087	0.981531	1.81733	0.772945	1.50002
1	2.20722	1.61776	1.71494	0.173004	0.132749
1	1	1	1	1	1
1	0.222043	2.10709	2.00982	0.222043	1.13966
1	1	39.2029	127.14	2.42225	1
1	1	1	1	1	4.09946
1	1	1	1	1	1
1	1	1	1	1	1
1	1	1	1	1	1
1	0.963305	2.16743	1.86936	1.39998	1.20082
1	1.61603	1.70983	1.74572	1.84235	2.20094
1	1	1	1	1	1
1	0.510463	17.4504	6.50766	22.1964	12.7842
1	4.8586	0.0707283	1.52604	0.82518	4.16282
1	1.92225	0.938415	1.92388	0.756054	1.71456
1	6.54867	1	3.68383	1	1
1	1	1	4.57844	1	1
1	2.10626	2.00112	2.91999	1.07404	2.5241
1	0.631489	1.18689	1.52169	0.918966	0.74134
1	1.11466	1.15787	1.07837	1.25296	1.60984
1	1.75907	1.80745	3.23311	1.21473	2.19748
1	0.858133	1.19316	1.56353	1.07533	1.16393
1	1.34146	1.77351	1.40805	1.65211	1.72419
1	1	1	1	1	1
1	1.31634	1.44773	2.31047	2.00365	0.939819
1	0.83449	0.749871	0.808809	1.1907	2.09934
1	1.14624	0.187651	0.181501	0.993015	1.04321
1	0.902138	0.38045	0.410377	0.919954	0.968305
1	1.04826	0.936507	0.888513	1.12465	1.13979
1	1	1	1	1	1
1	1	1	1	1	1
1	1	1	1	1	1
1	0.363397	0.363397	0.363397	0.363397	1.11428
1	1	1	4.57844	1	5.13261
1	1	1	1	1	1
1	1	1	1	1	1
1	1	1	9.05149	1	1
1	1.12375	0.755798	0.891601	0.787344	1.27999
1	1.50904	1.52508	3.56192	1.97722	2.19017
1	1.16029	1.0955	1.49221	0.861144	0.648319
1	1.92979	4.86171	7.23282	0.51532	0.753082
1	1	1	1	1	1
1	4.85123	1.75259	4.84202	3.41505	4.23411
1	1	1	1	1	1
1	4.3292	3.12238	5.47305	1	6.16576
1	0.725066	1.18699	1.27993	1.27179	1.1505
1	5.43894	1	1	1	5.13261
1	0.222043	0.222043	0.222043	0.222043	0.222043
1	0.698249	1.22643	2.21258	0.142158	0.162382
1	1.06154	0.727919	0.812475	1.00667	1.16447
1	1	1	1	1	1
1	1.35211	0.896754	1.17776	0.957369	1.1384
1	0.720115	0.692728	0.514627	0.829564	1.55123
1	6.54867	1	1	1	1
1	1	1	1	1	1

## Sheet: Figure 6c
Figure 6c
STAT motif-containing DAR-linked genes								Atf motif-containing DAR-linked genes
Young_0h	Aged_0h	Young_3h	Aged_3h	Young_12h	Aged_12h			Young_0h	Aged_0h	Young_3h	Aged_3h	Young_12h	Aged_12h
1	0.426087	0.63272	0.569716	0.402499	0.339147			1	0.426087	0.63272	0.569716	0.402499	0.339147
1	0.866987	1.474	1.56417	1.21531	1.33871			1	1	1	1	1	1
1	1	1	1	1	1			1	0.866987	1.474	1.56417	1.21531	1.33871
1	1.85171	0.250976	0.271508	0.906999	1.03901			1	1	1	1	1	1
1	1.99677	6.51245	7.33775	4.89087	4.60107			1	1.85171	0.250976	0.271508	0.906999	1.03901
1	1	1	1	1	1			1	1	1	1	1	1
1	1	5.24476	1	1	1			1	1	5.24476	1	1	1
1	1.3236	1.99963	2.41643	1.40563	1.6929			1	2.10974	1	1	1	1
1	2.34234	2.77546	4.37043	1.01299	0.899049			1	1	1	1	2.42225	1
1	1	1	1	1	1			1	1.64193	0.793547	0.423992	1.89139	0.974805
1	8.76814	1	6.36766	1	1			1	1.27812	0.449251	0.155533	0.889767	0.38296
1	1	1	1	1	1			1	0.178103	0.136286	0.409922	0.0779566	0.0589699
1	1	1	1	3.84451	1			1	1.04883	1.46049	1.3032	0.924177	1.14375
1	0.178103	0.136286	0.409922	0.0779566	0.0589699			1	1	1	1	1	1
1	1	1	1	1	1			1	0.755799	2.05532	2.57309	1.74914	1.03884
1	0.778263	0.489638	0.525674	0.795711	0.866404			1	2.10974	1	1	1	1
1	1	1	1	1	1			1	1	1	1	1	1
1	1.7004	0.925109	1.99144	0.70394	0.956047			1	1	1	38.5736	1	1
1	1.52649	6.72404	9.08196	0.844137	1.21912			1	1	7.36715	1	1	1
1	1	1	1	1	1			1	2.44909	33.2398	40.114	3.88382	6.01763
1	2.25233	0.227011	1.09274	0.730057	1.98295			1	1	1	8.15688	18.7782	28.8951
1	1	1	1	1	1			1	2.25233	0.227011	1.09274	0.730057	1.98295
1	1.20865	0.495903	0.620349	0.763058	1.31762			1	1.20865	0.495903	0.620349	0.763058	1.31762
1	0.987323	1.36913	1.29994	0.95836	0.919295			1	1	1	1	1	1
1	9.09277	0.693304	1.01661	0.222043	2.9749			1	1	1	1	1	1
1	0.623162	0.7474	0.562621	1.2419	0.762258			1	6.43457	6.39644	12.8915	1.30863	2.02288
1	1	1	1	1	1			1	0.987323	1.36913	1.29994	0.95836	0.919295
1	1.40352	0.389854	0.203736	0.243807	0.45232			1	1	106.058	304.273	3.84451	18.5636
1	0.124887	0.124887	0.906961	0.124887	0.124887			1	1.40352	0.389854	0.203736	0.243807	0.45232
1	1.96992	0.269483	0.384774	0.874117	1.17801			1	1.13097	1.66581	1.10877	0.564221	1.05428
1	1	1	1	1	1			1	1	1	1	1	1
1	75.3522	6.30595	47.5197	2.42225	35.094			1	1	1	8.15688	3.84451	1
1	38.9765	0.48643	6.68699	0.304142	13.458			1	1	1	1	1	1
1	2.99831	1.00808	3.16313	1.06931	1.64631			1	0.676845	0.55205	0.390284	1.38809	0.81955
1	1.6793	17.801	17.6499	2.73498	3.00527			1	1	1	1	1	1
1	1	1	1	1	1			1	1.6793	17.801	17.6499	2.73498	3.00527
1	1	1	1	1	1			1	0.887463	0.275655	0.275655	1.05976	1.13004
1	0.887463	0.275655	0.275655	1.05976	1.13004			1	1	86.9565	116.405	13.0892	9.26522
1	1	1	1	1	1			1	1	1	1	1	1
1	0.222043	2.10709	4.79081	0.222043	0.222043			1	1	1	6.36766	1	1
1	1.90529	1.84762	5.13605	1.37796	1.72741			1	1	1	1	1	1
1	1	86.9565	116.405	13.0892	9.26522			1	1	1	1	1	1
1	1	1	1	1	1			1	1	1	1	1	1
1	17.646	20.1014	19.7868	3.84451	9.26522			1	1.10253	0.948209	1.32313	0.385406	1.08363
1	1.76705	1.96243	2.42003	1.64142	2.19909			1	0.821065	2.14815	2.55069	2.22325	2.00699
1	1.58977	1.10896	1.43854	0.964802	1.32948			1	1.15639	0.379555	0.356809	0.647692	0.518238
1	1	1	1	1	1			1	3.78883	1.11927	2.91019	0.521301	2.26674
1	23.7027	9.26005	47.0821	2.69752	14.2057			1	7.65841	1	1	1	1
1	1	1	1	1	1			1	2.26268	3.08127	4.14842	0.594373	0.79605
1	1.06706	1.15837	1.13473	0.700289	0.546296			1	1.48278	1.43789	1.52122	1.0214	0.923672
1	7.65841	1	1	1	1			1	0.977095	1.05914	0.966588	0.751499	0.899798
1	1.75206	0.806836	0.770794	1.25986	0.709258			1	0.84284	1.41123	2.97559	0.957768	1.0336
1	2.46229	0.400829	0.681468	0.585787	0.586881			1	1	1	1	1	1
1	1	3.12238	8.15688	1	1			1	1.11291	0.798096	0.79725	0.856514	0.859051
1	1	1	1	1	1			1	1.12634	0.529813	0.604479	0.943683	0.840292
1	0.940365	0.880075	1.60519	1.69803	1.43684			1	1	1	1	1	1
1	1	1	1	1	1			1	1	7.36715	15.3138	1	1
1	1	1	1	1	1			1	0.940365	0.880075	1.60519	1.69803	1.43684
1	1	1	1	1	1			1	1	1	1	1	1
1	2.33458	0.0753994	0.615024	0.504348	0.542794			1	7.71778	1.33898	7.1518	0.359343	7.10105
1	1.28315	1.26838	1.48656	0.674597	1.07456			1	1.78189	0.699858	0.965934	0.54911	1.09431
1	2.11108	2.32331	2.00188	1.64783	2.26921			1	1	1	1	1	1
1	1	1	1	1	1			1	1	1	1	1	1
1	6.54867	3.12238	1	1	1			1	1	1	1	1	1
1	1.21961	1.25075	1.38746	1.3462	1.41107			1	1	1	1	1	1
1	1.02821	0.954749	0.756235	1.03421	1.04852			1	6.00923	1.90593	5.89006	3.46445	1.86517
1	1	1	1	1	1			1	1	1	1	1	1
1	1	1	1	1	1			1	1	1	1	1	1
1	5.25476	4.94861	13.0598	1.48577	5.67579			1	4.3292	50.876	152.189	1	15.4641
1	1	1	1	1	1			1	1	1	1	1	1
1	4.65302	3.11635	6.66349	3.13178	1.29922			1	1	1	1	1	1
1	1	1	1	1	1			1	0.945255	0.694517	0.781255	0.927194	1.07314
1	1	1	1	1	1			1	1	5.24476	6.36766	2.42225	1
1	1	1	1	1.71113	1			1	0.865961	1.07623	0.892629	1.03706	1.1408
1	0.159861	0.159861	0.159861	0.159861	0.159861			1	0.159861	0.159861	0.159861	0.159861	0.159861
1	1	1	1	1	1			1	0.0940293	0.0940293	0.598747	0.0940293	0.0940293
1	1	1	1	1	4.09946			1	1.1886	0.654931	0.761283	1.1501	1.05101
1	1.4265	3.47124	3.96317	1.45242	1.75317			1	1	1	3.68383	2.42225	4.09946
1	1	1	3.68383	2.42225	4.09946			1	1	198.381	236.282	3.84451	4.09946
1	0.845796	0.642463	0.621949	0.885555	1.06713			1	1	1	1	1	6.16576
1	1	198.381	236.282	3.84451	4.09946			1	1.05078	0.374426	0.582121	0.436054	0.627117
1	0.95963	1.94849	2.51201	1.82475	1.87514			1	1.25051	0.741002	0.60083	0.279665	0.328334
1	0.857711	1.32618	1.26681	1.00988	0.968124			1	9.87788	1	10.8407	1	1
1	1.15254	0.520676	0.873126	0.681819	0.774548			1	1	1	1	1	1
1	1	1	1	1	1			1	2.10974	2.06119	1.89461	1.71113	2.03315
1	1.24405	1.26349	1.61609	1.06419	1.28487			1	1.75649	0.668789	0.159861	0.159861	0.159861
1	0.797452	0.509087	2.24742	0.769652	0.747992			1	1.24405	1.26349	1.61609	1.06419	1.28487
1	1	1	1	1	1			1	1	1	1	1	1
1	1	1	1	3.84451	1			1	2.67036	1.64107	2.56801	1.42383	2.70254
1	2.67036	1.64107	2.56801	1.42383	2.70254			1	1.09749	1.01939	0.804168	1.27596	1.44548
1	0.222043	2.10709	2.00982	0.222043	1.13966			1	2.65087	0.981531	1.81733	0.772945	1.50002
1	1	39.2029	127.14	2.42225	1			1	1	1	1	1	1
1	1	1	1	1	4.09946			1	0.963305	2.16743	1.86936	1.39998	1.20082
1	1	1	1	1	1			1	0.510463	17.4504	6.50766	22.1964	12.7842
1	1.92225	0.938415	1.92388	0.756054	1.71456			1	1	1	4.57844	1	1
1	2.10626	2.00112	2.91999	1.07404	2.5241			1	1.34146	1.77351	1.40805	1.65211	1.72419
1	1.11466	1.15787	1.07837	1.25296	1.60984			1	1.31634	1.44773	2.31047	2.00365	0.939819
1	0.902138	0.38045	0.410377	0.919954	0.968305			1	1	1	4.57844	1	5.13261
1	1	1	4.57844	1	5.13261			1	1	1	9.05149	1	1
1	1.12375	0.755798	0.891601	0.787344	1.27999			1	1.92979	4.86171	7.23282	0.51532	0.753082
1	0.222043	0.222043	0.222043	0.222043	0.222043			1	1	1	1	1	1
1	0.698249	1.22643	2.21258	0.142158	0.162382			1	0.222043	0.222043	0.222043	0.222043	0.222043
1	6.54867	1	1	1	1			1	0.698249	1.22643	2.21258	0.142158	0.162382
								1	1.06154	0.727919	0.812475	1.00667	1.16447
								1	1.35211	0.896754	1.17776	0.957369	1.1384
								1	0.720115	0.692728	0.514627	0.829564	1.55123

## Sheet: Figure 6d, e
Figure 6d, e
Aged open region					Aged closed region					Aged open region with STAT motif					Aged open region with Atf motif
Y_ATAC	A_ATAC	Y_ATAC_stim	A_ATAC_stim		Y_ATAC	A_ATAC	Y_ATAC_stim	A_ATAC_stim		Y_ATAC	A_ATAC	Y_ATAC_stim	A_ATAC_stim		Y_ATAC	A_ATAC	Y_ATAC_stim	A_ATAC_stim
0.975629	2.56371	2.96396	4.43429		15.6643	8.26576	9.85316	10.5525		3.79411	4.6412	2.48332	6.28659		0.975629	2.56371	2.96396	4.43429
3.84831	7.29331	11.936	16.2217		6.01638	2.2543	7.12953	7.85824		0.596217	1.67967	0.80107	1.12261		3.2521	5.87885	6.8091	7.63372
3.5773	10.6969	6.08813	11.6751		1.73445	0.530423	8.41124	6.6795		0.271008	3.80136	1.28171	7.68985		1.02983	4.50859	0.640856	3.7046
0.32521	6.58608	1.1215	5.05172		5.74537	2.65211	2.3231	0.898084		2.65588	10.3432	2.96396	6.56724		17.2903	25.3277	8.57145	18.1862
3.79411	4.6412	2.48332	6.28659		11.9244	10.9179	8.0107	6.23046		10.8945	15.8685	9.85316	15.5481		0.271008	3.80136	1.28171	7.68985
3.2521	5.87885	6.8091	7.63372		7.42562	2.60791	6.08813	6.00594		0.433613	2.51951	0.560749	0.785824		2.98109	3.62456	4.16556	3.81686
5.25755	15.7801	10.7343	20.8243		4.93234	1.23765	4.08546	2.63812		2.98109	3.62456	4.16556	3.81686		4.22772	12.4649	4.08546	10.2718
1.02983	4.50859	0.640856	3.7046		13.2252	8.00054	24.9133	26.1006		2.76428	4.24338	6.40856	6.1182		2.76428	4.24338	6.40856	6.1182
0.379411	2.60791	0.640856	2.9749		4.76974	1.10505	1.52203	1.8523		15.9895	20.3771	13.6983	15.3797		4.76974	8.75198	7.04942	13.8642
0.596217	1.67967	0.80107	1.12261		17.8865	10.9179	16.4219	11.3383		0.487814	3.04993	0.720963	2.69425		22.0058	31.8254	26.7557	30.1981
1.08403	3.31514	0.80107	4.15364		3.2521	1.10505	1.36182	0.336782		0.487814	4.50859	0.881177	7.85824		1.02983	2.16589	1.20161	3.64847
17.2903	25.3277	8.57145	18.1862		7.47982	3.80136	12.016	11.8996		0.271008	1.90068	0.881177	3.64847		3.3063	10.2548	3.76503	10.7209
1.02983	3.22674	2.16289	4.88333		10.7861	5.30423	3.4446	2.24521		1.02983	2.16589	1.20161	3.64847		1.35504	3.40355	5.76771	8.02663
0.596217	3.97817	0.320428	4.77107		7.80503	5.08322	13.0574	12.2364		0.542016	1.32606	0.560749	1.06648		0.650419	1.06085	2.08278	4.54655
0.271008	3.80136	1.28171	7.68985		5.20335	3.27094	2.96396	1.45939		0.108403	2.78472	0.320428	7.01628		1.13823	2.16589	1.44193	1.68391
2.65588	10.3432	2.96396	6.56724		42.2772	34.7427	26.3552	16.8952		1.84285	2.4311	19.8665	20.9366		1.89706	2.03329	9.37252	9.42989
10.8945	15.8685	9.85316	15.5481		11.0571	5.21582	11.7757	6.73563		2.54747	4.15498	0.480642	0.841954		5.74537	6.09986	3.28439	3.98525
0.433613	2.51951	0.560749	0.785824		2.54747	2.2543	1.76235	1.8523		1.13823	2.16589	1.44193	1.68391		3.63151	12.6859	2.40321	7.9705
2.98109	3.62456	4.16556	3.81686		16.0437	10.9621	11.936	11.2822		9.48528	11.9787	20.988	28.0651		3.3605	6.63028	6.08813	9.93506
0.975629	3.22674	1.52203	2.30134		16.2063	12.5091	14.6596	11.0577		6.6668	11.1831	8.25102	15.7165		3.5231	6.76289	5.28706	5.38851
1.51764	3.62456	1.36182	4.49042		25.4205	21.5705	23.8719	15.2674		3.4147	10.0338	3.28439	7.74598		8.94326	9.3266	22.6703	19.4772
0.813024	3.84557	1.92257	5.78142		9.97309	9.94543	5.44728	3.7046		0.758822	1.32606	5.28706	4.54655		0.542016	0.663029	0.961284	0.729693
2.11386	3.62456	2.64353	3.98525		13.2794	6.05566	3.76503	2.75038		1.24664	8.97298	1.44193	14.4816		6.01638	8.61937	6.32845	8.08276
2.54747	4.46439	4.88653	8.08276		11.9786	7.42592	8.17092	4.77107		8.94326	9.3266	22.6703	19.4772		2.60168	4.597	3.28439	4.99559
4.22772	12.4649	4.08546	10.2718		10.4067	5.83465	8.09081	4.99559		0.162605	1.28185	1.36182	4.2659		0.650419	5.39263	3.04407	10.7209
0.433613	2.3869	0.961284	2.02069		6.61259	4.19918	6.08813	6.90402		6.23318	9.54761	9.37252	13.6958		0.650419	3.27094	0.320428	1.8523
0.542016	1.59127	0	0.673563		42.2772	28.5544	39.5729	27.0548		0.650419	5.39263	3.04407	10.7209		0.32521	2.82892	0.080107	1.12261
0.813024	1.59127	1.20161	3.08717		33.9844	30.6761	28.7584	14.201		3.03529	8.48676	2.00268	5.27625		0.704621	3.18254	1.28171	2.86264
0.813024	5.79045	0.320428	1.57165		2.27647	0.442019	4.64621	3.87299		0.596217	2.65211	1.28171	2.02069		0.216806	3.49195	0.80107	8.70019
2.76428	4.24338	6.40856	6.1182		16.3147	7.77953	9.21231	6.06207		1.24664	1.59127	7.04942	7.18467		1.13823	2.4311	3.36449	6.1182
0.975629	7.24911	1.1215	5.16399		10.3525	6.05566	5.04674	6.34272		2.43907	6.05566	1.44193	3.25556		0.271008	2.03329	2.243	6.1182
0.216806	0.839836	0.080107	2.02069		37.2365	25.9907	17.1429	15.2113		0.704621	3.18254	1.28171	2.86264		5.14915	8.35416	9.1322	11.0577
15.9895	20.3771	13.6983	15.3797		13.2794	6.18827	4.24567	2.52586		0.216806	3.49195	0.80107	8.70019		0.271008	0.972442	1.04139	1.79617
0.487814	3.04993	0.720963	2.69425		4.93234	3.80136	1.52203	1.45939		12.7916	18.3438	12.1763	17.5688		1.73445	3.75716	4.24567	8.02663
4.76974	8.75198	7.04942	13.8642		52.1419	45.1743	43.6583	31.3207		0.271008	2.03329	2.243	6.1182		1.40924	3.84557	3.60482	8.47567
0.379411	3.49195	2.3231	7.07241		1.30084	0.397817	6.48867	5.33238		0.271008	0.972442	1.04139	1.79617		5.20335	7.51432	10.8946	9.99119
8.23864	14.2772	5.60749	7.91437		16.5315	10.6085	8.17092	6.45498		9.16007	7.64693	8.17092	7.29694		3.14369	5.34843	6.16824	6.06207
0.487814	4.50859	0.881177	7.85824		6.01638	1.67967	2.56343	0.617433		5.20335	7.51432	10.8946	9.99119		2.27647	3.84557	1.84246	2.52586
0.271008	1.90068	0.881177	3.64847		13.3336	8.70777	7.36985	4.60268		1.24664	6.09986	2.80375	10.3841		2.76428	4.6412	2.56343	3.76073
1.73445	5.03902	2.40321	5.33238		6.6668	2.78472	4.80642	3.36782		3.14369	5.34843	6.16824	6.06207		1.40924	4.95061	6.48867	12.4609
0.542016	3.71296	2.3231	23.7992		5.14915	2.3427	10.8145	12.1803		2.98109	13.9678	2.40321	12.517		1.78865	5.87885	2.56343	7.35306
22.0058	31.8254	26.7557	30.1981		21.8432	17.8134	14.2591	11.3944		7.20881	7.0281	6.16824	8.98084		0.704621	6.9397	2.16289	7.9705
1.68025	5.92305	2.72364	4.15364		9.64788	7.82374	7.53006	4.71494		1.78865	5.87885	2.56343	7.35306		6.39579	8.04475	5.52738	7.35306
7.04621	6.63028	4.96664	3.87299		12.0328	4.6854	12.2564	6.79176		1.84285	4.11078	3.28439	5.05172		0.433613	0.751432	0.961284	1.34713
6.17898	10.2548	10.2537	9.65441		2.00546	1.10505	3.60482	1.45939		3.14369	3.27094	3.76503	3.7046		0.433613	1.72387	1.04139	1.68391
1.02983	2.16589	1.20161	3.64847		4.22772	2.74052	6.48867	5.33238		6.39579	8.04475	5.52738	7.35306		2.49327	4.597	0.720963	2.80651
0.542016	1.32606	0.560749	1.06648		2.05966	0.972442	2.56343	2.07682		0.921427	3.00573	0.560749	2.4136		14.7428	23.869	11.6155	15.4919
3.3063	10.2548	3.76503	10.7209		8.56385	4.19918	8.17092	11.0577		1.40924	4.28758	1.44193	4.37816		0.975629	3.44775	5.6876	14.0887
0.216806	3.04993	0.560749	1.01035		15.1765	3.00573	5.44728	1.40326		2.49327	5.92305	5.28706	11.6751		5.36596	9.68022	6.24835	20.0385
1.35504	3.40355	5.76771	8.02663		6.28738	2.74052	11.1349	10.6647		0.32521	2.21009	1.52203	5.10785		1.84285	3.58035	3.12417	4.20977
0.704621	4.55279	1.04139	7.07241		7.42562	5.96726	5.92792	5.78142		14.7428	23.869	11.6155	15.4919		0.433613	4.02237	0.881177	7.01628
5.74537	24.3995	8.57145	32.5556		12.8458	6.23247	13.1375	13.8642		1.84285	3.58035	3.12417	4.20977		23.3067	21.7473	22.0294	20.8805
0.379411	3.00573	0.720963	1.90843		2.27647	0.92824	2.72364	1.23487		0.542016	1.32606	4.48599	9.20536		0.921427	6.32087	8.89188	25.9883
0.108403	2.78472	0.320428	7.01628		7.64243	4.15498	3.28439	2.69425		5.09495	7.33751	4.88653	6.23046		0.596217	6.54188	2.96396	12.7416
1.84285	2.4311	19.8665	20.9366		3.03529	0.884038	3.76503	3.03103		23.3067	21.7473	22.0294	20.8805		6.01638	7.95634	4.48599	6.73563
1.35504	1.41446	1.52203	1.74004		13.442	9.98963	20.4273	17.9617		3.5773	10.299	7.69027	12.1803		9.16007	12.5533	6.32845	8.41954
0.32521	4.37599	0.560749	2.35747		2.54747	0.884038	1.44193	0.449042		7.15461	10.0338	6.24835	11.1138		4.11932	6.76289	5.84781	6.96015
2.54747	4.15498	0.480642	0.841954		10.6235	4.6854	11.2951	7.29694		0.596217	6.54188	2.96396	12.7416		0.487814	3.44775	1.04139	3.08717
1.62605	3.22674	0.400535	1.40326		13.2252	6.40928	12.016	9.99119		6.01638	7.95634	4.48599	6.73563		0.704621	3.27094	0.80107	2.80651
0.650419	1.06085	2.08278	4.54655		11.7075	7.24911	12.8972	8.81245		0.433613	1.41446	0.881177	1.8523		1.57185	1.10505	0.881177	1.06648
0.216806	1.10505	0.560749	2.24521		5.31176	3.04993	6.96931	8.19502		1.40924	5.12742	3.68492	11.4506		0.216806	0.0442019	0.160214	0.224521
1.35504	1.63547	2.96396	2.63812		2.11386	1.28185	1.60214	1.40326		2.38487	1.41446	3.20428	6.6795		7.80503	8.97298	4.40589	8.13889
1.13823	2.16589	1.44193	1.68391		16.1521	7.60273	12.016	8.5318		0.704621	4.55279	1.20161	2.24521		2.81848	5.34843	4.24567	5.05172
1.89706	2.21009	1.92257	3.36782		3.63151	0.397817	3.92524	1.74004		0.758822	4.15498	0.400535	3.7046		4.66134	14.1888	4.24567	15.9971
9.48528	11.9787	20.988	28.0651		5.42016	1.67967	5.04674	1.90843		0.758822	2.82892	6.48867	15.6042		0.758822	6.9397	0.640856	1.96456
0.32521	2.47531	1.28171	3.7046		4.28193	2.2985	1.68225	1.57165		0.433613	1.81228	0.80107	1.291		1.19243	3.88977	2.96396	5.38851
4.22772	5.74625	6.24835	6.17433		7.47982	3.04993	3.4446	1.90843		1.78865	2.82892	0.80107	1.62778		2.27647	5.79045	2.243	3.98525
1.40924	3.49195	0.881177	2.46973		7.42562	3.71296	5.52738	4.93946		1.73445	2.47531	2.56343	3.1433		1.40924	1.81228	1.20161	1.79617
2.87268	9.3266	2.40321	3.64847		9.64788	4.77381	9.77306	8.13889		0.758822	2.60791	1.36182	2.30134		1.73445	2.47531	2.56343	3.1433
6.6668	11.1831	8.25102	15.7165		3.19789	2.51951	5.52738	1.96456		1.24664	4.28758	0.80107	7.01628		0.975629	4.50859	9.93327	16.5584
3.4147	10.0338	3.28439	7.74598		6.8294	3.04993	4.96664	3.59234		3.03529	9.63601	2.40321	5.66916		11.816	20.2887	14.6596	17.681
0.271008	1.59127	0.320428	8.41954		4.01092	1.76808	2.64353	2.58199		2.33067	2.56371	2.08278	4.15364		0.596217	1.90068	1.68225	4.2659
1.89706	2.03329	9.37252	9.42989		6.28738	5.34843	6.24835	5.5569		7.26301	9.98963	17.944	14.7061		0.542016	3.71296	2.08278	8.47567
0.542016	1.14925	2.08278	3.42395		4.11932	2.69632	0.881177	1.40326		2.98109	3.88977	8.65156	15.2113		0.758822	2.60791	1.36182	2.30134
5.74537	6.09986	3.28439	3.98525		9.43108	8.79618	4.48599	4.43429		0.216806	2.12169	0.640856	0.785824		7.26301	9.98963	17.944	14.7061
0.975629	3.75716	1.1215	4.88333		2.76428	1.37026	0.640856	1.12261		5.63697	10.4316	7.61017	13.359		4.98655	7.73533	5.36717	6.34272
1.08403	3.71296	4.32578	7.35306		20.6508	13.5258	16.1816	14.2571		0.542016	1.23765	1.1215	2.58199		0.650419	2.91732	0.240321	1.06648
0.758822	1.32606	5.28706	4.54655		5.31176	2.2985	3.20428	2.13295		3.90252	4.77381	6.8892	11.6751		0.379411	1.54707	1.04139	2.07682
1.95126	5.12742	0.720963	2.30134		3.4689	1.67967	8.49134	7.35306		1.62605	3.84557	0.720963	2.4136		1.95126	4.11078	1.52203	2.02069
1.13823	2.3869	1.84246	4.15364		7.75083	4.597	8.09081	8.30728		0.921427	3.35934	0.160214	1.17874		1.30084	5.70205	3.76503	8.86858
3.19789	8.30996	4.00535	8.58793		5.14915	2.4311	7.04942	6.79176		1.40924	5.52524	9.61284	12.5732		3.90252	4.77381	6.8892	11.6751
3.63151	12.6859	2.40321	7.9705		17.1277	13.7468	7.44995	5.22011		17.3987	24.6647	9.1322	14.5939		3.84831	7.55853	1.28171	3.36782
1.95126	4.46439	1.52203	2.58199		4.22772	3.44775	7.69027	5.61303		0.487814	3.58035	0.400535	3.31169		3.90252	11.0505	3.04407	10.5525
1.30084	6.01146	3.4446	7.74598		10.8403	5.65784	6.96931	4.93946		4.39033	10.6085	5.84781	6.45498		0.921427	8.08895	4.00535	10.1596
3.3605	6.63028	6.08813	9.93506		5.90797	2.3427	5.92792	3.08717		1.57185	6.23247	2.243	4.71494		0.542016	2.12169	1.92257	3.36782
16.8567	21.3053	23.952	30.9278		7.47982	3.66876	2.80375	1.12261		2.71008	4.597	7.53006	12.91		6.28738	13.128	12.1763	23.3502
7.42562	11.9787	5.20696	8.86858		10.2441	8.35416	4.32578	3.03103		2.22227	12.4207	4.16556	8.02663		1.40924	5.52524	9.61284	12.5732
0.433613	2.3427	0.640856	2.18908		9.91889	5.79045	7.69027	4.2659		1.35504	5.26003	1.60214	8.02663		24.8243	36.5992	22.5101	26.8864
6.8836	13.5258	5.36717	7.12854		5.42016	4.42019	3.12417	2.35747		2.60168	9.90123	1.20161	3.19943		17.3987	24.6647	9.1322	14.5939
3.5231	6.76289	5.28706	5.38851		17.7239	4.50859	13.7784	6.28659		0.813024	4.42019	0.560749	5.22011		7.53402	15.2939	9.21231	19.6456
0.650419	5.43683	0.881177	8.70019		19.079	12.6417	11.5354	7.9705		3.95672	5.92305	6.32845	8.13889		0.216806	1.98908	0	1.8523
0.216806	4.50859	1.04139	7.52146		14.6344	9.2824	6.96931	6.23046		1.19243	3.62456	1.84246	4.43429		4.28193	3.71296	5.28706	6.84789
1.08403	4.55279	1.92257	6.84789		17.7781	13.9236	7.9306	5.05172		0.433613	3.49195	0.560749	5.50077		1.57185	6.23247	2.243	4.71494
5.36596	15.4707	9.85316	17.1197		11.7617	7.77953	8.25102	5.50077		0.379411	3.22674	1.68225	8.92471		0.650419	2.2543	1.52203	3.31169
3.84831	4.77381	6.64888	7.63372		2.27647	0.486221	4.00535	2.30134		0.921427	2.65211	0.160214	0.729693		1.19243	1.72387	2.16289	3.81686
0.758822	1.54707	1.84246	5.83755		13.5504	11.5367	9.53274	7.63372		1.57185	2.16589	1.44193	3.1433		2.71008	4.597	7.53006	12.91
1.51764	5.65784	2.16289	2.9749		7.53402	3.13834	3.52471	2.91877		0.704621	5.56944	0.80107	2.24521		2.22227	12.4207	4.16556	8.02663
0.650419	2.16589	0.400535	0.729693		13.2794	10.4758	5.20696	5.33238		1.19243	4.33179	0.80107	1.62778		0.379411	2.07749	0	2.13295
0.921427	10.52	0.720963	3.42395		12.6832	11.4483	9.85316	11.619		4.55293	9.3266	9.93327	13.3029		2.92689	13.3932	2.72364	9.8228
1.24664	8.97298	1.44193	14.4816		32.5209	24.5321	26.5154	19.9824		1.19243	3.13834	2.3231	3.64847		1.35504	5.26003	1.60214	8.02663
4.44453	10.4316	6.16824	12.2364		4.71554	3.00573	2.16289	2.46973		1.84285	1.90068	5.76771	10.3841		47.2096	47.296	61.1217	54.1657
8.94326	9.3266	22.6703	19.4772		6.992	2.87312	5.84781	3.36782		3.73991	4.55279	1.68225	2.86264		0.433613	3.49195	0.560749	5.50077
20.8676	21.1285	34.446	29.0193		12.358	4.15498	9.21231	4.77107		4.33613	5.43683	2.56343	4.60268		9.10587	8.04475	6.40856	7.12854
0.487814	1.98908	0.320428	0.898084		6.34159	3.35934	6.00803	3.1433		1.35504	5.92305	2.00268	7.35306		0.921427	2.65211	0.160214	0.729693
0.542016	0.663029	0.961284	0.729693		8.50965	3.09413	5.52738	3.76073		0.271008	1.37026	0.400535	1.23487		1.95126	6.14406	1.84246	3.36782
7.26301	10.8295	8.41124	10.2718		5.74537	3.22674	6.96931	2.46973		1.02983	3.80136	0.720963	1.45939		3.03529	8.97298	4.08546	8.36341
6.01638	8.61937	6.32845	8.08276		13.3336	6.23247	8.49134	4.93946		0.975629	3.22674	0.640856	1.74004		6.721	9.415	6.32845	6.39885
4.17352	7.0281	6.40856	9.03697		7.42562	2.82892	5.44728	3.25556		6.6668	10.6085	4.5661	8.5318		1.19243	3.13834	2.3231	3.64847
1.40924	8.75198	7.53006	21.7785		11.2739	4.99481	8.57145	5.50077							0.542016	2.82892	0.640856	2.80651
6.61259	12.3323	10.9747	17.6249		7.85923	2.91732	5.12685	3.1433							1.51764	3.80136	0.720963	1.34713
2.22227	10.6969	3.28439	6.96015		6.39579	2.78472	4.88653	2.75038							0.542016	3.58035	0.560749	3.48008
0.162605	1.28185	1.36182	4.2659		5.31176	2.21009	4.24567	2.63812							1.35504	5.92305	2.00268	7.35306
3.2521	4.6854	3.36449	3.76073		8.13024	3.04993	6.8091	3.7046							0.433613	1.76808	0.720963	1.40326
2.16806	4.6412	1.28171	1.8523		28.7811	21.1727	29.5595	19.6456							1.30084	2.91732	0.640856	0.785824
0.921427	1.32606	0.961284	1.8523		64.7709	47.075	32.4433	18.2423							6.6668	10.6085	4.5661	8.5318
6.23318	9.54761	9.37252	13.6958		68.5108	55.2082	81.3887	37.8318							3.5231	8.84038	1.60214	4.09751
2.60168	4.597	3.28439	4.99559		29.9193	24.09	31.2417	18.5791							0.704621	7.95634	1.04139	5.38851
0.650419	5.39263	3.04407	10.7209		65.2587	46.5888	32.2831	21.2734
1.84285	7.82374	1.52203	6.51111		66.668	57.0647	74.4995	38.6176
3.03529	8.48676	2.00268	5.27625
27.8054	27.5378	25.3939	23.2941
26.342	29.7037	28.0375	26.1006
4.76974	6.67449	3.36449	5.89368
0.650419	1.50286	0.80107	2.86264
0.704621	3.27094	2.88385	7.85824
0.596217	2.65211	1.28171	2.02069
1.24664	1.59127	7.04942	7.18467
10.2983	11.2715	6.48867	6.96015
0.32521	3.40355	0.320428	2.30134
0.650419	3.27094	0.320428	1.8523
4.60714	15.2497	6.8091	11.8996
0.32521	7.51432	1.20161	9.20536
8.61805	10.8737	4.80642	9.14923
0.813024	3.62456	0.560749	2.58199
2.43907	6.05566	1.44193	3.25556
0.32521	2.82892	0.080107	1.12261
0.704621	3.18254	1.28171	2.86264
2.98109	9.98963	5.44728	11.0577
0.487814	2.03329	0.160214	0.449042
8.78066	14.7192	10.494	11.8435
0.813024	4.15498	0.720963	1.40326
7.85923	13.2606	9.93327	17.1197
2.87268	6.09986	0.560749	2.4136
0.216806	3.49195	0.80107	8.70019
0.542016	3.62456	0.320428	1.06648
0.867225	3.18254	0.640856	3.59234
1.95126	9.98963	0.720963	2.75038
12.7916	18.3438	12.1763	17.5688
1.13823	2.4311	3.36449	6.1182
0.271008	2.03329	2.243	6.1182
1.24664	4.24338	0.881177	2.63812
1.08403	3.88977	2.00268	6.90402
0.487814	1.72387	0.320428	1.291
0.704621	1.76808	1.1215	3.87299
0.216806	3.80136	0.320428	2.02069
5.14915	8.35416	9.1322	11.0577
0.271008	0.972442	1.04139	1.79617
2.16806	4.02237	2.16289	4.2659
1.73445	3.75716	4.24567	8.02663
9.16007	7.64693	8.17092	7.29694
1.62605	1.06085	2.00268	2.52586
1.13823	0.618827	1.92257	1.74004
2.27647	4.6854	0.560749	2.9749
1.40924	3.84557	3.60482	8.47567
0.271008	3.53615	1.68225	6.84789
0.650419	1.23765	0.881177	1.8523
4.11932	3.71296	4.08546	3.81686
4.17352	12.2439	2.08278	3.7046
5.20335	7.51432	10.8946	9.99119
1.24664	6.09986	2.80375	10.3841
0.650419	2.69632	1.1215	2.52586
1.19243	3.09413	0.320428	1.17874
3.14369	5.34843	6.16824	6.06207
0.542016	1.76808	0.640856	1.34713
2.98109	13.9678	2.40321	12.517
2.00546	4.90641	1.20161	2.9749
5.63697	10.2548	8.17092	10.9454
2.27647	3.84557	1.84246	2.52586
2.76428	4.6412	2.56343	3.76073
6.23318	8.00054	3.60482	4.20977
4.39033	11.9345	2.96396	11.5067
0.867225	2.65211	0.961284	2.91877
1.40924	4.95061	6.48867	12.4609
7.20881	7.0281	6.16824	8.98084
4.82394	10.8737	5.04674	11.5067
1.78865	5.87885	2.56343	7.35306
3.4147	5.87885	3.84514	5.38851
7.75083	14.5424	7.20963	8.70019
1.84285	4.11078	3.28439	5.05172
0.704621	6.9397	2.16289	7.9705
1.68025	3.80136	0.640856	1.291
3.14369	3.27094	3.76503	3.7046
2.27647	4.15498	3.76503	7.52146
6.39579	8.04475	5.52738	7.35306
0.487814	2.2543	0	0.561303
0.650419	2.56371	0.560749	0.841954
1.30084	3.71296	1.1215	2.30134
0.921427	3.00573	0.560749	2.4136
1.40924	4.28758	1.44193	4.37816
0.108403	0.176808	0.560749	1.40326
0.433613	0.751432	0.961284	1.34713
16.3689	20.0677	22.1897	25.2586
2.43907	8.08895	2.40321	2.91877
0.433613	1.72387	1.04139	1.68391
4.87814	6.27667	6.8091	7.12854
8.45545	19.0068	3.04407	4.71494
2.49327	4.597	0.720963	2.80651
2.49327	5.92305	5.28706	11.6751
1.62605	3.22674	1.76235	2.07682
0.32521	2.21009	1.52203	5.10785
0.975629	5.52524	2.40321	10.4964
14.7428	23.869	11.6155	15.4919
0.975629	3.44775	5.6876	14.0887
1.57185	5.12742	1.28171	3.48008
5.36596	9.68022	6.24835	20.0385
1.13823	3.13834	1.36182	3.76073
1.84285	3.58035	3.12417	4.20977
1.84285	3.13834	1.52203	3.31169
4.22772	10.0338	9.69295	14.65
1.08403	2.2985	2.40321	8.25115
0.813024	2.91732	1.84246	7.9705
0.162605	12.8186	0.400535	6.45498
4.93234	9.2824	7.12953	11.2261
0.542016	1.32606	4.48599	9.20536
0.433613	4.02237	0.881177	7.01628
0.650419	1.50286	0.640856	1.62778
0.379411	1.67967	1.52203	2.69425
5.09495	7.33751	4.88653	6.23046
3.5231	6.23247	5.84781	8.86858
1.19243	2.65211	1.60214	2.91877
1.13823	2.87312	2.56343	5.66916
23.3067	21.7473	22.0294	20.8805
3.5773	10.299	7.69027	12.1803
4.11932	8.13315	2.96396	4.15364
0.921427	6.32087	8.89188	25.9883
3.95672	4.90641	7.12953	6.23046
7.15461	10.0338	6.24835	11.1138
0.596217	6.54188	2.96396	12.7416
6.01638	7.95634	4.48599	6.73563
3.63151	2.82892	3.60482	5.38851
2.60168	5.52524	0.80107	2.4136
7.58822	13.7468	8.0107	13.5835
0.704621	1.06085	2.40321	5.16399
0.433613	1.41446	0.881177	1.8523
1.84285	6.9397	3.36449	10.2718
7.26301	12.5091	15.5408	17.4565
9.16007	12.5533	6.32845	8.41954
6.12478	14.012	9.29242	13.7519
4.11932	6.76289	5.84781	6.96015
0.379411	2.3427	0.560749	3.59234
0.487814	3.44775	1.04139	3.08717
0.32521	0.70723	0.400535	1.45939
1.40924	5.12742	3.68492	11.4506
2.60168	4.77381	8.89188	10.4402
0.704621	3.27094	0.80107	2.80651
1.57185	1.10505	0.881177	1.06648
5.31176	6.01146	2.96396	7.80211
0.216806	0.0442019	0.160214	0.224521
3.4689	3.09413	3.52471	4.54655
2.38487	1.41446	3.20428	6.6795
0.433613	4.37599	0.720963	1.90843
1.30084	2.96153	1.04139	1.23487
1.57185	9.45921	0.961284	8.47567
0.704621	4.55279	1.20161	2.24521
0.975629	3.00573	2.3231	8.13889
7.80503	8.97298	4.40589	8.13889
0.921427	4.50859	1.28171	6.34272
0.758822	4.15498	0.400535	3.7046
2.81848	5.34843	4.24567	5.05172
4.66134	14.1888	4.24567	15.9971
0.758822	6.9397	0.640856	1.96456
1.19243	3.88977	2.96396	5.38851
6.34159	9.14979	7.69027	10.7209
2.27647	5.79045	2.243	3.98525
1.19243	6.32087	0.961284	4.15364
0.758822	2.82892	6.48867	15.6042
0.271008	1.19345	0.320428	0.336782
0.433613	1.81228	0.80107	1.291
1.78865	2.82892	0.80107	1.62778
0.758822	3.09413	0.320428	1.12261
1.78865	3.35934	1.68225	1.74004
2.05966	5.70205	1.28171	1.74004
2.76428	3.84557	2.56343	3.59234
1.40924	1.81228	1.20161	1.79617
0.487814	2.12169	1.52203	5.61303
1.73445	2.47531	2.56343	3.1433
0.975629	4.50859	9.93327	16.5584
11.816	20.2887	14.6596	17.681
2.98109	3.53615	5.04674	6.1182
0.596217	1.90068	1.68225	4.2659
0.542016	3.71296	2.08278	8.47567
0.32521	0.70723	0.720963	0.785824
0.758822	2.60791	1.36182	2.30134
1.24664	4.28758	0.80107	7.01628
0.758822	3.75716	2.16289	8.47567
1.51764	4.19918	0.720963	8.02663
3.03529	9.63601	2.40321	5.66916
3.5231	9.94543	3.28439	9.71054
2.33067	2.56371	2.08278	4.15364
7.26301	9.98963	17.944	14.7061
2.98109	3.88977	8.65156	15.2113
4.98655	7.73533	5.36717	6.34272
1.73445	1.10505	1.76235	3.76073
0.216806	2.12169	0.640856	0.785824
14.526	22.0125	17.6235	19.1965
0.650419	2.91732	0.240321	1.06648
0.379411	1.54707	1.04139	2.07682
0.596217	4.77381	0.961284	3.59234
1.95126	4.11078	1.52203	2.02069
0.867225	1.59127	1.60214	3.87299
1.30084	5.70205	3.76503	8.86858
8.99746	15.3823	11.215	16.6146
6.9378	13.6584	12.2564	13.9764
5.63697	10.4316	7.61017	13.359
0.32521	2.2985	4.08546	12.4609
0.433613	1.50286	1.20161	5.16399
0.542016	1.23765	1.1215	2.58199
3.90252	4.77381	6.8892	11.6751
0.487814	1.01664	0.560749	1.68391
0.162605	1.01664	0.160214	0.898084
0.542016	12.1555	3.60482	15.9971
1.62605	3.84557	0.720963	2.4136
3.84831	7.55853	1.28171	3.36782
6.28738	15.7359	9.53274	19.3088
3.4689	9.54761	1.52203	3.98525
3.90252	11.0505	3.04407	10.5525
1.68025	3.09413	1.28171	0.841954
0.921427	8.08895	4.00535	10.1596
0.921427	3.35934	0.160214	1.17874
0.813024	3.44775	0.640856	1.90843
29.1062	34.5659	20.7477	22.1715
3.08949	10.4758	1.28171	4.71494
0.542016	2.12169	1.92257	3.36782
6.28738	13.128	12.1763	23.3502
1.40924	5.52524	9.61284	12.5732
24.8243	36.5992	22.5101	26.8864
17.3987	24.6647	9.1322	14.5939
7.53402	15.2939	9.21231	19.6456
0.216806	1.98908	0	1.8523
1.02983	8.08895	1.44193	6.17433
0.108403	1.14925	0.400535	0.280651
0.487814	3.58035	0.400535	3.31169
4.39033	10.6085	5.84781	6.45498
1.84285	5.56944	2.00268	4.49042
0.975629	3.66876	0.640856	1.62778
4.28193	3.71296	5.28706	6.84789
0.975629	0.751432	1.52203	2.18908
1.57185	6.23247	2.243	4.71494
1.08403	0.839836	3.60482	2.75038
0.650419	2.2543	1.52203	3.31169
1.19243	1.72387	2.16289	3.81686
0.379411	0.884038	1.36182	1.79617
2.71008	4.597	7.53006	12.91
10.9487	11.7577	7.9306	7.52146
2.22227	12.4207	4.16556	8.02663
0.379411	2.07749	0	2.13295
2.92689	13.3932	2.72364	9.8228
1.35504	5.26003	1.60214	8.02663
0.487814	2.3427	0.400535	2.35747
0.704621	4.86221	1.44193	5.83755
1.46344	3.93397	1.68225	3.25556
2.60168	9.90123	1.20161	3.19943
0.813024	4.42019	0.560749	5.22011
47.2096	47.296	61.1217	54.1657
3.03529	5.12742	1.60214	2.9749
3.95672	5.92305	6.32845	8.13889
16.8567	11.9345	26.916	30.6471
1.19243	3.62456	1.84246	4.43429
0.433613	3.49195	0.560749	5.50077
0.379411	3.22674	1.68225	8.92471
9.10587	8.04475	6.40856	7.12854
0.921427	2.65211	0.160214	0.729693
0.271008	5.12742	0.160214	2.07682
0.379411	1.76808	0.80107	2.24521
1.57185	2.16589	1.44193	3.1433
1.78865	5.26003	0.961284	3.42395
1.57185	6.32087	0.480642	1.90843
0.758822	7.82374	5.04674	16.6707
1.95126	6.14406	1.84246	3.36782
0.704621	5.56944	0.80107	2.24521
3.03529	8.97298	4.08546	8.36341
1.30084	4.77381	1.76235	5.05172
2.43907	3.44775	1.20161	4.60268
1.19243	4.33179	0.80107	1.62778
1.02983	3.13834	1.60214	3.25556
0.216806	0.884038	0.160214	0.280651
1.89706	6.80709	1.92257	6.62337
6.721	9.415	6.32845	6.39885
14.3634	18.1228	15.6209	14.65
4.55293	9.3266	9.93327	13.3029
1.19243	3.13834	2.3231	3.64847
0.542016	2.82892	0.640856	2.80651
1.84285	1.90068	5.76771	10.3841
3.73991	4.55279	1.68225	2.86264
1.51764	3.80136	0.720963	1.34713
4.33613	5.43683	2.56343	4.60268
3.4689	10.078	4.48599	12.2925
3.03529	3.62456	3.20428	6.17433
0.216806	1.41446	0.961284	0.898084
1.40924	3.66876	2.08278	5.61303
0.542016	3.58035	0.560749	3.48008
1.35504	5.92305	2.00268	7.35306
0.433613	1.76808	0.720963	1.40326
0.271008	1.37026	0.400535	1.23487
6.39579	7.82374	5.04674	8.64406
1.30084	2.91732	0.640856	0.785824
1.02983	3.80136	0.720963	1.45939
0.975629	3.22674	0.640856	1.74004
6.6668	10.6085	4.5661	8.5318
0.704621	2.07749	0.240321	0.617433
3.5231	8.84038	1.60214	4.09751
0.32521	0.972442	0.160214	1.96456
5.74537	7.38172	7.20963	9.0931
19.5668	19.8909	18.1042	21.0489
1.24664	5.08322	0.961284	1.57165
0.704621	7.95634	1.04139	5.38851
1.89706	2.21009	1.1215	1.12261
0.596217	1.23765	0.320428	0.954215
0.704621	7.0281	0.160214	0.561303
1.51764	4.95061	1.1215	3.25556
4.11932	11.3157	3.36449	9.0931
2.49327	3.84557	7.44995	17.6249
5.42016	2.87312	5.28706	8.5318
2.92689	2.87312	4.88653	3.59234
0.379411	1.72387	0.240321	2.46973
0.867225	0.92824	0.720963	1.57165
0.650419	1.32606	1.36182	1.68391
3.84831	7.11651	3.68492	6.28659

## Sheet: Figure 7d, e
Figure 7d, e. Annotation of Aged HSC open DARs based on H3K27ac and H3K4me1 datasets
				Annotation	Annotation	K27ac_p0.01	K4me1_p0.01	Y_ATAC	Y_ATAC_stim	A_ATAC	A_ATAC_stim	AgedHSC_K27ac	Aged HSC_K27ac_stimulation	PBS_1	PBS_2	LPS_1	LPS_2
chr1	13915018	13915596	chr1:13915018-13915596	Intergenic	inactive	0	0	0.975629	2.96396	2.56371	4.43429	0.276848	0.373745	0.519931	1.38648	1.38648	0.693241
chr1	14924748	14925269	chr1:14924748-14925269	Intergenic	inactive	0	0	3.84831	11.9359	7.29331	16.2216	0.885913	0.523242	3.4662	3.81282	5.71924	5.54593
chr1	15286373	15287120	chr1:15286373-15287120	Intergenic	primed	0	1	3.57731	6.08813	10.6969	11.6751	1.21813	0.523242	2.25303	2.42634	1.7331	1.55979
chr1	15678906	15679311	chr1:15678906-15679311	intron (NM_001098528, intron 1 of 1)	active	1	1	0.32521	1.1215	6.58608	5.05172	1.88257	1.86872	0.519931	1.03986	0.866551	0.34662
chr1	15883289	15884059	chr1:15883289-15884059	exon (NM_001033288, exon 2 of 5)	active	1	1	3.79411	2.48332	4.6412	6.28659	1.88257	1.49498	1.55979	2.77296	2.25303	1.38648
chr1	18057787	18058899	chr1:18057787-18058899	Intergenic	primed	0	1	3.2521	6.8091	5.87885	7.63372	0.719804	0.597991	2.59965	1.03986	2.59965	1.55979
chr1	32172285	32173021	chr1:32172285-32173021	promoter	promoter	0	1	5.25755	10.7343	15.7801	20.8243	0.276848	0.822238	3.81282	3.81282	3.81282	3.98614
chr1	33624796	33625316	chr1:33624796-33625316	intron (NM_008922, intron 7 of 13)	active	1	1	1.02983	0.640856	4.50859	3.7046	1.05202	1.27073	0.17331	1.38648	1.38648	2.42634
chr1	36173527	36173870	chr1:36173527-36173870	intron (NM_198899, intron 24 of 40)	active	1	1	0.379411	0.640856	2.60791	2.9749	3.1007	1.49498	0	0.693241	0.519931	1.21317
chr1	38587315	38587604	chr1:38587315-38587604	intron (NM_001290814, intron 1 of 21)	active	1	1	0.596218	0.80107	1.67967	1.12261	0.775174	0.822238	0.17331	0.34662	1.03986	0.693241
chr1	39698435	39698837	chr1:39698435-39698837	intron (NM_001145660, intron 4 of 14)	active	1	1	1.08403	0.80107	3.31514	4.15364	2.71311	2.31722	1.7331	2.07972	1.90641	1.03986
chr1	51288640	51289467	chr1:51288640-51289467	promoter	promoter	1	1	17.2903	8.57145	25.3277	18.1862	14.1192	8.52138	16.4645	14.3847	8.83882	8.66551
chr1	66881764	66882181	chr1:66881764-66882181	Intergenic	inactive	1	0	1.02983	2.16289	3.22674	4.88333	1.9933	1.86872	3.98614	1.38648	1.03986	1.7331
chr1	72599702	72600135	chr1:72599702-72600135	intron (NM_018817, intron 8 of 16)	primed	0	1	0.596218	0.320428	3.97817	4.77107	0.166109	0.597991	0.34662	0.17331	0.17331	0.34662
chr1	77281808	77282121	chr1:77281808-77282121	Intergenic	primed	0	1	0.271008	1.28171	3.80136	7.68985	0.719804	0.747489	0.693241	0.519931	1.21317	1.03986
chr1	85111578	85111953	chr1:85111578-85111953	Intergenic	active	1	1	2.65588	2.96396	10.3432	6.56724	1.77183	2.24247	3.81282	1.7331	1.90641	1.21317
chr1	85600481	85601287	chr1:85600481-85601287	5' UTR (NM_001013817, exon 1 of 17)	active	1	1	10.8945	9.85316	15.8685	15.5481	10.9632	10.5396	4.33276	3.4662	8.14558	5.026
chr1	98028013	98028303	chr1:98028013-98028303	intron (NM_013626, intron 1 of 25)	primed	0	1	0.433613	0.560749	2.51951	0.785824	0.553696	0	0.34662	0.866551	0.866551	2.77296
chr1	98589288	98590054	chr1:98589288-98590054	Intergenic	inactive	1	0	2.98109	4.16557	3.62456	3.81686	1.77183	1.56973	1.38648	2.94627	2.77296	2.25303
chr1	112378756	112379138	chr1:112378756-112379138	Intergenic	inactive	0	0	0.975629	1.52203	3.22674	2.30134	0	0.822238	0.866551	0.519931	1.38648	2.07972
chr1	112379847	112380343	chr1:112379847-112380343	Intergenic	inactive	0	0	1.51764	1.36182	3.62456	4.49042	0	0.298996	2.07972	1.90641	1.38648	0.519931
chr1	112416491	112417104	chr1:112416491-112417104	Intergenic	inactive	0	0	0.813024	1.92257	3.84557	5.78142	0.221478	0.67274	0.866551	0.519931	0.693241	1.38648
chr1	112451602	112452095	chr1:112451602-112452095	Intergenic	inactive	0	0	2.11386	2.64353	3.62456	3.98525	0.110739	0.448493	1.03986	2.59965	1.21317	1.38648
chr1	112456008	112456662	chr1:112456008-112456662	Intergenic	inactive	0	0	2.54747	4.88653	4.46439	8.08276	0.442957	0.224247	2.42634	1.90641	1.90641	1.38648
chr1	114039435	114040066	chr1:114039435-114040066	Intergenic	primed	0	1	4.22772	4.08546	12.4649	10.2718	0.442957	0.523242	6.41248	6.23917	2.59965	2.42634
chr1	114165241	114165892	chr1:114165241-114165892	Intergenic	inactive	0	0	0.433613	0.961284	2.3869	2.02069	0.664435	0.597991	0.693241	0.17331	0.866551	1.7331
chr1	123839319	123839644	chr1:123839319-123839644	intron (NM_199021, intron 3 of 25)	primed	0	1	0.542016	0	1.59127	0.673563	0.442957	0.67274	0.693241	0.34662	0.17331	0.17331
chr1	127306316	127306734	chr1:127306316-127306734	intron (NM_145128, intron 2 of 17)	active	1	1	0.813024	1.20161	1.59127	3.08716	0.221478	1.04648	0.866551	0.693241	0.34662	1.03986
chr1	132803859	132804271	chr1:132803859-132804271	Intergenic	active	1	1	0.813024	0.320428	5.79045	1.57165	1.32887	0.224247	1.7331	2.59965	0.693241	1.7331
chr1	144086033	144086499	chr1:144086033-144086499	Intergenic	active	1	1	2.76428	6.40856	4.24338	6.1182	1.71646	2.09297	4.33276	4.33276	3.81282	4.85269
chr1	144853145	144853829	chr1:144853145-144853829	Intergenic	active	2	1	0.975629	1.1215	7.24911	5.16398	2.49163	1.86872	3.63951	3.11958	2.07972	2.59965
chr1	145784414	145784635	chr1:145784414-145784635	Intergenic	inactive	0	0	0.216806	0.080107	0.839836	2.02069	0.0553696	0.0747489	0.17331	0.34662	0.17331	0.34662
chr1	150164651	150165399	chr1:150164651-150165399	promoter	promoter	1	1	15.9895	13.6983	20.3771	15.3797	1.49498	2.61621	17.5043	17.5043	11.4385	11.4385
chr1	150218708	150219313	chr1:150218708-150219313	Intergenic	primed	0	1	0.487814	0.720963	3.04993	2.69425	0.332217	0.67274	1.55979	0.866551	1.03986	1.90641
chr1	168362379	168362936	chr1:168362379-168362936	intron (NM_183355, intron 2 of 8)	active	1	1	4.76974	7.04942	8.75198	13.8642	6.47824	5.75567	8.83882	4.33276	8.31889	10.052
chr1	172580268	172580574	chr1:172580268-172580574	TTS (NM_029084)	active	1	1	0.379411	2.3231	3.49195	7.07241	0.498326	2.01822	0.693241	0.519931	0.34662	2.25303
chr1	193191533	193192197	chr1:193191533-193192197	intron (NM_153137, intron 8 of 15)	active	1	1	8.23864	5.60749	14.2772	7.91437	6.86583	5.97991	5.37262	5.19931	5.89255	5.54593
chr10	6240913	6241382	chr10:6240913-6241382	Intergenic	primed	0	1	0.487814	0.881177	4.50859	7.85824	0.332217	1.49498	0.519931	0.34662	0.17331	0.34662
chr10	21773560	21773891	chr10:21773560-21773891	Intergenic	inactive	0	0	0.271008	0.881177	1.90068	3.64847	0.609065	1.42023	1.03986	0.519931	1.03986	0.34662
chr10	27265756	27266314	chr10:27265756-27266314	intron (NM_008481, intron 13 of 63)	primed	0	1	1.73445	2.40321	5.03902	5.33238	0.276848	0.149498	2.94627	2.25303	0.693241	1.21317
chr10	27863500	27863970	chr10:27863500-27863970	Intergenic	inactive	1	0	0.542016	2.3231	3.71296	23.7992	1.21813	2.31722	0.693241	1.38648	0.693241	0.866551
chr10	28074311	28075281	chr10:28074311-28075281	promoter	promoter	1	0	22.0058	26.7557	31.8254	30.1981	1.60572	1.19598	19.5841	12.9983	11.9584	13.5182
chr10	28105208	28105640	chr10:28105208-28105640	intron (NM_008983, intron 1 of 31)	active	1	1	1.68025	2.72364	5.92305	4.15364	0.830543	2.16772	1.55979	1.03986	0.693241	1.03986
chr10	28516062	28516533	chr10:28516062-28516533	intron (NM_008983, intron 13 of 31)	active	1	1	7.04621	4.96664	6.63028	3.87299	1.43961	0.597991	3.63951	6.93241	5.89255	6.7591
chr10	32889684	32890450	chr10:32889684-32890450	promoter	promoter	0	0	6.17898	10.2537	10.2548	9.65441	0.387587	0.224247	4.85269	4.85269	3.81282	3.11958
chr10	44564909	44565509	chr10:44564909-44565509	Intergenic	primed	0	1	1.02983	1.20161	2.16589	3.64847	0.553696	0.373745	2.42634	0.519931	0.519931	3.29289
chr10	50638612	50639046	chr10:50638612-50639046	intron (NM_198007, intron 5 of 41)	active	1	1	0.542016	0.560749	1.32606	1.06648	1.38424	0.971736	0.866551	0.693241	1.21317	1.55979
chr10	52133414	52133954	chr10:52133414-52133954	intron (NM_011282, intron 17 of 43)	active	1	1	3.3063	3.76503	10.2548	10.7209	1.38424	0.298996	7.45234	5.026	2.25303	3.11958
chr10	53536551	53536900	chr10:53536551-53536900	TTS (NM_027830)	inactive	0	0	0.216806	0.560749	3.04993	1.01034	0.221478	0.224247	0.693241	0.34662	0.519931	0.34662
chr10	64049043	64049619	chr10:64049043-64049619	intron (NM_178678, intron 2 of 2)	primed	0	1	1.35504	5.76771	3.40355	8.02663	0.332217	0.523242	2.25303	1.90641	1.21317	1.7331
chr10	68976518	68976974	chr10:68976518-68976974	Intergenic	primed	0	1	0.704621	1.04139	4.5528	7.07241	0.442957	0.822238	1.38648	0.693241	0.693241	0.17331
chr10	69611776	69612291	chr10:69611776-69612291	intron (NM_170730, intron 1 of 17)	active	1	1	5.74537	8.57145	24.3994	32.5556	1.49498	2.39197	11.4385	7.10572	5.37262	4.33276
chr10	70483687	70484139	chr10:70483687-70484139	intron (NM_024244, intron 4 of 13)	primed	0	1	0.379411	0.720963	3.00573	1.90843	0.387587	0.373745	0.866551	0.866551	0.34662	0.34662
chr10	74147938	74148412	chr10:74147938-74148412	intron (NM_001142735, intron 3 of 32)	primed	0	1	0.108403	0.320428	2.78472	7.01628	0.664435	0.896987	0.34662	0.17331	0.34662	0.17331
chr10	89464891	89465354	chr10:89464891-89465354	intron (NM_009108, intron 7 of 8)	active	1	1	1.84285	19.8665	2.4311	20.9366	3.1007	6.20416	2.42634	1.7331	2.25303	1.90641
chr10	89771863	89772279	chr10:89771863-89772279	intron (NM_029166, intron 1 of 20)	active	1	1	1.35504	1.52203	1.41446	1.74004	2.71311	2.39197	2.07972	1.55979	0.866551	1.03986
chr10	92325283	92325767	chr10:92325283-92325767	intron (NR_046027, intron 2 of 8)	primed	0	1	0.32521	0.560749	4.37599	2.35747	0.387587	0.149498	1.03986	0.866551	0.519931	0.34662
chr10	95193994	95194384	chr10:95193994-95194384	intron (NM_009950, intron 2 of 2)	active	1	1	2.54747	0.480642	4.15498	0.841954	1.55035	0.822238	1.7331	1.21317	0.866551	0.519931
chr10	99328632	99328985	chr10:99328632-99328985	Intergenic	active	1	1	1.62605	0.400535	3.22674	1.40326	0.276848	0.0747489	2.59965	2.07972	0.866551	1.7331
chr10	105626616	105627078	chr10:105626616-105627078	Intergenic	primed	0	1	0.650419	2.08278	1.06085	4.54655	0	0.67274	0.519931	0.34662	0.866551	0.693241
chr10	106585222	106585587	chr10:106585222-106585587	intron (NR_131026, intron 3 of 6)	primed	0	1	0.216806	0.560749	1.10505	2.24521	0	0.298996	0.34662	0.34662	0.693241	0
chr10	106585649	106586147	chr10:106585649-106586147	intron (NR_131026, intron 3 of 6)	inactive	0	0	1.35504	2.96396	1.63547	2.63812	0	0.298996	2.07972	1.7331	2.59965	2.59965
chr10	107725774	107726432	chr10:107725774-107726432	Intergenic	inactive	0	0	1.13823	1.44193	2.16589	1.68391	0	0.224247	0.519931	0.866551	1.21317	0.17331
chr10	107872466	107873100	chr10:107872466-107873100	intron (NM_001177567, intron 17 of 57)	active	1	1	1.89706	1.92257	2.21009	3.36782	2.38089	1.79397	2.77296	2.07972	1.21317	4.33276
chr10	109985986	109986759	chr10:109985986-109986759	intron (NM_001081035, intron 1 of 38)	active	1	1	9.48528	20.988	11.9787	28.0651	21.6495	22.7237	12.305	14.5581	10.9185	11.0919
chr10	111984615	111984870	chr10:111984615-111984870	TTS (NM_028608)	active	1	1	0.32521	1.28171	2.47531	3.7046	1.05202	1.64448	1.38648	1.90641	0.866551	1.03986
chr10	125264914	125265820	chr10:125264914-125265820	intron (NM_011391, intron 4 of 6)	active	1	1	4.22772	6.24835	5.74625	6.17433	1.32887	0.298996	4.50607	4.33276	3.81282	4.67938
chr11	12232295	12232842	chr11:12232295-12232842	Intergenic	primed	0	1	1.40924	0.881177	3.49195	2.46973	0.387587	0.373745	0.34662	2.94627	1.03986	0.866551
chr11	30999924	31000417	chr11:30999924-31000417	intron (NM_023906, intron 2 of 9)	active	1	1	2.87268	2.40321	9.3266	3.64847	3.59902	3.3637	3.98614	2.94627	2.07972	1.7331
chr11	31169224	31170442	chr11:31169224-31170442	Intergenic	active	2	1	6.6668	8.25102	11.1831	15.7165	2.93459	3.88694	6.58579	5.89255	7.62565	5.71924
chr11	66168237	66168697	chr11:66168237-66168697	promoter	promoter	1	0	3.4147	3.28439	10.0338	7.74598	0.719804	0.747489	2.25303	2.25303	1.03986	1.55979
chr11	92606706	92607152	chr11:92606706-92607152	Intergenic	active	1	1	0.271008	0.320428	1.59127	8.41954	1.05202	1.86872	0.17331	0.17331	0.519931	0.34662
chr12	16170113	16170618	chr12:16170113-16170618	Intergenic	active	1	1	1.89706	9.37252	2.03329	9.42989	0.719804	2.09297	4.50607	2.59965	1.03986	1.55979
chr12	21472486	21472969	chr12:21472486-21472969	Intergenic	inactive	0	0	0.542016	2.08278	1.14925	3.42395	0.442957	0.448493	1.55979	2.94627	1.38648	1.03986
chr12	26459958	26460482	chr12:26459958-26460482	Intergenic	active	1	1	5.74537	3.28439	6.09986	3.98525	6.75509	2.76571	6.06586	4.15945	4.15945	5.19931
chr12	26478030	26478548	chr12:26478030-26478548	3' UTR (NM_020557, exon 5 of 5)	primed	0	1	0.975629	1.1215	3.75716	4.88333	0.442957	0.747489	1.55979	0.866551	1.03986	0.519931
chr12	35294620	35295050	chr12:35294620-35295050	Intergenic	inactive	0	0	1.08403	4.32578	3.71296	7.35307	0.387587	0.597991	1.03986	0.866551	0.34662	1.38648
chr12	35338262	35338903	chr12:35338262-35338903	Intergenic	inactive	0	0	0.758822	5.28706	1.32606	4.54655	0.221478	0.896987	1.03986	0.34662	1.38648	1.03986
chr12	36136225	36136751	chr12:36136225-36136751	intron (NM_025840, intron 1 of 11)	inactive	0	0	1.95126	0.720963	5.12742	2.30134	0.387587	0.224247	2.07972	3.63951	1.21317	2.25303
chr12	40027272	40027863	chr12:40027272-40027863	Intergenic	active	2	1	1.13823	1.84246	2.3869	4.15364	1.16276	0.822238	2.42634	1.03986	1.55979	0.693241
chr12	50999547	51000085	chr12:50999547-51000085	Intergenic	active	2	1	3.19789	4.00535	8.30996	8.58793	0.996652	1.12123	1.7331	1.90641	1.03986	1.21317
chr12	53484898	53485562	chr12:53484898-53485562	intron (NM_013780, intron 2 of 11)	active	1	1	3.63151	2.40321	12.6859	7.9705	3.98661	3.58795	4.50607	6.23917	1.7331	1.21317
chr12	59021298	59021646	chr12:59021298-59021646	intron (NM_025656, intron 6 of 9)	inactive	1	0	1.95126	1.52203	4.46439	2.58199	1.71646	0.448493	1.7331	3.98614	2.59965	3.29289
chr12	61522915	61523354	chr12:61522915-61523354	promoter	promoter	1	1	1.30084	3.4446	6.01146	7.74598	0.498326	0.448493	1.38648	0.17331	1.55979	2.07972
chr12	61994184	61994894	chr12:61994184-61994894	Intergenic	inactive	1	0	3.3605	6.08813	6.63028	9.93506	1.10739	1.27073	4.15945	3.98614	6.41248	6.23917
chr12	89811977	89812726	chr12:89811977-89812726	promoter	promoter	2	1	16.8567	23.952	21.3053	30.9278	1.32887	0.67274	13.3449	9.70537	5.19931	7.27903
chr12	92737805	92738418	chr12:92737805-92738418	Intergenic	active	1	1	7.42562	5.20696	11.9787	8.86858	2.15941	2.09297	9.01213	5.37262	3.63951	4.85269
chr12	103214258	103214695	chr12:103214258-103214695	intron (NM_133364, intron 3 of 4)	inactive	0	0	0.433613	0.640856	2.3427	2.18908	0.332217	0.224247	0.866551	0.17331	0	0
chr12	108914611	108915451	chr12:108914611-108915451	intron (NM_177602, intron 2 of 6)	active	1	1	6.8836	5.36717	13.5258	7.12854	3.70976	2.76571	5.54593	3.29289	3.98614	3.29289
chr12	108937535	108937984	chr12:108937535-108937984	intron (NM_177602, intron 2 of 6)	active	1	1	3.5231	5.28706	6.76289	5.38851	1.55035	1.04648	3.63951	3.11958	2.59965	1.7331
chr12	114468832	114469377	chr12:114468832-114469377	TTS (NR_106062)	active	1	1	0.650419	0.881177	5.43683	8.70019	2.21478	2.76571	0.866551	1.55979	1.90641	0.34662
chr12	114512927	114513585	chr12:114512927-114513585	TTS (NR_106063)	active	1	1	0.216806	1.04139	4.50859	7.52146	0.996652	2.09297	0.693241	1.7331	0.866551	1.03986
chr12	114564387	114564780	chr12:114564387-114564780	Intergenic	primed	0	1	1.08403	1.92257	4.5528	6.84789	0.498326	0.67274	3.11958	3.11958	2.25303	2.77296
chr13	6642490	6642850	chr13:6642490-6642850	intron (NM_001291071, intron 1 of 21)	active	1	1	5.36596	9.85316	15.4707	17.1197	5.75843	3.3637	4.85269	6.23917	7.97227	7.62565
chr13	6836815	6837819	chr13:6836815-6837819	Intergenic	primed	0	1	3.84831	6.64888	4.7738	7.63372	0.664435	0.747489	2.77296	4.67938	3.11958	5.37262
chr13	15929936	15930377	chr13:15929936-15930377	Intergenic	primed	0	1	0.758822	1.84246	1.54707	5.83755	0.276848	0.597991	1.03986	1.55979	0.519931	1.03986
chr13	15931546	15931986	chr13:15931546-15931986	Intergenic	primed	0	1	1.51764	2.16289	5.65784	2.9749	0.442957	0.448493	3.63951	3.29289	3.98614	2.07972
chr13	69506351	69506638	chr13:69506351-69506638	intron (NM_198600, intron 7 of 12)	primed	0	1	0.650419	0.400535	2.16589	0.729693	0.221478	0.448493	0.866551	1.38648	0.519931	1.55979
chr13	69821297	69821719	chr13:69821297-69821719	Intergenic	active	1	1	0.921427	0.720963	10.5201	3.42395	0.442957	0	1.55979	2.94627	1.90641	1.03986
chr13	79443021	79443630	chr13:79443021-79443630	Intergenic	inactive	0	0	1.24664	1.44193	8.97299	14.4816	0.387587	0.373745	1.03986	0.866551	0.693241	0.693241
chr13	85724019	85724986	chr13:85724019-85724986	Intergenic	active	1	1	4.44453	6.16824	10.4316	12.2364	1.66109	3.88694	8.83882	7.79896	4.15945	4.50607
chr13	90233791	90234495	chr13:90233791-90234495	Intergenic	active	1	1	8.94326	22.6703	9.3266	19.4772	1.66109	3.58795	15.078	14.9047	7.97227	11.2652
chr13	90515741	90516418	chr13:90515741-90516418	Intergenic	inactive	1	0	20.8676	34.446	21.1285	29.0193	1.32887	1.49498	24.0901	24.2634	24.6101	31.8891
chr13	95567152	95567489	chr13:95567152-95567489	Intergenic	active	1	1	0.487814	0.320428	1.98909	0.898084	1.60572	0.597991	0.17331	0.34662	1.03986	0.693241
chr13	115178135	115178713	chr13:115178135-115178713	Intergenic	inactive	0	0	0.542016	0.961284	0.663028	0.729693	0.221478	0	1.21317	0.34662	0.519931	0.693241
chr13	119998619	119999175	chr13:119998619-119999175	Intergenic	inactive	0	0	7.26301	8.41124	10.8295	10.2718	0.553696	0.224247	6.06586	5.026	4.50607	5.19931
chr13	120069976	120071238	chr13:120069976-120071238	Intergenic	primed	0	1	6.01638	6.32845	8.61937	8.08276	0.166109	0.822238	5.71924	5.026	5.19931	6.7591
chr14	15784900	15785686	chr14:15784900-15785686	Intergenic	primed	0	2	4.17352	6.40856	7.0281	9.03697	0.941283	1.71922	4.50607	3.81282	2.25303	2.77296
chr14	18462417	18462915	chr14:18462417-18462915	Intergenic	active	1	1	1.40924	7.53006	8.75198	21.7785	2.04867	3.06471	2.07972	2.42634	5.026	3.63951
chr14	40902565	40903109	chr14:40902565-40903109	Intergenic	active	1	1	6.61259	10.9747	12.3323	17.6249	8.13933	7.10115	9.53206	8.4922	5.026	4.33276
chr14	43168094	43169166	chr14:43168094-43169166	Intergenic	active	1	2	2.22227	3.28439	10.6969	6.96015	1.16276	2.09297	2.77296	1.55979	1.38648	1.21317
chr14	85032993	85033337	chr14:85032993-85033337	Intergenic	inactive	0	0	0.162605	1.36182	1.28186	4.2659	0.166109	0.224247	0.866551	0.34662	0.34662	0.693241
chr14	86243580	86244213	chr14:86243580-86244213	Intergenic	primed	0	2	3.2521	3.36449	4.6854	3.76073	0.166109	0.822238	3.81282	4.33276	3.11958	4.50607
chr14	87478295	87478948	chr14:87478295-87478948	intron (NM_001253755, intron 6 of 11)	inactive	0	0	2.16806	1.28171	4.6412	1.8523	0.276848	0.149498	1.03986	2.42634	3.29289	2.07972
chr14	93757890	93758159	chr14:93757890-93758159	intron (NM_001081377, intron 1 of 3)	inactive	0	0	0.921427	0.961284	1.32606	1.8523	0.110739	0.224247	1.55979	1.03986	1.38648	1.90641
chr14	93890499	93891370	chr14:93890499-93891370	promoter	promoter	0	1	6.23318	9.37252	9.54761	13.6958	0.442957	0.149498	6.23917	5.19931	3.98614	5.71924
chr14	102828498	102828942	chr14:102828498-102828942	Intergenic	active	1	1	2.60168	3.28439	4.597	4.99559	1.05202	2.46671	1.55979	2.25303	2.59965	1.55979
chr14	105588654	105589072	chr14:105588654-105589072	promoter	promoter	1	1	0.650419	3.04407	5.39263	10.7209	1.77183	3.13945	2.42634	1.21317	0.519931	0.519931
chr14	121102616	121103053	chr14:121102616-121103053	intron (NM_134082, intron 2 of 26)	active	2	1	1.84285	1.52203	7.82374	6.51111	1.16276	1.71922	0.519931	1.21317	1.21317	1.55979
chr14	121591490	121592083	chr14:121591490-121592083	intron (NM_134074, intron 37 of 52)	active	1	1	3.03529	2.00268	8.48676	5.27625	2.60237	1.49498	4.15945	3.63951	5.026	6.41248
chr14	122181271	122181974	chr14:122181271-122181974	promoter	promoter	1	1	27.8054	25.3939	27.5378	23.2941	3.04533	2.46671	18.3709	20.4506	16.9844	22.0104
chr14	122533899	122534836	chr14:122533899-122534836	promoter	promoter	1	1	26.342	28.0375	29.7037	26.1006	2.27015	1.94347	24.2634	22.7036	21.6638	17.851
chr15	6080779	6081856	chr15:6080779-6081856	Intergenic	active	2	1	4.76974	3.36449	6.67449	5.89368	2.04867	1.49498	5.19931	2.42634	3.29289	5.89255
chr15	9596423	9597057	chr15:9596423-9597057	intron (NM_001305042, intron 31 of 36)	inactive	0	0	0.650419	0.80107	1.50286	2.86264	0.553696	0.822238	1.38648	0.519931	0.34662	0.866551
chr15	10685885	10686325	chr15:10685885-10686325	intron (NM_001166408, intron 2 of 17)	primed	0	1	0.704621	2.88385	3.27094	7.85824	0.442957	1.04648	1.21317	1.38648	1.55979	1.38648
chr15	12856766	12857183	chr15:12856766-12857183	intron (NM_026799, intron 10 of 34)	active	1	1	0.596218	1.28171	2.65211	2.02069	0.719804	0.298996	1.03986	0.34662	1.03986	0.519931
chr15	25269439	25270141	chr15:25269439-25270141	Intergenic	inactive	0	0	1.24664	7.04942	1.59127	7.18467	0.221478	0.896987	2.59965	2.59965	3.29289	3.4662
chr15	25392214	25393084	chr15:25392214-25393084	intron (NM_027395, intron 1 of 1)	active	2	1	10.2983	6.48867	11.2715	6.96015	2.547	1.94347	8.83882	8.4922	5.89255	5.026
chr15	32199807	32200171	chr15:32199807-32200171	Intergenic	inactive	0	0	0.32521	0.320428	3.40355	2.30134	0	0	0.693241	0	0.17331	0.519931
chr15	41825327	41825772	chr15:41825327-41825772	intron (NM_001130165, intron 8 of 13)	active	1	1	0.650419	0.320428	3.27094	1.8523	3.37754	1.34548	1.38648	1.21317	0.34662	0
chr15	41846316	41846882	chr15:41846316-41846882	intron (NM_001130164, intron 1 of 5)	active	1	1	4.60714	6.8091	15.2497	11.8996	10.1326	6.65265	6.06586	6.93241	9.01213	10.9185
chr15	44175964	44176436	chr15:44175964-44176436	Intergenic	inactive	0	0	0.32521	1.20161	7.51432	9.20536	0.0553696	0.224247	1.03986	0.17331	0	0.693241
chr15	55217867	55218415	chr15:55217867-55218415	intron (NM_145470, intron 7 of 8)	active	1	1	8.61805	4.80642	10.8737	9.14923	2.10404	1.94347	9.87868	8.4922	9.70537	8.14558
chr15	64021847	64022162	chr15:64021847-64022162	intron (NM_144846, intron 1 of 11)	active	1	1	0.813024	0.560749	3.62456	2.58199	1.05202	1.42023	1.03986	0.693241	0.34662	1.03986
chr15	66964837	66965153	chr15:66964837-66965153	intron (NM_008681, intron 1 of 15)	active	1	1	2.43907	1.44193	6.05566	3.25556	4.76178	1.94347	1.55979	4.15945	3.4662	3.29289
chr15	90232499	90232695	chr15:90232499-90232695	Intergenic	inactive	0	0	0.32521	0.080107	2.82892	1.12261	0.110739	0.149498	1.03986	0	0.17331	0
chr15	90666832	90667265	chr15:90666832-90667265	intron (NM_025815, intron 1 of 19)	active	1	1	0.704621	1.28171	3.18254	2.86264	1.55035	0.971736	1.03986	1.03986	1.03986	2.42634
chr15	92050927	92051770	chr15:92050927-92051770	intron (NM_001159648, intron 1 of 23)	inactive	0	0	2.98109	5.44728	9.98963	11.0577	0.664435	0.373745	1.21317	1.38648	0.34662	1.55979
chr15	92146913	92147331	chr15:92146913-92147331	intron (NM_007727, intron 1 of 23)	primed	0	1	0.487814	0.160214	2.03329	0.449042	0.332217	0.149498	0.519931	0.519931	0.866551	0.34662
chr15	94565770	94566341	chr15:94565770-94566341	intron (NM_029926, intron 10 of 11)	active	1	1	8.78066	10.494	14.7192	11.8435	8.69302	5.38192	11.7851	10.5719	11.7851	14.5581
chr15	94658396	94658843	chr15:94658396-94658843	intron (NM_178789, intron 2 of 7)	active	1	1	0.813024	0.720963	4.15498	1.40326	0.775174	0.448493	1.38648	1.21317	0.866551	1.21317
chr16	8513006	8513728	chr16:8513006-8513728	promoter	promoter	0	1	7.85923	9.93327	13.2606	17.1197	0.719804	0.523242	4.85269	5.19931	3.29289	3.98614
chr16	25220509	25221004	chr16:25220509-25221004	Intergenic	active	1	1	2.87268	0.560749	6.09986	2.4136	8.52691	3.58795	7.10572	3.63951	2.07972	2.25303
chr16	26316307	26316637	chr16:26316307-26316637	Intergenic	inactive	0	0	0.216806	0.80107	3.49195	8.70019	1.16276	0.597991	0.866551	0.17331	0.866551	0.34662
chr16	28277631	28278007	chr16:28277631-28278007	intron (NM_183064, intron 3 of 4)	active	1	1	0.542016	0.320428	3.62456	1.06648	0.830543	0.298996	0.17331	0.34662	0	0.17331
chr16	28596178	28596594	chr16:28596178-28596594	intron (NM_010199, intron 2 of 5)	primed	0	1	0.867225	0.640856	3.18254	3.59234	0.498326	0.523242	1.21317	0.34662	0.693241	1.21317
chr16	29983134	29983567	chr16:29983134-29983567	Intergenic	active	1	1	1.95126	0.720963	9.98963	2.75038	1.10739	1.12123	1.03986	1.90641	2.77296	2.25303
chr16	37384692	37385441	chr16:37384692-37385441	promoter	promoter	1	1	12.7916	12.1763	18.3438	17.5688	1.49498	0.747489	7.10572	9.70537	7.10572	7.27903
chr16	43464238	43464668	chr16:43464238-43464668	intron (NM_019778, intron 3 of 8)	active	1	1	1.13823	3.36449	2.4311	6.1182	1.9933	2.61621	1.21317	1.03986	0.693241	0.866551
chr16	48367949	48368359	chr16:48367949-48368359	Intergenic	inactive	0	0	0.271008	2.243	2.03329	6.1182	0.387587	0.523242	1.03986	1.55979	0.866551	0.866551
chr16	57375842	57376278	chr16:57375842-57376278	intron (NM_001040397, intron 1 of 4)	primed	0	1	1.24664	0.881177	4.24338	2.63812	0.276848	0.298996	0.866551	0.866551	0.866551	2.77296
chr16	70798102	70798551	chr16:70798102-70798551	Intergenic	inactive	0	0	1.08403	2.00268	3.88977	6.90402	0.276848	0.448493	1.03986	1.38648	1.38648	1.38648
chr16	71132823	71133358	chr16:71132823-71133358	intron (NR_040561, intron 2 of 3)	inactive	0	0	0.487814	0.320428	1.72387	1.291	0.110739	0.0747489	1.7331	1.21317	1.7331	0.34662
chr16	76432680	76433579	chr16:76432680-76433579	Intergenic	primed	0	1	0.704621	1.1215	1.76808	3.87299	0.941283	1.19598	0.17331	0.519931	0.693241	1.03986
chr16	77704754	77705126	chr16:77704754-77705126	Intergenic	active	1	1	0.216806	0.320428	3.80136	2.02069	0.941283	1.49498	0.17331	0.693241	0.17331	0.17331
chr16	78473379	78473885	chr16:78473379-78473885	Intergenic	active	1	1	5.14915	9.1322	8.35416	11.0577	2.547	4.55968	3.98614	5.54593	3.81282	2.94627
chr16	84023353	84023755	chr16:84023353-84023755	Intergenic	inactive	0	0	0.271008	1.04139	0.972442	1.79617	0.332217	0.0747489	0.34662	0.17331	0	1.38648
chr16	84590798	84591507	chr16:84590798-84591507	Intergenic	active	1	1	2.16806	2.16289	4.02237	4.2659	3.70976	2.54146	3.81282	3.29289	1.38648	1.55979
chr16	84810310	84810572	chr16:84810310-84810572	intron (NM_023844, intron 4 of 9)	active	1	1	1.73445	4.24567	3.75716	8.02663	4.65104	3.5132	3.11958	1.03986	2.07972	3.11958
chr16	87597445	87598230	chr16:87597445-87598230	Intergenic	inactive	1	0	9.16007	8.17092	7.64693	7.29693	0.442957	0.822238	7.27903	6.06586	6.93241	7.62565
chr16	87610053	87610557	chr16:87610053-87610557	Intergenic	primed	0	1	1.62605	2.00268	1.06085	2.52586	0.387587	0.971736	1.21317	2.07972	0.866551	1.90641
chr16	87652936	87653363	chr16:87652936-87653363	Intergenic	active	1	1	1.13823	1.92257	0.618827	1.74004	1.21813	1.04648	1.55979	0.866551	0.17331	0.34662
chr17	8013934	8014466	chr17:8013934-8014466	Intergenic	active	1	1	2.27647	0.560749	4.6854	2.9749	1.88257	1.34548	2.42634	0.866551	1.55979	1.03986
chr17	13440739	13441368	chr17:13440739-13441368	Intergenic	active	1	1	1.40924	3.60482	3.84557	8.47567	2.60237	2.31722	2.42634	1.90641	3.63951	2.77296
chr17	15510739	15511122	chr17:15510739-15511122	intron (NM_013684, intron 4 of 7)	active	1	1	0.271008	1.68225	3.53615	6.84789	0.719804	1.49498	0.17331	0.519931	0	1.03986
chr17	21659633	21660065	chr17:21659633-21660065	intron (NM_001166497, intron 5 of 5)	inactive	0	0	0.650419	0.881177	1.23765	1.8523	0.110739	0.448493	0.519931	0.519931	0.34662	0.519931
chr17	43058394	43059036	chr17:43058394-43059036	intron (NM_178589, intron 3 of 5)	active	1	1	4.11932	4.08546	3.71296	3.81686	3.76513	3.58795	3.63951	4.15945	1.55979	2.59965
chr17	50068356	50068951	chr17:50068356-50068951	intron (NM_181397, intron 4 of 9)	active	1	1	4.17352	2.08278	12.2439	3.7046	10.5756	7.77389	4.50607	2.25303	3.29289	4.85269
chr17	50729510	50730057	chr17:50729510-50730057	Intergenic	active	1	1	5.20335	10.8946	7.51432	9.99119	0.609065	1.34548	3.4662	3.11958	2.07972	3.4662
chr17	58643575	58644333	chr17:58643575-58644333	Intergenic	active	1	1	1.24664	2.80375	6.09986	10.3841	4.59567	7.77389	2.07972	1.55979	0.693241	0.519931
chr17	58754393	58754937	chr17:58754393-58754937	Intergenic	inactive	0	0	0.650419	1.1215	2.69632	2.52586	0.553696	0.149498	1.21317	0.866551	0.693241	0.866551
chr17	62807840	62808300	chr17:62807840-62808300	intron (NM_207654, intron 1 of 4)	inactive	0	0	1.19244	0.320428	3.09413	1.17874	0.0553696	0.523242	2.59965	2.07972	1.03986	1.21317
chr17	63683953	63684537	chr17:63683953-63684537	Intergenic	active	1	1	3.14369	6.16824	5.34843	6.06207	5.03863	4.63443	4.67938	5.89255	1.21317	4.33276
chr17	64529163	64529465	chr17:64529163-64529465	intron (NR_045899, intron 1 of 3)	inactive	0	0	0.542016	0.640856	1.76808	1.34713	0	0.298996	0.693241	1.55979	0.17331	0.34662
chr17	64716128	64716951	chr17:64716128-64716951	intron (NM_008549, intron 16 of 21)	active	1	1	2.98109	2.40321	13.9678	12.517	7.69637	3.81219	5.71924	4.50607	2.59965	1.38648
chr17	65717580	65718087	chr17:65717580-65718087	intron (NM_133685, intron 2 of 6)	inactive	1	0	2.00546	1.20161	4.90641	2.9749	2.21478	1.12123	0.693241	1.21317	0.34662	0.519931
chr17	69075425	69075989	chr17:69075425-69075989	Intergenic	primed	0	1	5.63697	8.17092	10.2548	10.9454	0.276848	0.523242	4.85269	5.026	1.55979	3.81282
chr17	71265704	71265939	chr17:71265704-71265939	intron (NM_145158, intron 4 of 7)	active	1	1	2.27647	1.84246	3.84557	2.52586	0.498326	0.149498	1.90641	1.21317	0.519931	0.519931
chr18	5097201	5097639	chr18:5097201-5097639	intron (NM_153153, intron 23 of 34)	inactive	1	0	2.76428	2.56342	4.6412	3.76073	1.05202	0.448493	1.21317	1.55979	1.55979	1.38648
chr18	10839338	10840135	chr18:10839338-10840135	Intergenic	active	2	1	6.23318	3.60482	8.00054	4.20977	2.27015	1.34548	2.94627	6.06586	1.38648	1.7331
chr18	16273575	16274034	chr18:16273575-16274034	Intergenic	active	1	1	4.39033	2.96396	11.9345	11.5067	0.553696	0.448493	6.06586	6.41248	5.89255	7.79896
chr18	19911210	19911698	chr18:19911210-19911698	Intergenic	primed	0	1	0.867225	0.961284	2.65211	2.91877	0	0.597991	1.03986	0.693241	0.693241	0.34662
chr18	23309930	23310495	chr18:23309930-23310495	5' UTR (NM_001285813, exon 1 of 22)	inactive	0	0	1.40924	6.48867	4.95061	12.4609	0.276848	0.523242	2.25303	1.21317	1.21317	1.90641
chr18	23415068	23415814	chr18:23415068-23415814	promoter	promoter	0	0	7.20881	6.16824	7.0281	8.98084	0.442957	0.373745	5.89255	4.50607	4.67938	4.67938
chr18	24629727	24630261	chr18:24629727-24630261	intron (NM_021448, intron 17 of 21)	active	1	1	4.82394	5.04674	10.8737	11.5067	1.71646	2.16772	7.45234	7.27903	8.14558	9.01213
chr18	24948070	24948613	chr18:24948070-24948613	intron (NM_175276, intron 5 of 26)	inactive	0	0	1.78865	2.56342	5.87885	7.35307	0.498326	0.597991	4.15945	4.15945	1.90641	1.55979
chr18	37089687	37090229	chr18:37089687-37090229	promoter	promoter	0	1	3.4147	3.84514	5.87885	5.38851	0.498326	0.224247	2.07972	4.15945	1.03986	2.07972
chr18	37264738	37265479	chr18:37264738-37265479	exon (NM_053126, exon 1 of 1)	inactive	0	0	7.75083	7.20963	14.5424	8.70019	0.442957	0.298996	4.85269	4.85269	3.29289	5.54593
chr18	37971621	37972218	chr18:37971621-37972218	TTS (NM_001205336)	active	2	1	1.84285	3.28439	4.11078	5.05172	1.8272	3.58795	2.59965	1.21317	1.7331	2.25303
chr18	38690527	38690971	chr18:38690527-38690971	Intergenic	active	1	1	0.704621	2.16289	6.9397	7.9705	1.32887	1.04648	2.07972	1.38648	1.03986	0.519931
chr18	39040351	39040750	chr18:39040351-39040750	intron (NM_175164, intron 1 of 22)	active	1	1	1.68025	0.640856	3.80136	1.291	2.21478	0.747489	2.77296	2.94627	0.519931	1.38648
chr18	39666008	39666779	chr18:39666008-39666779	Intergenic	primed	0	1	3.14369	3.76503	3.27094	3.7046	0.941283	1.12123	3.29289	2.07972	1.55979	3.4662
chr18	39835704	39836246	chr18:39835704-39836246	Intergenic	inactive	0	0	2.27647	3.76503	4.15498	7.52146	0.498326	0.597991	2.25303	1.90641	1.21317	3.11958
chr18	46380833	46381363	chr18:46380833-46381363	Intergenic	inactive	1	0	6.39579	5.52738	8.04475	7.35307	1.05202	0.822238	5.54593	9.18544	4.67938	2.94627
chr18	46787534	46787775	chr18:46787534-46787775	intron (NM_001303015, intron 6 of 6)	primed	0	1	0.487814	0	2.2543	0.561303	0.166109	0.373745	0.34662	0.519931	1.38648	1.03986
chr18	46921687	46921922	chr18:46921687-46921922	promoter	promoter	0	0	0.650419	0.560749	2.56371	0.841954	0.442957	0.298996	0.693241	0.519931	0.866551	0.519931
chr18	50139244	50139723	chr18:50139244-50139723	exon (NM_008292, exon 3 of 24)	inactive	0	0	1.30084	1.1215	3.71296	2.30134	0.221478	0.523242	2.42634	1.55979	1.90641	1.7331
chr18	53256220	53256605	chr18:53256220-53256605	intron (NM_029394, intron 1 of 6)	active	1	1	0.921427	0.560749	3.00573	2.4136	2.71311	1.19598	0.693241	0.17331	1.38648	1.38648
chr18	67144543	67144891	chr18:67144543-67144891	intron (NM_177137, intron 4 of 11)	inactive	1	0	1.40924	1.44193	4.28758	4.37816	1.32887	1.27073	1.55979	0.866551	1.21317	2.25303
chr18	70536001	70536197	chr18:70536001-70536197	Intergenic	inactive	0	0	0.108403	0.560749	0.176808	1.40326	0.166109	0.224247	0.519931	0	0	0.34662
chr18	73631602	73631896	chr18:73631602-73631896	Intergenic	inactive	0	0	0.433613	0.961284	0.751432	1.34713	0.442957	0.448493	0.693241	0.34662	0	0
chr18	89768746	89770169	chr18:89768746-89770169	promoter	promoter	2	2	16.3689	22.1896	20.0677	25.2586	1.93793	1.94347	13.1716	14.7314	13.5182	16.9844
chr19	11107649	11108180	chr19:11107649-11108180	intron (NM_027058, intron 4 of 6)	active	1	1	2.43907	2.40321	8.08895	2.91877	2.65774	0.597991	2.94627	3.29289	1.90641	1.90641
chr19	20161409	20161932	chr19:20161409-20161932	Intergenic	inactive	0	0	0.433613	1.04139	1.72387	1.68391	0.0553696	0.149498	1.03986	0.519931	1.03986	0.519931
chr19	20601545	20602204	chr19:20601545-20602204	promoter	promoter	1	1	4.87814	6.8091	6.27667	7.12854	7.86248	6.05466	5.026	4.15945	4.33276	5.37262
chr19	47887295	47888004	chr19:47887295-47888004	Intergenic	active	1	1	8.45545	3.04407	19.0068	4.71494	10.2434	6.65265	12.1317	11.9584	12.6516	11.0919
chr2	11866771	11867096	chr2:11866771-11867096	Intergenic	primed	0	1	2.49327	0.720963	4.597	2.80651	0.664435	0.448493	1.38648	0.693241	0.693241	0.17331
chr2	14312460	14312932	chr2:14312460-14312932	intron (NM_008625, intron 21 of 29)	active	1	1	2.49327	5.28706	5.92305	11.6751	1.66109	2.46671	6.58579	4.85269	6.41248	6.06586
chr2	21367245	21367876	chr2:21367245-21367876	promoter	promoter	0	0	1.62605	1.76235	3.22674	2.07682	0.387587	0.224247	1.7331	1.7331	3.11958	2.07972
chr2	21513771	21514132	chr2:21513771-21514132	intron (NM_001004761, intron 2 of 10)	primed	0	1	0.32521	1.52203	2.21009	5.10785	1.16276	1.42023	0.17331	0.693241	0.17331	0
chr2	33760465	33760995	chr2:33760465-33760995	intron (NM_175184, intron 7 of 9)	active	1	1	0.975629	2.40321	5.52524	10.4964	4.98326	4.48493	1.90641	0.866551	0.519931	1.38648
chr2	38950146	38950830	chr2:38950146-38950830	intron (NM_172854, intron 4 of 7)	active	1	1	14.7428	11.6155	23.869	15.492	4.76178	6.35366	19.7574	18.5442	12.9983	15.9445
chr2	49648041	49648617	chr2:49648041-49648617	intron (NM_008449, intron 1 of 25)	inactive	0	0	0.975629	5.6876	3.44775	14.0887	0.775174	0.149498	2.07972	1.03986	1.38648	1.21317
chr2	51991364	51991905	chr2:51991364-51991905	Intergenic	active	1	1	1.57185	1.28171	5.12742	3.48008	2.98996	1.56973	1.03986	1.21317	0.519931	2.25303
chr2	54198268	54198850	chr2:54198268-54198850	Intergenic	active	1	1	5.36596	6.24835	9.68022	20.0385	1.77183	2.54146	6.7591	6.58579	5.71924	3.98614
chr2	59132207	59132741	chr2:59132207-59132741	Intergenic	inactive	1	0	1.13823	1.36182	3.13833	3.76073	0.775174	0.448493	2.42634	1.38648	2.42634	1.90641
chr2	64120471	64120972	chr2:64120471-64120972	Intergenic	active	1	1	1.84285	3.12417	3.58035	4.20977	0.442957	0.298996	2.25303	1.7331	1.38648	2.42634
chr2	94427508	94427895	chr2:94427508-94427895	intron (NM_001305258, intron 3 of 13)	active	1	1	1.84285	1.52203	3.13833	3.31169	1.38424	1.27073	2.25303	0.866551	0.693241	1.03986
chr2	97466178	97466798	chr2:97466178-97466798	intron (NM_001289742, intron 6 of 7)	inactive	0	0	4.22772	9.69295	10.0338	14.65	0.332217	0.298996	5.19931	2.59965	2.25303	4.15945
chr2	100579459	100579866	chr2:100579459-100579866	Intergenic	inactive	1	0	1.08403	2.40321	2.2985	8.25115	0.996652	1.34548	0.519931	1.21317	0.17331	1.03986
chr2	100733711	100734120	chr2:100733711-100734120	Intergenic	inactive	1	0	0.813024	1.84246	2.91733	7.9705	1.10739	1.19598	1.90641	1.03986	0	1.03986
chr2	107231585	107232186	chr2:107231585-107232186	Intergenic	active	1	1	0.162605	0.400535	12.8186	6.45498	1.38424	1.56973	0.693241	0.34662	0.519931	0.693241
chr2	107290164	107290855	chr2:107290164-107290855	promoter	promoter	0	1	4.93234	7.12953	9.2824	11.2261	0.221478	0.747489	3.98614	3.11958	2.42634	2.07972
chr2	107301927	107302436	chr2:107301927-107302436	Intergenic	primed	0	1	0.542016	4.48599	1.32606	9.20536	0.221478	0.373745	0.519931	0.866551	0.519931	0.693241
chr2	110172407	110172892	chr2:110172407-110172892	Intergenic	inactive	0	0	0.433613	0.881177	4.02237	7.01628	0.221478	0.149498	0.34662	0.866551	0.34662	0.17331
chr2	110351613	110352337	chr2:110351613-110352337	Intergenic	primed	0	1	0.650419	0.640856	1.50286	1.62778	0.609065	0.896987	1.55979	0.519931	0.866551	0.519931
chr2	110949888	110950319	chr2:110949888-110950319	5' UTR (NM_001128103, exon 1 of 27)	inactive	0	0	0.379411	1.52203	1.67967	2.69425	0.0553696	0.149498	0.693241	0.17331	0	0.519931
chr2	122672745	122673401	chr2:122672745-122673401	Intergenic	active	2	1	5.09495	4.88653	7.33751	6.23046	1.2735	1.04648	4.15945	3.11958	4.67938	3.63951
chr2	122770900	122771483	chr2:122770900-122771483	promoter	promoter	1	1	3.5231	5.84781	6.23247	8.86858	1.77183	0.747489	4.15945	2.59965	1.7331	2.59965
chr2	126252142	126252633	chr2:126252142-126252633	Intergenic	inactive	0	0	1.19244	1.60214	2.65211	2.91877	0.775174	0.523242	2.25303	1.55979	1.38648	1.38648
chr2	126340763	126341183	chr2:126340763-126341183	intron (NM_001080944, intron 24 of 27)	active	1	1	1.13823	2.56342	2.87312	5.66916	4.98326	3.2142	3.4662	1.90641	0.693241	1.21317
chr2	140671134	140671802	chr2:140671134-140671802	promoter	promoter	1	0	23.3067	22.0294	21.7473	20.8805	0.553696	0.747489	16.2912	14.7314	18.5442	16.9844
chr2	144187969	144188529	chr2:144187969-144188529	intron (NM_001033778, intron 1 of 3)	active	1	1	3.57731	7.69027	10.299	12.1803	5.59233	7.40014	5.54593	3.81282	7.10572	6.93241
chr2	144224317	144224974	chr2:144224317-144224974	Intergenic	active	1	1	4.11932	2.96396	8.13315	4.15364	9.80041	1.56973	7.10572	6.23917	7.45234	5.89255
chr2	148184812	148185215	chr2:148184812-148185215	Intergenic	primed	0	1	0.921427	8.89188	6.32087	25.9883	0.941283	2.46671	1.55979	1.55979	2.25303	1.7331
chr2	150570017	150570669	chr2:150570017-150570669	promoter	promoter	0	1	3.95672	7.12953	4.90641	6.23046	0.221478	1.04648	4.50607	3.29289	5.71924	5.89255
chr2	150772405	150773176	chr2:150772405-150773176	Intergenic	active	1	1	7.15461	6.24835	10.0338	11.1138	3.32217	3.96169	8.66551	11.9584	4.50607	7.97227
chr2	160225432	160225875	chr2:160225432-160225875	Intergenic	primed	0	1	0.596218	2.96396	6.54188	12.7416	0.221478	1.12123	0.866551	1.03986	0.693241	0.866551
chr2	173218540	173219244	chr2:173218540-173219244	promoter	promoter	1	1	6.01638	4.48599	7.95634	6.73563	2.15941	1.49498	5.71924	5.19931	10.9185	7.62565
chr3	5219365	5219999	chr3:5219365-5219999	intron (NM_030708, intron 1 of 10)	active	1	1	3.63151	3.60482	2.82892	5.38851	0.775174	0.373745	3.4662	2.77296	4.67938	4.33276
chr3	9820760	9821284	chr3:9820760-9821284	intron (NM_001195031, intron 1 of 8)	active	1	1	2.60168	0.80107	5.52524	2.4136	2.10404	0.448493	2.07972	2.94627	2.25303	1.90641
chr3	19000058	19000689	chr3:19000058-19000689	Intergenic	active	1	1	7.58822	8.0107	13.7468	13.5835	1.49498	1.42023	18.5442	12.825	11.2652	10.052
chr3	21949333	21949931	chr3:21949333-21949931	Intergenic	primed	0	1	0.704621	2.40321	1.06085	5.16398	0.664435	0.448493	1.21317	0.866551	2.42634	1.7331
chr3	25063178	25063590	chr3:25063178-25063590	Intergenic	inactive	0	0	0.433613	0.881177	1.41446	1.8523	0.332217	0.597991	0.34662	0.17331	0.34662	0.519931
chr3	25124927	25125771	chr3:25124927-25125771	Intergenic	active	1	1	1.84285	3.36449	6.9397	10.2718	1.16276	0.822238	2.59965	3.11958	3.63951	2.07972
chr3	25143611	25144516	chr3:25143611-25144516	Intergenic	primed	0	1	7.26301	15.5408	12.5091	17.4565	0.609065	0.597991	7.27903	5.19931	9.35875	7.27903
chr3	26333335	26333973	chr3:26333335-26333973	Intergenic	primed	0	2	9.16007	6.32845	12.5533	8.41954	0.387587	0.67274	7.79896	8.66551	5.19931	6.06586
chr3	33142807	33143614	chr3:33142807-33143614	promoter	promoter	0	0	6.12478	9.29241	14.012	13.7519	0.166109	0.523242	6.41248	6.06586	3.63951	7.27903
chr3	33308292	33308796	chr3:33308292-33308796	Intergenic	inactive	0	0	4.11932	5.84781	6.76289	6.96015	0.276848	0.149498	6.41248	4.50607	3.81282	3.81282
chr3	34221498	34221970	chr3:34221498-34221970	Intergenic	primed	0	1	0.379411	0.560749	2.3427	3.59234	0.276848	0.747489	0.17331	0.866551	0.17331	0.866551
chr3	46771721	46772124	chr3:46771721-46772124	Intergenic	inactive	0	0	0.487814	1.04139	3.44775	3.08716	0	0.298996	0.34662	0.17331	0.17331	1.03986
chr3	50086532	50087130	chr3:50086532-50087130	Intergenic	inactive	0	0	0.32521	0.400535	0.70723	1.45939	0.276848	0.822238	1.38648	1.21317	0.17331	0.519931
chr3	57512284	57512845	chr3:57512284-57512845	intron (NM_001168281, intron 2 of 6)	active	1	1	1.40924	3.68492	5.12742	11.4506	7.30878	5.90516	2.07972	1.55979	2.42634	0.866551
chr3	57555559	57556084	chr3:57555559-57556084	intron (NM_001168281, intron 2 of 6)	active	1	1	2.60168	8.89188	4.7738	10.4402	2.98996	3.6627	3.98614	4.67938	2.42634	1.7331
chr3	60648336	60648817	chr3:60648336-60648817	Intergenic	primed	0	1	0.704621	0.80107	3.27094	2.80651	0.609065	0.523242	2.07972	0.693241	1.03986	0.866551
chr3	65360502	65360973	chr3:65360502-65360973	intron (NM_001289450, intron 12 of 14)	inactive	0	0	1.57185	0.881177	1.10505	1.06648	0.221478	0.298996	1.7331	0.693241	0.866551	0.693241
chr3	66330829	66331438	chr3:66330829-66331438	Intergenic	active	1	1	5.31176	2.96396	6.01146	7.80211	0.885913	0.747489	4.50607	5.19931	2.42634	2.94627
chr3	67073680	67074192	chr3:67073680-67074192	intron (NM_025822, intron 3 of 9)	inactive	0	0	0.216806	0.160214	0.0442019	0.224521	0.110739	0.149498	0	0.519931	0.17331	0
chr3	70874029	70874918	chr3:70874029-70874918	Intergenic	inactive	1	0	3.4689	3.52471	3.09413	4.54655	0.719804	0.373745	3.29289	4.15945	2.42634	2.94627
chr3	71563759	71564457	chr3:71563759-71564457	Intergenic	inactive	0	0	2.38487	3.20428	1.41446	6.6795	0.609065	1.04648	1.55979	2.42634	2.77296	2.94627
chr3	81940100	81940514	chr3:81940100-81940514	intron (NM_177662, intron 1 of 7)	primed	0	1	0.433613	0.720963	4.37599	1.90843	0.830543	0.298996	0.34662	0.693241	0.17331	0.17331
chr3	97710084	97710616	chr3:97710084-97710616	exon (NM_001039376, exon 33 of 47)	active	1	1	1.30084	1.04139	2.96153	1.23487	1.49498	0.822238	2.25303	1.55979	2.42634	2.07972
chr3	99113316	99113850	chr3:99113316-99113850	Intergenic	active	1	1	1.57185	0.961284	9.45921	8.47567	3.59902	3.13945	1.7331	1.21317	1.55979	1.55979
chr3	114889795	114890107	chr3:114889795-114890107	intron (NR_030469, intron 2 of 2)	primed	0	1	0.704621	1.20161	4.5528	2.24521	0	0	1.03986	1.7331	2.59965	3.63951
chr3	118730997	118731525	chr3:118730997-118731525	intron (NM_170778, intron 3 of 22)	inactive	0	0	0.975629	2.3231	3.00573	8.13889	0.387587	0.448493	2.42634	1.03986	0.866551	1.03986
chr3	121258635	121259514	chr3:121258635-121259514	intron (NM_178936, intron 1 of 7)	active	1	1	7.80503	4.40589	8.97299	8.13889	2.65774	3.43845	5.026	3.4662	4.15945	1.90641
chr3	129509673	129510062	chr3:129509673-129510062	Intergenic	active	1	1	0.921427	1.28171	4.50859	6.34272	1.32887	0.373745	1.7331	0.866551	1.03986	2.07972
chr3	133284486	133285001	chr3:133284486-133285001	Intergenic	active	1	1	0.758822	0.400535	4.15498	3.7046	2.27015	2.01822	1.21317	1.7331	0.866551	0.693241
chr3	140738830	140739400	chr3:140738830-140739400	Intergenic	active	1	1	2.81848	4.24567	5.34843	5.05172	1.10739	1.19598	1.21317	3.81282	1.90641	1.21317
chr3	145210054	145210604	chr3:145210054-145210604	Intergenic	active	1	1	4.66134	4.24567	14.1888	15.9971	2.43626	1.56973	9.87868	7.62565	9.53206	9.35875
chr3	153929432	153929977	chr3:153929432-153929977	intron (NM_007382, intron 9 of 11)	active	1	1	0.758822	0.640856	6.9397	1.96456	2.547	0.896987	1.55979	1.38648	1.03986	1.90641
chr3	156131608	156132057	chr3:156131608-156132057	Intergenic	inactive	0	0	1.19244	2.96396	3.88977	5.38851	0.387587	0.224247	1.38648	1.38648	1.03986	0.17331
chr3	156561484	156562593	chr3:156561484-156562593	promoter	promoter	0	1	6.34159	7.69027	9.14979	10.7209	0.442957	0.523242	2.94627	2.94627	2.94627	4.15945
chr4	8523432	8523820	chr4:8523432-8523820	Intergenic	active	1	1	2.27647	2.243	5.79045	3.98525	1.10739	1.19598	2.77296	2.77296	2.77296	1.7331
chr4	13227888	13228369	chr4:13227888-13228369	Intergenic	primed	0	1	1.19244	0.961284	6.32087	4.15364	0.553696	0.747489	1.38648	1.55979	0.866551	2.25303
chr4	26441450	26441868	chr4:26441450-26441868	Intergenic	primed	0	1	0.758822	6.48867	2.82892	15.6042	0.332217	0.597991	1.21317	0.34662	0.34662	0.519931
chr4	32216531	32216878	chr4:32216531-32216878	Intergenic	primed	0	1	0.271008	0.320428	1.19345	0.336782	0.221478	0.149498	0.17331	0.519931	0	0.519931
chr4	33853805	33854121	chr4:33853805-33854121	Intergenic	primed	0	1	0.433613	0.80107	1.81228	1.291	0.609065	0.747489	1.55979	1.21317	0	0.34662
chr4	62367610	62368076	chr4:62367610-62368076	intron (NM_175090, intron 1 of 4)	active	1	1	1.78865	0.80107	2.82892	1.62778	0.885913	0.67274	1.21317	1.55979	0.866551	0.693241
chr4	62527746	62528157	chr4:62527746-62528157	intron (NM_177607, intron 2 of 14)	active	1	2	0.758822	0.320428	3.09413	1.12261	1.2735	0.448493	0.866551	1.03986	1.21317	1.03986
chr4	70542365	70542827	chr4:70542365-70542827	Intergenic	primed	0	1	1.78865	1.68225	3.35934	1.74004	0.221478	0.373745	2.42634	1.55979	1.90641	1.55979
chr4	73788310	73788756	chr4:73788310-73788756	intron (NM_001017427, intron 1 of 17)	primed	0	1	2.05966	1.28171	5.70204	1.74004	0.110739	0.822238	1.55979	1.21317	1.55979	1.38648
chr4	82624153	82624723	chr4:82624153-82624723	Intergenic	primed	0	1	2.76428	2.56342	3.84557	3.59234	0.498326	0.149498	1.7331	1.38648	2.25303	2.07972
chr4	83512152	83512709	chr4:83512152-83512709	Intergenic	primed	0	1	1.40924	1.20161	1.81228	1.79617	0.276848	0.67274	1.38648	2.07972	1.21317	1.55979
chr4	86712656	86713153	chr4:86712656-86713153	Intergenic	primed	0	1	0.487814	1.52203	2.12169	5.61303	0.498326	1.27073	1.21317	1.21317	1.21317	2.07972
chr4	88537372	88538081	chr4:88537372-88538081	Intergenic	active	1	1	1.73445	2.56342	2.47531	3.1433	3.15607	1.04648	1.03986	1.7331	0.519931	1.03986
chr4	89478787	89479371	chr4:89478787-89479371	intron (NR_132431, intron 7 of 9)	active	1	1	0.975629	9.93327	4.50859	16.5584	1.10739	3.58795	1.38648	1.38648	2.77296	4.67938
chr4	91376306	91376847	chr4:91376306-91376847	promoter	promoter	1	1	11.8159	14.6596	20.2887	17.681	0.830543	0.224247	11.6118	8.4922	6.93241	7.97227
chr4	92942034	92942753	chr4:92942034-92942753	Intergenic	active	1	1	2.98109	5.04674	3.53615	6.1182	2.27015	2.98996	4.15945	4.33276	4.15945	3.81282
chr4	93990311	93990781	chr4:93990311-93990781	Intergenic	inactive	0	0	0.596218	1.68225	1.90068	4.2659	0.166109	0.523242	0.519931	0.693241	0.519931	1.38648
chr4	94476782	94477509	chr4:94476782-94477509	Intergenic	active	1	1	0.542016	2.08278	3.71296	8.47567	1.77183	1.56973	1.21317	0.519931	1.21317	1.55979
chr4	94515352	94515743	chr4:94515352-94515743	intron (NM_026368, intron 5 of 5)	primed	0	1	0.32521	0.720963	0.70723	0.785824	0.166109	0.224247	0.519931	0	0.34662	0
chr4	97910095	97910927	chr4:97910095-97910927	intron (NM_010905, intron 2 of 10)	primed	0	1	0.758822	1.36182	2.60791	2.30134	0.332217	1.27073	0.866551	1.7331	1.03986	0.693241
chr4	102045697	102046220	chr4:102045697-102046220	Intergenic	active	1	1	1.24664	0.80107	4.28758	7.01628	3.8205	2.24247	1.21317	2.94627	2.59965	2.07972
chr4	120517334	120517794	chr4:120517334-120517794	intron (NM_001159630, intron 13 of 17)	active	1	1	0.758822	2.16289	3.75716	8.47567	2.49163	3.96169	1.7331	1.7331	0.17331	1.21317
chr4	120615717	120616084	chr4:120615717-120616084	Intergenic	active	1	1	1.51764	0.720963	4.19918	8.02663	5.53696	3.3637	0.866551	0.866551	0.519931	0.34662
chr4	152263748	152264218	chr4:152263748-152264218	intron (NM_001146057, intron 8 of 8)	active	1	1	3.03529	2.40321	9.63601	5.66916	1.2735	2.61621	1.38648	1.7331	0.34662	0.34662
chr4	155361068	155361803	chr4:155361068-155361803	promoter	promoter	1	1	3.5231	3.28439	9.94543	9.71054	0.996652	1.71922	1.7331	1.7331	0.693241	1.21317
chr5	3497515	3498042	chr5:3497515-3498042	intron (NM_009873, intron 5 of 7)	active	1	1	2.33067	2.08278	2.56371	4.15364	3.43291	3.81219	1.55979	1.38648	4.50607	4.50607
chr5	7980492	7981161	chr5:7980492-7981161	3' UTR (NM_054098, exon 5 of 5)	inactive	0	0	7.26301	17.944	9.98963	14.7061	0.719804	0.448493	13.5182	9.70537	8.4922	9.18544
chr5	12936884	12937505	chr5:12936884-12937505	Intergenic	active	1	1	2.98109	8.65156	3.88977	15.2113	1.2735	2.16772	4.85269	5.37262	1.55979	2.42634
chr5	15506860	15507468	chr5:15506860-15507468	Intergenic	inactive	2	0	4.98655	5.36717	7.73533	6.34272	1.05202	0.822238	5.37262	4.33276	4.50607	5.026
chr5	15702856	15703475	chr5:15702856-15703475	intron (NR_001585, intron 2 of 4)	active	1	1	1.73445	1.76235	1.10505	3.76073	1.10739	1.64448	1.55979	2.25303	3.4662	3.4662
chr5	17289092	17289357	chr5:17289092-17289357	Intergenic	inactive	0	0	0.216806	0.640856	2.12169	0.785824	0.110739	0.149498	0.17331	0	1.03986	0.519931
chr5	20941271	20941714	chr5:20941271-20941714	intron (NM_001080977, intron 1 of 7)	active	1	1	14.526	17.6235	22.0125	19.1966	13.3994	16.8933	14.2114	15.5979	13.3449	13.3449
chr5	28012911	28013275	chr5:28012911-28013275	Intergenic	active	1	1	0.650419	0.240321	2.91733	1.06648	1.2735	0.373745	0.866551	0.17331	0.693241	0.693241
chr5	42522165	42522530	chr5:42522165-42522530	Intergenic	inactive	0	0	0.379411	1.04139	1.54707	2.07682	0.221478	0.224247	0.693241	0.34662	0	0
chr5	49524619	49525126	chr5:49524619-49525126	Intergenic	inactive	0	0	0.596218	0.961284	4.7738	3.59234	0.221478	0.149498	2.07972	0.519931	0.34662	0.17331
chr5	53420756	53421731	chr5:53420756-53421731	Intergenic	primed	0	1	1.95126	1.52203	4.11078	2.02069	0.110739	0.822238	1.21317	0.866551	3.81282	3.98614
chr5	54180261	54180687	chr5:54180261-54180687	Intergenic	primed	0	1	0.867225	1.60214	1.59127	3.87299	0.442957	0.971736	2.07972	0.866551	0.17331	0.693241
chr5	71095868	71096325	chr5:71095868-71096325	promoter	promoter	0	1	1.30084	3.76503	5.70204	8.86858	0.332217	0.597991	1.03986	0.866551	0.17331	1.21317
chr5	71657398	71658447	chr5:71657398-71658447	5' UTR (NM_010251, exon 1 of 9)	primed	0	1	8.99746	11.215	15.3823	16.6146	1.16276	0.971736	3.63951	4.33276	3.98614	5.19931
chr5	71700679	71701453	chr5:71700679-71701453	intron (NM_008069, intron 3 of 8)	active	1	1	6.9378	12.2564	13.6584	13.9764	1.32887	1.42023	5.54593	4.33276	4.33276	3.29289
chr5	77383779	77384600	chr5:77383779-77384600	intron (NM_008048, intron 1 of 4)	active	1	1	5.63697	7.61017	10.4316	13.359	3.54365	2.09297	7.79896	4.50607	1.7331	2.25303
chr5	86244829	86245368	chr5:86244829-86245368	intron (NM_001030297, intron 5 of 9)	inactive	0	0	0.32521	4.08546	2.2985	12.4609	0	0	2.59965	0.866551	1.03986	2.25303
chr5	89280431	89280786	chr5:89280431-89280786	Intergenic	inactive	0	0	0.433613	1.20161	1.50286	5.16398	0.110739	0.523242	0.519931	0.34662	0.693241	0.693241
chr5	90150140	90150613	chr5:90150140-90150613	Intergenic	primed	0	1	0.542016	1.1215	1.23765	2.58199	0.166109	0.448493	0.693241	0.693241	1.38648	1.21317
chr5	91282965	91283377	chr5:91282965-91283377	promoter	promoter	0	0	3.90251	6.8892	4.7738	11.6751	0.276848	0.597991	5.89255	2.77296	5.37262	3.81282
chr5	91564034	91564502	chr5:91564034-91564502	intron (NM_145562, intron 1 of 3)	inactive	0	0	0.487814	0.560749	1.01664	1.68391	0.221478	0.448493	1.03986	1.38648	0.866551	0.866551
chr5	108349517	108350043	chr5:108349517-108350043	TTS (NM_001081234)	active	1	1	0.162605	0.160214	1.01664	0.898084	1.77183	1.34548	0.17331	0.34662	0	0.34662
chr5	127537512	127537933	chr5:127537512-127537933	intron (NM_175432, intron 5 of 8)	inactive	1	0	0.542016	3.60482	12.1555	15.9971	1.10739	0.523242	2.94627	0.519931	2.77296	2.77296
chr5	146461444	146461976	chr5:146461444-146461976	intron (NM_145155, intron 7 of 9)	inactive	0	0	1.62605	0.720963	3.84557	2.4136	0.664435	0.896987	2.59965	1.38648	0.693241	1.7331
chr5	150389831	150390749	chr5:150389831-150390749	intron (NM_172887, intron 19 of 60)	active	2	1	3.84831	1.28171	7.55852	3.36782	2.76848	2.84046	3.81282	5.37262	3.81282	3.81282
chr6	3182604	3183543	chr6:3182604-3183543	Intergenic	active	1	2	6.28738	9.53274	15.7359	19.3088	1.88257	2.91521	5.54593	5.54593	4.67938	3.98614
chr6	6149264	6149765	chr6:6149264-6149765	intron (NM_001177572, intron 4 of 17)	active	1	1	3.4689	1.52203	9.54761	3.98525	1.43961	0.747489	4.33276	6.06586	3.4662	3.63951
chr6	6188988	6189511	chr6:6188988-6189511	intron (NM_001177572, intron 2 of 17)	active	1	1	3.90251	3.04407	11.0505	10.5525	4.59567	1.42023	6.41248	5.71924	3.98614	3.29289
chr6	7843782	7844064	chr6:7843782-7844064	Intergenic	inactive	1	0	1.68025	1.28171	3.09413	0.841954	0.719804	0.373745	2.07972	1.7331	1.90641	2.42634
chr6	8623030	8623425	chr6:8623030-8623425	Intergenic	inactive	0	0	0.921427	4.00535	8.08895	10.1596	0.332217	0.597991	1.21317	1.7331	1.90641	2.25303
chr6	11534890	11535473	chr6:11534890-11535473	Intergenic	primed	0	1	0.921427	0.160214	3.35934	1.17874	0.498326	0.597991	1.03986	0.34662	0	0
chr6	21798478	21799007	chr6:21798478-21799007	intron (NM_173007, intron 7 of 8)	inactive	0	0	0.813024	0.640856	3.44775	1.90843	0.166109	0.224247	1.7331	1.55979	0.693241	1.21317
chr6	28421403	28422014	chr6:28421403-28422014	promoter	promoter	1	1	29.1063	20.7477	34.5659	22.1715	7.41952	5.08293	24.0901	17.1577	22.5303	18.1976
chr6	35326164	35326654	chr6:35326164-35326654	promoter	promoter	1	1	3.08949	1.28171	10.4758	4.71494	1.10739	0.67274	5.54593	5.19931	2.94627	2.77296
chr6	37723298	37723813	chr6:37723298-37723813	Intergenic	inactive	1	0	0.542016	1.92257	2.12169	3.36782	1.60572	1.04648	2.42634	2.77296	3.4662	4.67938
chr6	39334137	39334643	chr6:39334137-39334643	TTS (NM_028123)	active	1	1	6.28738	12.1763	13.128	23.3502	1.32887	2.46671	8.14558	6.06586	9.18544	10.9185
chr6	64504305	64504877	chr6:64504305-64504877	intron (NM_008167, intron 13 of 15)	inactive	0	0	1.40924	9.61284	5.52524	12.5732	0.498326	1.04648	4.67938	5.54593	2.77296	2.42634
chr6	67532557	67533585	chr6:67532557-67533585	TTS (NM_020047)	active	1	1	24.8243	22.5101	36.5992	26.8864	16.5555	9.04462	23.9168	17.331	24.4367	31.7158
chr6	67534711	67535600	chr6:67534711-67535600	exon (NM_020047, exon 1 of 1)	active	1	1	17.3987	9.1322	24.6647	14.5939	7.53026	4.63443	12.9983	10.5719	14.3847	15.7712
chr6	76387386	76388074	chr6:76387386-76388074	Intergenic	active	1	1	7.53402	9.21231	15.2939	19.6456	2.71311	2.24247	6.41248	5.37262	3.29289	2.42634
chr6	77724876	77725406	chr6:77724876-77725406	intron (NM_145732, intron 4 of 18)	inactive	0	0	0.216806	0	1.98909	1.8523	0	0.224247	0	0.519931	0	0
chr6	81738144	81738717	chr6:81738144-81738717	Intergenic	active	1	1	1.02983	1.44193	8.08895	6.17433	2.38089	1.34548	1.7331	1.55979	0.519931	0.866551
chr6	83020213	83020459	chr6:83020213-83020459	intron (NM_033079, intron 7 of 9)	active	1	1	0.108403	0.400535	1.14925	0.280651	0.775174	0.822238	0.34662	0.693241	0.519931	1.38648
chr6	107494524	107495098	chr6:107494524-107495098	Intergenic	active	1	1	0.487814	0.400535	3.58035	3.31169	0.553696	0.448493	0.693241	0.34662	0.519931	0.866551
chr6	107530823	107531325	chr6:107530823-107531325	intron (NM_008516, intron 1 of 1)	primed	0	1	4.39033	5.84781	10.6085	6.45498	0.442957	0.373745	2.94627	4.33276	3.29289	3.81282
chr6	108164839	108165262	chr6:108164839-108165262	intron (NM_145937, intron 3 of 8)	active	1	1	1.84285	2.00268	5.56944	4.49042	1.60572	1.71922	1.55979	0.866551	3.29289	1.90641
chr6	108456215	108456547	chr6:108456215-108456547	intron (NM_010585, intron 44 of 61)	primed	0	1	0.975629	0.640856	3.66876	1.62778	0.442957	0.373745	2.59965	0.866551	0.34662	0.866551
chr6	108875553	108876399	chr6:108875553-108876399	Intergenic	primed	0	1	4.28193	5.28706	3.71296	6.84789	0.996652	1.64448	4.50607	4.85269	3.29289	3.4662
chr6	109848303	109848774	chr6:109848303-109848774	Intergenic	inactive	0	0	0.975629	1.52203	0.751432	2.18908	0.166109	0.597991	1.38648	1.38648	0.693241	1.90641
chr6	112547198	112547669	chr6:112547198-112547669	Intergenic	primed	0	1	1.57185	2.243	6.23247	4.71494	0.276848	0.298996	0.866551	0.17331	1.38648	1.38648
chr6	130092472	130092892	chr6:130092472-130092892	intron (NM_013793, intron 3 of 7)	primed	0	1	1.08403	3.60482	0.839836	2.75038	0.719804	0.448493	2.07972	0.693241	1.21317	0.693241
chr6	130404856	130405300	chr6:130404856-130405300	Intergenic	primed	0	1	0.650419	1.52203	2.2543	3.31169	0.0553696	0.448493	2.77296	1.38648	1.03986	1.7331
chr6	130429496	130429956	chr6:130429496-130429956	Intergenic	primed	0	1	1.19244	2.16289	1.72387	3.81686	0.276848	0.0747489	0.866551	0.693241	1.03986	1.7331
chr6	137824977	137825604	chr6:137824977-137825604	intron (NM_172733, intron 6 of 8)	inactive	0	0	0.379411	1.36182	0.884038	1.79617	0.609065	0.971736	0.519931	0.17331	0.17331	0.34662
chr6	139735953	139736674	chr6:139735953-139736674	intron (NM_207683, intron 3 of 23)	inactive	1	0	2.71008	7.53006	4.597	12.91	1.32887	1.79397	3.63951	3.11958	2.42634	3.4662
chr6	142040118	142040904	chr6:142040118-142040904	Intergenic	inactive	0	0	10.9487	7.9306	11.7577	7.52146	0.498326	0.298996	15.4246	16.8111	10.2253	9.01213
chr7	19831848	19832257	chr7:19831848-19832257	Intergenic	active	1	1	2.22227	4.16557	12.4207	8.02663	2.87922	2.01822	2.59965	2.07972	2.42634	4.15945
chr7	24804926	24805275	chr7:24804926-24805275	Intergenic	active	1	1	0.379411	0	2.07749	2.13295	1.05202	2.01822	0	0.17331	0	0.17331
chr7	47346015	47346640	chr7:47346015-47346640	intron (NM_153095, intron 1 of 1)	primed	0	1	2.92689	2.72364	13.3932	9.8228	0.996652	1.04648	2.77296	3.11958	4.33276	3.81282
chr7	47409547	47409977	chr7:47409547-47409977	Intergenic	active	1	1	1.35504	1.60214	5.26003	8.02663	0.830543	1.34548	2.42634	1.7331	2.94627	2.25303
chr7	47515033	47515494	chr7:47515033-47515494	Intergenic	inactive	0	0	0.487814	0.400535	2.3427	2.35747	0	0	0.519931	0.17331	0.17331	1.03986
chr7	47747394	47747995	chr7:47747394-47747995	Intergenic	primed	0	2	0.704621	1.44193	4.86221	5.83755	0.387587	0.448493	1.03986	2.77296	1.03986	2.42634
chr7	49202914	49203500	chr7:49202914-49203500	intron (NM_001111016, intron 2 of 38)	active	1	1	1.46344	1.68225	3.93397	3.25556	0.941283	1.12123	2.59965	1.21317	0.519931	1.55979
chr7	49321140	49321567	chr7:49321140-49321567	intron (NM_175272, intron 1 of 37)	active	1	1	2.60168	1.20161	9.90122	3.19943	2.87922	1.19598	3.81282	1.90641	2.07972	3.63951
chr7	49397500	49398152	chr7:49397500-49398152	intron (NM_001111016, intron 4 of 38)	active	1	1	0.813024	0.560749	4.42019	5.22011	1.71646	1.27073	1.55979	0.519931	0.693241	0.519931
chr7	52005538	52006623	chr7:52005538-52006623	promoter	promoter	2	0	47.2096	61.1217	47.296	54.1657	2.76848	1.42023	33.1023	28.2496	26.5165	33.2756
chr7	56015112	56015698	chr7:56015112-56015698	intron (NM_153578, intron 1 of 4)	active	1	1	3.03529	1.60214	5.12742	2.9749	2.27015	1.71922	3.63951	3.4662	2.42634	2.59965
chr7	58626516	58627250	chr7:58626516-58627250	Intergenic	active	1	1	3.95672	6.32845	5.92305	8.13889	5.26011	5.23242	4.15945	4.50607	4.33276	5.026
chr7	58676998	58677873	chr7:58676998-58677873	intron (NM_009728, intron 1 of 20)	active	1	1	16.8567	26.916	11.9345	30.6471	17.9397	13.978	14.9047	12.305	14.0381	17.5043
chr7	62876990	62877510	chr7:62876990-62877510	Intergenic	inactive	0	0	1.19244	1.84246	3.62456	4.43429	0.110739	0	0.866551	0.866551	1.21317	1.90641
chr7	63316289	63316873	chr7:63316289-63316873	Intergenic	primed	0	1	0.433613	0.560749	3.49195	5.50077	0.387587	0.224247	0.519931	0	0	0.519931
chr7	63462322	63462836	chr7:63462322-63462836	intron (NM_130880, intron 1 of 13)	primed	0	1	0.379411	1.68225	3.22674	8.92471	0.387587	1.19598	0.866551	0.866551	0.866551	0.34662
chr7	63858441	63859100	chr7:63858441-63859100	Intergenic	active	1	1	9.10587	6.40856	8.04475	7.12854	1.71646	1.64448	3.81282	5.026	4.67938	5.54593
chr7	68157495	68157880	chr7:68157495-68157880	intron (NM_010513, intron 2 of 20)	active	1	1	0.921427	0.160214	2.65211	0.729693	2.04867	1.86872	0.519931	0.17331	0.519931	1.21317
chr7	70274195	70274679	chr7:70274195-70274679	intron (NR_131144, intron 3 of 3)	primed	0	1	0.271008	0.160214	5.12742	2.07682	0.387587	0	0.17331	0.519931	0.17331	0
chr7	71313383	71313854	chr7:71313383-71313854	Intergenic	primed	0	1	0.379411	0.80107	1.76808	2.24521	0.332217	0.523242	0.693241	0.693241	1.03986	0
chr7	73696921	73697549	chr7:73696921-73697549	Intergenic	inactive	0	0	1.57185	1.44193	2.16589	3.1433	0.498326	0.298996	3.63951	2.42634	3.11958	2.59965
chr7	84522314	84522987	chr7:84522314-84522987	Intergenic	active	1	1	1.78865	0.961284	5.26003	3.42395	1.55035	0.822238	1.38648	1.38648	0.693241	1.03986
chr7	92883909	92884340	chr7:92883909-92884340	intron (NM_028243, intron 1 of 8)	active	1	1	1.57185	0.480642	6.32087	1.90843	3.48828	2.54146	1.55979	1.90641	4.67938	2.59965
chr7	95853416	95853854	chr7:95853416-95853854	Intergenic	active	1	1	0.758822	5.04674	7.82374	16.6707	0.775174	0.747489	1.03986	1.90641	0.34662	0.17331
chr7	112322327	112322765	chr7:112322327-112322765	exon (NM_177282, exon 13 of 20)	active	1	1	1.95126	1.84246	6.14406	3.36782	2.04867	3.28895	2.59965	1.7331	0.866551	2.07972
chr7	113113457	113113845	chr7:113113457-113113845	intron (NR_045978, intron 2 of 5)	primed	0	1	0.704621	0.80107	5.56944	2.24521	0.498326	1.49498	0.866551	0.693241	0.866551	0.34662
chr7	117127640	117128145	chr7:117127640-117128145	Intergenic	inactive	2	0	3.03529	4.08546	8.97299	8.36341	1.38424	1.19598	5.54593	6.06586	3.81282	2.94627
chr7	119441725	119442376	chr7:119441725-119442376	TTS (NM_025989)	active	1	1	1.30084	1.76235	4.7738	5.05172	3.8205	1.79397	1.90641	2.42634	2.07972	3.4662
chr7	123063535	123064107	chr7:123063535-123064107	Intergenic	active	1	1	2.43907	1.20161	3.44775	4.60268	4.98326	4.11119	1.38648	1.90641	1.55979	0.693241
chr8	4304166	4304590	chr8:4304166-4304590	intron (NM_010485, intron 3 of 5)	active	1	1	1.19244	0.80107	4.33179	1.62778	0.996652	1.34548	1.55979	0.866551	0.693241	1.21317
chr8	8593782	8594298	chr8:8593782-8594298	Intergenic	inactive	0	0	1.02983	1.60214	3.13833	3.25556	0.0553696	0.747489	1.55979	1.90641	1.90641	4.50607
chr8	8906138	8906561	chr8:8906138-8906561	Intergenic	primed	0	1	0.216806	0.160214	0.884038	0.280651	0.387587	0.298996	0.34662	0.34662	0.519931	0.34662
chr8	10139458	10139989	chr8:10139458-10139989	Intergenic	primed	0	1	1.89706	1.92257	6.80709	6.62337	0.166109	0.373745	0.693241	1.7331	0.693241	1.38648
chr8	18912064	18912601	chr8:18912064-18912601	Intergenic	active	1	1	6.721	6.32845	9.415	6.39885	0.664435	1.79397	8.31889	6.93241	3.11958	4.15945
chr8	23411103	23411705	chr8:23411103-23411705	promoter	promoter	0	1	14.3634	15.6209	18.1228	14.65	0.553696	0.149498	10.5719	8.14558	6.93241	6.58579
chr8	29219410	29220002	chr8:29219410-29220002	promoter	promoter	0	0	4.55293	9.93327	9.3266	13.3029	0.166109	0.298996	3.98614	2.07972	2.25303	3.11958
chr8	40272169	40272739	chr8:40272169-40272739	Intergenic	inactive	0	0	1.19244	2.3231	3.13833	3.64847	0.110739	0.373745	2.25303	1.03986	0.519931	0.519931
chr8	40331125	40331606	chr8:40331125-40331606	intron (NM_030110, intron 1 of 14)	inactive	0	0	0.542016	0.640856	2.82892	2.80651	0	0.448493	1.21317	1.38648	1.03986	0.693241
chr8	44805398	44805836	chr8:44805398-44805836	Intergenic	primed	0	1	1.84285	5.76771	1.90068	10.3841	0.221478	0.896987	3.63951	2.94627	3.81282	5.54593
chr8	47828313	47828844	chr8:47828313-47828844	3' UTR (NM_133791, exon 23 of 23)	active	1	1	3.73991	1.68225	4.5528	2.86264	1.55035	1.19598	4.15945	3.81282	2.77296	3.4662
chr8	57468609	57469068	chr8:57468609-57469068	intron (NM_009136, intron 1 of 2)	active	1	1	1.51764	0.720963	3.80136	1.34713	0.719804	1.04648	1.38648	3.29289	0.34662	0.866551
chr8	57601883	57602428	chr8:57601883-57602428	intron (NM_144731, intron 1 of 11)	active	1	1	4.33613	2.56342	5.43683	4.60268	2.82385	1.71922	3.11958	2.77296	1.55979	1.03986
chr8	61258716	61259338	chr8:61258716-61259338	intron (NM_021506, intron 2 of 11)	active	1	1	3.4689	4.48599	10.078	12.2925	2.71311	1.42023	5.37262	4.85269	3.63951	3.63951
chr8	61450838	61451493	chr8:61450838-61451493	Intergenic	inactive	1	0	3.03529	3.20428	3.62456	6.17433	1.32887	3.13945	2.59965	2.25303	4.50607	2.77296
chr8	61529463	61529844	chr8:61529463-61529844	intron (NM_001081390, intron 14 of 19)	inactive	0	0	0.216806	0.961284	1.41446	0.898084	0.276848	0.597991	0.34662	1.03986	0.866551	0.17331
chr8	62793368	62793772	chr8:62793368-62793772	Intergenic	primed	0	1	1.40924	2.08278	3.66876	5.61303	0.775174	0.224247	1.7331	1.7331	0.34662	1.03986
chr8	66772635	66773027	chr8:66772635-66773027	Intergenic	inactive	0	0	0.542016	0.560749	3.58035	3.48008	0.166109	0.448493	0.519931	0.693241	0	0.17331
chr8	72758080	72758511	chr8:72758080-72758511	TTS (NM_009188)	active	1	1	1.35504	2.00268	5.92305	7.35307	4.09735	5.60617	0.866551	1.55979	1.21317	1.55979
chr8	76432771	76433252	chr8:76432771-76433252	Intergenic	inactive	0	0	0.433613	0.720963	1.76808	1.40326	0.332217	0	1.03986	2.07972	1.03986	1.7331
chr8	76987915	76988273	chr8:76987915-76988273	intron (NM_001083906, intron 2 of 8)	inactive	0	0	0.271008	0.400535	1.37026	1.23487	0.332217	0.224247	0.866551	0.34662	0.519931	0.866551
chr8	81854319	81855070	chr8:81854319-81855070	intron (NM_001297591, intron 7 of 24)	inactive	1	0	6.39579	5.04674	7.82374	8.64406	5.14937	3.73745	6.41248	5.37262	3.4662	3.63951
chr8	94543995	94544383	chr8:94543995-94544383	intron (NM_153507, intron 1 of 15)	active	1	1	1.30084	0.640856	2.91733	0.785824	2.76848	1.42023	1.38648	1.03986	0.866551	0.866551
chr8	103440954	103441364	chr8:103440954-103441364	Intergenic	inactive	0	0	1.02983	0.720963	3.80136	1.45939	0.332217	0.149498	0.519931	1.03986	0.34662	0.17331
chr8	124265837	124266230	chr8:124265837-124266230	intron (NM_139272, intron 1 of 15)	active	1	1	0.975629	0.640856	3.22674	1.74004	1.77183	1.27073	0.519931	0.693241	1.21317	0.693241
chr9	7603249	7604553	chr9:7603249-7604553	Intergenic	active	2	1	6.6668	4.5661	10.6085	8.5318	2.76848	2.24247	7.27903	3.29289	5.026	5.71924
chr9	9002699	9002993	chr9:9002699-9002993	intron (NM_027823, intron 21 of 22)	primed	0	1	0.704621	0.240321	2.07749	0.617433	0.110739	0.224247	1.7331	0.866551	0.17331	0.34662
chr9	12496743	12497251	chr9:12496743-12497251	Intergenic	active	1	1	3.5231	1.60214	8.84038	4.09751	0.885913	0.822238	4.67938	6.41248	0.866551	1.55979
chr9	15330229	15330782	chr9:15330229-15330782	exon (NM_176976, exon 17 of 27)	active	1	1	0.32521	0.160214	0.972442	1.96456	0.664435	0.0747489	0.17331	0.693241	0.17331	0.34662
chr9	20581155	20581869	chr9:20581155-20581869	5' UTR (NM_172919, exon 1 of 6)	inactive	0	0	5.74537	7.20963	7.38172	9.0931	0.609065	0.523242	8.14558	7.62565	6.23917	7.97227
chr9	27298924	27299630	chr9:27298924-27299630	promoter	promoter	1	1	19.5668	18.1042	19.8909	21.0489	1.21813	2.54146	7.62565	9.70537	7.97227	9.18544
chr9	27321535	27322046	chr9:27321535-27322046	intron (NM_001129787, intron 7 of 17)	primed	0	1	1.24664	0.961284	5.08322	1.57165	0.221478	0	1.55979	1.38648	1.21317	1.03986
chr9	30313329	30313822	chr9:30313329-30313822	Intergenic	primed	0	1	0.704621	1.04139	7.95634	5.38851	0.387587	0.597991	0.519931	1.21317	0.693241	1.38648
chr9	31254653	31255163	chr9:31254653-31255163	Intergenic	active	1	1	1.89706	1.1215	2.21009	1.12261	0.775174	0.971736	3.63951	2.42634	2.25303	3.63951
chr9	35162984	35163469	chr9:35162984-35163469	intron (NM_027030, intron 2 of 5)	active	1	1	0.596218	0.320428	1.23765	0.954215	2.71311	1.19598	1.38648	0.866551	0.34662	0
chr9	68941091	68941499	chr9:68941091-68941499	intron (NM_013646, intron 1 of 10)	active	1	1	0.704621	0.160214	7.0281	0.561303	1.49498	1.79397	1.03986	0.866551	0	0
chr9	77992204	77992684	chr9:77992204-77992684	Intergenic	active	1	1	1.51764	1.1215	4.95061	3.25556	1.8272	0.896987	3.29289	2.59965	2.25303	1.03986
chr9	87210695	87211397	chr9:87210695-87211397	intron (NM_199316, intron 20 of 26)	active	1	1	4.11932	3.36449	11.3157	9.0931	1.2735	1.49498	6.41248	5.026	1.38648	2.59965
chr9	88539565	88540225	chr9:88539565-88540225	Intergenic	active	1	1	2.49327	7.44995	3.84557	17.6249	1.9933	3.81219	1.90641	2.77296	4.85269	4.50607
chr9	90250127	90250800	chr9:90250127-90250800	intron (NM_194334, intron 1 of 12)	active	1	1	5.42016	5.28706	2.87312	8.5318	6.75509	5.53142	4.67938	5.026	5.37262	7.79896
chr9	91988151	91988779	chr9:91988151-91988779	Intergenic	primed	0	1	2.92689	4.88653	2.87312	3.59234	0.332217	0.373745	5.19931	4.67938	3.11958	3.11958
chr9	92340822	92341335	chr9:92340822-92341335	intron (NM_001033184, intron 1 of 6)	active	1	1	0.379411	0.240321	1.72387	2.46973	0.941283	0.373745	0.34662	0.17331	0.34662	0.693241
chr9	92441422	92441871	chr9:92441422-92441871	Intergenic	primed	0	1	0.867225	0.720963	0.92824	1.57165	0.442957	0.373745	0.866551	0.693241	1.90641	2.07972
chrX	110816619	110817011	chrX:110816619-110817011	3' UTR (NM_008901, exon 1 of 1)	primed	0	1	0.650419	1.36182	1.32606	1.68391	0.664435	0.373745	0.866551	1.03986	1.38648	0.34662
chrX	145849184	145849864	chrX:145849184-145849864	Intergenic	active	1	1	3.84831	3.68492	7.11651	6.28659	0.885913	0.224247	4.33276	4.50607	2.59965	3.11958
